# Supplementary material for: Alpha TC1 and Beta-TC-6 genomic profiling uncovers both shared and distinct transcriptional regulatory features with their primary islet counterparts
Source: Sci Rep. 2017 Sep 20;7:11959. doi: 10.1038/s41598-017-12335-1 (PMC5607285; doi:10.1038/s41598-017-12335-1)
Supplement: Supplementary file 2 — Supplementary Table S1 [file 41598_2017_12335_MOESM2_ESM.xlsx]

## Sheet: Legend
Supplementary Table S1: ATAC-seq was performed for 5 aTC1, 5 bTC6, and 9 mixture samples. Quality control of ATAC-seq libraries are provided in the first sheet. RNA-seq was performed for 3 aTC1 and 3 bTC6 samples. Quality control of RNA-seq libraries are provided in the second sheet.

## Sheet: ATAC-seq
Sample_Name	% aTC1	% bTC6	Total_pairs	Trimmed_filtered_pairs	Mapped_pairs	Singletons	Median_Insert_Size	Inset_Size_SD	Percent_Duplication	chrM_Mapped	chrX_Mapped	chrY_Mapped	Percent_Pass	Percent_Mapping	Percent_chrM	Percent_chrX	Percent_chrY
A1	100	0	104720212	94741558	94295812	90088	82	84.4733	54.9638	32943555	1026271	503	90.4711	99.5295	62.9173	1.96002	0.000960655
A2	100	0	105134754	95807936	95363008	101766	86	88.5625	53.9664	32716344	1070654	397	91.1287	99.5356	62.237	2.03673	0.000755221
A3	100	0	97507658	88074324	87646834	88735	87	85.5542	57.2373	32273318	898992	376	90.3255	99.5146	66.1965	1.84394	0.000771221
A4	100	0	96092292	89899546	89473100	117077	76	76.156	54.7822	31377823	969999	488	93.5554	99.5256	34.9032	1.07898	0.000542828
A5	100	0	97821536	91645452	91208612	115154	84	82.4529	62.6137	38274580	774411	262	93.6864	99.5233	41.7638	0.845008	0.000285884
B1	0	100	111332634	100028912	99513018	116382	93	88.6484	60.2734	39903958	1127663	422	89.8469	99.4843	71.6842	2.02575	0.000758089
B2	0	100	102223860	93692092	93347372	86821	98	90.1187	65.8267	41017207	939119	494	91.6538	99.6321	80.2498	1.83738	0.000966506
B3	0	100	116430744	103404794	102957126	101319	87	87.4527	50.5988	34457155	1357413	452	88.8123	99.5671	59.1891	2.33171	0.000776427
B4	0	100	95023430	88251632	87827934	129807	89	86.4069	64.5235	34972536	1000362	373	92.8735	99.5199	39.6282	1.13353	0.000422655
B5	0	100	78010394	72524256	71992986	83630	130	108.742	43.8332	21779341	1315590	164	92.9674	99.2675	30.0304	1.814	0.000226131
M1	10	90	72041122	67470366	66849990	149618	105	101.289	53.363	25200016	934094	172	93.6554	99.0805	37.3498	1.38445	0.000254927
M2	20	80	77998750	72516628	71863630	179764	101	104.292	53.8015	26820861	973538	173	92.9715	99.0995	36.9858	1.3425	0.000238566
M3	30	70	79399632	74265082	73649542	186728	92	89.6444	59.2008	30149827	803000	188	93.5333	99.1712	40.5976	1.08126	0.000253147
M4	40	60	82638122	77698132	77171442	152166	95	90.8476	61.9779	33195864	739554	185	94.0221	99.3221	42.7241	0.95183	0.000238101
M5	50	50	95111096	87955564	87424482	142284	96	91.7784	64.0324	38355043	819033	173	92.4767	99.3962	43.6073	0.93119	0.00019669
M6	60	40	101615278	94321056	93909188	100802	95	89.2512	63.1159	39926275	902209	257	92.8217	99.5633	42.3302	0.95653	0.000272474
M7	70	30	89049880	82782950	82331880	123449	90	88.8452	57.1435	31351909	868683	295	92.9624	99.4551	37.8724	1.04935	0.000356354
M8	80	20	93320792	87610264	87150210	126219	82	78.4553	64.0985	37805070	724171	327	93.8808	99.4749	43.1514	0.826582	0.000373244
M9	90	10	75984410	70225920	69894006	88290	88	81.5003	63.2749	30283113	601066	204	92.4215	99.5274	43.1224	0.855903	0.000290491

## Sheet: RNA-seq
Sample_Name	% aTC1	% bTC6	Total_pairs	Trimmed_filtered_pairs	Mapped_pairs	Median_Insert_Size	Inset_Size_SD	Percent_Duplication	chrM_Mapped	chrX_Mapped	chrY_Mapped	Percent_Coding	Percent_UTR	Percent_Intron	Percent_Intergenic	Percent_Pass	Percent_Mapping	Percent_chrM	Percent_chrX	Percent_chrY
A1	100	0	54403502	50087378	43335474	147	46.2556	22.83	2846666	1313248	734	0.765425	0.229138	0.000341	0.005096	92.0665	86.5197	10.465	4.82781	0.00269836
A2	100	0	59799500	55180208	47951542	149	50.9406	21.1405	3243274	1467148	704	0.766363	0.228215	0.000334	0.005088	92.2754	86.8999	10.8472	4.90689	0.00235453
A3	100	0	62607982	57377828	49453912	149	50.9493	19.7358	3051904	1540702	862	0.771704	0.222669	0.000318	0.00531	91.6462	86.1899	9.74925	4.92174	0.00275364
B1	0	100	63498728	58066958	50567434	149	49.9289	20.7589	1580770	1705436	2426	0.75676	0.2388	0.000303	0.004137	91.4459	87.0847	4.9789	5.37156	0.0076411
B2	0	100	63165442	57234504	50690294	153	50.4462	23.5603	1602422	1818686	1748	0.747004	0.248875	0.000257	0.003864	90.6105	88.566	5.07373	5.75848	0.00553467
B3	0	100	60998864	55813540	48090060	146	49.8289	20.6291	1703288	1543720	3504	0.743184	0.252464	0.000277	0.004075	91.4993	86.162	5.58465	5.06147	0.0114887
