# Supplementary material for: Alpha TC1 and Beta-TC-6 genomic profiling uncovers both shared and distinct transcriptional regulatory features with their primary islet counterparts
Source: Sci Rep. 2017 Sep 20;7:11959. doi: 10.1038/s41598-017-12335-1 (PMC5607285; doi:10.1038/s41598-017-12335-1)
Supplement: Supplementary file 3 — Supplementary Table S2 [file 41598_2017_12335_MOESM3_ESM.xlsx]

## Sheet: Legend
Supplementary Table S2: Differential peak analysis was performed on 5 aTC1 and 5 bTC6 ATAC-seq samples using edgeR. Results are provided in the first sheet. In addition, metadata regarding each peak is provided including the peak type (distal or promoter peak), distance of the peak to nearest gene TSS, and the average mm9 PhastCons sequence conservation score. Differential gene expression analysi…

## Sheet: ATAC.seq.edgeR
Chromosome	Start	End	Peak_Name	logFC (bTC6-aTC1)	logCPM	Likelihood Ratio	PValue	FDR	Nearest_Gene	Peak_Type	Distance_from_Peak_to_Nearest_Gene_TSS	Differential_Peak_Type	mm9_Average_PhastCons_Score
chr11	3032107	3032733	Peak_1	-0.202142	6.19903	0.650425	0.419961	0.461887	Pisd-ps3	distal.peaks	8390	non.differential.peaks	0.186512
chr17	3036014	3036824	Peak_2	0.0272631	4.30215	0.0203475	0.886571	0.907139	Pisd-ps2	distal.peaks	47764	non.differential.peaks	0.185393
chr11	3034792	3035333	Peak_3	-0.251182	6.06287	1.58878	0.207501	0.240419	Pisd-ps3	distal.peaks	11033	non.differential.peaks	0.0307325
chr11	3042083	3042799	Peak_4	-0.350837	6.6723	5.71875	0.0167847	0.0224158	Pisd-ps3	distal.peaks	18411	non.differential.peaks	0.0442748
chr19	4169347	4170069	Peak_5	-0.100271	4.9822	0.465271	0.495171	0.537472	Carns1	distal.peaks	5771	non.differential.peaks	0.521913
chr6	103599051	103599284	Peak_6	-1.46988	12.2617	2.32455	0.127347	0.152319	Chl1	distal.peaks	138298	non.differential.peaks	0.309393
chr11	3032869	3033573	Peak_7	-0.272181	6.37854	1.65397	0.198419	0.230615	Pisd-ps3	distal.peaks	9191	non.differential.peaks	0.108774
chr1	87488833	87489373	Peak_8	-0.14013	4.55011	0.401804	0.526159	0.568226	Sp110	distal.peaks	6282	non.differential.peaks	0.00232348
chr8	26337521	26337833	Peak_9	-0.0941242	2.12199	0.00404257	0.949304	0.955561	Tacc1	distal.peaks	-25663	non.differential.peaks	0.0514696
chr11	3030837	3031627	Peak_10	-0.364199	6.33176	2.23204	0.135176	0.161114	Pisd-ps3	distal.peaks	7202	non.differential.peaks	0.268776
chr11	34495169	34496106	Peak_11	0.0254486	4.81612	0.0104018	0.918765	0.936061	Dock2	distal.peaks	101769	non.differential.peaks	0
chr3	108879674	108879843	Peak_12	-0.0899156	2.98841	0.0296758	0.863228	0.886308	Slc25a54	distal.peaks	-3658	non.differential.peaks	0.704941
chr9	3024057	3024745	Peak_13	-1.24863	10.6767	2.01244	0.156014	0.184266	Mir101c	distal.peaks	14342	non.differential.peaks	0
chr5	137507385	137509064	Peak_14	-0.0761588	5.41051	0.338715	0.560572	0.601764	Vgf	distal.peaks	2060	non.differential.peaks	0.720518
chr4	125824835	125826500	Peak_15	-0.0665487	5.02559	0.241395	0.623201	0.662122	Eva1b	promoter.peaks	421	non.differential.peaks	0.201239
chr7	12595754	12596275	Peak_16	0.0492719	4.34692	0.067294	0.795318	0.824718	Vmn1r77	distal.peaks	-30633	non.differential.peaks	0.0977146
chr5	123794080	123795533	Peak_17	-0.13094	4.74336	0.771668	0.379702	0.42061	Bcl7a	promoter.peaks	350	non.differential.peaks	0.503309
chr17	3012222	3012496	Peak_18	-0.190953	3.2789	0.585221	0.444273	0.486341	Pisd-ps2	distal.peaks	71824	non.differential.peaks	0.395655
chr19	4625165	4626142	Peak_19	-0.226226	4.4961	1.57258	0.209832	0.24292	Rce1	promoter.peaks	-37	non.differential.peaks	0.417854
chr17	3020048	3020953	Peak_20	0.0599217	4.81341	0.111534	0.738405	0.77153	Pisd-ps2	distal.peaks	63682	non.differential.peaks	0.383514
chr19	7456757	7458192	Peak_21	-0.181349	5.0123	1.87687	0.17069	0.200395	1700105P06Rik	promoter.peaks	-18	non.differential.peaks	0.214469
chr2	83564028	83565907	Peak_22	-0.563844	5.66187	12.7088	0.000363931	0.000573684	Itgav	promoter.peaks	414	non.differential.peaks	0.19063
chr5	88993631	88995191	Peak_23	-0.220181	5.86646	2.37697	0.123137	0.147606	Utp3	distal.peaks	10903	non.differential.peaks	0.186877
chr9	65062566	65063900	Peak_24	-0.149064	4.04849	0.617375	0.432024	0.473953	Parp16	promoter.peaks	736	non.differential.peaks	0.215079
chr2	116946124	116947563	Peak_25	-0.369813	5.48322	5.32525	0.0210185	0.0277583	Spred1	promoter.peaks	37	non.differential.peaks	0.540618
chr17	3006811	3007466	Peak_26	-0.438699	4.88968	7.62433	0.0057586	0.00809102	Pisd-ps2	distal.peaks	77044	non.differential.peaks	0.278265
chr4	123340903	123342884	Peak_27	0.0682105	4.79589	0.107938	0.742504	0.775252	Macf1	distal.peaks	19709	non.differential.peaks	0.355193
chr5	15194857	15197144	Peak_28	0.227826	5.42213	1.80319	0.179328	0.209881	Speer4cos	distal.peaks	9473	non.differential.peaks	0
chr11	4794870	4795904	Peak_29	-0.174415	4.30677	1.07021	0.300899	0.339209	Thoc5	promoter.peaks	41	non.differential.peaks	0.0332357
chr4	141000209	141001584	Peak_30	-0.192483	4.26362	0.927388	0.335543	0.375233	Zbtb17	promoter.peaks	309	non.differential.peaks	0.229835
chr17	3010026	3010581	Peak_31	0.127931	4.2447	0.364132	0.54622	0.587715	Pisd-ps2	distal.peaks	73879	non.differential.peaks	0.201534
chr11	22872500	22873240	Peak_32	-0.419653	3.54534	2.89443	0.0888863	0.10867	Zrsr1	promoter.peaks	865	non.differential.peaks	0.109467
chr8	19921825	19922423	Peak_33	-0.0294482	3.86483	0.0150227	0.90245	0.921372	6820431F20Rik	distal.peaks	-29114	non.differential.peaks	0.0279482
chr5	28117258	28118674	Peak_34	-0.292258	5.96578	5.08696	0.0241065	0.0316029	Paxip1	promoter.peaks	124	non.differential.peaks	0.217039
chr8	56205417	56206613	Peak_35	0.402033	4.84334	2.45413	0.117216	0.140885	Gpm6a	distal.peaks	165934	non.differential.peaks	0
chr11	3034380	3034679	Peak_36	-0.407235	5.35219	2.87799	0.089798	0.109725	Pisd-ps3	distal.peaks	10500	non.differential.peaks	0.03562
chr19	6914524	6915610	Peak_37	0.028555	3.99707	0.0224377	0.880928	0.902173	Rps6ka4	promoter.peaks	50	non.differential.peaks	0.396379
chr2	122173882	122175185	Peak_38	-0.35747	5.16451	6.38365	0.0115176	0.0156624	Shf	distal.peaks	20120	non.differential.peaks	0.177152
chr19	6117648	6118849	Peak_39	-0.201799	4.55567	1.35034	0.245219	0.280538	Sac3d1	promoter.peaks	337	non.differential.peaks	0.377722
chr17	27693260	27694446	Peak_40	-0.453474	3.94325	4.59006	0.0321579	0.0415247	Hmga1-rs1	promoter.peaks	255	non.differential.peaks	0.437831
chr4	63219285	63220278	Peak_41	-0.321654	4.94137	4.6027	0.0319216	0.0412342	6330416G13Rik	promoter.peaks	-1612	non.differential.peaks	0.0892465
chr5	34162314	34164151	Peak_42	-0.443889	5.58606	10.2139	0.00139384	0.00208081	Whsc1	distal.peaks	-22528	non.differential.peaks	0.277997
chr5	89104145	89105483	Peak_43	-0.434462	5.72889	11.2763	0.000785024	0.00120073	Grsf1	promoter.peaks	-209	non.differential.peaks	0.244617
chr10	79017057	79018097	Peak_44	-0.158341	3.98357	0.773096	0.379261	0.420162	Mier2	promoter.peaks	259	non.differential.peaks	0.407593
chr19	41337516	41339032	Peak_45	0.00685278	5.19861	0.00183579	0.965824	0.970329	Tm9sf3	promoter.peaks	220	non.differential.peaks	0.311098
chr10	80391358	80392225	Peak_46	-0.541799	4.32588	8.13984	0.00433032	0.00616182	Gadd45b	promoter.peaks	-1044	non.differential.peaks	0.225995
chr2	68308811	68310593	Peak_47	-0.217747	5.87577	3.28953	0.069723	0.0864286	Stk39	promoter.peaks	336	non.differential.peaks	0.464261
chr2	112079262	112081095	Peak_48	-0.253654	6.25062	5.60814	0.0178772	0.0237971	Lpcat4	promoter.peaks	181	non.differential.peaks	0.231908
chr11	4603894	4604963	Peak_49	-0.321048	4.94224	5.15336	0.0232014	0.0304803	Uqcr10	promoter.peaks	-82	non.differential.peaks	0.210533
chr2	152119057	152120199	Peak_50	-0.288749	4.7686	3.53004	0.0602662	0.0752726	Tbc1d20	promoter.peaks	20	non.differential.peaks	0.152665
chr19	5893750	5894501	Peak_51	-0.369694	4.48151	6.0197	0.014147	0.0190492	Tigd3	promoter.peaks	-19	non.differential.peaks	0.237777
chr13	21845191	21846689	Peak_52	-0.112452	5.36709	0.487797	0.484912	0.527111	Hist1h2bn	promoter.peaks	-52	non.differential.peaks	0.581125
chr2	65075492	65077650	Peak_53	0.18716	6.35073	2.54841	0.110405	0.133161	Cobll1	promoter.peaks	112	non.differential.peaks	0.262749
chr2	130275167	130276554	Peak_54	-0.342388	5.08623	6.52039	0.0106644	0.0145612	Ptpra	promoter.peaks	-153	non.differential.peaks	0.319971
chr7	71218359	71219261	Peak_55	-0.0277887	4.00935	0.0221784	0.881614	0.902777	Trpm1	distal.peaks	-79911	non.differential.peaks	0.223155
chr4	46465104	46465604	Peak_56	-0.333109	3.49367	2.16306	0.141363	0.168042	Anp32b	promoter.peaks	1365	non.differential.peaks	0.0730798
chr19	5567295	5568777	Peak_57	-0.0369389	4.75015	0.0675567	0.794928	0.824366	Ap5b1	promoter.peaks	-38	non.differential.peaks	0.349213
chr19	58187763	58188122	Peak_58	0.102095	5.017	0.352257	0.552838	0.594118	Mir5623	distal.peaks	62286	non.differential.peaks	0.367589
chr16	3231594	3231977	Peak_59	-0.269138	4.29703	1.63106	0.201556	0.233969	Olfr161	distal.peaks	-360612	non.differential.peaks	0.318112
chr10	128026519	128027812	Peak_60	-0.0694518	4.37716	0.19762	0.656648	0.693964	Erbb3	promoter.peaks	-609	non.differential.peaks	0.411243
chr5	116014685	116015616	Peak_61	0.060629	3.66552	0.0817365	0.774958	0.805659	Gcn1l1	promoter.peaks	-121	non.differential.peaks	0.141256
chr5	115017085	115018329	Peak_62	-0.423683	5.5562	11.3497	0.000754616	0.00115639	Fam222a	promoter.peaks	-553	non.differential.peaks	0.3975
chr17	32420735	32422198	Peak_63	-0.390379	4.69045	6.03152	0.0140526	0.0189291	Brd4	promoter.peaks	-389	non.differential.peaks	0.342476
chr2	122527659	122529023	Peak_64	-0.29039	4.87493	3.69671	0.0545199	0.0684701	Slc30a4	promoter.peaks	58	non.differential.peaks	0.311424
chr17	80294276	80295913	Peak_65	-0.228683	6.06513	4.0211	0.0449345	0.0570032	Atl2	promoter.peaks	368	non.differential.peaks	0.324968
chr11	106640372	106641504	Peak_66	-0.0766557	5.11194	0.339914	0.559879	0.601089	Polg2	promoter.peaks	-87	non.differential.peaks	0.172636
chr11	5640637	5641682	Peak_67	-0.345625	4.3002	4.55106	0.0328985	0.0424219	Urgcp	promoter.peaks	19	non.differential.peaks	0.0929407
chr8	73134809	73136076	Peak_68	0.00333417	4.42787	0.000491415	0.982314	0.98466	Ssbp4	distal.peaks	-3230	non.differential.peaks	0.139627
chr2	84946464	84947533	Peak_69	-0.243573	3.57403	1.34523	0.246114	0.281472	4930443O20Rik	distal.peaks	-20381	non.differential.peaks	0.138885
chr17	66299821	66300889	Peak_70	-0.325932	5.32857	6.4698	0.0109723	0.0149602	Twsg1	promoter.peaks	172	non.differential.peaks	0.190603
chr4	3007409	3011626	Peak_71	-0.646645	7.67655	9.09561	0.00256224	0.00372923	Vmn1r2	distal.peaks	-89712	non.differential.peaks	0.281157
chr12	70472454	70474137	Peak_72	-0.528454	5.78485	12.2258	0.000471323	0.00073501	Arf6	promoter.peaks	159	non.differential.peaks	0.55834
chr18	3008122	3010623	Peak_73	-0.542176	7.38876	16.0879	6.05e-05	0.000102035	Vmn1r238	distal.peaks	114039	non.differential.peaks	0
chr7	121558075	121560256	Peak_74	-0.219835	5.12484	1.94699	0.162912	0.191876	Pde3b	promoter.peaks	398	non.differential.peaks	0.424501
chr2	90419496	90421607	Peak_75	-0.5234	6.10149	10.7943	0.00101814	0.0015407	Ptprj	promoter.peaks	252	non.differential.peaks	0.244806
chr2	156904224	156905387	Peak_76	0.160054	4.40483	0.464777	0.4954	0.537703	Soga1	promoter.peaks	195	non.differential.peaks	0.431611
chr19	41921726	41923083	Peak_77	-0.19957	4.87793	1.68417	0.194372	0.226202	Frat2	promoter.peaks	217	non.differential.peaks	0.375253
chr11	100711400	100712933	Peak_78	-0.553972	4.36379	8.86423	0.00290813	0.00420855	Stat5b	promoter.peaks	-268	non.differential.peaks	0.231698
chr19	6057498	6058252	Peak_79	-0.245326	4.31966	1.94174	0.16348	0.192507	Fau	promoter.peaks	-13	non.differential.peaks	0.136829
chr2	180655272	180656166	Peak_80	-0.243424	4.57028	2.81974	0.0931114	0.113479	Ythdf1	promoter.peaks	-78	non.differential.peaks	0.350999
chr17	3029699	3030272	Peak_81	-0.275994	5.22772	2.54176	0.110871	0.133698	Pisd-ps2	distal.peaks	54197	non.differential.peaks	0.165148
chr2	152673343	152674138	Peak_82	-0.430889	5.02426	7.76617	0.00532338	0.00750721	Tpx2	promoter.peaks	41	non.differential.peaks	0.142851
chr2	160698104	160699258	Peak_83	-0.0533965	4.97849	0.1182	0.730995	0.764507	Zhx3	promoter.peaks	45	non.differential.peaks	0.326997
chr19	5490167	5491666	Peak_84	-0.364095	5.15426	5.41412	0.0199745	0.026452	Cfl1	promoter.peaks	462	non.differential.peaks	0.318762
chr2	166840206	166841279	Peak_85	-0.416431	4.26653	6.09977	0.0135199	0.0182445	Ddx27	promoter.peaks	-70	non.differential.peaks	0.147933
chr19	5094183	5094777	Peak_86	-0.156919	3.92945	0.845869	0.357724	0.398217	Cnih2	distal.peaks	3938	non.differential.peaks	0.532929
chr10	126647862	126649029	Peak_87	-0.45644	5.28323	14.2756	0.000157898	0.000256871	Pip4k2c	promoter.peaks	232	non.differential.peaks	0.300329
chr2	154394404	154396093	Peak_88	-0.311499	5.70068	6.41787	0.0112977	0.0153784	E2f1	promoter.peaks	339	non.differential.peaks	0.344738
chr17	15841133	15843001	Peak_89	-0.495969	6.16765	16.2017	5.69e-05	9.63e-05	Chd1	promoter.peaks	136	non.differential.peaks	0.173251
chr10	57693951	57695011	Peak_90	0.0448707	4.40454	0.0581148	0.809501	0.837555	Dux	promoter.peaks	942	non.differential.peaks	0.00234873
chr8	86222125	86223625	Peak_91	-0.178502	4.81699	1.49698	0.221136	0.255018	Pkn1	promoter.peaks	203	non.differential.peaks	0.323286
chr19	47141938	47143380	Peak_92	-0.289362	5.22732	4.69386	0.0302706	0.0392074	Taf5	promoter.peaks	421	non.differential.peaks	0.504703
chr2	71367241	71368103	Peak_93	-0.396323	4.02915	3.49863	0.0614196	0.0766455	Dlx1	promoter.peaks	170	non.differential.peaks	0.605311
chr5	124990411	124991363	Peak_94	-0.370032	4.75451	4.06505	0.0437793	0.0556072	Tmed2	promoter.peaks	87	non.differential.peaks	0.407268
chr11	117847617	117848609	Peak_95	-0.182024	4.18302	1.29527	0.255078	0.290927	Pgs1	promoter.peaks	-58	non.differential.peaks	0.240964
chr11	3036601	3036972	Peak_96	-0.481258	5.55399	6.16236	0.0130497	0.0176392	Pisd-ps3	distal.peaks	12757	non.differential.peaks	0.17696
chr4	148000301	148001566	Peak_97	-0.131179	5.49411	1.1108	0.291907	0.32985	Tardbp	promoter.peaks	171	non.differential.peaks	0.118934
chr19	10277446	10279306	Peak_98	-0.261916	5.21752	3.2082	0.0732701	0.0905875	Fen1	promoter.peaks	57	non.differential.peaks	0.14154
chr5	14962213	14963845	Peak_99	0.386845	3.9238	2.51695	0.112628	0.135675	Gm10354	distal.peaks	15870	non.differential.peaks	0.0835028
chr7	97590984	97592551	Peak_100	-0.414547	5.72264	6.91402	0.00855225	0.0118013	Crebzf	promoter.peaks	477	non.differential.peaks	0.573233
chr11	116351183	116352275	Peak_101	-0.526473	4.32859	7.666	0.00562712	0.00791654	Prpsap1	promoter.peaks	-69	non.differential.peaks	0.179359
chr15	84685490	84687334	Peak_102	-0.344554	4.83397	3.61897	0.0571244	0.0715407	Phf21b	promoter.peaks	147	non.differential.peaks	0.331456
chr2	119625046	119625841	Peak_103	-0.377255	3.18089	2.75817	0.0967586	0.117664	Tyro3	promoter.peaks	194	non.differential.peaks	0.392143
chr5	24728363	24729163	Peak_104	-0.309774	4.82817	4.56329	0.0326642	0.0421391	Galnt11	promoter.peaks	52	non.differential.peaks	0.102388
chr5	110876781	110878106	Peak_105	0.0525572	5.44702	0.186612	0.665751	0.702648	Fbrsl1	promoter.peaks	78	non.differential.peaks	0.377755
chr5	98830039	98831179	Peak_106	-0.402647	5.1451	6.72735	0.00949455	0.0130358	1700007G11Rik	distal.peaks	72286	non.differential.peaks	0.487918
chr17	28464547	28465896	Peak_107	-0.392662	5.13696	5.60999	0.0178583	0.0237745	Rpl10a	promoter.peaks	-194	non.differential.peaks	0.131093
chr4	102791887	102792779	Peak_108	-0.0592861	4.69864	0.119745	0.729311	0.762935	Mier1	promoter.peaks	338	non.differential.peaks	0.415187
chr2	125450400	125451344	Peak_109	-0.269787	5.874	5.39566	0.0201869	0.0267208	Cep152	promoter.peaks	-23	non.differential.peaks	0.104257
chr2	152222726	152223230	Peak_110	-0.262093	3.54682	0.643353	0.422499	0.464454	Sox12	promoter.peaks	804	non.differential.peaks	0.63125
chr6	134683709	134684422	Peak_111	-0.183681	4.50096	1.17013	0.279375	0.316668	Dusp16	distal.peaks	58580	non.differential.peaks	0.0671373
chr4	141278672	141279843	Peak_112	-0.11932	4.67777	0.454138	0.500376	0.542589	Ddi2	promoter.peaks	76	non.differential.peaks	0.43033
chr12	56921171	56922453	Peak_113	-0.434692	5.45979	8.00014	0.00467739	0.00663334	Ralgapa1	promoter.peaks	691	non.differential.peaks	0.350972
chr8	19924236	19924942	Peak_114	0.0459364	4.55111	0.0337078	0.85433	0.878392	6820431F20Rik	distal.peaks	-31579	non.differential.peaks	0.451457
chr2	122456109	122457512	Peak_115	-0.286659	5.09579	5.18125	0.0228319	0.030019	Spata5l1	promoter.peaks	450	non.differential.peaks	0.451531
chr1	43502168	43503988	Peak_116	-0.258344	5.68871	5.77057	0.0162967	0.0217985	Nck2	promoter.peaks	482	non.differential.peaks	0.281448
chr8	73905197	73906436	Peak_117	-0.29253	4.54925	2.81132	0.0936015	0.114053	Nr2f6	promoter.peaks	34	non.differential.peaks	0.229185
chr2	48668799	48670511	Peak_118	-0.307575	6.14076	4.82066	0.0281206	0.0365706	Acvr2a	promoter.peaks	26	non.differential.peaks	0.459531
chr19	6046177	6047493	Peak_119	-0.186663	5.00901	1.70618	0.191481	0.223082	Syvn1	promoter.peaks	259	non.differential.peaks	0.247957
chr11	97660100	97661886	Peak_120	-0.513013	4.85903	10.098	0.0014843	0.00221028	Lasp1	promoter.peaks	7	non.differential.peaks	0.251675
chr8	128128514	128129414	Peak_121	-0.434602	4.41529	8.14032	0.00432917	0.00616033	4930567H12Rik	distal.peaks	20426	non.differential.peaks	0.224238
chr11	120793887	120794559	Peak_122	-0.163173	3.73209	0.649518	0.420285	0.462212	Ccdc57	promoter.peaks	-37	non.differential.peaks	0.0539881
chr17	3038074	3038882	Peak_123	-0.414789	3.7556	4.24627	0.0393365	0.0502699	Pisd-ps2	distal.peaks	45705	non.differential.peaks	0.210454
chr11	103814601	103815638	Peak_124	-0.184593	3.89008	1.02094	0.312296	0.35101	Nsf	promoter.peaks	250	non.differential.peaks	0.196425
chr17	28045783	28047030	Peak_125	-0.484023	4.56658	9.47275	0.00208546	0.00306354	Anks1	promoter.peaks	156	non.differential.peaks	0.394393
chr15	78938943	78940044	Peak_126	-0.414037	3.92185	3.53018	0.0602614	0.075268	Micall1	promoter.peaks	81	non.differential.peaks	0.27534
chr2	67402921	67404548	Peak_127	-0.304816	6.71487	8.91177	0.00283338	0.00410549	Mir7224	distal.peaks	-109779	non.differential.peaks	0.354212
chr5	116081367	116082225	Peak_128	-0.462612	4.24127	7.54612	0.00601395	0.00843013	1110006O24Rik	promoter.peaks	29	non.differential.peaks	0.356043
chr11	102145669	102146520	Peak_129	-0.505829	4.94666	12.0228	0.000525542	0.00081612	Tmub2	promoter.peaks	-180	non.differential.peaks	0.339211
chr2	167905940	167907229	Peak_130	-0.276517	5.76464	5.43589	0.019727	0.0261397	Pard6b	promoter.peaks	81	non.differential.peaks	0.260165
chr2	6242880	6244541	Peak_131	-0.503266	5.62905	12.8533	0.000336885	0.000532702	Usp6nl	promoter.peaks	-92	non.differential.peaks	0.390405
chr2	121691813	121693516	Peak_132	-0.493675	5.35611	13.5354	0.000234108	0.000375174	Casc4	promoter.peaks	-41	non.differential.peaks	0.317971
chr7	134591842	134593000	Peak_133	-0.470767	4.50152	8.18592	0.00422167	0.00601328	Zfp689	promoter.peaks	251	non.differential.peaks	0.435013
chr17	57074271	57075406	Peak_134	0.0878027	5.17766	0.465631	0.495004	0.537309	Mllt1	promoter.peaks	-28	non.differential.peaks	0.360853
chr9	79914322	79915888	Peak_135	-0.232289	4.79577	2.0557	0.151638	0.179462	Senp6	promoter.peaks	395	non.differential.peaks	0.216647
chr19	5366157	5367528	Peak_136	-0.560076	4.94721	10.7406	0.00104811	0.00158402	Eif1ad	promoter.peaks	30	non.differential.peaks	0.0864883
chr2	156300786	156301495	Peak_137	-0.541516	3.92873	5.58891	0.0180746	0.0240505	Epb41l1	promoter.peaks	-432	non.differential.peaks	0.193017
chr10	127529636	127530657	Peak_138	-0.08059	4.51079	0.29213	0.588859	0.629294	Baz2a	promoter.peaks	308	non.differential.peaks	0.370353
chr2	104689572	104690377	Peak_139	-0.101168	3.54946	0.203952	0.651549	0.68909	Prrg4	promoter.peaks	32	non.differential.peaks	0.0414169
chr7	114513642	114515219	Peak_140	-0.344704	5.40889	8.04478	0.0045635	0.00647886	Syt9	promoter.peaks	127	non.differential.peaks	0.335657
chr5	122286395	122287627	Peak_141	-0.440229	5.83756	13.1157	0.000292834	0.000465468	Sh2b3	promoter.peaks	-201	non.differential.peaks	0.279605
chr5	89149285	89151037	Peak_142	-0.433558	6.25833	15.579	7.91e-05	0.000132187	Mob1b	promoter.peaks	265	non.differential.peaks	0.164137
chr2	18611364	18612149	Peak_143	-0.199361	3.3515	0.714841	0.397841	0.439357	Spag6l	distal.peaks	-8892	non.differential.peaks	0.166986
chr11	93746108	93747733	Peak_144	-0.422933	6.07265	13.2356	0.000274676	0.000437471	Utp18	promoter.peaks	159	non.differential.peaks	0.412979
chr5	31522349	31523563	Peak_145	-0.144645	5.22401	1.12494	0.288856	0.326646	Ppm1g	promoter.peaks	-38	non.differential.peaks	0.43057
chr2	162756332	162757583	Peak_146	-0.0701182	5.35191	0.24609	0.619842	0.658962	Srsf6	promoter.peaks	-286	non.differential.peaks	0.194742
chr10	42893911	42895014	Peak_147	-0.287436	4.72474	3.72474	0.053612	0.0673832	9030612E09Rik	promoter.peaks	-42	non.differential.peaks	0.373445
chr5	104189272	104190109	Peak_148	-0.163137	3.68397	0.618666	0.431543	0.473481	Aff1	distal.peaks	6099	non.differential.peaks	0.257655
chr5	87232864	87233972	Peak_149	-0.341406	6.35739	11.3124	0.000769925	0.00117874	Ythdc1	promoter.peaks	-97	non.differential.peaks	0.294377
chr4	151382490	151383921	Peak_150	-0.24625	5.63919	3.86477	0.0493101	0.0622445	Klhl21	promoter.peaks	206	non.differential.peaks	0.619326
chr2	156546007	156547284	Peak_151	-0.695889	5.01322	16.1098	5.98e-05	0.000100901	4930405A21Rik	promoter.peaks	-1	non.differential.peaks	0.3582
chr2	164736376	164737809	Peak_152	-0.41723	5.20697	7.70111	0.0055187	0.0077704	Zfp335	promoter.peaks	157	non.differential.peaks	0.287388
chr2	167317700	167318934	Peak_153	-0.257861	4.80484	3.15277	0.0757983	0.0935319	Spata2	promoter.peaks	57	non.differential.peaks	0.0922915
chr1	87489438	87489924	Peak_154	-0.418906	4.47266	4.63341	0.0313552	0.0405364	Sp110	distal.peaks	5704	non.differential.peaks	0.0148419
chr17	3012917	3013414	Peak_155	-0.268566	3.86633	1.74045	0.187082	0.218271	Pisd-ps2	distal.peaks	71017	non.differential.peaks	0.159773
chr5	125955825	125956972	Peak_156	-0.314045	5.08087	5.28857	0.0214658	0.0283105	Aacs	promoter.peaks	156	non.differential.peaks	0.179915
chr5	37139287	37140263	Peak_157	-0.547694	4.32647	8.6417	0.00328555	0.00473106	Bloc1s4	promoter.peaks	143	non.differential.peaks	0.310028
chr2	130099422	130100553	Peak_158	-0.52616	5.13961	12.3398	0.000443406	0.000693287	Nop56	promoter.peaks	-160	non.differential.peaks	0.198697
chr15	6657398	6659631	Peak_159	-0.566534	5.56735	18.0223	2.18e-05	3.82e-05	Rictor	promoter.peaks	134	non.differential.peaks	0.221756
chr11	5737419	5738350	Peak_160	-0.174454	5.28209	1.94088	0.163573	0.19261	Polm	promoter.peaks	134	non.differential.peaks	0.183936
chr8	19925250	19925604	Peak_161	0.000953212	3.80399	2.17e-05	0.996281	0.996925	6820431F20Rik	distal.peaks	-32417	non.differential.peaks	0.54022
chr11	114036878	114037637	Peak_162	-0.245254	4.80916	3.32407	0.0682725	0.0847226	1700092K14Rik	distal.peaks	-22314	non.differential.peaks	0.222439
chr4	147314928	147315680	Peak_163	-0.528645	3.81989	5.4386	0.0196965	0.0261019	2510039O18Rik	promoter.peaks	300	non.differential.peaks	0.438224
chr18	24147876	24148342	Peak_164	-0.326304	3.59914	2.35021	0.125266	0.149987	Zfp35	promoter.peaks	-26	non.differential.peaks	0.0889079
chr7	31229325	31230853	Peak_165	-0.10101	4.25399	0.371935	0.541951	0.58345	Aplp1	promoter.peaks	512	non.differential.peaks	0.466065
chr13	51195301	51197198	Peak_166	-0.468488	4.75514	9.49966	0.0020551	0.00302037	Spin1	promoter.peaks	1	non.differential.peaks	0.159387
chr19	4838934	4839810	Peak_167	-0.267877	4.6648	3.65019	0.0560629	0.0702967	Ccdc87	promoter.peaks	6	non.differential.peaks	0.159094
chrX	73843892	73844474	Peak_168	-0.587895	7.31629	18.5832	1.63e-05	2.88e-05	Cldn34d	distal.peaks	4080	non.differential.peaks	0
chr2	162879949	162880858	Peak_169	-0.28062	5.3424	4.68316	0.0304596	0.0394405	Mybl2	promoter.peaks	33	non.differential.peaks	0.262913
chr15	39028221	39029122	Peak_170	-0.141286	4.7866	0.951685	0.329291	0.368774	Rims2	promoter.peaks	-1160	non.differential.peaks	0.0688038
chr2	102025634	102026815	Peak_171	-0.566639	5.34271	18.3079	1.88e-05	3.31e-05	Ldlrad3	promoter.peaks	309	non.differential.peaks	0.338245
chr4	138469347	138470236	Peak_172	-0.0769535	4.3143	0.204842	0.650841	0.688408	Otud3	promoter.peaks	70	non.differential.peaks	0.301329
chr4	45984763	45985889	Peak_173	-0.323474	5.32652	7.18882	0.00733594	0.0101945	Tdrd7	distal.peaks	-15008	non.differential.peaks	0.176697
chr2	79218641	79220121	Peak_174	-0.109188	5.45098	0.512786	0.473935	0.516206	Cerkl	distal.peaks	49764	non.differential.peaks	0.244524
chr11	34444211	34445017	Peak_175	0.0162646	3.54736	0.00367714	0.951646	0.957712	Dock2	distal.peaks	152793	non.differential.peaks	0
chr3	60304460	60305911	Peak_176	-0.528605	5.57498	17.4713	2.92e-05	5.05e-05	Mbnl1	promoter.peaks	12	non.differential.peaks	0.333722
chr2	59964824	59965315	Peak_177	-0.615147	3.1891	7.2287	0.00717471	0.00998004	Baz2b	promoter.peaks	-1273	non.differential.peaks	0.907449
chr4	155571155	155572360	Peak_178	-0.302412	5.3973	7.23039	0.00716796	0.00997151	Agrn	promoter.peaks	-161	non.differential.peaks	0.231455
chr2	112105450	112106617	Peak_179	-0.493108	6.03882	16.7935	4.17e-05	7.13e-05	Slc12a6	promoter.peaks	-437	non.differential.peaks	0.33771
chr2	153066610	153067728	Peak_180	-0.300708	4.91435	4.8229	0.0280841	0.0365245	Plagl2	promoter.peaks	-75	non.differential.peaks	0.557974
chr19	37281122	37282568	Peak_181	-0.133317	5.35673	1.2114	0.271054	0.307778	Cpeb3	promoter.peaks	-62	non.differential.peaks	0.464828
chr2	29474944	29475805	Peak_182	-0.854483	3.45601	12.1774	0.000483708	0.000753512	Rapgef1	promoter.peaks	135	non.differential.peaks	0.214107
chr2	105843123	105843930	Peak_183	-0.47844	4.78491	7.42343	0.006438	0.00899605	Dnajc24	promoter.peaks	179	non.differential.peaks	0.0772129
chr11	50243879	50244703	Peak_184	0.250674	3.55089	1.19257	0.274812	0.311816	Rufy1	promoter.peaks	322	non.differential.peaks	0.196703
chr19	10378962	10379781	Peak_185	-0.017303	3.87538	0.00707986	0.932944	0.948842	Dagla	promoter.peaks	-5	non.differential.peaks	0.536652
chr5	93014840	93015557	Peak_186	-0.0811741	3.85296	0.177613	0.673433	0.709903	Fam47e	distal.peaks	14636	non.differential.peaks	0.0295
chr8	73999901	74000865	Peak_187	-0.386553	4.30671	4.2009	0.0404024	0.0515494	Dda1	distal.peaks	7290	non.differential.peaks	0.393769
chr5	144288389	144289511	Peak_188	-0.230878	4.88949	2.06876	0.150343	0.178014	Rac1	promoter.peaks	-89	non.differential.peaks	0.308391
chr2	158450308	158451290	Peak_189	-0.435071	4.74198	7.76379	0.0053304	0.00751618	Actr5	promoter.peaks	150	non.differential.peaks	0.365185
chr5	28643085	28644164	Peak_190	-0.208469	4.99539	1.52864	0.216317	0.249882	Rbm33	promoter.peaks	-104	non.differential.peaks	0.165349
chr8	90885527	90886841	Peak_191	-0.258	4.41322	2.31829	0.127861	0.152905	Brd7	promoter.peaks	-94	non.differential.peaks	0.281929
chr1	52782894	52784853	Peak_192	-0.562119	6.01461	17.9622	2.25e-05	3.94e-05	Mfsd6	promoter.peaks	288	non.differential.peaks	0.0694066
chr2	22443089	22443858	Peak_193	-0.120106	4.32374	0.20517	0.65058	0.688154	Gad2	distal.peaks	-34373	non.differential.peaks	0.952994
chr11	115464678	115465831	Peak_194	-0.106017	4.5959	0.4535	0.500678	0.542879	Gga3	promoter.peaks	-25	non.differential.peaks	0.181081
chr4	153385229	153386522	Peak_195	-0.222963	4.56648	1.79325	0.18053	0.21119	Lrrc47	promoter.peaks	-36	non.differential.peaks	0.454203
chr11	115473544	115474645	Peak_196	-0.45115	4.30225	7.45263	0.00633439	0.00885698	Mif4gd	promoter.peaks	188	non.differential.peaks	0.055441
chr5	137951407	137952246	Peak_197	-0.00460233	3.39684	0.000387707	0.98429	0.986367	Pop7	distal.peaks	-8170	non.differential.peaks	0.357349
chr9	72285826	72286598	Peak_198	-0.250591	4.01034	1.91052	0.166905	0.196262	Mns1	promoter.peaks	-124	non.differential.peaks	0.132974
chr19	38338239	38338933	Peak_199	-0.153264	3.77331	0.545569	0.460134	0.50241	Lgi1	promoter.peaks	-686	non.differential.peaks	0.218822
chr11	23205532	23207471	Peak_200	-0.25176	6.32598	5.97809	0.0144847	0.0194845	Usp34	promoter.peaks	-393	non.differential.peaks	0.479777
chr17	71339262	71340612	Peak_201	-0.189236	5.59789	2.82498	0.0928079	0.113149	Myl12b	promoter.peaks	-81	non.differential.peaks	0.0862835
chr12	99975196	99976032	Peak_202	-0.34668	3.64579	2.91986	0.0874953	0.107076	Ptpn21	promoter.peaks	1	non.differential.peaks	0.370661
chr5	34979003	34980079	Peak_203	-0.140132	5.02715	1.13268	0.287205	0.32492	Mfsd10	promoter.peaks	222	non.differential.peaks	0.337288
chr2	121631946	121633203	Peak_204	-0.309041	5.64597	5.66079	0.0173483	0.0231319	Frmd5	promoter.peaks	218	non.differential.peaks	0.391706
chr2	181413595	181413873	Peak_205	-0.144622	3.39196	0.498185	0.480299	0.522411	Tcea2	promoter.peaks	-1281	non.differential.peaks	0.311283
chr2	156005299	156006570	Peak_206	-0.375643	5.93753	11.4408	0.000718502	0.00110313	Rbm39	promoter.peaks	41	non.differential.peaks	0.371126
chr11	102091087	102092017	Peak_207	-0.280232	4.2066	2.48081	0.115243	0.138641	Hdac5	promoter.peaks	-66	non.differential.peaks	0.399961
chrX	7418177	7419518	Peak_208	-0.352133	5.63833	8.96193	0.00275663	0.00400007	Otud5	promoter.peaks	-109	non.differential.peaks	0
chr12	81537226	81537970	Peak_209	-0.360221	4.04255	4.68817	0.030371	0.0393312	Dcaf5	promoter.peaks	-10	non.differential.peaks	0.550964
chr19	46072387	46073365	Peak_210	-0.0907123	5.01885	0.519563	0.471028	0.513375	9130011E15Rik	promoter.peaks	102	non.differential.peaks	0.264808
chr19	5087741	5088822	Peak_211	-0.190915	5.51347	2.36328	0.124221	0.148818	Yif1a	promoter.peaks	-256	non.differential.peaks	0.1912
chr13	55572682	55573372	Peak_212	-0.362167	3.88051	3.4292	0.0640531	0.0797452	Mir6944	distal.peaks	6110	non.differential.peaks	0.365181
chr5	112771625	112772699	Peak_213	-0.267946	3.95428	1.57707	0.209183	0.242243	Hps4	promoter.peaks	47	non.differential.peaks	0.0772121
chr19	7342411	7343633	Peak_214	-0.151354	4.665	1.09738	0.294842	0.3329	Rcor2	promoter.peaks	-1232	non.differential.peaks	0.406935
chr2	70679966	70680872	Peak_215	-0.0741576	4.15768	0.174863	0.675825	0.712252	Tlk1	distal.peaks	-16882	non.differential.peaks	0.0891433
chr2	113688236	113689770	Peak_216	-0.54553	5.62776	15.0846	0.000102796	0.000169893	Arhgap11a	promoter.peaks	-185	non.differential.peaks	0.143087
chr1	43009564	43010399	Peak_217	-0.20967	3.60587	1.29748	0.254673	0.290521	Gpr45	promoter.peaks	265	non.differential.peaks	0.277096
chr13	120217127	120218549	Peak_218	-0.24492	5.79431	3.91555	0.0478414	0.0605091	Paip1	promoter.peaks	129	non.differential.peaks	0.366694
chr4	116549280	116550699	Peak_219	0.199428	4.67052	1.17622	0.278126	0.31534	Zswim5	promoter.peaks	-17	non.differential.peaks	0.461375
chr11	6374912	6375706	Peak_220	-0.14944	3.57876	0.35162	0.553198	0.59448	Purb	promoter.peaks	770	non.differential.peaks	0.981536
chr5	137462471	137463708	Peak_221	-0.322808	5.16504	6.192	0.0128329	0.017362	Plod3	promoter.peaks	201	non.differential.peaks	0.177983
chr5	114549844	114550833	Peak_222	-0.344442	4.15475	3.86377	0.0493393	0.0622778	Usp30	promoter.peaks	-3	non.differential.peaks	0.150778
chr9	70504079	70505572	Peak_223	-0.261372	4.57803	3.10964	0.0778301	0.0958899	Fam63b	promoter.peaks	155	non.differential.peaks	0.467456
chr12	76918972	76920435	Peak_224	-0.300771	5.57071	6.65712	0.00987603	0.0135373	Syne2	promoter.peaks	399	non.differential.peaks	0.387485
chr9	64187985	64189344	Peak_225	0.162267	3.97954	0.803431	0.370069	0.410891	Dis3l	promoter.peaks	-85	non.differential.peaks	0.139728
chr11	116713718	116715430	Peak_226	-0.627203	5.76083	19.1716	1.19e-05	2.14e-05	Srsf2	promoter.peaks	-166	non.differential.peaks	0.366257
chr2	147019560	147021418	Peak_227	-0.483399	6.16716	12.6341	0.000378772	0.000595953	6430503K07Rik	distal.peaks	7329	non.differential.peaks	0.240223
chr19	5636911	5637966	Peak_228	-0.599944	4.47552	11.24	0.000800525	0.00122332	Rela	promoter.peaks	-51	non.differential.peaks	0.222527
chr19	5802375	5804104	Peak_229	-0.512784	5.23822	10.4823	0.00120522	0.00181082	Malat1	promoter.peaks	-569	non.differential.peaks	0.085341
chr5	23180511	23182548	Peak_230	-0.231151	5.42402	2.8948	0.0888659	0.108647	AI506816	distal.peaks	36955	non.differential.peaks	0.254464
chr19	4163105	4163797	Peak_231	-0.176355	3.77183	0.863193	0.352847	0.393205	Rps6kb2	promoter.peaks	-206	non.differential.peaks	0.177496
chr2	112101952	112102611	Peak_232	-0.396967	5.15484	7.35861	0.00667423	0.00931474	Nop10	promoter.peaks	199	non.differential.peaks	0.343786
chr2	114000443	114001538	Peak_233	-0.288493	4.91199	5.66801	0.0172771	0.023044	Aqr	promoter.peaks	84	non.differential.peaks	0.110782
chr12	52929712	52931316	Peak_234	-0.550406	6.01019	15.2949	9.2e-05	0.00015266	Hectd1	promoter.peaks	9	non.differential.peaks	0.297503
chr2	124435464	124436673	Peak_235	-0.21887	5.83804	3.44279	0.0635285	0.079136	Sema6d	promoter.peaks	37	non.differential.peaks	0.305202
chr2	92775419	92775951	Peak_236	-0.0687493	4.54505	0.240325	0.623971	0.662866	Syt13	distal.peaks	20427	non.differential.peaks	0.0881876
chr5	124874657	124876356	Peak_237	-0.414351	5.10217	7.97194	0.0047508	0.00673349	Sbno1	promoter.peaks	416	non.differential.peaks	0.387986
chr2	143740507	143741760	Peak_238	-0.210754	6.06399	3.08725	0.0789083	0.097141	Dstn	promoter.peaks	67	non.differential.peaks	0.217691
chr10	127707246	127707958	Peak_239	-0.504198	5.30807	15.8097	7e-05	0.00011757	Stat2	promoter.peaks	-30	non.differential.peaks	0.0491192
chr11	103827632	103828531	Peak_240	-0.458729	5.63777	18.3274	1.86e-05	3.27e-05	Arf2	promoter.peaks	-103	non.differential.peaks	0.147371
chr5	44617316	44618904	Peak_241	-0.0876596	5.28798	0.197719	0.656568	0.693913	Tapt1	promoter.peaks	-265	non.differential.peaks	0.275276
chr2	132403157	132404387	Peak_242	-0.295882	5.54265	5.61599	0.0177973	0.0236996	Gpcpd1	promoter.peaks	212	non.differential.peaks	0.123183
chr17	66425429	66427120	Peak_243	-0.502954	5.88244	15.4396	8.52e-05	0.000141841	Ankrd12	promoter.peaks	111	non.differential.peaks	0.206806
chr13	73254220	73255574	Peak_244	-0.282862	5.72979	6.82546	0.00898674	0.0123733	Irx4	distal.peaks	-143048	non.differential.peaks	0.783168
chr4	131429042	131430429	Peak_245	-0.531299	4.94768	15.4295	8.56e-05	0.000142576	Srsf4	promoter.peaks	182	non.differential.peaks	0.4403
chr1	85084774	85085103	Peak_246	-0.611438	3.24188	4.94971	0.0260951	0.0340746	A530032D15Rik	distal.peaks	21489	non.differential.peaks	0
chr18	3010780	3011103	Peak_247	-0.337133	3.73682	3.08155	0.079185	0.0974614	Vmn1r238	distal.peaks	112470	non.differential.peaks	0
chr17	74693205	74695195	Peak_248	-0.412471	5.82288	11.9082	0.000558868	0.00086595	Memo1	promoter.peaks	3	non.differential.peaks	0.278639
chr8	94053567	94054116	Peak_249	-0.36518	3.37394	2.9472	0.0860266	0.105376	Fto	distal.peaks	216418	non.differential.peaks	0.00686909
chr5	96591093	96592341	Peak_250	-0.468283	5.66372	12.2727	0.000459635	0.000717541	Cnot6l	promoter.peaks	-708	non.differential.peaks	0.326729
chr5	115722457	115723393	Peak_251	-0.577734	4.12832	7.88377	0.00498803	0.00705542	Rnf10	promoter.peaks	-21	non.differential.peaks	0.500234
chr5	135662423	135663765	Peak_252	-0.368853	5.78853	10.1352	0.00145466	0.00216763	Baz1b	promoter.peaks	-99	non.differential.peaks	0.49222
chr4	143001997	143003054	Peak_253	-0.445365	5.73199	14.3944	0.000148243	0.000241841	Pramef8	promoter.peaks	197	non.differential.peaks	0.176061
chr2	165318275	165319729	Peak_254	-0.00264543	4.18067	0.000229545	0.987912	0.989579	Trp53rka	promoter.peaks	-188	non.differential.peaks	0.27575
chr11	115374858	115376051	Peak_255	-0.243559	5.03072	4.25291	0.039183	0.0500879	Hn1	promoter.peaks	229	non.differential.peaks	0.184862
chr19	57944738	57946316	Peak_256	-0.155708	4.19849	0.982615	0.321554	0.3607	Mir5623	distal.peaks	-180130	non.differential.peaks	0.499193
chr2	157562681	157563440	Peak_257	-0.449827	4.4317	7.68968	0.00555374	0.00781686	Ctnnbl1	promoter.peaks	-76	non.differential.peaks	0.193803
chr5	106849095	106850756	Peak_258	-0.115149	5.88388	0.948282	0.330157	0.369662	Barhl2	distal.peaks	37259	non.differential.peaks	0.345451
chr5	111082023	111082945	Peak_259	-0.388254	4.34497	5.51057	0.0189019	0.0250893	Ddx51	promoter.peaks	14	non.differential.peaks	0.218737
chr19	5272304	5273584	Peak_260	0.10264	4.17193	0.320894	0.571071	0.612014	Pacs1	promoter.peaks	175	non.differential.peaks	0.393162
chr2	23426772	23427979	Peak_261	-0.319022	4.84363	5.39624	0.0201802	0.026713	Spopl	promoter.peaks	248	non.differential.peaks	0.0534578
chr5	96589293	96589740	Peak_262	-0.247876	3.16296	1.02891	0.310415	0.34909	Cnot6l	promoter.peaks	1049	non.differential.peaks	0.155632
chr4	21857834	21859671	Peak_263	-0.0807688	5.89375	0.39477	0.529802	0.57179	Faxc	promoter.peaks	280	non.differential.peaks	0.402967
chrX	166430316	166430694	Peak_264	-0.392067	4.19663	2.81195	0.0935643	0.114012	G530011O06Rik	distal.peaks	-13656	non.differential.peaks	0
chr17	46168875	46169874	Peak_265	-0.471949	4.68512	9.34104	0.00224079	0.00328037	Vegfa	promoter.peaks	-49	non.differential.peaks	0.366039
chr11	117515151	117516380	Peak_266	-0.343707	5.65955	7.3082	0.00686406	0.00956735	Tnrc6c	promoter.peaks	163	non.differential.peaks	0.27418
chr5	65768097	65768816	Peak_267	0.005755	3.2507	0.000715705	0.978657	0.981524	Rpl9	distal.peaks	14213	non.differential.peaks	0.331869
chr2	129625899	129627661	Peak_268	-0.448132	5.64256	13.0842	0.000297803	0.000473019	4932416H05Rik	promoter.peaks	415	non.differential.peaks	0.42206
chr3	97671512	97672564	Peak_269	-0.220075	4.44797	2.16711	0.140991	0.167618	Pde4dip	promoter.peaks	197	non.differential.peaks	0.199734
chr10	120912592	120913910	Peak_270	-0.470289	5.06771	9.77129	0.00177258	0.00262161	Rassf3	promoter.peaks	55	non.differential.peaks	0.178284
chr9	56978388	56979289	Peak_271	-0.0537312	3.87698	0.0695924	0.791931	0.821559	Man2c1	promoter.peaks	255	non.differential.peaks	0.302741
chr13	103667079	103667569	Peak_272	-0.0618164	3.52727	0.0877138	0.767104	0.798179	Cd180	distal.peaks	183686	non.differential.peaks	0.21811
chr5	30399476	30400501	Peak_273	-0.165349	4.34146	1.12976	0.287827	0.325573	Tyms	promoter.peaks	176	non.differential.peaks	0.195811
chr7	3580845	3581860	Peak_274	-0.666486	4.65208	18.0617	2.14e-05	3.74e-05	Tfpt	promoter.peaks	133	non.differential.peaks	0.096877
chr2	179991462	179992521	Peak_275	-0.410566	5.83203	15.3055	9.15e-05	0.000151849	Rps21	promoter.peaks	-92	non.differential.peaks	0.210875
chr2	160471274	160472401	Peak_276	-0.196125	5.84167	3.32049	0.0684215	0.0848946	Top1	promoter.peaks	205	non.differential.peaks	0.350196
chr4	109329507	109330556	Peak_277	-0.55146	4.24374	5.26872	0.021712	0.0286189	Cdkn2c	distal.peaks	7945	non.differential.peaks	0.296369
chr11	5661761	5662838	Peak_278	-0.453433	5.25906	14.0428	0.0001787	0.000289434	Urgcp	promoter.peaks	79	non.differential.peaks	0.141
chr5	33076610	33076891	Peak_279	-0.218937	3.70343	0.574627	0.448426	0.490598	Pisd	distal.peaks	51524	non.differential.peaks	0.108298
chr19	46402404	46403764	Peak_280	-0.127357	5.37284	0.87005	0.350941	0.391216	Fbxl15	promoter.peaks	410	non.differential.peaks	0.431545
chr2	131087722	131088736	Peak_281	-0.426555	5.52542	13.5479	0.000232551	0.000372751	Pank2	promoter.peaks	-7	non.differential.peaks	0.310946
chr5	15021893	15022844	Peak_282	0.0102105	3.70302	0.0023461	0.961368	0.966419	Gm17019	distal.peaks	10638	non.differential.peaks	0.0454044
chr12	112078686	112079454	Peak_283	-0.250892	4.15404	2.35629	0.124779	0.149444	Mok	promoter.peaks	79	non.differential.peaks	0.126402
chr8	26311066	26312528	Peak_284	-0.468593	5.62639	15.8537	6.84e-05	0.000114955	Tacc1	promoter.peaks	217	non.differential.peaks	0.343698
chr4	133522983	133524939	Peak_285	-0.38806	5.74328	8.72447	0.00313967	0.00453043	Hmgn2	promoter.peaks	-55	non.differential.peaks	0.53161
chrX	104651869	104653101	Peak_286	-0.152062	4.8592	1.45722	0.227373	0.261594	Itm2a	distal.peaks	-53786	non.differential.peaks	0
chr9	43921318	43921870	Peak_287	-0.211117	3.71595	1.31534	0.251431	0.287165	Rnf26	promoter.peaks	-460	non.differential.peaks	0.264414
chr5	124959812	124960498	Peak_288	-0.0522665	3.60117	0.0704231	0.790722	0.82037	Rilpl1	distal.peaks	21245	non.differential.peaks	0.0476579
chr10	79627604	79628280	Peak_289	-0.364662	4.48201	4.82404	0.0280655	0.0365032	Cirbp	distal.peaks	-2644	non.differential.peaks	0.0368168
chr19	3999958	4000985	Peak_290	-0.0549045	5.10975	0.202351	0.65283	0.690339	Nudt8	promoter.peaks	-108	non.differential.peaks	0.18555
chr9	25059236	25060953	Peak_291	-0.112106	5.72908	0.810393	0.368004	0.408793	2017-09-07	promoter.peaks	55	non.differential.peaks	0.282632
chr2	142754853	142756535	Peak_292	-0.364856	4.69425	5.80256	0.0160028	0.0214226	Kif16b	distal.peaks	-28494	non.differential.peaks	0.0411046
chr4	117507760	117509480	Peak_293	-0.147104	5.18902	1.21008	0.271317	0.308055	Slc6a9	promoter.peaks	757	non.differential.peaks	0.364172
chr2	80420599	80421953	Peak_294	-0.492189	5.65633	16.4594	4.97e-05	8.45e-05	Nckap1	promoter.peaks	-154	non.differential.peaks	0.383435
chr5	15037357	15037883	Peak_295	0.410111	3.26665	2.44237	0.118098	0.141895	Gm17019	distal.peaks	-4613	non.differential.peaks	0
chr2	135484103	135485876	Peak_296	-0.303245	5.54298	6.41521	0.0113147	0.0154002	9630028H03Rik	distal.peaks	-76034	non.differential.peaks	0.312413
chr12	70993352	70994641	Peak_297	-0.367195	5.51195	8.6933	0.00319382	0.00460438	Atl1	promoter.peaks	-95	non.differential.peaks	0.309821
chr9	96619705	96620638	Peak_298	-0.273147	3.72302	1.7865	0.181353	0.21211	Zbtb38	distal.peaks	11922	non.differential.peaks	0.114294
chr11	106077376	106078651	Peak_299	-0.439283	5.59986	13.7597	0.000207751	0.000334492	Ddx42	promoter.peaks	-226	non.differential.peaks	0.233442
chr2	124948644	124949769	Peak_300	-0.232661	4.34216	1.24399	0.264703	0.301096	Myef2	promoter.peaks	189	non.differential.peaks	0.267524
chr17	53706184	53708024	Peak_301	-0.314929	6.27223	7.51512	0.00611832	0.00856997	Kat2b	promoter.peaks	808	non.differential.peaks	0.347697
chr2	156960352	156961318	Peak_302	-0.340292	4.41751	4.32431	0.0375717	0.0481302	Samhd1	promoter.peaks	123	non.differential.peaks	0.147237
chr11	113323194	113323845	Peak_303	0.126346	4.28729	0.50637	0.476714	0.518937	Slc39a11	distal.peaks	103609	non.differential.peaks	0.305285
chr2	84554772	84556425	Peak_304	-0.710477	6.63765	33.3031	7.89e-09	1.83e-08	Zdhhc5	promoter.peaks	-278	non.differential.peaks	0.317309
chr7	25668783	25669978	Peak_305	-0.36608	5.8918	11.943	0.000548544	0.000850418	Rps19	promoter.peaks	-352	non.differential.peaks	0.206985
chr18	25644936	25646870	Peak_306	-0.0999484	5.14648	0.698169	0.403399	0.444974	Celf4	distal.peaks	266581	non.differential.peaks	0.254596
chr7	71231327	71231539	Peak_307	0.0157198	2.97223	0.00367167	0.951682	0.957714	Trpm1	distal.peaks	-67288	non.differential.peaks	0.0804272
chr19	8848645	8849635	Peak_308	-0.286835	4.67694	3.31358	0.0687097	0.0852343	Gm2518	promoter.peaks	165	non.differential.peaks	0.598492
chr5	115224193	115225161	Peak_309	-0.195	4.08632	1.2665	0.260425	0.296531	4930515G01Rik	promoter.peaks	315	non.differential.peaks	0.200658
chr2	94113107	94114279	Peak_310	-0.361418	4.85248	6.37712	0.0115601	0.0157172	Mir670	distal.peaks	-12137	non.differential.peaks	0.146259
chr4	155609506	155610532	Peak_311	-0.419785	4.94	9.82189	0.00172447	0.00255342	Klhl17	promoter.peaks	-1053	non.differential.peaks	0.126912
chr11	120852008	120852926	Peak_312	-0.381185	4.38141	5.88382	0.0152807	0.0205008	Csnk1d	promoter.peaks	180	non.differential.peaks	0.428434
chr7	77506216	77507198	Peak_313	0.19722	4.90104	1.67601	0.195456	0.227354	Nr2f2	promoter.peaks	-1228	non.differential.peaks	0.744332
chr5	31542932	31544272	Peak_314	-0.34979	5.39	7.87831	0.00500313	0.00707541	Nrbp1	promoter.peaks	311	non.differential.peaks	0.259173
chr4	40917682	40918931	Peak_315	-0.306144	5.30379	5.9917	0.0143733	0.0193412	Nfx1	promoter.peaks	331	non.differential.peaks	0.14701
chr2	71049447	71050570	Peak_316	-0.579632	5.03081	17.6547	2.65e-05	4.6e-05	Dync1i2	promoter.peaks	6	non.differential.peaks	0.108035
chr13	9763652	9764607	Peak_317	-0.374794	4.81396	5.25078	0.0219369	0.0288995	Zmynd11	promoter.peaks	430	non.differential.peaks	0.303998
chr19	4257353	4258079	Peak_318	-0.258483	4.13479	2.27395	0.131565	0.157051	Mir6985	distal.peaks	6162	non.differential.peaks	0.0993356
chr13	46764499	46765537	Peak_319	-0.646207	4.12878	12.9815	0.00031459	0.00049866	Fam8a1	promoter.peaks	127	non.differential.peaks	0.341722
chr4	114580497	114582393	Peak_320	-0.374635	6.12956	10.8351	0.000995925	0.0015082	Foxd2	promoter.peaks	58	non.differential.peaks	0.499297
chr5	130647073	130648436	Peak_321	-0.345199	5.48098	8.82099	0.00297786	0.00430629	Rabgef1	promoter.peaks	66	non.differential.peaks	0.167663
chr5	147042284	147043567	Peak_322	-0.154956	5.05354	1.20656	0.272015	0.308815	Cdk8	promoter.peaks	-325	non.differential.peaks	0.510969
chr4	133310044	133310592	Peak_323	-0.322544	4.44987	4.07067	0.0436339	0.0554396	Arid1a	promoter.peaks	-792	non.differential.peaks	0.873246
chr5	137394371	137395481	Peak_324	-0.12851	4.59054	0.605668	0.436424	0.478408	4933404O12Rik	promoter.peaks	-90	non.differential.peaks	0.100797
chr8	19945977	19946648	Peak_325	-0.249246	3.99439	1.06494	0.302092	0.340465	Gm21119	distal.peaks	12467	non.differential.peaks	0
chr5	89012128	89012845	Peak_326	-0.416864	5.84997	10.5934	0.00113491	0.00170929	Rufy3	promoter.peaks	-112	non.differential.peaks	0.555811
chr18	36674967	36675925	Peak_327	-0.44572	4.7093	10.6321	0.00111143	0.00167555	Hbegf	promoter.peaks	13	non.differential.peaks	0.277661
chr2	76512982	76513518	Peak_328	-0.320856	4.20142	2.98347	0.084119	0.103181	Plekha3	promoter.peaks	-122	non.differential.peaks	0.287063
chr2	71535574	71536162	Peak_329	5.17e-05	3.87006	3.3e-08	0.999855	0.999886	Platr26	distal.peaks	-21606	non.differential.peaks	0.156015
chr4	151413202	151414116	Peak_330	-0.102236	4.21344	0.340176	0.559728	0.600957	Nol9	promoter.peaks	223	non.differential.peaks	0.176966
chr4	135727871	135728977	Peak_331	-0.432917	4.07227	5.06578	0.0244028	0.0319668	E2f2	promoter.peaks	115	non.differential.peaks	0.381207
chr1	87485212	87485510	Peak_332	-0.375835	3.5544	1.95429	0.162125	0.191015	Sp110	distal.peaks	10024	non.differential.peaks	0.0161538
chr8	19758781	19759758	Peak_333	-0.294015	4.26694	2.24697	0.133877	0.159662	4930467E23Rik	distal.peaks	29694	non.differential.peaks	0.0699131
chr15	35867161	35868177	Peak_334	-0.544029	4.01662	10.1647	0.00143158	0.00213471	Cox6c	promoter.peaks	332	non.differential.peaks	0.0403147
chr2	119567758	119568608	Peak_335	0.124564	3.64991	0.310047	0.577652	0.618486	Itpka	promoter.peaks	110	non.differential.peaks	0.550455
chr2	144194244	144195347	Peak_336	-0.438625	4.65859	7.82334	0.00515759	0.00728371	Csrp2bp	promoter.peaks	25	non.differential.peaks	0.141641
chr9	44142274	44143454	Peak_337	-0.38767	4.83071	7.64004	0.00570868	0.00802417	H2afx	promoter.peaks	66	non.differential.peaks	0.474608
chr11	106133620	106134566	Peak_338	-0.318371	4.98123	5.0762	0.0242565	0.0317868	Smarcd2	promoter.peaks	193	non.differential.peaks	0.493733
chr8	97399886	97400628	Peak_339	-0.360735	4.09908	4.78919	0.0286389	0.0372125	Dok4	promoter.peaks	-45	non.differential.peaks	0.0989515
chr11	120684800	120686279	Peak_340	-0.476564	5.83768	18.7116	1.52e-05	2.7e-05	Fasn	promoter.peaks	321	non.differential.peaks	0.288866
chr19	6996156	6997009	Peak_341	-0.504487	5.84354	18.5365	1.67e-05	2.94e-05	Esrra	promoter.peaks	-285	non.differential.peaks	0.424307
chr3	33918398	33919576	Peak_342	-0.690764	4.87579	22.6277	1.97e-06	3.75e-06	Fxr1	promoter.peaks	-14	non.differential.peaks	0.246398
chr2	146838263	146839544	Peak_343	-0.163786	5.3997	1.94405	0.16323	0.19223	Xrn2	promoter.peaks	108	non.differential.peaks	0.133133
chr4	136912629	136913975	Peak_344	-0.374589	4.90919	7.1431	0.0075253	0.0104454	Cdc42	promoter.peaks	372	non.differential.peaks	0.244192
chr2	131178034	131179135	Peak_345	-0.494416	5.03573	11.2524	0.000795198	0.00121555	Rnf24	promoter.peaks	43	non.differential.peaks	0.282365
chr12	70781980	70782636	Peak_346	-0.362914	3.50864	2.88444	0.0894391	0.109309	Sos2	promoter.peaks	531	non.differential.peaks	0.54112
chr19	46575898	46577555	Peak_347	-0.184671	5.22828	1.25398	0.262794	0.299056	Trim8	promoter.peaks	589	non.differential.peaks	0.727031
chr11	115264790	115265496	Peak_348	-0.160097	3.67577	0.621987	0.43031	0.472288	Ict1	promoter.peaks	63	non.differential.peaks	0.182969
chr19	5038023	5038460	Peak_349	-0.279906	3.01955	1.28714	0.256575	0.292444	B4gat1	promoter.peaks	-584	non.differential.peaks	0.234897
chr7	25315097	25316205	Peak_350	-0.54777	5.21399	18.5711	1.64e-05	2.89e-05	Irgq	promoter.peaks	-16	non.differential.peaks	0.111853
chr2	104551819	104552920	Peak_351	-0.212303	4.16238	1.68821	0.193837	0.225628	Tcp11l1	promoter.peaks	-51	non.differential.peaks	0.118543
chr11	3414397	3415110	Peak_352	-0.462528	4.65949	10.2732	0.00134974	0.00201748	Selm	promoter.peaks	49	non.differential.peaks	0.217832
chr15	58719776	58721302	Peak_353	-0.526171	5.9322	21.5984	3.36e-06	6.3e-06	Rnf139	promoter.peaks	-245	non.differential.peaks	0.337246
chr5	118426414	118427603	Peak_354	-0.187653	4.77048	1.69303	0.193202	0.224953	Fbxo21	promoter.peaks	230	non.differential.peaks	0.281442
chr5	9346544	9347011	Peak_355	-0.26538	3.86878	1.62684	0.202141	0.234593	Mir879	distal.peaks	-28926	non.differential.peaks	0.013859
chr2	118751637	118752804	Peak_356	-0.219664	4.08872	1.65382	0.19844	0.230635	Chst14	promoter.peaks	-12	non.differential.peaks	0.373675
chr11	69231095	69232024	Peak_357	0.243159	4.21278	2.05757	0.151451	0.179258	Kdm6b	distal.peaks	-4383	non.differential.peaks	0.531181
chr2	98506405	98507478	Peak_358	-1.19565	14.2681	2.47053	0.115999	0.139494	Lrrc4c	distal.peaks	1199111	non.differential.peaks	0
chr2	147757468	147757973	Peak_359	0.0159252	3.0893	0.00352442	0.95266	0.958595	Foxa2	distal.peaks	114984	non.differential.peaks	0.839047
chr5	66154460	66156639	Peak_360	-0.153463	6.49716	1.91996	0.165861	0.195127	N4bp2	promoter.peaks	790	non.differential.peaks	0.159835
chr13	104710202	104711354	Peak_361	0.0190957	5.24458	0.0136953	0.906839	0.92533	Erbb2ip	promoter.peaks	-184	non.differential.peaks	0.392812
chr19	17211152	17211527	Peak_362	-0.481491	3.7503	3.69101	0.0547066	0.0686847	Prune2	distal.peaks	180732	non.differential.peaks	0.368785
chr8	108534771	108535803	Peak_363	-0.392114	4.35018	5.87116	0.0153909	0.0206421	Ddx28	promoter.peaks	99	non.differential.peaks	0.317722
chr5	139230283	139232097	Peak_364	0.204238	5.42607	2.84157	0.0918542	0.112083	Fam20c	promoter.peaks	155	non.differential.peaks	0.332273
chr7	151603281	151604146	Peak_365	-0.344739	5.02999	7.78063	0.00528093	0.00744933	Cttn	distal.peaks	53126	non.differential.peaks	0.113245
chr19	5294966	5295911	Peak_366	-0.207673	5.19187	2.98354	0.084115	0.103178	Sf3b2	promoter.peaks	16	non.differential.peaks	0.391645
chr19	10531127	10532482	Peak_367	-0.147176	5.4816	1.63987	0.200344	0.232677	Lrrc10b	promoter.peaks	132	non.differential.peaks	0.60463
chr2	154616258	154617659	Peak_368	-0.393721	6.36125	14.0235	0.000180536	0.00029228	Raly	promoter.peaks	113	non.differential.peaks	0.256868
chr2	69699449	69700195	Peak_369	-0.722837	4.25292	15.1705	9.82e-05	0.000162612	Ssb	promoter.peaks	203	non.differential.peaks	0.0925877
chr5	138628129	138629427	Peak_370	-0.167022	4.91035	1.06022	0.303164	0.341549	Cnpy4	promoter.peaks	15	non.differential.peaks	0.201274
chr5	100467423	100469287	Peak_371	-0.2384	6.46029	4.62814	0.0314516	0.0406538	Hnrnpdl	promoter.peaks	-114	non.differential.peaks	0.413228
chr12	3109871	3110114	Peak_372	-1.34065	9.62805	2.61493	0.105862	0.128041	Rab10os	distal.peaks	-125798	non.differential.peaks	0.0592664
chr8	48026440	48027110	Peak_373	-0.358221	4.02207	4.57119	0.032514	0.0419611	Enpp6	distal.peaks	-45504	non.differential.peaks	0.0411967
chr19	7280084	7281212	Peak_374	-0.477063	5.04609	9.51233	0.00204095	0.00300046	Otub1	promoter.peaks	126	non.differential.peaks	0.166969
chr13	45096400	45098031	Peak_375	-0.291811	4.7737	4.30411	0.0380205	0.0486745	Dtnbp1	promoter.peaks	249	non.differential.peaks	0.102701
chr9	35018261	35019154	Peak_376	-0.141726	5.05496	1.48847	0.222455	0.256405	Srpr	promoter.peaks	-80	non.differential.peaks	0.315761
chr1	72257561	72257999	Peak_377	-0.346681	2.82376	2.204	0.137653	0.163887	Mreg	promoter.peaks	1101	non.differential.peaks	0.162895
chr2	125034513	125035518	Peak_378	-0.302224	5.64119	7.54233	0.00602659	0.00844694	Dut	distal.peaks	-37968	non.differential.peaks	0.660803
chr9	61970244	61970977	Peak_379	-0.294921	4.52121	4.49781	0.0339383	0.0436883	Mir5133	promoter.peaks	-210	non.differential.peaks	0.195681
chr19	5688243	5689142	Peak_380	-0.1983	5.08294	2.37683	0.123147	0.147612	Pcnxl3	promoter.peaks	215	non.differential.peaks	0.308819
chr1	85093746	85094261	Peak_381	-0.467507	3.00123	3.75692	0.0525895	0.0661786	A530032D15Rik	distal.peaks	12424	non.differential.peaks	0.138033
chr11	3027388	3027630	Peak_382	-0.531794	5.66758	16.0357	6.22e-05	0.000104789	Pisd-ps3	distal.peaks	3479	non.differential.peaks	0.667037
chr17	5840847	5842100	Peak_383	-0.377194	4.36591	5.1354	0.0234427	0.0307793	Snx9	promoter.peaks	94	non.differential.peaks	0.302289
chr8	87513817	87515085	Peak_384	-0.209355	5.1776	2.71639	0.0993223	0.120622	Hook2	promoter.peaks	-43	non.differential.peaks	0.319058
chr12	46167824	46168990	Peak_385	-0.208327	3.71672	1.17823	0.277717	0.314914	Stxbp6	distal.peaks	7063	non.differential.peaks	0.0202117
chr17	36172064	36172506	Peak_386	-0.275696	2.6569	1.2098	0.271372	0.308112	H2-T23	distal.peaks	-2639	non.differential.peaks	0.0441242
chr2	83484190	83485202	Peak_387	-0.587528	5.56301	19.4949	1.01e-05	1.82e-05	Zc3h15	promoter.peaks	-39	non.differential.peaks	0.217619
chr15	98397687	98398646	Peak_388	-0.576144	5.28688	19.6969	9.07e-06	1.64e-05	Ccnt1	promoter.peaks	-100	non.differential.peaks	0.404032
chr11	3084749	3085068	Peak_389	-0.668451	5.45729	9.6218	0.00192282	0.00283453	Sfi1	distal.peaks	8557	non.differential.peaks	0.109306
chr2	154899512	154900563	Peak_390	-0.131098	5.14928	1.30328	0.253615	0.289425	Ahcy	promoter.peaks	195	non.differential.peaks	0.183154
chr17	85108272	85109539	Peak_391	-0.179236	5.68231	2.38092	0.122825	0.147254	Abcg8	distal.peaks	26445	non.differential.peaks	0.366752
chr7	19856920	19857553	Peak_392	-0.529993	3.39256	6.65719	0.00987567	0.0135371	Vasp	promoter.peaks	-34	non.differential.peaks	0.352954
chr14	51709817	51710547	Peak_393	0.0416433	3.43925	0.0327318	0.856431	0.880371	Ang	promoter.peaks	-570	non.differential.peaks	0.10228
chr15	58782266	58782585	Peak_394	-0.122746	2.08167	0.148625	0.699853	0.735216	Ndufb9	distal.peaks	17061	non.differential.peaks	0.0753313
chr4	115500294	115501373	Peak_395	-0.2171	5.01569	3.10478	0.0780629	0.0961658	Mob3c	promoter.peaks	137	non.differential.peaks	0.149478
chr2	164704784	164705926	Peak_396	-0.726394	5.14983	14.9654	0.0001095	0.000180529	Pcif1	promoter.peaks	487	non.differential.peaks	0.490286
chr11	4886576	4887505	Peak_397	-0.0353873	4.02945	0.0364878	0.848512	0.873293	Ap1b1	promoter.peaks	214	non.differential.peaks	0.256651
chr11	115425389	115426143	Peak_398	-0.279672	3.76324	2.20393	0.137659	0.16389	Nup85	promoter.peaks	8	non.differential.peaks	0.112363
chr7	134536728	134537664	Peak_399	-0.192732	4.08602	1.06171	0.302825	0.341232	E430018J23Rik	promoter.peaks	-61	non.differential.peaks	0.190488
chr2	155299231	155300066	Peak_400	-0.425618	3.58023	4.82628	0.028029	0.0364565	Ncoa6	distal.peaks	-33130	non.differential.peaks	0.474548
chr4	124743558	124744381	Peak_401	-0.020853	4.30556	0.0177526	0.894004	0.913725	Snip1	promoter.peaks	33	non.differential.peaks	0.231367
chr2	120795885	120796815	Peak_402	-0.452335	4.10624	7.0486	0.00793271	0.010986	Ubr1	promoter.peaks	101	non.differential.peaks	0.252411
chr2	152239920	152240900	Peak_403	-0.438903	4.51281	7.12647	0.0075954	0.0105368	Zcchc3	promoter.peaks	370	non.differential.peaks	0.52155
chr11	105041970	105043715	Peak_404	-0.467418	5.2305	11.965	0.000542097	0.000840805	Tlk2	promoter.peaks	-1	non.differential.peaks	0.482517
chr9	88417359	88418401	Peak_405	-0.445924	5.17672	13.1488	0.000287701	0.000457565	Snhg5	promoter.peaks	-145	non.differential.peaks	0.114385
chr2	154876021	154877078	Peak_406	-0.314787	4.68503	4.34722	0.0370694	0.0475149	Ahcy	distal.peaks	23683	non.differential.peaks	0.121126
chr4	106583411	106584795	Peak_407	-0.0777097	4.89749	0.309029	0.578277	0.619064	Ssbp3	promoter.peaks	28	non.differential.peaks	0.440097
chr4	148680849	148682575	Peak_408	-0.136656	5.88301	1.39971	0.236771	0.271566	Kif1b	promoter.peaks	95	non.differential.peaks	0.283734
chr5	31999836	32001492	Peak_409	-0.278674	5.58462	5.11037	0.0237833	0.0312068	Bre	promoter.peaks	241	non.differential.peaks	0.305438
chr5	14959401	14959931	Peak_410	0.34327	2.74287	1.62351	0.202603	0.235104	Speer8-ps1	distal.peaks	14372	non.differential.peaks	0.15355
chr4	41701951	41703289	Peak_411	-0.214787	5.13276	2.44927	0.11758	0.141304	Galt	promoter.peaks	494	non.differential.peaks	0.254376
chr2	165980611	165981257	Peak_412	-0.292499	3.17876	1.63936	0.200413	0.23275	Sulf2	promoter.peaks	-149	non.differential.peaks	0.27206
chr12	85559492	85560414	Peak_413	-0.312988	3.5158	2.29614	0.129696	0.154968	Elmsan1	promoter.peaks	-122	non.differential.peaks	0.181416
chr7	19495365	19496298	Peak_414	-0.493239	6.10059	20.0541	7.53e-06	1.37e-05	Ccdc61	promoter.peaks	-79	non.differential.peaks	0.172823
chr2	122202938	122203861	Peak_415	-0.522498	5.28106	14.0524	0.000177784	0.00028799	Shf	distal.peaks	-8746	non.differential.peaks	0.268468
chr2	167602735	167603950	Peak_416	-0.32849	5.28887	8.67486	0.00322629	0.00464964	A530013C23Rik	distal.peaks	86635	non.differential.peaks	0.168377
chr11	6446183	6447493	Peak_417	-0.626297	5.34475	21.1801	4.18e-06	7.77e-06	Ccm2	promoter.peaks	-52	non.differential.peaks	0.144077
chr19	8872810	8873183	Peak_418	-0.314276	3.73135	2.80347	0.0940604	0.114571	Polr2g	promoter.peaks	50	non.differential.peaks	0.175273
chr7	123236396	123237242	Peak_419	-0.368145	5.53314	10.1597	0.00143545	0.00214013	1110004F10Rik	promoter.peaks	-75	non.differential.peaks	0.30951
chr5	115729422	115730074	Peak_420	-0.119592	3.12083	0.228442	0.632681	0.671241	Coq5	promoter.peaks	37	non.differential.peaks	0.155469
chr2	167514129	167515643	Peak_421	0.0279457	4.90601	0.0176302	0.894368	0.914068	Cebpb	promoter.peaks	471	non.differential.peaks	0.698677
chr2	118375158	118375983	Peak_422	-0.257209	4.98588	3.38605	0.0657505	0.0817379	Bmf	promoter.peaks	-157	non.differential.peaks	0.36084
chr17	13184477	13185938	Peak_423	-0.607063	5.93289	21.3556	3.82e-06	7.12e-06	Wtap	promoter.peaks	-83	non.differential.peaks	0.0809884
chr7	28438751	28440052	Peak_424	-0.756136	4.26057	18.6405	1.58e-05	2.79e-05	Ttc9b	promoter.peaks	459	non.differential.peaks	0.498243
chr4	59015701	59016627	Peak_425	-0.402224	5.09507	9.56756	0.00198046	0.0029158	Dnajc25	promoter.peaks	99	non.differential.peaks	0.324751
chr11	114529370	114530779	Peak_426	-0.24022	4.68985	2.16916	0.140803	0.167406	Rpl38	promoter.peaks	-20	non.differential.peaks	0.134013
chr5	122499820	122500622	Peak_427	0.186796	3.91402	0.833301	0.36132	0.401931	Cux2	distal.peaks	-2387	non.differential.peaks	0.311458
chr10	127895434	127896553	Peak_428	-0.803069	4.6557	16.1694	5.79e-05	9.79e-05	Mir8105	promoter.peaks	258	non.differential.peaks	0.369819
chr9	34982882	34984060	Peak_429	-0.27953	4.57949	4.14967	0.0416425	0.0530516	Dcps	promoter.peaks	101	non.differential.peaks	0.132641
chr17	56395064	56396956	Peak_430	-0.50899	6.41081	22.676	1.92e-06	3.66e-06	Fem1a	promoter.peaks	-206	non.differential.peaks	0.414518
chr3	118214600	118215366	Peak_431	-0.430824	3.23636	3.24161	0.0717899	0.0888536	Dpyd	distal.peaks	-50113	non.differential.peaks	0.54319
chr5	15050971	15052488	Peak_432	0.42962	4.00719	3.64556	0.056219	0.0704828	Gm17019	distal.peaks	-18723	non.differential.peaks	0
chr11	5420406	5422246	Peak_433	-0.415981	5.67144	12.411	0.000426803	0.000668469	Xbp1	promoter.peaks	682	non.differential.peaks	0.251537
chr7	31740817	31741678	Peak_434	-0.698806	4.55766	13.7127	0.000213006	0.000342631	Usf2	promoter.peaks	574	non.differential.peaks	0.439916
chr2	179711185	179711913	Peak_435	-0.572584	4.61899	11.9521	0.000545868	0.000846371	4921531C22Rik	promoter.peaks	-9	non.differential.peaks	0.480313
chr1	79667933	79669001	Peak_436	-0.357637	4.82992	7.26255	0.00704072	0.00980351	Ap1s3	promoter.peaks	80	non.differential.peaks	0.103587
chr19	5424496	5425532	Peak_437	-0.362892	4.63931	6.25029	0.0124173	0.016826	Drap1	promoter.peaks	-98	non.differential.peaks	0.291256
chr8	109206856	109207722	Peak_438	-0.50149	5.12082	13.7794	0.000205584	0.000331158	Tango6	promoter.peaks	321	non.differential.peaks	0.160646
chr4	114768976	114770158	Peak_439	-0.260359	3.53669	1.71377	0.190497	0.222027	Pdzk1ip1	distal.peaks	8254	non.differential.peaks	0.0362612
chr5	92863581	92864665	Peak_440	-0.470735	5.75212	18.14	2.05e-05	3.6e-05	Nup54	promoter.peaks	102	non.differential.peaks	0.0987014
chr2	167486721	167487651	Peak_441	-0.248079	4.53477	2.15445	0.142157	0.168927	Tmem189	promoter.peaks	-142	non.differential.peaks	0.340332
chr1	87479360	87479666	Peak_442	-0.417056	2.80816	2.80448	0.0940016	0.114504	Sp110	distal.peaks	15872	non.differential.peaks	0.0925798
chr16	32419515	32420313	Peak_443	-0.559091	4.13015	11.8574	0.000574312	0.000888884	Tctex1d2	promoter.peaks	126	non.differential.peaks	0.129581
chr5	15004609	15005386	Peak_444	0.342763	4.12853	2.59435	0.107245	0.129583	Gm10354	distal.peaks	-26099	non.differential.peaks	0
chr15	79921303	79922016	Peak_445	-0.174133	3.16611	0.558042	0.45505	0.497352	Syngr1	promoter.peaks	-104	non.differential.peaks	0.262363
chr10	90633246	90634801	Peak_446	-0.494457	5.74925	16.0331	6.22e-05	0.000104914	Tmpo	promoter.peaks	340	non.differential.peaks	0.325148
chr3	52071632	52073278	Peak_447	-0.589995	5.2961	20.0228	7.65e-06	1.39e-05	Foxo1	promoter.peaks	196	non.differential.peaks	0.49651
chr5	31209714	31210625	Peak_448	-0.317636	4.993	6.43913	0.0111633	0.0152066	Ost4	promoter.peaks	-9	non.differential.peaks	0.28776
chr2	180007695	180008833	Peak_449	-0.282962	6.01076	8.17606	0.00424469	0.006045	Cables2	promoter.peaks	-94	non.differential.peaks	0.250246
chr7	133935469	133936457	Peak_450	-0.481544	4.49443	10.4829	0.00120485	0.00181031	Ppp4c	promoter.peaks	22	non.differential.peaks	0.363546
chr5	121062162	121063685	Peak_451	-0.368124	6.63997	13.3271	0.000261592	0.00041742	Ddx54	promoter.peaks	-215	non.differential.peaks	0.140629
chr6	73264959	73265664	Peak_452	-0.383293	3.14728	2.79343	0.0946516	0.115255	Suclg1	distal.peaks	66813	non.differential.peaks	0.281385
chr2	72817027	72819141	Peak_453	-0.646334	6.37528	28.4493	9.62e-08	2.05e-07	Sp3	promoter.peaks	419	non.differential.peaks	0.726112
chr5	93521590	93523071	Peak_454	-0.252998	6.00676	6.17869	0.0129298	0.0174862	2017-09-11	promoter.peaks	-152	non.differential.peaks	0.224903
chr5	115584467	115585229	Peak_455	-0.344758	4.11157	3.73721	0.0532133	0.0669144	Unc119b	promoter.peaks	136	non.differential.peaks	0.376215
chr2	153116821	153117702	Peak_456	-0.114522	3.9942	0.503009	0.478181	0.520386	Kif3b	promoter.peaks	110	non.differential.peaks	0.216057
chr12	72410294	72411698	Peak_457	-0.0831299	4.36458	0.192315	0.660997	0.698151	Dact1	promoter.peaks	125	non.differential.peaks	0.359379
chr8	47237599	47238448	Peak_458	-0.606979	4.3515	16.7441	4.28e-05	7.31e-05	Cfap97	distal.peaks	-16886	non.differential.peaks	0.192015
chr2	128769276	128770063	Peak_459	-0.505498	4.55607	10.3329	0.00130679	0.00195611	Zc3h8	promoter.peaks	86	non.differential.peaks	0.0989683
chr2	73748927	73749893	Peak_460	-0.648604	4.27673	8.54705	0.00346083	0.0049702	Atp5g3	promoter.peaks	-59	non.differential.peaks	0.343233
chr8	72314543	72315713	Peak_461	-0.343535	4.73523	6.18215	0.0129045	0.0174542	Atp13a1	promoter.peaks	66	non.differential.peaks	0.358535
chr11	4034863	4036064	Peak_462	-0.476938	4.69737	10.4095	0.00125367	0.00188002	Rnf215	promoter.peaks	301	non.differential.peaks	0.369782
chr4	136943739	136945046	Peak_463	-0.418464	4.62868	7.33722	0.00675412	0.00942057	Cela3a	distal.peaks	21313	non.differential.peaks	0.14043
chr9	44204760	44205530	Peak_464	-0.115639	4.76355	0.779619	0.377258	0.418123	Slc37a4	promoter.peaks	-1114	non.differential.peaks	0.125901
chr18	36047147	36048346	Peak_465	-0.48263	5.07114	13.0793	0.000298578	0.000474205	Cxxc5	distal.peaks	58275	non.differential.peaks	0.671103
chr2	155890882	155891813	Peak_466	0.0234696	4.34496	0.0225087	0.880742	0.902026	Spag4	promoter.peaks	399	non.differential.peaks	0.40676
chr5	139727797	139729047	Peak_467	-0.184936	5.97867	3.39892	0.0652391	0.0811441	Get4	promoter.peaks	144	non.differential.peaks	0.27558
chr5	138612935	138613699	Peak_468	-0.0773723	5.05584	0.372935	0.541409	0.582962	Ap4m1	promoter.peaks	68	non.differential.peaks	0.430315
chr2	119500283	119501417	Peak_469	-0.788834	4.80862	23.0934	1.54e-06	2.97e-06	Rtf1	promoter.peaks	46	non.differential.peaks	0.35332
chr5	43623552	43626734	Peak_470	0.126087	7.40076	1.21254	0.270829	0.307533	Cpeb2	promoter.peaks	441	non.differential.peaks	0.53079
chr12	70462151	70462856	Peak_471	-0.461741	5.29861	15.1024	0.000101836	0.00016841	Nemf	distal.peaks	-4341	non.differential.peaks	0.447215
chr5	143104918	143105914	Peak_472	-0.198537	4.93874	2.60521	0.106513	0.128772	Wipi2	promoter.peaks	-122	non.differential.peaks	0.213789
chr2	152231562	152232369	Peak_473	-0.108638	5.04204	0.668948	0.413419	0.455154	Sox12	distal.peaks	-8184	non.differential.peaks	0.297601
chr2	125608055	125609028	Peak_474	-0.555191	4.32417	10.3113	0.00132219	0.0019783	Secisbp2l	promoter.peaks	64	non.differential.peaks	0.214882
chrX	91367375	91368919	Peak_475	-0.889895	4.89397	27.1419	1.89e-07	3.93e-07	Zfx	promoter.peaks	599	non.differential.peaks	0
chr2	130665249	130666915	Peak_476	-0.515268	5.2919	14.0774	0.00017544	0.000284341	4930402H24Rik	promoter.peaks	-236	non.differential.peaks	0.0888698
chr19	5117316	5118667	Peak_477	0.0724473	4.74402	0.258593	0.611089	0.650539	Klc2	promoter.peaks	416	non.differential.peaks	0.279462
chr4	57312729	57313973	Peak_478	-0.145608	4.55416	1.02341	0.311711	0.350403	Ptpn3	promoter.peaks	1358	non.differential.peaks	0.248537
chr10	80912776	80913171	Peak_479	-0.264292	2.54336	0.979857	0.322234	0.361413	Nfic	distal.peaks	-23056	non.differential.peaks	0.602952
chr3	3010951	3011660	Peak_480	-0.41883	3.75001	4.09164	0.0430959	0.0548044	Hnf4g	distal.peaks	-496724	non.differential.peaks	0.249227
chr11	106348680	106349413	Peak_481	-0.0701377	4.03284	0.16245	0.686911	0.722834	Ern1	promoter.peaks	63	non.differential.peaks	0.255289
chr2	65008524	65009866	Peak_482	-0.174236	4.30309	1.05806	0.303658	0.342065	Cobll1	distal.peaks	67488	non.differential.peaks	0.0443567
chrX	71268374	71269574	Peak_483	-0.279025	4.15595	2.28286	0.13081	0.1562	Mir5132	promoter.peaks	-37	non.differential.peaks	0
chr2	154233254	154234191	Peak_484	-0.251685	4.36273	2.48679	0.114806	0.138152	Snta1	promoter.peaks	97	non.differential.peaks	0.379793
chr5	122734049	122735437	Peak_485	0.0499604	4.8129	0.0863982	0.768807	0.799776	Pptc7	promoter.peaks	336	non.differential.peaks	0.479924
chr19	57684738	57686385	Peak_486	-0.128124	5.8557	1.42743	0.232185	0.266686	Atrnl1	promoter.peaks	38	non.differential.peaks	0.321386
chr2	152740150	152740533	Peak_487	-0.55714	3.23938	6.70657	0.00960586	0.0131824	Mylk2	distal.peaks	3254	non.differential.peaks	0.407451
chr11	94182799	94183732	Peak_488	-0.542887	4.37932	10.3594	0.00128817	0.00192979	Luc7l3	promoter.peaks	-41	non.differential.peaks	0.274242
chr9	47337776	47338845	Peak_489	-0.244829	4.42393	2.60067	0.106818	0.129113	Cadm1	promoter.peaks	-124	non.differential.peaks	0.647736
chr5	33994447	33995631	Peak_490	-0.392882	6.08097	13.5811	0.000228472	0.00036653	Slbp	promoter.peaks	-84	non.differential.peaks	0.156714
chr8	72566134	72567300	Peak_491	-0.515839	5.27889	17.8667	2.37e-05	4.13e-05	Sugp1	promoter.peaks	5	non.differential.peaks	0.410661
chr19	41904035	41905120	Peak_492	-0.626619	4.73001	19.7243	8.95e-06	1.62e-05	Frat1	promoter.peaks	118	non.differential.peaks	0.354411
chr5	121995141	121996651	Peak_493	-0.310954	4.67988	4.13179	0.0420848	0.0535824	Mapkapk5	promoter.peaks	5	non.differential.peaks	0.269275
chr11	101593931	101594577	Peak_494	-0.691126	4.12414	14.0542	0.000177614	0.00028775	Dhx8	promoter.peaks	-16	non.differential.peaks	0.270202
chr11	6375961	6376566	Peak_495	-0.462612	3.90567	6.10971	0.0134441	0.0181474	Purb	promoter.peaks	-185	non.differential.peaks	0.263822
chr5	37086451	37087629	Peak_496	-0.088316	5.29028	0.448072	0.503252	0.545397	D5Ertd579e	promoter.peaks	220	non.differential.peaks	0.245365
chr5	31915948	31916763	Peak_497	-0.140269	4.02818	0.755855	0.384629	0.425676	Mrpl33	promoter.peaks	32	non.differential.peaks	0.091136
chr5	75439911	75441022	Peak_498	0.103454	4.85829	0.451163	0.501783	0.543978	Chic2	promoter.peaks	184	non.differential.peaks	0.37225
chr2	113661363	113661954	Peak_499	-0.0402636	3.76084	0.045221	0.831598	0.857867	Scg5	distal.peaks	7589	non.differential.peaks	0.0883007
chr2	70346910	70347709	Peak_500	-0.580152	3.90265	10.0886	0.00149187	0.00222094	Erich2	promoter.peaks	434	non.differential.peaks	0.0376925
chr5	117565525	117566334	Peak_501	-0.112797	4.28113	0.390874	0.53184	0.573769	Suds3	promoter.peaks	72	non.differential.peaks	0.295991
chr2	144352810	144353846	Peak_502	-0.0978757	5.55846	0.747356	0.387314	0.428474	Polr3f	promoter.peaks	-153	non.differential.peaks	0.130906
chr2	173605828	173607130	Peak_503	-0.0993693	4.95115	0.475123	0.49064	0.532821	Vapb	distal.peaks	43407	non.differential.peaks	0.227102
chr15	58703906	58704708	Peak_504	-0.668211	3.78412	11.6425	0.000644632	0.000993868	Trmt12	promoter.peaks	103	non.differential.peaks	0.328463
chr5	114580326	114581737	Peak_505	-0.11135	5.75791	1.10845	0.29242	0.330366	Ung	promoter.peaks	-133	non.differential.peaks	0.219675
chr7	112729488	112730346	Peak_506	-0.56214	4.87589	18.8196	1.44e-05	2.55e-05	Apbb1	promoter.peaks	88	non.differential.peaks	0.284885
chr5	24092096	24093426	Peak_507	0.00571983	4.73229	0.00181023	0.966063	0.970524	Chpf2	promoter.peaks	193	non.differential.peaks	0.115666
chr4	155265469	155267021	Peak_508	-0.292712	5.55224	5.31835	0.021102	0.0278589	Acap3	promoter.peaks	261	non.differential.peaks	0.185192
chr19	36422467	36424170	Peak_509	-0.303254	6.14751	9.35954	0.00221828	0.00324859	Pcgf5	distal.peaks	-30238	non.differential.peaks	0.572711
chr5	130499593	130500366	Peak_510	0.0245974	5.04269	0.0393745	0.842709	0.86798	Asl	promoter.peaks	221	non.differential.peaks	0.106116
chr2	158235127	158236344	Peak_511	-0.290276	5.32172	3.20182	0.0735564	0.0909224	Ralgapb	promoter.peaks	147	non.differential.peaks	0.278957
chr17	74737574	74739068	Peak_512	-0.292624	5.92897	7.52999	0.00606804	0.00850247	Spast	promoter.peaks	-6	non.differential.peaks	0.430805
chr1	72258095	72259204	Peak_513	-0.897044	5.19655	33.326	7.79e-09	1.8e-08	Mreg	promoter.peaks	231	non.differential.peaks	0.232475
chr7	4740404	4741299	Peak_514	-0.147883	4.13578	0.742992	0.388704	0.429909	Tmem238	promoter.peaks	310	non.differential.peaks	0.430817
chr5	125341882	125343943	Peak_515	-0.21459	5.95323	2.74746	0.0974093	0.118422	Zfp664	promoter.peaks	-162	non.differential.peaks	0.198625
chr2	112218974	112219872	Peak_516	-0.416385	5.59821	9.01154	0.0026828	0.00389676	Katnbl1	promoter.peaks	55	non.differential.peaks	0.111442
chr11	3052286	3053495	Peak_517	-0.606902	7.00598	8.76541	0.00306997	0.00443482	Pisd-ps3	distal.peaks	28861	non.differential.peaks	0.049962
chr4	136157427	136159009	Peak_518	-0.540513	4.65742	14.5161	0.000138969	0.000227219	Kdm1a	promoter.peaks	420	non.differential.peaks	0.284997
chr17	28659391	28660358	Peak_519	-0.312395	4.42361	4.57994	0.0323484	0.0417606	Armc12	distal.peaks	-7931	non.differential.peaks	0.181212
chr11	4493791	4495343	Peak_520	-0.578244	4.86531	13.844	0.000198632	0.000320349	Mtmr3	promoter.peaks	251	non.differential.peaks	0.285388
chr5	135869780	135870745	Peak_521	-0.342861	4.37252	3.28916	0.0697389	0.0864467	Pom121	promoter.peaks	153	non.differential.peaks	0.321859
chr5	34000072	34001425	Peak_522	-0.218073	6.28396	4.70455	0.0300828	0.0389844	Tacc3	promoter.peaks	-47	non.differential.peaks	0.2071
chr8	4324632	4325739	Peak_523	-0.473072	6.16779	18.8286	1.43e-05	2.54e-05	Ccl25	promoter.peaks	-24	non.differential.peaks	0.483219
chr2	155061805	155062817	Peak_524	-0.233591	4.94924	3.19553	0.0738398	0.0912553	Dynlrb1	promoter.peaks	42	non.differential.peaks	0.0754817
chr12	4482758	4483659	Peak_525	-0.765805	4.32267	21.207	4.12e-06	7.67e-06	Ncoa1	promoter.peaks	851	non.differential.peaks	0.396275
chr11	97561100	97561851	Peak_526	-0.623906	3.87548	9.06786	0.00260141	0.0037837	Pcgf2	promoter.peaks	335	non.differential.peaks	0.124543
chr2	146191213	146192301	Peak_527	-0.803569	5.69491	34.4385	4.4e-09	1.04e-08	A930019D19Rik	distal.peaks	106735	non.differential.peaks	0.627489
chr2	79296559	79297213	Peak_528	-0.42347	5.50753	9.66762	0.00187544	0.00276733	Neurod1	promoter.peaks	-93	non.differential.peaks	0.506667
chr5	130697630	130698830	Peak_529	-0.275126	4.35565	2.2569	0.13302	0.158684	Tmem248	promoter.peaks	25	non.differential.peaks	0.182878
chr19	4125736	4126387	Peak_530	-0.222423	4.79396	2.05519	0.151689	0.179516	Tmem134	promoter.peaks	102	non.differential.peaks	0.36987
chr5	116009072	116009902	Peak_531	-0.123124	5.0701	1.04631	0.306357	0.344854	Rplp0	promoter.peaks	11	non.differential.peaks	0.213479
chr19	7054066	7055159	Peak_532	-0.356966	6.37308	10.9193	0.000951671	0.00144374	Fkbp2	promoter.peaks	317	non.differential.peaks	0.479842
chr5	37187113	37188307	Peak_533	-0.56016	5.41235	20.3585	6.42e-06	1.17e-05	Mrfap1	promoter.peaks	283	non.differential.peaks	0.390731
chr19	4942512	4943627	Peak_534	-0.241431	4.4807	2.87633	0.0898906	0.109832	Peli3	promoter.peaks	22	non.differential.peaks	0.199537
chr2	144095863	144096988	Peak_535	-0.409999	5.28478	8.63866	0.00329104	0.00473833	Snx5	promoter.peaks	-118	non.differential.peaks	0.311594
chr4	88940155	88941673	Peak_536	-0.331952	5.90877	7.77048	0.00531068	0.00749	Cdkn2a	promoter.peaks	-391	non.differential.peaks	0.161388
chr4	28103948	28104272	Peak_537	-0.6111	5.2002	21.3663	3.79e-06	7.08e-06	Epha7	distal.peaks	-636185	non.differential.peaks	0.000624615
chr6	145811536	145812427	Peak_538	-0.409425	5.10637	6.93377	0.00845831	0.0116796	Bhlhe41	promoter.peaks	1958	non.differential.peaks	0.767102
chr11	120209501	120210118	Peak_539	-0.0762509	3.99779	0.184474	0.667556	0.70437	Actg1	promoter.peaks	-12	non.differential.peaks	0.191327
chr11	23670280	23671935	Peak_540	-0.384392	6.33089	14.0288	0.000180029	0.000291495	Rel	promoter.peaks	-138	non.differential.peaks	0.190639
chr2	75541507	75543364	Peak_541	-0.62262	6.28041	30.5366	3.28e-08	7.23e-08	Nfe2l2	promoter.peaks	262	non.differential.peaks	0.279586
chr7	134549737	134550632	Peak_542	-0.310123	3.83109	3.00559	0.0829779	0.101858	Zfp764	promoter.peaks	151	non.differential.peaks	0.188807
chr8	128302970	128303123	Peak_543	-0.174472	2.94001	0.491848	0.483104	0.525234	Ntpcr	distal.peaks	44944	non.differential.peaks	0
chr12	70465024	70465492	Peak_544	-0.0232156	3.62948	0.0171177	0.895906	0.91541	Nemf	distal.peaks	-7095	non.differential.peaks	0.0020533
chr5	35291495	35292530	Peak_545	0.0153813	4.78941	0.0129815	0.909288	0.927524	Rgs12	promoter.peaks	-84	non.differential.peaks	0.314155
chr9	31087386	31088906	Peak_546	-0.323163	5.70773	8.94834	0.00277722	0.00402815	Gm7244	distal.peaks	9160	non.differential.peaks	0.436296
chr10	57687736	57688371	Peak_547	0.0030953	4.20219	0.000296308	0.986266	0.988165	Dux	distal.peaks	7369	non.differential.peaks	0
chr2	118587904	118588742	Peak_548	-0.765848	4.64023	25.3346	4.82e-07	9.68e-07	A430105I19Rik	promoter.peaks	74	non.differential.peaks	0.335809
chr5	34678404	34679868	Peak_549	-0.419345	5.57801	14.1795	0.000166167	0.000269777	Rnf4	promoter.peaks	97	non.differential.peaks	0.0864935
chr2	91761767	91762655	Peak_550	-0.199147	4.15472	1.23648	0.266151	0.302612	Chrm4	promoter.peaks	-135	non.differential.peaks	0.347289
chr11	21138368	21139681	Peak_551	-0.276543	4.85093	3.85799	0.0495096	0.0624806	Vps54	promoter.peaks	133	non.differential.peaks	0.385947
chr2	58419441	58420149	Peak_552	-0.53096	5.10818	11.258	0.000792826	0.00121206	Acvr1	promoter.peaks	-556	non.differential.peaks	0.400581
chr13	114408081	114408979	Peak_553	-0.1734	5.02367	1.40103	0.236551	0.271328	Snx18	promoter.peaks	242	non.differential.peaks	0.70305
chr17	36407687	36409041	Peak_554	-0.398837	5.88571	15.1546	9.91e-05	0.000163947	Trim39	promoter.peaks	14	non.differential.peaks	0.356432
chr19	5609465	5610459	Peak_555	-0.448707	4.73654	12.0131	0.000528267	0.000820136	Kat5	promoter.peaks	132	non.differential.peaks	0.459029
chr4	116854694	116855530	Peak_556	-0.561325	4.04227	10.6137	0.0011225	0.0016915	Kif2c	promoter.peaks	117	non.differential.peaks	0.162829
chr2	104333172	104334995	Peak_557	-0.83211	5.90029	38.487	5.51e-10	1.4e-09	Hipk3	promoter.peaks	562	non.differential.peaks	0.416415
chr11	29071965	29073630	Peak_558	-0.369169	6.69547	14.9178	0.0001123	0.000184972	Smek2	promoter.peaks	-109	non.differential.peaks	0.307507
chr14	38084437	38085769	Peak_559	-0.309666	5.73664	8.54825	0.00345854	0.00496718	Ghitm	distal.peaks	-136595	non.differential.peaks	0.0799377
chr5	99972899	99973910	Peak_560	-0.374254	5.4693	6.89514	0.00864303	0.011921	A930011G23Rik	distal.peaks	184674	non.differential.peaks	0.019583
chr1	188589904	188590753	Peak_561	0.153696	3.20116	0.433879	0.510092	0.552157	Rrp15	distal.peaks	-17092	non.differential.peaks	0.415433
chr2	93885148	93886121	Peak_562	-0.222739	5.67694	3.11887	0.0773906	0.0953863	Alkbh3	distal.peaks	-34748	non.differential.peaks	0.145726
chr2	94277399	94278663	Peak_563	-0.279093	5.42159	4.86985	0.0273298	0.0355848	Api5	promoter.peaks	273	non.differential.peaks	0.183469
chr5	118477685	118479261	Peak_564	-0.523721	4.18402	9.51411	0.00203898	0.00299768	Tesc	promoter.peaks	640	non.differential.peaks	0.24794
chr5	33360909	33362052	Peak_565	-0.200201	5.53806	3.5578	0.0592663	0.074075	Ywhah	promoter.peaks	16	non.differential.peaks	0.287104
chr9	59503709	59504592	Peak_566	-0.207257	4.71743	2.29338	0.129926	0.155227	Pkm	promoter.peaks	-24	non.differential.peaks	0.128934
chr11	115396736	115398124	Peak_567	-0.444144	4.69435	6.71625	0.00955381	0.0131138	Sumo2	promoter.peaks	114	non.differential.peaks	0.410256
chr2	112207484	112208619	Peak_568	-0.617474	4.73451	12.2478	0.000465814	0.000726802	Emc4	promoter.peaks	132	non.differential.peaks	0.226436
chr19	3767597	3769178	Peak_569	-0.480822	5.15419	14.3013	0.000155759	0.000253543	Suv420h1	promoter.peaks	967	non.differential.peaks	0.264757
chr12	56592702	56593868	Peak_570	-0.553587	5.77183	21.5749	3.4e-06	6.38e-06	Nfkbia	promoter.peaks	349	non.differential.peaks	0.579631
chr10	79389446	79390244	Peak_571	-0.314444	3.93954	3.3193	0.0684709	0.0849527	Arid3a	promoter.peaks	57	non.differential.peaks	0.332984
chr10	93051768	93052728	Peak_572	-0.213868	4.64818	1.61356	0.203992	0.236632	4933408J17Rik	promoter.peaks	90	non.differential.peaks	0.0921311
chr5	25004223	25004607	Peak_573	-0.280267	3.43396	1.50823	0.219409	0.253206	Kmt2c	promoter.peaks	186	non.differential.peaks	0.930358
chr1	153004854	153006089	Peak_574	-0.268979	5.41755	5.5273	0.018722	0.0248667	C730036E19Rik	distal.peaks	20308	non.differential.peaks	0.14305
chr4	155108368	155109869	Peak_575	-0.0813862	5.63118	0.530897	0.46623	0.508622	Tmem240	promoter.peaks	206	non.differential.peaks	0.345544
chr15	89153186	89153703	Peak_576	-0.0108412	2.51318	0.00139312	0.970226	0.974089	Adm2	promoter.peaks	115	non.differential.peaks	0.0266737
chr12	56403368	56404476	Peak_577	-0.533536	5.27519	16.1206	5.94e-05	0.000100345	Ppp2r3c	promoter.peaks	65	non.differential.peaks	0.0707331
chr7	26082408	26083414	Peak_578	-0.156847	5.01179	1.39585	0.23742	0.272276	Pafah1b3	promoter.peaks	63	non.differential.peaks	0.254837
chr19	10629997	10630980	Peak_579	-0.141541	4.45738	0.842147	0.358783	0.399294	Tmem216	promoter.peaks	-236	non.differential.peaks	0.122631
chr8	98123561	98124049	Peak_580	-0.507131	3.52472	7.48902	0.00620764	0.00868816	Prss54	distal.peaks	-24708	non.differential.peaks	0.044771
chr15	85501360	85501995	Peak_581	-0.785092	4.11976	11.3455	0.000756316	0.00115892	Mirlet7c-2	distal.peaks	-35355	non.differential.peaks	0.572311
chr5	123591066	123591639	Peak_582	-0.0581431	4.09002	0.0914703	0.762316	0.793862	Setd1b	promoter.peaks	-849	non.differential.peaks	0.795864
chr4	119286441	119287331	Peak_583	-0.354354	3.06836	2.38375	0.122603	0.147012	Guca2a	distal.peaks	-23451	non.differential.peaks	0.182255
chr1	182575883	182576704	Peak_584	-0.412829	4.30513	6.66379	0.00983913	0.013489	Lin9	distal.peaks	4829	non.differential.peaks	0.05018
chr10	43199113	43200052	Peak_585	-0.567738	4.56989	11.023	0.000899889	0.00136849	Bend3	promoter.peaks	637	non.differential.peaks	0.330871
chr8	108159805	108161480	Peak_586	-0.544606	5.69781	19.7609	8.78e-06	1.59e-05	Ctcf	promoter.peaks	205	non.differential.peaks	0.627882
chr2	164286160	164287057	Peak_587	-0.337809	5.26501	7.213	0.00723773	0.0100649	Sys1	promoter.peaks	138	non.differential.peaks	0.35797
chr5	125873104	125873979	Peak_588	-0.256909	5.65039	5.67908	0.0171684	0.0229056	Ubc	distal.peaks	-3155	non.differential.peaks	0.184768
chr12	112996404	112998283	Peak_589	-0.431445	5.17145	11.4579	0.00071191	0.00109334	Klc1	promoter.peaks	284	non.differential.peaks	0.180279
chr4	124526884	124528847	Peak_590	-0.307738	5.68882	5.60725	0.0178863	0.0238078	1110065P20Rik	promoter.peaks	108	non.differential.peaks	0.536007
chr2	156903233	156903909	Peak_591	-0.036707	3.83062	0.0416952	0.838202	0.863967	Soga1	promoter.peaks	1430	non.differential.peaks	0.23603
chr17	35088971	35089933	Peak_592	-0.345897	4.02438	3.58469	0.0583144	0.0729454	1110038B12Rik	promoter.peaks	-36	non.differential.peaks	0.141936
chr2	173927474	173928542	Peak_593	-0.395206	5.42787	8.1278	0.00435917	0.00620057	Npepl1	distal.peaks	-7844	non.differential.peaks	0.364597
chr17	57150354	57151595	Peak_594	-0.676003	5.62949	27.022	2.01e-07	4.17e-07	Gtf2f1	promoter.peaks	-264	non.differential.peaks	0.158713
chr5	32760809	32761965	Peak_595	-0.46762	6.04571	19.0126	1.3e-05	2.32e-05	Ppp1cb	promoter.peaks	44	non.differential.peaks	0.266939
chr12	39506594	39507893	Peak_596	-0.397314	5.35881	10.7207	0.00105942	0.00160052	Etv1	promoter.peaks	399	non.differential.peaks	0.819968
chr5	32912944	32914286	Peak_597	-0.179321	4.92082	1.44936	0.228631	0.262915	Yes1	promoter.peaks	71	non.differential.peaks	0.301692
chr2	118304859	118305865	Peak_598	-0.706255	4.96773	18.6726	1.55e-05	2.75e-05	Srp14	promoter.peaks	70	non.differential.peaks	0.192871
chr2	121239122	121240220	Peak_599	-0.651683	5.51379	31.5377	1.96e-08	4.39e-08	Pdia3	promoter.peaks	33	non.differential.peaks	0.349603
chr2	119302602	119304228	Peak_600	-0.806152	5.82657	41.064	1.47e-10	3.89e-10	Ino80	promoter.peaks	-50	non.differential.peaks	0.616344
chr2	131735312	131736004	Peak_601	-0.362987	4.67115	5.39577	0.0201856	0.0267195	Prnp	promoter.peaks	-6	non.differential.peaks	0.16839
chr17	13897991	13898864	Peak_602	-0.200984	4.18476	1.58422	0.208153	0.241141	Tcte2	promoter.peaks	-27	non.differential.peaks	0.101566
chr2	101726118	101726790	Peak_603	-0.397167	4.51883	8.47696	0.00359673	0.00515848	Commd9	promoter.peaks	35	non.differential.peaks	0.0952377
chr11	119463798	119465004	Peak_604	-0.205315	4.33272	1.68086	0.19481	0.22668	Rptor	promoter.peaks	92	non.differential.peaks	0.239516
chr2	117074951	117076118	Peak_605	-0.470344	5.14012	14.286	0.000157026	0.000255516	Fam98b	promoter.peaks	60	non.differential.peaks	0.186955
chr17	28937530	28938321	Peak_606	-0.701952	3.82663	9.73239	0.00181049	0.00267556	Brpf3	promoter.peaks	-145	non.differential.peaks	0.47696
chr3	88424741	88425764	Peak_607	-0.174485	3.56079	0.694619	0.404598	0.446167	Arhgef2	promoter.peaks	-63	non.differential.peaks	0.416468
chr13	23802047	23802816	Peak_608	-0.295364	3.94514	2.93674	0.0865851	0.106022	Hfe	promoter.peaks	248	non.differential.peaks	0.0633
chr2	130489728	130490461	Peak_609	-0.50319	5.26454	17.6416	2.67e-05	4.63e-05	Ddrgk1	promoter.peaks	286	non.differential.peaks	0.151437
chr5	14970578	14971735	Peak_610	0.473327	3.7926	4.33348	0.0373698	0.0478858	Gm10354	distal.peaks	7742	non.differential.peaks	0.0593117
chr8	106918635	106920089	Peak_611	-0.557218	5.62091	23.3487	1.35e-06	2.62e-06	Cmtm4	promoter.peaks	345	non.differential.peaks	0.319588
chr5	76732581	76734380	Peak_612	-0.193569	6.16235	3.36119	0.06675	0.0829187	Clock	promoter.peaks	92	non.differential.peaks	0.253959
chr13	21841816	21842707	Peak_613	-0.347395	4.17298	3.75562	0.0526303	0.0662262	Hist1h4k	promoter.peaks	112	non.differential.peaks	0.434826
chr17	15097023	15098407	Peak_614	-0.209997	3.79039	0.878301	0.348668	0.388821	Phf10	promoter.peaks	522	non.differential.peaks	0.143177
chr5	122951551	122952924	Peak_615	-0.198635	5.2228	2.21885	0.136335	0.162403	Atp2a2	promoter.peaks	-4	non.differential.peaks	0.463919
chr12	35731164	35732863	Peak_616	-0.236866	6.09158	3.9292	0.0474546	0.0600374	Snx13	promoter.peaks	153	non.differential.peaks	0.272249
chr18	7868329	7870049	Peak_617	-0.46753	6.07577	14.453	0.000143698	0.000234686	Wac	promoter.peaks	-6	non.differential.peaks	0.394467
chr11	70796190	70796647	Peak_618	0.21394	3.20658	0.913678	0.33914	0.378885	C1qbp	promoter.peaks	109	non.differential.peaks	0.391264
chr9	44580820	44581446	Peak_619	-0.323638	3.38037	2.85606	0.0910303	0.111141	Ift46	promoter.peaks	41	non.differential.peaks	0.21101
chr4	131603940	131605394	Peak_620	-0.227861	5.08294	3.09744	0.0784153	0.0965579	Epb41	promoter.peaks	326	non.differential.peaks	0.373867
chr12	85291203	85292513	Peak_621	-0.313414	4.6847	5.31002	0.0212031	0.0279833	2410016O06Rik	promoter.peaks	300	non.differential.peaks	0.46016
chr11	98655855	98657600	Peak_622	-0.60594	4.75938	12.6045	0.000384828	0.000605144	Msl1	promoter.peaks	-355	non.differential.peaks	0.75775
chr5	141180214	141181265	Peak_623	-0.292138	6.35847	8.99412	0.00270849	0.00393241	Brat1	promoter.peaks	-225	non.differential.peaks	0.0173555
chr2	79474995	79476449	Peak_624	-0.361203	6.27068	11.0303	0.000896327	0.00136321	Ssfa2	promoter.peaks	140	non.differential.peaks	0.316489
chr19	40905263	40906385	Peak_625	-0.151301	4.87974	1.39604	0.237389	0.272245	Ccnj	promoter.peaks	55	non.differential.peaks	0.186887
chr17	3008778	3008978	Peak_626	-0.611439	3.07861	6.53499	0.0105773	0.0144467	Pisd-ps2	distal.peaks	75305	non.differential.peaks	0.129244
chr2	128643173	128644557	Peak_627	-0.645406	5.81094	26.5777	2.53e-07	5.2e-07	Tmem87b	promoter.peaks	-174	non.differential.peaks	0.147417
chr18	39648603	39651612	Peak_628	-0.53494	6.38333	21.2562	4.02e-06	7.48e-06	Nr3c1	distal.peaks	-3209	non.differential.peaks	0.398061
chr5	130504958	130505753	Peak_629	0.0746747	4.08161	0.16691	0.682873	0.718996	Crcp	promoter.peaks	180	non.differential.peaks	0.235724
chr19	4148285	4149023	Peak_630	-0.320344	4.24102	3.48071	0.0620882	0.0774323	Coro1b	promoter.peaks	-9	non.differential.peaks	0.1962
chr4	133801116	133801827	Peak_631	-0.179758	3.88733	1.10191	0.293848	0.331899	Zfp593	promoter.peaks	34	non.differential.peaks	0.311274
chr11	4748894	4749858	Peak_632	-0.18724	5.68108	3.03033	0.0817215	0.100395	Nf2	promoter.peaks	171	non.differential.peaks	0.368905
chr5	137748260	137749244	Peak_633	-0.373921	4.4354	6.67145	0.00979697	0.013434	Srrt	promoter.peaks	150	non.differential.peaks	0.210679
chr19	8797236	8798212	Peak_634	-0.382292	5.22288	7.94447	0.00482346	0.00683023	Slc3a2	promoter.peaks	135	non.differential.peaks	0.0862528
chr5	111238824	111239566	Peak_635	-0.35387	5.33697	9.02437	0.00266404	0.00387072	Ulk1	promoter.peaks	-95	non.differential.peaks	0.131398
chr9	62384414	62384957	Peak_636	0.649539	2.69049	5.84163	0.0156513	0.0209728	Coro2b	promoter.peaks	165	non.differential.peaks	0.466004
chr12	5381422	5383101	Peak_637	-0.0223298	5.73644	0.0233225	0.878621	0.900223	Klhl29	promoter.peaks	226	non.differential.peaks	0.49422
chr7	146037302	146038699	Peak_638	-0.538584	5.29307	17.019	3.7e-05	6.36e-05	Mapk1ip1	promoter.peaks	-51	non.differential.peaks	0.303452
chr12	56085699	56087646	Peak_639	-0.440289	5.31637	11.8049	0.00059076	0.00091356	Baz1a	promoter.peaks	650	non.differential.peaks	0.503082
chr1	99557299	99559137	Peak_640	-0.648815	7.069	37.4409	9.42e-10	2.35e-09	D1Ertd622e	promoter.peaks	377	non.differential.peaks	0.309451
chr2	155969405	155970601	Peak_641	-0.36526	4.85093	6.97086	0.00828476	0.0114507	Romo1	promoter.peaks	34	non.differential.peaks	0.228061
chr4	58923785	58925855	Peak_642	-0.224057	5.83727	3.30899	0.0689017	0.0854627	AI314180	promoter.peaks	777	non.differential.peaks	0.344472
chr2	134611510	134612692	Peak_643	-0.0211614	5.67349	0.0376716	0.846104	0.871118	Plcb1	promoter.peaks	201	non.differential.peaks	0.394029
chr5	66088063	66090059	Peak_644	-0.234058	5.83772	2.7635	0.0964373	0.1173	Pds5a	promoter.peaks	34	non.differential.peaks	0.437043
chr4	126233874	126234878	Peak_645	-0.222488	4.56949	2.2303	0.135328	0.161268	Clspn	promoter.peaks	152	non.differential.peaks	0.122978
chr12	117724033	117725067	Peak_646	-0.434958	4.95425	11.99	0.000534875	0.000830018	Ptprn2	promoter.peaks	357	non.differential.peaks	0.249199
chr5	138041554	138042681	Peak_647	-0.326926	5.60958	9.50584	0.00204819	0.00301076	Mospd3	promoter.peaks	169	non.differential.peaks	0.277363
chr2	168054939	168056661	Peak_648	-0.410743	5.01193	6.05929	0.0138333	0.0186473	Dpm1	promoter.peaks	79	non.differential.peaks	0.319546
chr5	100407656	100408581	Peak_649	-0.342459	5.71317	10.2889	0.00133833	0.00200125	Hnrnpd	promoter.peaks	-162	non.differential.peaks	0.458049
chr2	181193522	181194999	Peak_650	-0.214042	4.33742	1.81492	0.177919	0.208348	Zbtb46	promoter.peaks	-130	non.differential.peaks	0.23643
chr10	5957875	5958727	Peak_651	-0.472457	4.3412	7.91567	0.00490085	0.00693559	Zbtb2	promoter.peaks	-132	non.differential.peaks	0.437124
chr17	12962051	12963000	Peak_652	-0.753063	3.6368	11.8605	0.000573381	0.000887549	Igf2r	promoter.peaks	46	non.differential.peaks	0.192572
chr13	22134320	22135697	Peak_653	-0.672543	5.6737	29.0588	7.02e-08	1.51e-07	Hist1h2bj	promoter.peaks	-90	non.differential.peaks	0.617333
chr2	70751447	70752133	Peak_654	-0.421842	4.43222	5.43634	0.019722	0.0261336	Tlk1	distal.peaks	-88253	non.differential.peaks	0.193659
chr9	103964933	103966416	Peak_655	-0.474117	4.15893	8.94764	0.00277828	0.00402942	Uba5	promoter.peaks	-224	non.differential.peaks	0.180802
chr7	119166254	119167662	Peak_656	-0.336512	4.51811	6.16932	0.0129985	0.0175743	Usp47	promoter.peaks	-62	non.differential.peaks	0.233982
chr5	122162380	122163153	Peak_657	-0.0845111	2.83126	0.0866037	0.76854	0.799575	Atxn2	promoter.peaks	1149	non.differential.peaks	0.141307
chr7	117757255	117758896	Peak_658	-0.465704	5.35157	13.2881	0.000267097	0.000425879	Sbf2	promoter.peaks	358	non.differential.peaks	0.333685
chr8	23970472	23970961	Peak_659	-0.145581	3.06529	0.392178	0.531157	0.573109	Kat6a	promoter.peaks	706	non.differential.peaks	0.355037
chr2	72313718	72314860	Peak_660	-0.685721	4.59858	20.7479	5.24e-06	9.66e-06	Cdca7	promoter.peaks	13	non.differential.peaks	0.136658
chr17	71200131	71202856	Peak_661	-0.503206	6.41915	25.4126	4.63e-07	9.31e-07	Tgif1	promoter.peaks	-420	non.differential.peaks	0.391065
chr9	50816638	50817569	Peak_662	-0.146351	4.43686	0.867822	0.351559	0.391877	Sik2	promoter.peaks	74	non.differential.peaks	0.56399
chr15	39029319	39031107	Peak_663	-0.533172	5.38249	13.2376	0.000274393	0.000437063	Rims2	promoter.peaks	381	non.differential.peaks	0.469468
chr16	32659453	32659972	Peak_664	-0.47438	3.37917	5.09766	0.0239582	0.031423	Tnk2os	distal.peaks	8570	non.differential.peaks	0.0174904
chr12	71212048	71213276	Peak_665	-0.378926	5.65915	11.2839	0.000781825	0.00119606	Nin	promoter.peaks	-46	non.differential.peaks	0.326851
chr10	74415341	74416222	Peak_666	-0.142786	5.18369	1.54045	0.214551	0.247991	Gnaz	distal.peaks	-14194	non.differential.peaks	0.175076
chr4	115747462	115749357	Peak_667	-0.38108	6.06822	9.26954	0.00232996	0.00340478	Lrrc41	promoter.peaks	340	non.differential.peaks	0.264236
chr11	102170291	102170939	Peak_668	-0.331613	3.92674	3.67358	0.0552814	0.0693569	Ubtf	distal.peaks	7986	non.differential.peaks	0.361327
chr9	56798427	56799190	Peak_669	-0.260862	3.95033	2.28995	0.130214	0.155539	Snupn	promoter.peaks	78	non.differential.peaks	0.075411
chr5	138219819	138221085	Peak_670	-0.230731	5.10731	3.09794	0.0783913	0.0965338	Ppp1r35	promoter.peaks	306	non.differential.peaks	0.241814
chr4	59201678	59203242	Peak_671	-0.263728	4.89014	3.68124	0.055028	0.0690655	Ugcg	promoter.peaks	38	non.differential.peaks	0.198267
chr12	70297569	70299489	Peak_672	-0.450715	6.10203	13.6569	0.000219432	0.000352575	9330151L19Rik	promoter.peaks	331	non.differential.peaks	0.440315
chr19	6127848	6128406	Peak_673	-0.291129	4.60187	4.45596	0.0347796	0.0447253	Snx15	promoter.peaks	88	non.differential.peaks	0.437689
chr5	130731074	130731877	Peak_674	-0.381778	4.84949	7.05836	0.00788961	0.0109284	Tyw1	promoter.peaks	-13	non.differential.peaks	0.241734
chr17	83652263	83652817	Peak_675	0.16731	2.85461	0.518813	0.471348	0.513655	Pkdcc	distal.peaks	37917	non.differential.peaks	0.0500811
chr11	59041188	59042223	Peak_676	-0.0283547	4.33011	0.0260091	0.871878	0.893919	Arf1	promoter.peaks	-42	non.differential.peaks	0.10616
chr11	31571379	31572306	Peak_677	-0.235295	5.0821	3.68642	0.0548571	0.0688604	Bod1	promoter.peaks	19	non.differential.peaks	0.243192
chr2	71624674	71625848	Peak_678	-0.461986	4.56193	7.28749	0.00694363	0.00967371	Itga6	promoter.peaks	265	non.differential.peaks	0.356123
chr5	119010750	119011433	Peak_679	-0.224035	3.23864	0.885492	0.346702	0.386788	Med13l	promoter.peaks	364	non.differential.peaks	0.565711
chr2	160556675	160557953	Peak_680	0.120974	5.13035	0.694805	0.404535	0.446113	Plcg1	promoter.peaks	268	non.differential.peaks	0.336101
chr16	4419420	4420885	Peak_681	0.121711	4.79279	0.682808	0.408621	0.450307	Adcy9	promoter.peaks	-566	non.differential.peaks	0.170729
chr5	137774498	137775375	Peak_682	-0.0884501	4.59954	0.388343	0.533172	0.575093	Slc12a9	promoter.peaks	-127	non.differential.peaks	0.156924
chr2	157853768	157854822	Peak_683	-0.613505	4.43672	12.1143	0.000500375	0.000778451	Rprd1b	promoter.peaks	-235	non.differential.peaks	0.394614
chr17	74756542	74757592	Peak_684	-0.421901	3.9923	5.70089	0.0169563	0.0226347	Spast	distal.peaks	18740	non.differential.peaks	0.198234
chr2	101745744	101746410	Peak_685	-0.303996	3.07967	1.94592	0.163028	0.192009	Commd9	distal.peaks	19658	non.differential.peaks	0.0388966
chr2	80155064	80156427	Peak_686	-0.497755	5.86657	24.6944	6.72e-07	1.33e-06	Dnajc10	promoter.peaks	123	non.differential.peaks	0.0495887
chr13	58486184	58486944	Peak_687	-0.413169	3.15033	3.61041	0.0574191	0.0718905	2210016F16Rik	promoter.peaks	22	non.differential.peaks	0.313417
chr11	120352732	120354070	Peak_688	-0.222107	4.86304	3.00245	0.0831388	0.102048	Slc25a10	promoter.peaks	250	non.differential.peaks	0.11627
chr1	99909220	99910456	Peak_689	-0.32167	4.03202	3.47623	0.0622564	0.0776331	B230216N24Rik	distal.peaks	34532	non.differential.peaks	0.133064
chr4	141093746	141094969	Peak_690	-0.496328	5.10425	12.7943	0.000347684	0.000549112	Spen	promoter.peaks	154	non.differential.peaks	0.475539
chr5	30481120	30482281	Peak_691	-0.380751	4.52034	5.99231	0.0143684	0.0193349	Hadhb	promoter.peaks	-161	non.differential.peaks	0.109921
chr7	4866532	4867606	Peak_692	-0.596934	5.08818	17.5047	2.87e-05	4.96e-05	Zfp628	promoter.peaks	250	non.differential.peaks	0.281375
chr2	35946441	35947486	Peak_693	0.101412	4.72992	0.539707	0.462554	0.504841	Lhx6	distal.peaks	12616	non.differential.peaks	0.542709
chr4	11248446	11249785	Peak_694	-0.259172	5.14113	4.54993	0.0329201	0.0424473	Dpy19l4	promoter.peaks	162	non.differential.peaks	0.122228
chr5	106128540	106130080	Peak_695	-0.1629	5.72088	2.24292	0.134227	0.160054	Lrrc8d	promoter.peaks	322	non.differential.peaks	0.380568
chr2	165979524	165980292	Peak_696	-0.735533	3.12435	9.18986	0.0024336	0.0035505	Sulf2	promoter.peaks	877	non.differential.peaks	0.20706
chr4	11073921	11075633	Peak_697	-0.592902	5.45184	20.8229	5.04e-06	9.3e-06	Trp53inp1	distal.peaks	-8811	non.differential.peaks	0.169485
chr2	146048295	146049598	Peak_698	-0.597705	4.65893	12.6633	0.0003729	0.000587182	Insm1	promoter.peaks	1214	non.differential.peaks	0.910252
chr2	84517907	84518826	Peak_699	-0.464747	6.55799	20.7928	5.12e-06	9.44e-06	Tmx2	promoter.peaks	-163	non.differential.peaks	0.45181
chr5	44172698	44173900	Peak_700	-0.371019	5.34133	9.06706	0.00260254	0.00378501	Fbxl5	promoter.peaks	89	non.differential.peaks	0.263812
chr11	120239479	120240447	Peak_701	-0.452529	4.52518	8.99387	0.00270887	0.00393279	Faap100	promoter.peaks	97	non.differential.peaks	0.268793
chr4	123594108	123595318	Peak_702	-0.301747	5.58474	7.174	0.00739678	0.0102762	Rragc	promoter.peaks	37	non.differential.peaks	0.394916
chr10	79255852	79256724	Peak_703	-0.3746	3.31262	2.35495	0.124886	0.149568	Palm	promoter.peaks	-29	non.differential.peaks	0.291814
chr12	82960842	82962227	Peak_704	-0.188481	4.76305	1.76017	0.184604	0.21561	Pcnx	promoter.peaks	518	non.differential.peaks	0.383514
chr7	119822170	119823731	Peak_705	-0.254943	4.40631	2.11112	0.146232	0.173468	Tead1	promoter.peaks	117	non.differential.peaks	0.373892
chr6	83405908	83407295	Peak_706	0.349533	4.416	4.13066	0.042113	0.0536163	B230319C09Rik	distal.peaks	14853	non.differential.peaks	0.467948
chr2	131035612	131036563	Peak_707	-0.490358	5.10728	13.5865	0.000227813	0.000365554	Ap5s1	promoter.peaks	-88	non.differential.peaks	0.141515
chr11	88921294	88922420	Peak_708	-0.741159	5.24782	30.2484	3.8e-08	8.34e-08	Dgke	promoter.peaks	205	non.differential.peaks	0.326381
chr2	155101830	155102915	Peak_709	0.109423	5.03354	0.641893	0.423026	0.464991	Map1lc3a	promoter.peaks	273	non.differential.peaks	0.434413
chr2	118198489	118200091	Peak_710	0.0417018	4.72108	0.0967707	0.75574	0.787656	Gpr176	promoter.peaks	-135	non.differential.peaks	0.170858
chr19	4333520	4334388	Peak_711	-0.31323	4.80211	5.61154	0.0178426	0.023755	Adrbk1	distal.peaks	-27999	non.differential.peaks	0.57423
chr2	126500375	126501981	Peak_712	-0.924821	5.13301	34.3596	4.58e-09	1.08e-08	Gabpb1	promoter.peaks	150	non.differential.peaks	0.437638
chr11	104451409	104451858	Peak_713	-0.379786	2.64274	2.33875	0.126191	0.151033	Itgb3	distal.peaks	-17680	non.differential.peaks	0.0805889
chr3	94260320	94261093	Peak_714	-0.701794	3.70471	12.8211	0.000342727	0.000541532	Mrpl9	distal.peaks	13449	non.differential.peaks	0.112503
chr11	113426680	113427384	Peak_715	0.0734215	3.64717	0.144956	0.703403	0.738576	Slc39a11	promoter.peaks	97	non.differential.peaks	0.218872
chr17	46782389	46783618	Peak_716	-0.703308	5.05202	25.2258	5.1e-07	1.02e-06	Mrpl2	promoter.peaks	-193	non.differential.peaks	0.184771
chr12	86939586	86940465	Peak_717	-0.616935	3.95436	12.6102	0.000383657	0.00060336	Jdp2	promoter.peaks	-29	non.differential.peaks	0.388909
chr7	146433804	146435106	Peak_718	-0.176875	4.65392	1.46063	0.226831	0.26103	Pwwp2b	promoter.peaks	74	non.differential.peaks	0.331467
chrX	20425244	20425980	Peak_719	-0.362416	4.76908	7.97373	0.00474611	0.00672743	Araf	promoter.peaks	-57	non.differential.peaks	0
chr2	165151567	165152629	Peak_720	-0.399362	5.54344	13.8097	0.000202288	0.000326059	Elmo2	promoter.peaks	-119	non.differential.peaks	0.235771
chr2	112332684	112334071	Peak_721	-0.690679	5.75231	28.4218	9.76e-08	2.07e-07	Aven	promoter.peaks	257	non.differential.peaks	0.19395
chr4	8616847	8618081	Peak_722	-0.00306086	4.98388	0.000426983	0.983514	0.985742	Chd7	promoter.peaks	-89	non.differential.peaks	0.587016
chr13	13949299	13950725	Peak_723	-0.392577	4.39943	6.49812	0.0107989	0.0147358	Gng4	distal.peaks	73206	non.differential.peaks	0
chr2	60047281	60048696	Peak_724	-0.811842	5.12198	27.3353	1.71e-07	3.57e-07	2017-03-07	promoter.peaks	-4	non.differential.peaks	0.217721
chr2	109730572	109731754	Peak_725	-0.265422	5.96243	5.96253	0.0146131	0.0196495	Lin7c	promoter.peaks	128	non.differential.peaks	0.0958081
chr19	53674271	53675549	Peak_726	-0.371195	5.91993	13.0441	0.000304241	0.000482855	Smc3	promoter.peaks	24	non.differential.peaks	0.149316
chr9	44215086	44215989	Peak_727	-0.0897355	3.71681	0.192495	0.660848	0.698012	Trappc4	promoter.peaks	93	non.differential.peaks	0.30178
chr2	120802682	120803651	Peak_728	-0.554903	4.4729	12.509	0.000404996	0.000635555	Tmem62	promoter.peaks	369	non.differential.peaks	0.306568
chr10	77874887	77876085	Peak_729	-0.49629	4.86751	14.2565	0.00015951	0.000259396	Rrp1	promoter.peaks	302	non.differential.peaks	0.150942
chr12	113912555	113913931	Peak_730	-0.245133	4.76868	3.01663	0.0824148	0.101199	Akt1	promoter.peaks	-756	non.differential.peaks	0.0947901
chr2	180921174	180922709	Peak_731	-0.4436	5.56658	13.347	0.000258837	0.000413225	Ppdpf	promoter.peaks	-106	non.differential.peaks	0.262231
chr2	113319203	113319936	Peak_732	0.0607446	5.4866	0.263552	0.60769	0.64726	Fmn1	distal.peaks	38349	non.differential.peaks	0.0155163
chr5	33205888	33206814	Peak_733	-0.35937	4.31197	5.07307	0.0243002	0.0318396	Depdc5	promoter.peaks	-19	non.differential.peaks	0.191249
chr2	158186690	158187917	Peak_734	-0.599064	4.19958	11.3303	0.000762529	0.0011679	Snhg17	promoter.peaks	-46	non.differential.peaks	0.0266547
chr11	116975691	116977016	Peak_735	-0.311602	5.12231	5.58115	0.0181548	0.0241524	Sec14l1	promoter.peaks	-132	non.differential.peaks	0.141
chr4	128560492	128562091	Peak_736	-0.439825	5.0918	12.2127	0.000474644	0.000739977	Trim62	promoter.peaks	-92	non.differential.peaks	0.385318
chr17	46841614	46842595	Peak_737	-0.448344	5.57532	15.7793	7.12e-05	0.000119409	Ppp2r5d	promoter.peaks	-154	non.differential.peaks	0.481122
chr19	46574189	46574826	Peak_738	-0.164302	4.99066	1.71649	0.190146	0.221641	Trim8	promoter.peaks	-1630	non.differential.peaks	0.256433
chr5	135845544	135846337	Peak_739	0.0322694	3.64392	0.0229917	0.879479	0.900988	Nsun5	promoter.peaks	118	non.differential.peaks	0.295969
chr8	19761033	19761354	Peak_740	0.0421687	2.70607	0.0263796	0.870977	0.89314	4930467E23Rik	distal.peaks	31618	non.differential.peaks	0
chr7	7230093	7231384	Peak_741	-0.0164519	6.17484	0.0232166	0.878895	0.900461	Vmn2r29	promoter.peaks	261	non.differential.peaks	0.0350147
chr15	100298763	100299911	Peak_742	-0.413696	4.63542	9.55097	0.00199844	0.00294081	Letmd1	promoter.peaks	-128	non.differential.peaks	0.116567
chr18	46893218	46893993	Peak_743	-0.202421	4.52688	2.04501	0.152706	0.180634	Cdo1	distal.peaks	-5610	non.differential.peaks	0.0513144
chr19	8815429	8816513	Peak_744	-0.187161	5.39953	2.53793	0.11114	0.133998	Stx5a	promoter.peaks	57	non.differential.peaks	0.30938
chr4	116961211	116962564	Peak_745	-0.427892	4.36476	4.84892	0.0276634	0.0360011	Tmem53	distal.peaks	36943	non.differential.peaks	0.508513
chr2	155182700	155184037	Peak_746	-0.18534	5.19271	1.83329	0.175739	0.205966	Pigu	promoter.peaks	-209	non.differential.peaks	0.252081
chr4	56959448	56960632	Peak_747	-0.29645	5.84541	6.70497	0.00961445	0.0131935	Tmem245	promoter.peaks	261	non.differential.peaks	0.477548
chr17	26011657	26012820	Peak_748	-0.776135	4.55318	15.3662	8.86e-05	0.00014721	0610011F06Rik	promoter.peaks	-206	non.differential.peaks	0.219305
chr7	149469804	149471314	Peak_749	-0.181675	4.4563	1.42275	0.232951	0.267482	Gm4559	distal.peaks	-10291	non.differential.peaks	0.105118
chr5	101102750	101103498	Peak_750	-0.410876	4.37557	6.12408	0.0133353	0.0180065	Coq2	promoter.peaks	151	non.differential.peaks	0.14057
chr7	108469624	108470273	Peak_751	-0.279592	3.35543	1.52994	0.216121	0.249686	Stard10	promoter.peaks	116	non.differential.peaks	0.408206
chr5	3646919	3648119	Peak_752	-0.708465	5.63338	28.6833	8.52e-08	1.82e-07	Gatad1	promoter.peaks	417	non.differential.peaks	0.230461
chr9	100483304	100484139	Peak_753	-0.137603	4.6842	1.12303	0.289266	0.327064	Slc35g2	distal.peaks	-12218	non.differential.peaks	0.13173
chr4	133368957	133370484	Peak_754	-0.403574	5.68775	9.34725	0.00223321	0.00326964	Arid1a	distal.peaks	-60195	non.differential.peaks	0.442342
chr17	56997742	56998085	Peak_755	0.356847	2.36501	1.35386	0.244604	0.279893	Acsbg2	distal.peaks	15956	non.differential.peaks	0.282924
chr19	45733803	45735348	Peak_756	-0.300188	4.50731	4.34305	0.0371603	0.0476248	Fbxw4	promoter.peaks	107	non.differential.peaks	0.382552
chr2	28368564	28369199	Peak_757	0.0773183	2.82142	0.0810328	0.775903	0.806538	Ralgds	promoter.peaks	195	non.differential.peaks	0.316936
chr7	13608571	13610542	Peak_758	-0.76667	6.33895	38.1987	6.39e-10	1.61e-09	Trim28	promoter.peaks	56	non.differential.peaks	0.203684
chr19	61160231	61160838	Peak_759	-0.252377	2.96676	0.959542	0.327302	0.366661	Gm7102	distal.peaks	91677	non.differential.peaks	0.0399655
chr5	77738111	77739837	Peak_760	-0.206549	6.49002	4.06629	0.0437472	0.0555707	Noa1	promoter.peaks	137	non.differential.peaks	0.336785
chr11	32354611	32355987	Peak_761	-0.327199	5.73133	8.94951	0.00277545	0.00402585	Ubtd2	promoter.peaks	-73	non.differential.peaks	0.431495
chr1	65176024	65177200	Peak_762	-0.203757	4.36135	1.76954	0.183439	0.21435	D630023F18Rik	distal.peaks	-6824	non.differential.peaks	0.0740238
chr5	138227100	138228852	Peak_763	-0.378479	6.14702	10.2926	0.00133564	0.00199745	Mepce	promoter.peaks	-47	non.differential.peaks	0.465211
chr17	85189535	85190738	Peak_764	-0.440338	5.72777	15.6341	7.69e-05	0.000128575	Lrpprc	promoter.peaks	-11	non.differential.peaks	0.128568
chr5	122298162	122299362	Peak_765	-0.127324	4.52356	0.802221	0.37043	0.411229	Fam109a	promoter.peaks	-275	non.differential.peaks	0.0442731
chr11	104302878	104304409	Peak_766	-0.473358	5.43511	13.918	0.000190966	0.00030846	Kansl1	promoter.peaks	-39	non.differential.peaks	0.726462
chr2	103636627	103637173	Peak_767	-0.884455	3.2765	14.9798	0.000108666	0.000179199	Caprin1	promoter.peaks	335	non.differential.peaks	0.433543
chr11	113544472	113546086	Peak_768	-0.202671	5.38047	2.68338	0.1014	0.122978	Fam104a	promoter.peaks	186	non.differential.peaks	0.212215
chr4	109348685	109350017	Peak_769	-0.573765	6.02255	17.7977	2.46e-05	4.28e-05	Faf1	promoter.peaks	119	non.differential.peaks	0.328461
chr5	23929138	23929954	Peak_770	-0.226443	5.64166	4.42938	0.0353253	0.0453938	Cdk5	promoter.peaks	-198	non.differential.peaks	0.395344
chr7	123477359	123478202	Peak_771	-0.585586	4.89476	20.0973	7.36e-06	1.34e-05	Rps13	promoter.peaks	-77	non.differential.peaks	0.195339
chr2	120996411	120997457	Peak_772	-0.697844	4.60258	20.9631	4.68e-06	8.67e-06	Tubgcp4	promoter.peaks	-8	non.differential.peaks	0.184755
chr5	15007394	15008546	Peak_773	0.54854	4.30705	7.44012	0.00637858	0.00891666	Gm17019	distal.peaks	25037	non.differential.peaks	0
chr7	134358727	134359087	Peak_774	0.0678243	2.06939	0.0388001	0.843845	0.869054	2017-09-01	distal.peaks	3052	non.differential.peaks	0.466914
chr17	44237635	44238284	Peak_775	-0.712555	3.42632	9.5664	0.00198171	0.00291758	Enpp4	distal.peaks	4797	non.differential.peaks	0.0386754
chr2	156137573	156138720	Peak_776	-0.168967	4.76697	1.20157	0.273008	0.309877	Cnbd2	promoter.peaks	-62	non.differential.peaks	0.226941
chr4	53452682	53454323	Peak_777	-0.249989	5.90217	5.0223	0.0250229	0.0327389	Slc44a1	promoter.peaks	218	non.differential.peaks	0.373896
chr9	56265277	56266789	Peak_778	-0.106923	5.1916	0.73906	0.389962	0.431234	Peak1	promoter.peaks	-176	non.differential.peaks	0.316291
chr11	69650965	69652253	Peak_779	0.0107374	5.46391	0.00792653	0.929057	0.945362	Tmem256	promoter.peaks	-418	non.differential.peaks	0.535723
chr7	25795101	25795744	Peak_780	-0.471652	3.64848	5.41044	0.0200166	0.0265051	Atp1a3	distal.peaks	-4509	non.differential.peaks	0.650005
chr8	11550305	11550979	Peak_781	-0.313189	4.80018	5.48591	0.0191704	0.0254327	Cars2	promoter.peaks	129	non.differential.peaks	0.168298
chr2	181664934	181665683	Peak_782	-0.775397	6.2606	8.44404	0.00366243	0.00524911	Gm14496	distal.peaks	-60622	non.differential.peaks	0
chr2	119034080	119035106	Peak_783	-0.479363	5.58636	17.5096	2.86e-05	4.95e-05	Dnajc17	promoter.peaks	-62	non.differential.peaks	0.255086
chr3	88489250	88490403	Peak_784	-0.652762	5.1053	23.545	1.22e-06	2.37e-06	2810403A07Rik	promoter.peaks	111	non.differential.peaks	0.263233
chr9	106271235	106271707	Peak_785	0.300117	2.60454	1.12694	0.288429	0.326194	Dusp7	promoter.peaks	508	non.differential.peaks	0.810474
chr12	103995662	103996636	Peak_786	-0.545439	5.93718	26.3585	2.84e-07	5.8e-07	Ubr7	promoter.peaks	-36	non.differential.peaks	0.280323
chr8	19928866	19929841	Peak_787	-0.431767	5.03902	6.30464	0.0120422	0.016342	Gm21119	distal.peaks	29426	non.differential.peaks	0.0186475
chr5	111209072	111210240	Peak_788	-0.171418	4.47726	1.47718	0.224217	0.258291	Pus1	promoter.peaks	-22	non.differential.peaks	0.165447
chr5	130006470	130007785	Peak_789	-0.398338	4.01466	4.65926	0.0308865	0.0399661	Sfswap	promoter.peaks	22	non.differential.peaks	0.379375
chr8	112228888	112230118	Peak_790	-0.189251	5.16637	2.0896	0.148305	0.175745	Zfp821	promoter.peaks	57	non.differential.peaks	0.288393
chr8	89407917	89409532	Peak_791	-0.228141	5.14549	2.87438	0.0899998	0.109951	N4bp1	promoter.peaks	432	non.differential.peaks	0.220065
chr2	142888458	142889357	Peak_792	-0.0820687	4.11113	0.241635	0.623028	0.661949	Snrpb2	promoter.peaks	103	non.differential.peaks	0.0407678
chr7	81698770	81700592	Peak_793	-0.411253	5.77601	15.6384	7.67e-05	0.000128295	Slco3a1	promoter.peaks	-15	non.differential.peaks	0.381493
chr7	19680039	19680617	Peak_794	-0.624065	3.04367	5.0481	0.024653	0.0322784	Six5	promoter.peaks	435	non.differential.peaks	0.900553
chr8	77517117	77518328	Peak_795	-0.418457	5.52959	11.8308	0.000582599	0.000901304	Hmgxb4	promoter.peaks	121	non.differential.peaks	0.394459
chr17	56357903	56358723	Peak_796	-0.573131	5.42868	25.8018	3.78e-07	7.67e-07	Dpp9	promoter.peaks	-1	non.differential.peaks	0.317593
chr3	58218162	58221296	Peak_797	-0.580327	6.68979	22.0802	2.61e-06	4.94e-06	Tsc22d2	promoter.peaks	118	non.differential.peaks	0.549028
chr4	130218710	130220225	Peak_798	-0.225509	4.79125	2.82014	0.0930884	0.11346	Pum1	promoter.peaks	194	non.differential.peaks	0.450889
chr7	119587861	119588664	Peak_799	-0.481939	4.5451	12.2497	0.000465326	0.000726059	Parva	distal.peaks	17043	non.differential.peaks	0.211408
chr11	115569305	115570778	Peak_800	-0.334579	5.17005	5.59877	0.0179731	0.0239204	Grb2	promoter.peaks	-131	non.differential.peaks	0.267044
chr3	61962985	61963373	Peak_801	-0.816342	2.96177	10.124	0.00146349	0.00218034	Arhgef26	distal.peaks	-179520	non.differential.peaks	0
chrX	147481126	147482650	Peak_802	-0.441656	5.1034	9.78618	0.00175828	0.00260171	Fgd1	promoter.peaks	175	non.differential.peaks	0
chr13	59657955	59659244	Peak_803	-0.622937	4.91765	21.1474	4.25e-06	7.9e-06	Agtpbp1	promoter.peaks	108	non.differential.peaks	0.124027
chr5	15043679	15044401	Peak_804	0.349287	3.59684	2.59393	0.107274	0.129615	Gm17019	distal.peaks	-11033	non.differential.peaks	0.0164246
chr10	126477919	126479472	Peak_805	-0.577844	5.02756	21.1463	4.26e-06	7.9e-06	Mettl21b	promoter.peaks	-246	non.differential.peaks	0.268886
chr11	11708635	11709728	Peak_806	-0.375972	6.09231	14.8138	0.000118665	0.000195105	Fignl1	promoter.peaks	-217	non.differential.peaks	0.177248
chr2	152494989	152496022	Peak_807	-0.156531	4.62434	1.21327	0.270685	0.307385	H13	promoter.peaks	309	non.differential.peaks	0.287953
chr5	38651167	38652098	Peak_808	-0.209293	3.89455	1.41298	0.234562	0.269179	Tmem128	promoter.peaks	19	non.differential.peaks	0.0893691
chr10	90586055	90587169	Peak_809	-0.208409	5.77205	3.89731	0.0483635	0.0611339	Slc25a3	promoter.peaks	96	non.differential.peaks	0.30953
chr5	108889923	108890957	Peak_810	0.00963886	5.40736	0.00669035	0.93481	0.950428	Pcgf3	promoter.peaks	89	non.differential.peaks	0.258885
chr19	46130566	46131990	Peak_811	-0.15074	5.46305	1.64205	0.200044	0.232371	Pprc1	promoter.peaks	249	non.differential.peaks	0.400505
chr17	35836795	35837985	Peak_812	-0.436168	5.22987	12.785	0.000349418	0.000551729	Ddr1	promoter.peaks	145	non.differential.peaks	0.196526
chr5	116225350	116226267	Peak_813	-0.316516	5.52337	8.75684	0.00308443	0.00445457	Ccdc64	distal.peaks	-44241	non.differential.peaks	0.158182
chr16	87454913	87455943	Peak_814	-0.575598	5.47325	18.9157	1.37e-05	2.43e-05	Usp16	promoter.peaks	198	non.differential.peaks	0.137774
chr15	31459898	31461435	Peak_815	-0.643186	5.35567	20.8616	4.94e-06	9.12e-06	2017-03-06	promoter.peaks	125	non.differential.peaks	0.158871
chr3	51143717	51145944	Peak_816	-0.765596	6.27483	43.2144	4.91e-11	1.34e-10	Elf2	distal.peaks	-14922	non.differential.peaks	0.374331
chr2	121853670	121855151	Peak_817	-0.696976	5.39128	26.9837	2.05e-07	4.25e-07	Eif3j2	promoter.peaks	92	non.differential.peaks	0.282054
chr5	25004789	25006112	Peak_818	-0.252517	5.81163	4.62733	0.0314665	0.0406714	4831440E17Rik	promoter.peaks	-164	non.differential.peaks	0.328174
chr1	3660576	3662697	Peak_819	-0.335631	6.87361	11.1304	0.000849222	0.00129463	Xkr4	promoter.peaks	-58	non.differential.peaks	0.540711
chr16	18877541	18878270	Peak_820	-0.472535	4.14726	7.13965	0.0075398	0.0104644	Hira	promoter.peaks	1063	non.differential.peaks	0.161714
chr19	11023445	11023924	Peak_821	-0.0628896	4.23226	0.155446	0.693384	0.728891	Ccdc86	promoter.peaks	71	non.differential.peaks	0.21904
chr11	106361916	106362991	Peak_822	-0.306512	5.07015	6.54201	0.0105356	0.0143941	Snord104	promoter.peaks	149	non.differential.peaks	0.178352
chr13	34435646	34437496	Peak_823	-0.455566	5.13536	11.3175	0.000767806	0.00117564	Slc22a23	promoter.peaks	480	non.differential.peaks	0.300801
chr11	19825030	19826319	Peak_824	-0.116063	5.40253	1.0507	0.305347	0.343842	Spred2	promoter.peaks	1230	non.differential.peaks	0.321075
chr16	17233320	17234274	Peak_825	-0.595395	4.95552	18.1993	1.99e-05	3.49e-05	Hic2	promoter.peaks	117	non.differential.peaks	0.439185
chr11	106473631	106474955	Peak_826	-0.241422	5.11739	4.35215	0.0369622	0.0473868	Tex2	promoter.peaks	-49	non.differential.peaks	0.218856
chr1	66298255	66299109	Peak_827	-0.371859	3.34463	2.28806	0.130372	0.155708	Map2	distal.peaks	76779	non.differential.peaks	0.108653
chr2	56975301	56976986	Peak_828	-0.643158	5.52589	24.2295	8.55e-07	1.68e-06	Nr4a2	promoter.peaks	270	non.differential.peaks	0.476079
chr4	126754055	126754892	Peak_829	-0.300995	4.81314	4.21196	0.04014	0.0512367	Zmym6	promoter.peaks	-153	non.differential.peaks	0.0729368
chr2	155195011	155195950	Peak_830	-0.43526	5.43273	11.961	0.000543266	0.000842498	Trp53inp2	distal.peaks	-12111	non.differential.peaks	0.171939
chr18	5591259	5592388	Peak_831	-0.592592	4.36957	12.2637	0.000461862	0.000720878	Zeb1	promoter.peaks	-34	non.differential.peaks	0.488944
chr11	61575196	61575930	Peak_832	-0.0856598	3.95455	0.283155	0.594641	0.63465	Prpsap2	promoter.peaks	27	non.differential.peaks	0.146705
chr19	4100092	4100298	Peak_833	-0.149483	2.67714	0.397127	0.528577	0.57059	Pitpnm1	promoter.peaks	197	non.differential.peaks	0.553309
chr5	104182623	104183684	Peak_834	-0.0414834	5.46997	0.115283	0.734208	0.76749	Aff1	promoter.peaks	-27	non.differential.peaks	0.230555
chr9	29402385	29403014	Peak_835	-0.352339	2.41963	1.94225	0.163425	0.192449	Ntm	distal.peaks	368014	non.differential.peaks	0.362654
chr8	46524359	46525020	Peak_836	-0.0978314	3.16873	0.187297	0.665176	0.70212	Tlr3	distal.peaks	-28797	non.differential.peaks	0.040506
chr2	181099299	181100905	Peak_837	0.0219187	5.20848	0.0281032	0.866867	0.889552	Arfrp1	promoter.peaks	7	non.differential.peaks	0.303905
chr12	106247636	106248731	Peak_838	-0.549047	4.94745	20.95	4.71e-06	8.72e-06	Syne3	promoter.peaks	-165	non.differential.peaks	0.108714
chr2	79249604	79251286	Peak_839	-0.783096	5.85976	33.3467	7.71e-09	1.79e-08	Cerkl	distal.peaks	18700	non.differential.peaks	0.160209
chr10	77787318	77788059	Peak_840	0.0476553	3.6518	0.04864	0.825447	0.852238	Mir7659	distal.peaks	15263	non.differential.peaks	0.133445
chr2	127095357	127096653	Peak_841	-0.66491	5.63563	33.3849	7.56e-09	1.75e-08	Stard7	promoter.peaks	40	non.differential.peaks	0.293997
chr5	130230420	130231433	Peak_842	-0.178951	4.4506	1.52823	0.216378	0.249943	Gbas	promoter.peaks	-23	non.differential.peaks	0.224913
chr11	116134946	116135909	Peak_843	-0.248747	3.94672	1.94257	0.16339	0.192411	Srp68	promoter.peaks	103	non.differential.peaks	0.286169
chr2	179776522	179778115	Peak_844	-0.320124	5.62462	7.4769	0.00624956	0.00874306	Ss18l1	promoter.peaks	131	non.differential.peaks	0.219646
chr16	76372447	76374346	Peak_845	-0.0269411	6.77082	0.0584482	0.808966	0.837042	Nrip1	promoter.peaks	-103	non.differential.peaks	0.234315
chr4	116323625	116324614	Peak_846	-0.348286	4.23925	5.15331	0.0232021	0.0304806	Akr1a1	promoter.peaks	159	non.differential.peaks	0.106318
chr8	23303005	23304094	Peak_847	-0.530208	5.34684	20.5362	5.85e-06	1.07e-05	Vps36	promoter.peaks	218	non.differential.peaks	0.132459
chr4	8462598	8463713	Peak_848	0.0279598	5.6214	0.0577339	0.810114	0.838163	Rab2a	promoter.peaks	365	non.differential.peaks	0.31816
chr11	23565236	23566654	Peak_849	-0.150366	5.67234	2.02925	0.154296	0.18239	Pex13	promoter.peaks	-10	non.differential.peaks	0.197649
chr2	154438768	154439940	Peak_850	-0.104202	4.87773	0.667065	0.414077	0.455832	Zfp341	promoter.peaks	250	non.differential.peaks	0.160389
chr5	137943048	137944334	Peak_851	-0.438453	6.1182	17.7621	2.5e-05	4.36e-05	Pop7	promoter.peaks	-34	non.differential.peaks	0.221934
chr4	21774481	21775714	Peak_852	-0.412098	5.94133	14.0017	0.000182645	0.00029551	Pnisr	promoter.peaks	368	non.differential.peaks	0.236437
chr19	7415655	7416774	Peak_853	-0.206812	5.53627	3.78918	0.0515848	0.0649772	Mark2	promoter.peaks	135	non.differential.peaks	0.612563
chr5	121640599	121641816	Peak_854	0.120881	4.43298	0.356648	0.550374	0.591676	Ptpn11	promoter.peaks	198	non.differential.peaks	0.425798
chr15	98464866	98465555	Peak_855	-0.269606	3.77782	1.80763	0.178793	0.209297	Cacnb3	promoter.peaks	13	non.differential.peaks	0.508267
chr11	97223195	97224640	Peak_856	-0.80396	4.82778	27.1425	1.89e-07	3.93e-07	Socs7	promoter.peaks	53	non.differential.peaks	0.621396
chr4	124761879	124763162	Peak_857	-0.148392	5.18558	1.3708	0.241675	0.276815	Meaf6	promoter.peaks	130	non.differential.peaks	0.246519
chr4	11117551	11119164	Peak_858	-0.406609	6.41282	13.4111	0.000250146	0.000399881	Ccne2	promoter.peaks	-140	non.differential.peaks	0.195673
chr17	47131720	47132327	Peak_859	-0.493249	3.90504	6.29861	0.0120832	0.0163949	Ubr2	distal.peaks	15457	non.differential.peaks	0.0644753
chr2	94128244	94128805	Peak_860	0.0817801	2.91119	0.0963524	0.756252	0.788114	Mir670	distal.peaks	-26969	non.differential.peaks	0.037363
chr5	122110157	122111156	Peak_861	-0.109768	4.32941	0.510169	0.475066	0.517325	Brap	promoter.peaks	62	non.differential.peaks	0.270784
chr11	105897622	105899127	Peak_862	-0.216749	5.82292	4.05151	0.044132	0.056031	Dcaf7	promoter.peaks	189	non.differential.peaks	0.262222
chr4	151369887	151371061	Peak_863	-0.291918	5.85206	6.96021	0.00833425	0.0115149	Phf13	promoter.peaks	-186	non.differential.peaks	0.236869
chr6	119429819	119431125	Peak_864	-0.639574	4.78315	21.8281	2.98e-06	5.61e-06	Fbxl14	promoter.peaks	786	non.differential.peaks	0.963221
chr10	66558688	66560217	Peak_865	-0.597779	5.43357	22.8168	1.78e-06	3.42e-06	Reep3	promoter.peaks	283	non.differential.peaks	0.173377
chr10	116812893	116814323	Peak_866	-0.602727	4.96939	15.512	8.2e-05	0.00013674	Cpsf6	promoter.peaks	421	non.differential.peaks	0.337426
chr7	134416779	134417861	Peak_867	-0.71244	4.23666	19.1902	1.18e-05	2.12e-05	Sephs2	promoter.peaks	253	non.differential.peaks	0.485082
chr2	109757371	109758464	Peak_868	-0.15078	6.69115	2.50973	0.113146	0.136259	Lgr4	promoter.peaks	114	non.differential.peaks	0.707344
chr4	128734977	128736696	Peak_869	-0.299264	5.30464	5.2581	0.0218448	0.0287847	Rnf19b	promoter.peaks	322	non.differential.peaks	0.407956
chr2	62322867	62323442	Peak_870	-0.484343	4.59825	8.74665	0.00310172	0.00447853	Gcg	promoter.peaks	-1445	non.differential.peaks	0.0550712
chr7	128125062	128126319	Peak_871	-0.366736	5.72496	11.05	0.000886863	0.00134951	Cdr2	promoter.peaks	135	non.differential.peaks	0.181638
chr13	23662432	23663869	Peak_872	-0.720621	5.58588	29.8237	4.73e-08	1.03e-07	Hist1h2ae	promoter.peaks	-62	non.differential.peaks	0.600444
chr4	138528637	138529751	Peak_873	-0.511214	4.18479	9.38003	0.00219362	0.00321451	Tmco4	promoter.peaks	374	non.differential.peaks	0.0676592
chr15	58246738	58247412	Peak_874	-0.212528	3.79196	1.40693	0.235567	0.27029	D15Ertd621e	promoter.peaks	52	non.differential.peaks	0.241881
chr18	36942198	36943427	Peak_875	-0.451374	4.9508	11.5326	0.000683876	0.00105163	Hars	promoter.peaks	46	non.differential.peaks	0.217675
chr3	68808078	68810195	Peak_876	-0.828321	6.14028	42.8844	5.81e-11	1.58e-10	Smc4	promoter.peaks	243	non.differential.peaks	0.182349
chr9	30837523	30838889	Peak_877	-0.0516304	4.81793	0.128333	0.720166	0.754521	Zbtb44	promoter.peaks	-23	non.differential.peaks	0.359613
chr12	55896159	55897212	Peak_878	-0.396038	4.57263	7.34294	0.00673267	0.00939267	Snx6	promoter.peaks	-37	non.differential.peaks	0.316998
chr7	87832610	87834365	Peak_879	-0.734204	5.23585	35.1272	3.09e-09	7.39e-09	Crtc3	promoter.peaks	275	non.differential.peaks	0.236658
chr17	88942253	88943103	Peak_880	-0.114276	5.69361	1.09906	0.294472	0.332523	Ppp1r21	distal.peaks	13214	non.differential.peaks	0.0338989
chr17	46167843	46168605	Peak_881	-0.0996664	3.76789	0.25332	0.614747	0.654166	Vegfa	promoter.peaks	1102	non.differential.peaks	0.72899
chr9	37296059	37297714	Peak_882	-0.0628777	4.95467	0.239238	0.624757	0.663624	Msantd2	promoter.peaks	-19	non.differential.peaks	0.577882
chr2	166630617	166631805	Peak_883	-0.259147	4.55646	2.49016	0.11456	0.137879	Arfgef2	promoter.peaks	130	non.differential.peaks	0.261715
chr4	115822621	115823647	Peak_884	-0.238555	4.16373	2.14498	0.143037	0.169923	Pomgnt1	promoter.peaks	11	non.differential.peaks	0.200052
chr5	31356778	31357645	Peak_885	-0.00987217	4.68909	0.00528814	0.942029	0.954178	Cad	promoter.peaks	28	non.differential.peaks	0.24677
chr5	124932751	124933967	Peak_886	-0.413854	4.38711	5.43297	0.0197601	0.0261813	Snrnp35	promoter.peaks	195	non.differential.peaks	0.0870945
chr2	151319435	151320631	Peak_887	-0.455155	5.54073	16.6557	4.48e-05	7.64e-05	Nsfl1c	promoter.peaks	-11	non.differential.peaks	0.222641
chr2	119419498	119420575	Peak_888	-0.638967	4.92439	21.1471	4.25e-06	7.9e-06	1700020I14Rik	promoter.peaks	5	non.differential.peaks	0.0618265
chr4	55017747	55019316	Peak_889	-0.401216	5.92131	15.5022	8.24e-05	0.000137441	Zfp462	distal.peaks	57715	non.differential.peaks	0.773012
chr2	155937085	155937858	Peak_890	-0.323053	3.7558	2.66215	0.102762	0.124512	Rbm12	promoter.peaks	229	non.differential.peaks	0.423341
chr11	106860156	106861229	Peak_891	-0.29704	4.76858	3.12473	0.0771127	0.0950673	Kpna2	promoter.peaks	146	non.differential.peaks	0.1345
chr4	106351174	106352015	Peak_892	-0.305164	4.23388	3.67653	0.0551837	0.0692517	Ttc4	promoter.peaks	-46	non.differential.peaks	0.203036
chr4	150025698	150026502	Peak_893	0.037559	3.40385	0.0305373	0.861277	0.884695	Slc45a1	promoter.peaks	183	non.differential.peaks	0.344246
chr4	105988356	105989868	Peak_894	-0.114664	4.89522	0.64307	0.422601	0.46454	Usp24	promoter.peaks	294	non.differential.peaks	0.332677
chr9	31018576	31020031	Peak_895	-0.15244	5.18272	1.75789	0.184888	0.215922	Aplp2	promoter.peaks	96	non.differential.peaks	0.160388
chr2	180436146	180437355	Peak_896	-0.230677	4.9687	2.86195	0.0906972	0.110749	Dido1	promoter.peaks	54	non.differential.peaks	0.10891
chr19	46113726	46114458	Peak_897	-0.219308	4.19144	1.85607	0.173079	0.203035	Ldb1	promoter.peaks	19	non.differential.peaks	0.60102
chr19	7061502	7062500	Peak_898	-0.482046	4.01474	7.45561	0.0063239	0.00884269	Vegfb	promoter.peaks	140	non.differential.peaks	0.533115
chr9	35228655	35229966	Peak_899	-0.110009	5.07969	0.730586	0.392693	0.434011	Cdon	distal.peaks	-30350	non.differential.peaks	0.436993
chr2	173484552	173485682	Peak_900	-0.332706	5.59723	7.39027	0.00655775	0.0091565	Ppp4r1l-ps	promoter.peaks	-77	non.differential.peaks	0.31566
chr9	22192968	22194016	Peak_901	-0.305636	4.4362	3.81661	0.0507469	0.0639799	Anln	promoter.peaks	158	non.differential.peaks	0.102947
chr1	66909051	66910217	Peak_902	-0.552974	5.03174	16.4133	5.09e-05	8.65e-05	Acadl	promoter.peaks	249	non.differential.peaks	0.0166264
chr2	154958763	154959868	Peak_903	-0.0678827	4.27894	0.173582	0.676948	0.713308	Itch	promoter.peaks	99	non.differential.peaks	0.240851
chr2	181231193	181232567	Peak_904	-0.135851	5.77339	1.84984	0.173802	0.203832	Tpd52l2	promoter.peaks	-78	non.differential.peaks	0.113375
chr11	117709988	117710892	Peak_905	-0.651473	4.43037	18.1352	2.06e-05	3.61e-05	Birc5	promoter.peaks	-111	non.differential.peaks	0.177475
chr10	126467279	126467989	Peak_906	-0.568916	3.80832	8.36486	0.00382545	0.00547131	Tsfm	promoter.peaks	236	non.differential.peaks	0.204684
chr5	22924097	22925356	Peak_907	-0.391208	4.9019	8.43019	0.00369042	0.0052869	5031425E22Rik	distal.peaks	15444	non.differential.peaks	0.103694
chr8	75015620	75017096	Peak_908	-0.477571	6.08198	21.844	2.96e-06	5.57e-06	Slc35e1	promoter.peaks	155	non.differential.peaks	0.38234
chr2	122563822	122564925	Peak_909	-0.460733	5.06593	11.0506	0.000886584	0.00134912	Bloc1s6	promoter.peaks	133	non.differential.peaks	0.0662228
chr10	79652810	79653685	Peak_910	0.756845	3.0424	8.74277	0.00310832	0.00448738	Efna2	distal.peaks	11021	non.differential.peaks	0.0718973
chr17	27992818	27994394	Peak_911	-0.569193	4.52611	13.5072	0.000237655	0.000380614	Uhrf1bp1	promoter.peaks	154	non.differential.peaks	0.246545
chr11	105803941	105805899	Peak_912	-0.52111	5.23532	17.6224	2.69e-05	4.68e-05	Cyb561	promoter.peaks	541	non.differential.peaks	0.01751
chr2	52279821	52280816	Peak_913	-0.765118	4.8584	28.5164	9.29e-08	1.98e-07	Arl5a	promoter.peaks	75	non.differential.peaks	0.310718
chr8	119681328	119682601	Peak_914	-0.361159	5.34061	10.0738	0.00150394	0.0022382	Gan	promoter.peaks	-70	non.differential.peaks	0.229538
chr2	157029438	157030901	Peak_915	-0.377331	4.69379	7.29899	0.00689934	0.00961509	Rbl1	promoter.peaks	100	non.differential.peaks	0.20498
chr3	8245238	8246568	Peak_916	-0.572731	6.31534	7.1283	0.00758768	0.0105266	Gm6194	distal.peaks	217195	non.differential.peaks	0
chr13	34254408	34255475	Peak_917	-0.634316	5.14612	27.8143	1.34e-07	2.81e-07	Psmg4	promoter.peaks	109	non.differential.peaks	0.212
chr11	115273858	115275540	Peak_918	-0.593251	5.31833	19.9973	7.76e-06	1.41e-05	Atp5h	distal.peaks	6534	non.differential.peaks	0.185551
chr8	20011786	20013112	Peak_919	-0.54029	3.36523	5.94539	0.0147559	0.0198321	6820431F20Rik	distal.peaks	7829	non.differential.peaks	0.215967
chr11	97887677	97888718	Peak_920	-0.577529	4.39031	14.0348	0.000179461	0.000290612	Rpl19	promoter.peaks	-40	non.differential.peaks	0.11244
chr11	107050006	107050999	Peak_921	-0.450153	4.56963	9.73737	0.00180559	0.00266862	Nol11	promoter.peaks	192	non.differential.peaks	0.190401
chr7	52616330	52617381	Peak_922	-0.409651	4.68243	8.10718	0.00440903	0.00626889	Mtag2	distal.peaks	-4677	non.differential.peaks	0.361628
chr3	9249585	9250910	Peak_923	-0.71398	6.07322	36.911	1.24e-09	3.05e-09	Zbtb10	promoter.peaks	-319	non.differential.peaks	0.579495
chr10	117182596	117183808	Peak_924	-0.392475	4.4934	6.08846	0.0136067	0.0183559	Slc35e3	promoter.peaks	212	non.differential.peaks	0.350969
chr11	105451298	105451737	Peak_925	-0.166104	2.79645	0.331531	0.564759	0.605888	Tanc2	promoter.peaks	218	non.differential.peaks	0.472002
chr5	65883049	65884876	Peak_926	-0.311047	6.09938	10.024	0.00154516	0.00229743	Smim14	promoter.peaks	111	non.differential.peaks	0.1916
chr17	45732169	45732779	Peak_927	-0.236582	3.69439	1.51054	0.219057	0.252839	Slc29a1	promoter.peaks	47	non.differential.peaks	0.176064
chr2	105506913	105507295	Peak_928	-0.303125	4.22133	2.90375	0.0883735	0.1081	Pax6	promoter.peaks	-1949	non.differential.peaks	0.475162
chr15	36108966	36109786	Peak_929	0.0951824	4.55579	0.423286	0.515302	0.557375	Spag1	promoter.peaks	91	non.differential.peaks	0.125051
chr18	67624130	67625029	Peak_930	-0.42521	4.4758	6.91009	0.00857109	0.0118256	Slmo1	promoter.peaks	77	non.differential.peaks	0.0872167
chr6	53989463	53990363	Peak_931	0.385997	2.70674	1.83131	0.175973	0.20623	Chn2	promoter.peaks	-13	non.differential.peaks	0.44189
chr17	56179328	56180050	Peak_932	-0.329649	5.40497	8.89384	0.00286135	0.00414426	Chaf1a	promoter.peaks	-150	non.differential.peaks	0.25256
chr17	25910392	25911154	Peak_933	-0.752091	3.64285	13.7438	0.000209514	0.00033723	Narfl	promoter.peaks	52	non.differential.peaks	0.141784
chr9	59333601	59334991	Peak_934	-0.392967	5.15383	10.3248	0.00131257	0.00196439	Arih1	promoter.peaks	-115	non.differential.peaks	0.56338
chr12	4913826	4914847	Peak_935	-0.601856	5.24715	19.4511	1.03e-05	1.86e-05	Ubxn2a	promoter.peaks	-11	non.differential.peaks	0.0657094
chr4	10801097	10802562	Peak_936	-0.136171	5.94251	1.47722	0.22421	0.258288	2610301B20Rik	promoter.peaks	185	non.differential.peaks	0.159527
chr4	108505582	108507454	Peak_937	-0.427578	6.12146	16.2889	5.44e-05	9.21e-05	Btf3l4	promoter.peaks	-329	non.differential.peaks	0.297941
chr5	124198999	124200007	Peak_938	-0.380885	5.4025	10.0898	0.00149092	0.00221957	Rsrc2	promoter.peaks	-80	non.differential.peaks	0.354287
chr4	10933749	10935376	Peak_939	-0.213308	5.97104	3.6166	0.0572057	0.071637	Plekhf2	promoter.peaks	203	non.differential.peaks	0.248115
chr2	155517548	155518402	Peak_940	-0.0505832	4.70649	0.10109	0.750526	0.782736	Trpc4ap	promoter.peaks	145	non.differential.peaks	0.472513
chr9	53192071	53193169	Peak_941	0.192393	4.24833	1.49108	0.222049	0.255971	Kdelc2	promoter.peaks	492	non.differential.peaks	0.222157
chr17	56748841	56749768	Peak_942	-0.211976	5.9345	4.13231	0.0420719	0.0535671	2410015M20Rik	promoter.peaks	-111	non.differential.peaks	0.153088
chr17	86543930	86545330	Peak_943	-0.32677	5.05819	6.10267	0.0134978	0.0182161	Srbd1	promoter.peaks	-115	non.differential.peaks	0.0607609
chr11	106781041	106782594	Peak_944	-0.382347	4.7805	7.74609	0.00538289	0.00758706	Smurf2	promoter.peaks	211	non.differential.peaks	0.403977
chr5	128436859	128437579	Peak_945	-0.022411	3.35055	0.00433688	0.947493	0.954178	Glt1d1	distal.peaks	324587	non.differential.peaks	0.349092
chr5	90794278	90796207	Peak_946	-0.302274	6.17382	7.39771	0.00653068	0.00912086	Ankrd17	promoter.peaks	-32	non.differential.peaks	0.38738
chr1	100035867	100036633	Peak_947	0.187834	3.85454	1.04008	0.307803	0.346344	1810006J02Rik	distal.peaks	8206	non.differential.peaks	0.00583051
chr5	145927352	145928650	Peak_948	-0.354794	5.42464	10.5001	0.00119371	0.00179423	Ptcd1	promoter.peaks	-28	non.differential.peaks	0.1933
chrX	136990728	136991566	Peak_949	-0.279828	4.61605	3.76525	0.0523282	0.065865	Prps1	promoter.peaks	5	non.differential.peaks	0
chr5	14994470	14996055	Peak_950	0.368896	4.26474	4.10029	0.042876	0.0545407	Gm10354	distal.peaks	-16364	non.differential.peaks	0.0909325
chr5	31754383	31755076	Peak_951	-0.368536	4.3424	6.06409	0.0137958	0.0185993	Zfp512	promoter.peaks	-79	non.differential.peaks	0.389317
chr2	30474217	30474724	Peak_952	0.0694255	3.45002	0.13625	0.712038	0.746896	Cstad	distal.peaks	23907	non.differential.peaks	0.283348
chr19	8893501	8894919	Peak_953	-0.420088	6.20417	12.4444	0.000419256	0.000657122	Hnrnpul2	promoter.peaks	319	non.differential.peaks	0.297665
chr1	63491945	63493289	Peak_954	-0.724025	4.85886	21.6059	3.35e-06	6.28e-06	Adam23	promoter.peaks	139	non.differential.peaks	0.32963
chr9	63246452	63247511	Peak_955	-0.317191	4.49049	4.88333	0.0271173	0.0353279	2300009A05Rik	promoter.peaks	69	non.differential.peaks	0.303725
chr4	149353887	149354471	Peak_956	-0.0193039	3.45148	0.0105448	0.918211	0.935581	Spsb1	distal.peaks	-25064	non.differential.peaks	0.0360359
chr17	80460645	80462205	Peak_957	-0.122612	6.47687	1.73441	0.187849	0.219101	Hnrnpll	promoter.peaks	249	non.differential.peaks	0.345029
chr1	191979375	191980495	Peak_958	-0.322384	4.44099	5.1109	0.023776	0.0311979	Prox1	distal.peaks	14624	non.differential.peaks	0.631809
chr13	23712652	23714918	Peak_959	-0.668242	6.14813	37.6276	8.56e-10	2.14e-09	Hist1h1e	promoter.peaks	642	non.differential.peaks	0.510423
chr4	134501991	134502505	Peak_960	-0.45927	2.80566	3.74014	0.0531199	0.0668039	Syf2	distal.peaks	15353	non.differential.peaks	0.062165
chr5	135441469	135441707	Peak_961	0.223252	1.96296	0.547778	0.459227	0.501546	Cldn4	distal.peaks	-18784	non.differential.peaks	0.071477
chr8	35039703	35040825	Peak_962	-0.438239	4.3276	6.9875	0.00820809	0.0113512	Rbpms	promoter.peaks	71	non.differential.peaks	0.254584
chr5	121669762	121670871	Peak_963	-0.334457	4.22488	4.78164	0.0287647	0.0373656	Gm15800	promoter.peaks	89	non.differential.peaks	0.431392
chr11	94490625	94491775	Peak_964	-0.18761	4.14001	1.40252	0.236302	0.271071	Lrrc59	promoter.peaks	62	non.differential.peaks	0.23492
chr15	78905400	78905900	Peak_965	-0.475249	3.3269	6.26139	0.0123397	0.0167268	Eif3l	promoter.peaks	-3	non.differential.peaks	0.0988383
chr12	103150693	103151839	Peak_966	-0.311913	5.19165	5.85202	0.0155592	0.0208545	Trip11	promoter.peaks	115	non.differential.peaks	0.230342
chr17	47747834	47748964	Peak_967	-0.59577	4.81352	17.1505	3.45e-05	5.94e-05	Bysl	promoter.peaks	42	non.differential.peaks	0.212663
chr11	117459313	117460843	Peak_968	-0.192312	4.29338	1.54399	0.214025	0.247414	2900041M22Rik	distal.peaks	-12483	non.differential.peaks	0.0558014
chr13	9762383	9763404	Peak_969	-0.547434	4.8006	13.0166	0.000308741	0.000489759	Zmynd11	promoter.peaks	1666	non.differential.peaks	0.089362
chr15	27395308	27396910	Peak_970	-0.494218	5.54838	18.4903	1.71e-05	3.01e-05	Ank	promoter.peaks	-323	non.differential.peaks	0.260539
chr16	4885772	4886860	Peak_971	-0.270613	4.31172	2.7603	0.09663	0.117514	Mgrn1	promoter.peaks	216	non.differential.peaks	0.24225
chr8	27229039	27230456	Peak_972	-0.609423	6.10947	30.0216	4.27e-08	9.33e-08	Hook3	promoter.peaks	-52	non.differential.peaks	0.149963
chr13	23677128	23678015	Peak_973	-0.922455	4.39784	26.8996	2.14e-07	4.43e-07	Hist1h4d	distal.peaks	4101	non.differential.peaks	0.574072
chr8	87509559	87510421	Peak_974	-0.257343	4.30505	2.98912	0.0838257	0.102835	Hook2	distal.peaks	-4504	non.differential.peaks	0.34752
chr1	134544393	134545028	Peak_975	-0.536956	3.87662	11.0427	0.000890374	0.00135457	Nfasc	distal.peaks	-5276	non.differential.peaks	0.0560692
chr3	9003791	9004844	Peak_976	-0.375924	5.22937	9.48502	0.00207157	0.00304381	Tpd52	promoter.peaks	197	non.differential.peaks	0.142897
chr11	106649577	106650753	Peak_977	-0.522242	5.61912	18.0984	2.1e-05	3.68e-05	Ddx5	promoter.peaks	-357	non.differential.peaks	0.339563
chr12	4599190	4600643	Peak_978	-0.673496	4.73478	13.2361	0.000274612	0.00043738	Itsn2	promoter.peaks	103	non.differential.peaks	0.330161
chr7	29052741	29053564	Peak_979	-0.421023	3.75268	5.37097	0.0204746	0.0270768	Eid2	promoter.peaks	253	non.differential.peaks	0.16826
chr11	78325412	78326172	Peak_980	0.0750898	3.53538	0.131607	0.716771	0.751303	Poldip2	promoter.peaks	-6	non.differential.peaks	0.449352
chr16	59600492	59601217	Peak_981	-0.214713	5.36758	3.12667	0.0770211	0.0949669	4930547E14Rik	distal.peaks	-35916	non.differential.peaks	0.242884
chr12	102320887	102322874	Peak_982	-0.328353	5.99231	7.75084	0.00536877	0.00756831	Smek1	promoter.peaks	31	non.differential.peaks	0.295025
chr17	66233414	66235343	Peak_983	-0.509418	6.75147	28.0813	1.16e-07	2.46e-07	Ralbp1	promoter.peaks	-116	non.differential.peaks	0.167066
chr13	112598381	112599202	Peak_984	-0.133094	3.93566	0.391595	0.531462	0.573411	Map3k1	promoter.peaks	399	non.differential.peaks	0.485484
chr16	31080733	31081818	Peak_985	-0.366998	5.08166	7.34015	0.00674311	0.00940664	Xxylt1	promoter.peaks	242	non.differential.peaks	0.456269
chr8	111238210	111239340	Peak_986	-0.0886578	4.56124	0.291911	0.588998	0.629402	Zfhx3	promoter.peaks	231	non.differential.peaks	0.577381
chr2	172847165	172847885	Peak_987	-0.261746	4.41582	3.0956	0.0785044	0.096662	Rbm38	promoter.peaks	122	non.differential.peaks	0.442488
chr9	54348819	54350084	Peak_988	-0.231835	4.48544	2.53383	0.111429	0.134322	Dmxl2	promoter.peaks	-19	non.differential.peaks	0.297942
chr5	100202117	100202771	Peak_989	-0.0597329	3.21455	0.0864982	0.768677	0.799679	A930011G23Rik	distal.peaks	-44365	non.differential.peaks	0.395189
chr11	120345433	120346383	Peak_990	-0.0528427	4.14603	0.09203	0.761612	0.793205	Mrpl12	promoter.peaks	-75	non.differential.peaks	0.106369
chr8	129350235	129350703	Peak_991	-0.437179	4.53473	8.63058	0.00330567	0.00475834	Tomm20	distal.peaks	119352	non.differential.peaks	0.156527
chr19	53910676	53911901	Peak_992	-0.449995	5.5648	12.0074	0.000529888	0.000822594	Pdcd4	distal.peaks	-55432	non.differential.peaks	0.0889111
chr19	47088618	47090317	Peak_993	-0.411795	5.17568	8.00537	0.00466389	0.00661507	Nt5c2	promoter.peaks	211	non.differential.peaks	0.667431
chr17	47831465	47832495	Peak_994	-0.236856	5.09728	4.41382	0.0356489	0.0457826	Frs3	promoter.peaks	-176	non.differential.peaks	0.335215
chr8	109571900	109572986	Peak_995	-0.000602312	4.75665	2.14e-05	0.996306	0.996934	Pdf	promoter.peaks	71	non.differential.peaks	0.384284
chr4	89152504	89153324	Peak_996	0.0771295	5.32359	0.390178	0.532206	0.574118	Cdkn2b	distal.peaks	-195973	non.differential.peaks	0.270695
chr8	19990116	19991446	Peak_997	-0.552257	3.99934	7.54327	0.00602346	0.00844273	6820431F20Rik	distal.peaks	29497	non.differential.peaks	0.226332
chr7	13063333	13064256	Peak_998	-0.541156	5.49195	25.0592	5.56e-07	1.11e-06	Zfp606	promoter.peaks	141	non.differential.peaks	0.047263
chr3	133906199	133906996	Peak_999	-0.505951	4.05469	8.90138	0.00284956	0.00412792	Mir1895	distal.peaks	-3051	non.differential.peaks	0.232184
chr2	69057545	69058515	Peak_1000	-0.0356575	5.42244	0.0647477	0.799144	0.828117	G6pc2	promoter.peaks	-25	non.differential.peaks	0.474291
chr2	130109745	130110426	Peak_1001	-0.772919	3.58072	10.9451	0.000938519	0.00142459	Idh3b	promoter.peaks	101	non.differential.peaks	0.15906
chr17	45643520	45644316	Peak_1002	-0.458828	4.31148	8.79724	0.00301687	0.00436067	Aars2	promoter.peaks	128	non.differential.peaks	0.276762
chr5	14933355	14934664	Peak_1003	0.276164	3.54176	1.79851	0.179892	0.2105	Speer4e	distal.peaks	4465	non.differential.peaks	0
chr7	25689047	25689618	Peak_1004	-0.568171	4.76194	13.9852	0.000184251	0.000297962	Arhgef1	promoter.peaks	-32	non.differential.peaks	0.384266
chr7	80884732	80885874	Peak_1005	-0.610885	4.64732	14.6608	0.000128693	0.000211027	Fam174b	promoter.peaks	110	non.differential.peaks	0.25234
chr3	108364927	108366012	Peak_1006	-0.696677	5.54914	38.5026	5.47e-10	1.39e-09	Tmem167b	promoter.peaks	-86	non.differential.peaks	0.184943
chr11	57916971	57918209	Peak_1007	0.270687	4.59074	3.51201	0.0609256	0.0760611	Cnot8	promoter.peaks	-65	non.differential.peaks	0.178134
chr5	65739401	65740146	Peak_1008	-0.423496	3.97594	5.52608	0.018735	0.0248835	Klb	promoter.peaks	124	non.differential.peaks	0.58159
chr2	25257971	25259176	Peak_1009	-0.492455	4.26753	8.06097	0.0045229	0.00642378	Npdc1	promoter.peaks	4	non.differential.peaks	0.186419
chr4	131767535	131768506	Peak_1010	-0.401351	4.59766	7.81301	0.00518713	0.00732368	Ythdf2	promoter.peaks	150	non.differential.peaks	0.576896
chr17	36257960	36258732	Peak_1011	-0.119075	2.81824	0.227044	0.633724	0.672216	H2-T10	promoter.peaks	34	non.differential.peaks	0.0586158
chr16	33056021	33057117	Peak_1012	-0.59714	4.51202	14.2333	0.000161491	0.000262446	Rpl35a	promoter.peaks	1	non.differential.peaks	0.0812215
chr4	137149497	137150819	Peak_1013	-0.263459	5.28796	4.52646	0.0333746	0.0430043	Usp48	promoter.peaks	54	non.differential.peaks	0.349751
chr15	31296708	31297775	Peak_1014	0.0300491	4.50264	0.0371735	0.847112	0.872046	Ankrd33b	promoter.peaks	272	non.differential.peaks	0.281252
chr4	76487982	76488997	Peak_1015	0.192354	6.30171	2.99186	0.083684	0.102678	Ptprd	distal.peaks	1369309	non.differential.peaks	0.314124
chr17	15962410	15964049	Peak_1016	-0.574953	6.4644	34.8679	3.53e-09	8.4e-09	Rgmb	promoter.peaks	320	non.differential.peaks	0.28352
chr11	113512408	113513338	Peak_1017	-0.601056	4.83455	20.3436	6.47e-06	1.18e-05	Cog1	distal.peaks	2030	non.differential.peaks	0.189611
chr9	20531780	20532615	Peak_1018	-0.752786	3.32038	9.57953	0.00196758	0.00289737	Olfm2	promoter.peaks	460	non.differential.peaks	0.174815
chr5	130175665	130176265	Peak_1019	-0.0942954	3.10983	0.209674	0.647023	0.684704	Zfp11	promoter.peaks	-2	non.differential.peaks	0.319418
chr4	132439862	132441000	Peak_1020	-0.286252	4.47144	3.66503	0.0555656	0.0696985	Stx12	promoter.peaks	-58	non.differential.peaks	0.464503
chr2	166820831	166822327	Peak_1021	-0.346315	5.28856	9.56008	0.00198855	0.00292705	Stau1	promoter.peaks	199	non.differential.peaks	0.264667
chr17	28622384	28623540	Peak_1022	-0.728199	5.06328	29.3656	5.99e-08	1.29e-07	Fkbp5	promoter.peaks	132	non.differential.peaks	0.328321
chr2	154482332	154483310	Peak_1023	-0.0272997	4.95694	0.0463192	0.829597	0.855979	Chmp4b	promoter.peaks	59	non.differential.peaks	0.469597
chr10	95025783	95027379	Peak_1024	-0.51938	5.21941	15.5341	8.1e-05	0.00013522	Nudt4	promoter.peaks	220	non.differential.peaks	0.175899
chr9	123168737	123170219	Peak_1025	-0.186464	4.90466	1.6283	0.201939	0.234374	Tmem158	promoter.peaks	429	non.differential.peaks	0.590664
chr15	5093264	5094563	Peak_1026	-0.531127	5.19833	20.3489	6.45e-06	1.18e-05	Prkaa1	promoter.peaks	53	non.differential.peaks	0.200625
chr5	138612172	138612808	Peak_1027	-0.22321	5.31279	3.59052	0.0581101	0.072701	Mcm7	promoter.peaks	600	non.differential.peaks	0.243521
chr11	3351667	3352727	Peak_1028	-0.509302	5.29484	16.3846	5.17e-05	8.77e-05	Rnf185	promoter.peaks	131	non.differential.peaks	0.0552507
chr17	56903905	56904900	Peak_1029	-0.30987	5.26506	7.10639	0.00768095	0.0106512	Dus3l	promoter.peaks	229	non.differential.peaks	0.11569
chr11	105945203	105946708	Peak_1030	-0.325395	6.4919	11.9148	0.00055689	0.000863029	Map3k3	promoter.peaks	-260	non.differential.peaks	0.511204
chr13	97512910	97513459	Peak_1031	-0.214706	4.24681	1.92114	0.165731	0.194989	Hmgcr	distal.peaks	-72294	non.differential.peaks	0.0772618
chr17	47766004	47767280	Peak_1032	-0.0969806	5.29761	0.581793	0.44561	0.487723	Usp49	promoter.peaks	-997	non.differential.peaks	0.395991
chr2	4638868	4639366	Peak_1033	-0.179061	2.86604	0.567959	0.451071	0.493334	Bend7	promoter.peaks	240	non.differential.peaks	0.533599
chr12	103942650	103943991	Peak_1034	-0.550793	5.24088	17.35	3.11e-05	5.37e-05	Itpk1	promoter.peaks	-242	non.differential.peaks	0.27434
chr3	103594553	103595683	Peak_1035	-0.634034	4.67018	19.3283	1.1e-05	1.98e-05	Hipk1	promoter.peaks	80	non.differential.peaks	0.453173
chr5	130554863	130555732	Peak_1036	-0.0745816	4.86905	0.34044	0.559575	0.600833	Tpst1	promoter.peaks	58	non.differential.peaks	0.143234
chr5	129525282	129526809	Peak_1037	-0.373458	5.87574	11.1358	0.000846766	0.00129107	Ran	promoter.peaks	15	non.differential.peaks	0.334705
chr10	77854703	77855341	Peak_1038	0.0688224	2.86409	0.0771302	0.781225	0.8115	Mir6907	distal.peaks	16268	non.differential.peaks	0.0821017
chr5	121834997	121835970	Peak_1039	-0.170291	5.12108	1.78537	0.181492	0.212268	Trafd1	promoter.peaks	140	non.differential.peaks	0.153986
chr19	5071884	5072738	Peak_1040	0.0636981	3.8102	0.120427	0.728572	0.762254	Cd248	distal.peaks	4233	non.differential.peaks	0.208158
chr5	123270660	123271713	Peak_1041	-0.262704	5.25823	4.60471	0.0318842	0.0411883	Anapc5	promoter.peaks	161	non.differential.peaks	0.325361
chr7	71082168	71083149	Peak_1042	-0.632665	5.34661	24.7202	6.63e-07	1.32e-06	Klf13	promoter.peaks	1142	non.differential.peaks	0.393086
chr11	74709847	74710885	Peak_1043	0.194265	3.96658	1.24767	0.263998	0.300353	Sgsm2	promoter.peaks	216	non.differential.peaks	0.392895
chr10	43382168	43382600	Peak_1044	-0.180916	3.08766	0.55659	0.455637	0.497968	F830002L21Rik	distal.peaks	69151	non.differential.peaks	0.310259
chr5	115568960	115569706	Peak_1045	-0.222094	3.83461	1.51098	0.21899	0.252772	Acads	promoter.peaks	22	non.differential.peaks	0.0367885
chr8	87502358	87502864	Peak_1046	-0.151583	4.72054	1.29723	0.254721	0.290555	Junb	promoter.peaks	36	non.differential.peaks	0.406049
chr18	67550008	67551418	Peak_1047	-0.684036	5.44258	27.4978	1.57e-07	3.29e-07	Tubb6	promoter.peaks	328	non.differential.peaks	0.193171
chr5	20456632	20457986	Peak_1048	-0.295006	6.23336	7.92214	0.00488334	0.00691231	Rsbn1l	promoter.peaks	331	non.differential.peaks	0.474644
chr5	130362891	130363642	Peak_1049	-0.227226	5.36496	4.167	0.0412186	0.0525413	Chchd2	promoter.peaks	73	non.differential.peaks	0.113452
chr12	113145617	113147001	Peak_1050	-0.45844	5.11699	10.4471	0.0012284	0.00184344	Ppp1r13b	promoter.peaks	-43	non.differential.peaks	0.0741148
chr7	109420970	109421741	Peak_1051	-0.337488	4.46275	5.46731	0.0193755	0.0256906	Stim1	distal.peaks	5018	non.differential.peaks	0.245026
chr11	29447498	29448640	Peak_1052	-0.23538	5.79245	4.67513	0.0306024	0.0396151	Rps27a	promoter.peaks	-29	non.differential.peaks	0.145506
chr10	75129683	75131097	Peak_1053	-0.0873655	4.67415	0.385557	0.534644	0.576518	Susd2	distal.peaks	-23637	non.differential.peaks	0.378918
chr1	39957145	39958808	Peak_1054	-0.691923	4.99963	19.3242	1.1e-05	1.98e-05	Map4k4	promoter.peaks	219	non.differential.peaks	0.261561
chr2	69735010	69735901	Peak_1055	-0.702075	4.87827	19.067	1.26e-05	2.25e-05	Ubr3	promoter.peaks	153	non.differential.peaks	0.725029
chr4	108520156	108521367	Peak_1056	-0.140438	4.79187	1.00876	0.3152	0.354073	Kti12	promoter.peaks	300	non.differential.peaks	0.375857
chr2	119176485	119177412	Peak_1057	-0.615187	5.23137	17.2597	3.26e-05	5.62e-05	Chac1	promoter.peaks	-29	non.differential.peaks	0.411695
chr17	80879507	80880275	Peak_1058	-0.0160964	5.10884	0.0175859	0.8945	0.914174	Sos1	promoter.peaks	-98	non.differential.peaks	0.370048
chr2	148557686	148558754	Peak_1059	-0.367244	5.56816	10.086	0.00149401	0.00222386	Napb	promoter.peaks	-64	non.differential.peaks	0.147316
chr10	62064344	62065570	Peak_1060	-0.61086	4.73219	16.7909	4.17e-05	7.13e-05	Ddx21	promoter.peaks	89	non.differential.peaks	0.12544
chr2	155781784	155782753	Peak_1061	-0.255095	4.52219	2.91708	0.0876462	0.107246	Cep250	promoter.peaks	-25	non.differential.peaks	0.129125
chr11	6191344	6192656	Peak_1062	-0.461778	6.09905	20.1788	7.05e-06	1.29e-05	Ogdh	promoter.peaks	400	non.differential.peaks	0.294618
chr16	3235816	3237015	Peak_1063	-0.883837	6.45739	26.5384	2.58e-07	5.3e-07	Olfr161	distal.peaks	-355982	non.differential.peaks	0.118744
chr2	151805319	151806436	Peak_1064	-0.213278	4.97146	3.14499	0.0761603	0.0939679	Fam110a	promoter.peaks	77	non.differential.peaks	0.0902039
chr12	29434895	29435555	Peak_1065	-0.546236	4.30243	11.1119	0.000857749	0.00130711	Trappc12	promoter.peaks	34	non.differential.peaks	0.0686808
chr7	148640734	148642060	Peak_1066	-0.435466	5.12762	13.6493	0.000220326	0.000353933	Pnpla2	promoter.peaks	310	non.differential.peaks	0.231702
chr2	155645654	155646052	Peak_1067	-0.208018	3.68527	1.17499	0.278379	0.315604	BC029722	promoter.peaks	-914	non.differential.peaks	0.169233
chr10	77888099	77888894	Peak_1068	-0.365157	4.63441	7.02936	0.00801839	0.0111007	Cstb	promoter.peaks	82	non.differential.peaks	0.20668
chr9	35365869	35367313	Peak_1069	-0.110096	4.37224	0.554455	0.456503	0.498839	Pus3	promoter.peaks	-460	non.differential.peaks	0.143385
chr19	4810883	4812061	Peak_1070	-0.265225	5.54696	6.33462	0.0118403	0.01608	Rbm14	promoter.peaks	162	non.differential.peaks	0.673299
chr5	35103818	35105323	Peak_1071	-0.035592	5.60065	0.110272	0.739835	0.772738	Htt	promoter.peaks	182	non.differential.peaks	0.198486
chr11	4239969	4240682	Peak_1072	0.0709809	3.67094	0.145595	0.702781	0.737971	Lif	distal.peaks	73527	non.differential.peaks	0.248424
chr13	22126858	22128262	Peak_1073	-0.759983	5.66157	33.701	6.43e-09	1.5e-08	Hist1h2ah	promoter.peaks	-139	non.differential.peaks	0.594269
chr19	38319810	38321109	Peak_1074	-0.0103284	5.59516	0.00916474	0.923733	0.940445	Lgi1	distal.peaks	-18812	non.differential.peaks	0.208959
chr4	129418955	129420191	Peak_1075	-0.54392	5.33838	19.7419	8.86e-06	1.6e-05	Khdrbs1	promoter.peaks	-26	non.differential.peaks	0.478549
chr4	141346281	141347129	Peak_1076	-0.329571	5.57119	9.29515	0.00229761	0.0033594	Dnajc16	promoter.peaks	-146	non.differential.peaks	0.472345
chr17	56415987	56417195	Peak_1077	-0.295924	5.47756	7.59247	0.00586126	0.00822655	Ticam1	promoter.peaks	-401	non.differential.peaks	0.264859
chr13	12681038	12681676	Peak_1078	0.114278	2.49993	0.179998	0.671375	0.70794	Ero1lb	distal.peaks	23207	non.differential.peaks	0.107182
chr14	58772726	58773039	Peak_1079	-0.70105	2.28103	5.51949	0.0188057	0.0249687	Fgf9	distal.peaks	81360	non.differential.peaks	0.10528
chr2	62220614	62221825	Peak_1080	-0.167416	5.09984	1.71682	0.190102	0.221606	Dpp4	distal.peaks	29068	non.differential.peaks	0.0373861
chr7	25039454	25040216	Peak_1081	-0.446449	4.2514	8.7322	0.00312639	0.00451186	Zfp108	promoter.peaks	22	non.differential.peaks	0.160177
chr12	53703747	53706295	Peak_1082	-0.495578	6.28831	25.7268	3.93e-07	7.96e-07	1700031P21Rik	promoter.peaks	-1712	non.differential.peaks	0.11725
chr15	52129637	52130290	Peak_1083	-0.709318	3.46492	10.6273	0.00111428	0.00167977	Slc30a8	distal.peaks	2856	non.differential.peaks	0.0511881
chrX	83862291	83862931	Peak_1084	-0.288231	2.92821	1.15332	0.282855	0.320366	Gm41	distal.peaks	-262278	non.differential.peaks	0
chr3	9251244	9251914	Peak_1085	-0.53874	3.68143	9.05472	0.00262018	0.0038098	Zbtb10	promoter.peaks	1012	non.differential.peaks	0.930428
chr5	145015736	145017405	Peak_1086	0.10969	4.98901	0.609829	0.434852	0.476822	Bri3	promoter.peaks	477	non.differential.peaks	0.209481
chr19	12079924	12081035	Peak_1087	-0.15013	4.56939	1.28958	0.256125	0.291988	Olfr1423	distal.peaks	30750	non.differential.peaks	0.0888067
chr19	44143592	44144610	Peak_1088	-0.349048	4.60165	6.7021	0.00962996	0.0132133	Erlin1	promoter.peaks	75	non.differential.peaks	0.236288
chr2	130004386	130005656	Peak_1089	-0.104574	4.48459	0.343007	0.558099	0.599366	Snrpb	promoter.peaks	79	non.differential.peaks	0.0938253
chr10	93610203	93611442	Peak_1090	-0.319654	4.80509	5.66895	0.0172678	0.0230331	Nr2c1	promoter.peaks	147	non.differential.peaks	0.117038
chr7	147327206	147327503	Peak_1091	-0.182278	2.35743	0.371172	0.542366	0.583858	Mtg1	distal.peaks	3892	non.differential.peaks	0.0904161
chr4	59047702	59048871	Peak_1092	-0.292123	5.14866	5.17252	0.0229469	0.0301642	Gng10	promoter.peaks	259	non.differential.peaks	0.127843
chr19	45132601	45133526	Peak_1093	-0.511474	4.96593	15.7289	7.31e-05	0.000122505	Sfxn3	distal.peaks	10998	non.differential.peaks	0.0707624
chr8	108378622	108379584	Peak_1094	-0.447319	5.04552	12.3216	0.000447747	0.000699687	Thap11	promoter.peaks	100	non.differential.peaks	0.569983
chr5	35002476	35003647	Peak_1095	-0.1879	6.29174	3.86704	0.0492433	0.0621662	Grk4	promoter.peaks	34	non.differential.peaks	0.210281
chr11	3165531	3166752	Peak_1096	-0.706208	5.59874	33.2585	8.07e-09	1.87e-08	Drg1	promoter.peaks	247	non.differential.peaks	0.13802
chr12	71198281	71198731	Peak_1097	-0.943826	3.50462	16.1557	5.83e-05	9.86e-05	Nin	distal.peaks	5335	non.differential.peaks	0.00797118
chr11	115242805	115243775	Peak_1098	-0.42945	4.53756	7.57413	0.0059212	0.00830656	Cdr2l	promoter.peaks	60	non.differential.peaks	0.277323
chr4	46401846	46402782	Peak_1099	-0.612849	4.87228	22.3907	2.22e-06	4.23e-06	Trmo	promoter.peaks	-19	non.differential.peaks	0.124216
chr6	124809799	124810144	Peak_1100	-0.760034	2.89726	8.60212	0.00335772	0.00482974	P3h3	distal.peaks	-2267	non.differential.peaks	0.387737
chr17	80014046	80015171	Peak_1101	-0.349373	5.09409	9.38726	0.00218499	0.00320258	Rmdn2	promoter.peaks	369	non.differential.peaks	0.0635853
chr4	43022868	43023497	Peak_1102	-0.401615	3.94799	4.36665	0.0366491	0.0470011	Fancg	promoter.peaks	-10	non.differential.peaks	0.133951
chr9	85307486	85307932	Peak_1103	-0.325245	4.0538	3.97009	0.0463153	0.0586668	Fam46a	distal.peaks	-86952	non.differential.peaks	0.12426
chr15	54943551	54945193	Peak_1104	-0.570733	5.72513	29.9499	4.43e-08	9.67e-08	Deptor	promoter.peaks	500	non.differential.peaks	0.157274
chr2	152561679	152562446	Peak_1105	-0.467471	4.78108	10.9214	0.000950595	0.00144214	Id1	promoter.peaks	76	non.differential.peaks	0.504421
chr12	112812037	112813760	Peak_1106	-0.437485	5.56009	13.5976	0.000226472	0.000363474	Mark3	promoter.peaks	178	non.differential.peaks	0.231034
chr7	87547882	87548175	Peak_1107	-0.583559	2.02594	3.3413	0.0675612	0.0838831	Furin	promoter.peaks	-381	non.differential.peaks	0.0541429
chr15	96290585	96292268	Peak_1108	-0.575679	5.77215	26.7369	2.33e-07	4.8e-07	Scaf11	promoter.peaks	-153	non.differential.peaks	0.135343
chr3	30691679	30693112	Peak_1109	-0.346957	5.39479	7.15524	0.00747453	0.0103776	Sec62	promoter.peaks	598	non.differential.peaks	0.141063
chr5	25003613	25003973	Peak_1110	-0.0897768	2.94209	0.120012	0.729021	0.762684	Kmt2c	promoter.peaks	808	non.differential.peaks	0.101047
chr11	20012279	20013466	Peak_1111	-0.393583	6.01598	14.2758	0.000157882	0.000256851	Actr2	promoter.peaks	81	non.differential.peaks	0.153752
chr5	38611008	38612306	Peak_1112	-0.199318	5.37013	2.54062	0.110951	0.13379	Zbtb49	promoter.peaks	10	non.differential.peaks	0.0957321
chr2	69660467	69661590	Peak_1113	-0.581216	3.82623	4.80841	0.0283212	0.0368196	Klhl23	promoter.peaks	602	non.differential.peaks	0.151352
chrX	45609422	45610450	Peak_1114	-0.318025	4.75095	5.54684	0.0185141	0.0246041	Utp14a	promoter.peaks	-175	non.differential.peaks	0
chr11	120657232	120658099	Peak_1115	-0.16447	3.81432	0.704661	0.401222	0.442805	Dus1l	promoter.peaks	43	non.differential.peaks	0.0519839
chr4	133842704	133844035	Peak_1116	-0.324776	5.35934	6.73922	0.00943158	0.0129545	Pdik1l	promoter.peaks	-202	non.differential.peaks	0.367194
chr15	51808935	51810185	Peak_1117	-0.219599	4.75753	2.50252	0.113664	0.136841	Rad21	distal.peaks	13746	non.differential.peaks	0.145584
chr11	114711450	114712486	Peak_1118	-0.473717	4.24263	9.0124	0.00268154	0.00389506	Gprc5c	promoter.peaks	-878	non.differential.peaks	0.229671
chr15	100701348	100702020	Peak_1119	-0.297716	3.04249	2.16261	0.141404	0.168088	Scn8a	promoter.peaks	608	non.differential.peaks	0.513266
chr5	74463912	74465313	Peak_1120	-0.027012	5.68791	0.0508119	0.821656	0.848809	Usp46	promoter.peaks	-177	non.differential.peaks	0.230551
chr2	134676728	134677764	Peak_1121	-0.412579	3.61848	3.94432	0.0470297	0.0595254	Plcb1	distal.peaks	65346	non.differential.peaks	0.0617068
chr12	112950766	112951932	Peak_1122	-0.39664	4.4403	3.93979	0.0471566	0.0596801	Bag5	promoter.peaks	118	non.differential.peaks	0.201181
chr2	94245947	94247125	Peak_1123	-0.519984	5.19858	14.1581	0.000168073	0.000272782	Ttc17	promoter.peaks	310	non.differential.peaks	0.272664
chr19	6241222	6242136	Peak_1124	-0.477727	5.06576	15.3674	8.85e-05	0.000147128	Atg2a	promoter.peaks	11	non.differential.peaks	0.422518
chr4	110046390	110047035	Peak_1125	-0.227817	4.78174	3.26109	0.0709421	0.0878578	Elavl4	distal.peaks	-22197	non.differential.peaks	0.187777
chr7	135441053	135441861	Peak_1126	-0.372141	3.07632	2.57041	0.10888	0.131424	BC017158	promoter.peaks	188	non.differential.peaks	0.228418
chr2	165817775	165818605	Peak_1127	-0.352265	4.10517	3.36722	0.0665057	0.0826327	Ncoa3	promoter.peaks	53	non.differential.peaks	0.33911
chr7	130112922	130114206	Peak_1128	-0.608821	5.42141	28.6282	8.77e-08	1.87e-07	4930413G21Rik	promoter.peaks	409	non.differential.peaks	0.619797
chr2	179758954	179760392	Peak_1129	-0.366281	5.81618	12.3378	0.000443875	0.000693953	Lsm14b	promoter.peaks	-19	non.differential.peaks	0.238576
chr10	79447000	79448553	Peak_1130	-0.758269	5.74349	41.736	1.04e-10	2.79e-10	Tmem259	promoter.peaks	-702	non.differential.peaks	0.166795
chr11	31770168	31771232	Peak_1131	-0.48071	5.88291	19.748	8.84e-06	1.6e-05	Cpeb4	promoter.peaks	-1511	non.differential.peaks	0.422761
chr4	124613769	124614665	Peak_1132	-0.499043	4.50392	10.8461	0.000990033	0.00149963	Cdca8	promoter.peaks	-56	non.differential.peaks	0.178821
chr5	146041184	146042105	Peak_1133	-0.0764178	5.17122	0.360295	0.548342	0.589706	Zscan25	distal.peaks	-2567	non.differential.peaks	0.100845
chr2	34609399	34610147	Peak_1134	-0.661523	3.91879	11.1489	0.000840805	0.0012824	Gapvd1	promoter.peaks	979	non.differential.peaks	0.11832
chr11	3188576	3190906	Peak_1135	-0.754324	5.7863	35.0407	3.23e-09	7.71e-09	Patz1	promoter.peaks	607	non.differential.peaks	0.561309
chr1	6500134	6501563	Peak_1136	0.000173414	5.60774	2.08e-06	0.998848	0.999033	St18	distal.peaks	23537	non.differential.peaks	0.24868
chr12	100138805	100140163	Peak_1137	-0.375441	5.35982	8.35754	0.00384089	0.00549207	Eml5	promoter.peaks	210	non.differential.peaks	0.227176
chr5	101226925	101228115	Peak_1138	-0.304877	4.91954	4.97268	0.0257507	0.0336492	Helq	promoter.peaks	99	non.differential.peaks	0.0599496
chr9	88376443	88378134	Peak_1139	-0.223851	5.54024	3.47515	0.062297	0.0776808	Syncrip	promoter.peaks	-54	non.differential.peaks	0.5412
chr9	64129139	64129849	Peak_1140	-0.344587	3.55523	3.50152	0.0613124	0.0765176	Tipin	promoter.peaks	80	non.differential.peaks	0.0425851
chr12	100800231	100801206	Peak_1141	-0.284575	4.33802	3.93957	0.0471627	0.0596868	1700064M15Rik	distal.peaks	65465	non.differential.peaks	0.386542
chr5	123063944	123064789	Peak_1142	-0.124657	4.22943	0.657901	0.417302	0.459157	Ift81	promoter.peaks	160	non.differential.peaks	0.214822
chr11	103906390	103907254	Peak_1143	-0.386082	4.48405	5.90402	0.0151064	0.0202797	Arf2	distal.peaks	78637	non.differential.peaks	0.0848601
chr2	92025563	92025855	Peak_1144	-0.6028	2.27508	4.06715	0.0437249	0.0555456	Phf21a	promoter.peaks	69	non.differential.peaks	0.763863
chr12	60231685	60232889	Peak_1145	-0.408225	5.91491	13.009	0.000309998	0.000491645	Ctage5	promoter.peaks	-153	non.differential.peaks	0.132829
chr5	100947092	100947963	Peak_1146	-0.264203	5.44767	5.32808	0.0209845	0.0277151	Cops4	promoter.peaks	200	non.differential.peaks	0.204139
chr10	111291330	111292063	Peak_1147	-0.56078	4.61703	13.6553	0.000219616	0.000352853	Gm20758	distal.peaks	19735	non.differential.peaks	0.0988215
chr12	110032241	110032949	Peak_1148	-0.139663	4.28362	0.78493	0.375638	0.416491	Yy1	promoter.peaks	1074	non.differential.peaks	0.456625
chr15	51822127	51823731	Peak_1149	-0.575774	5.92272	21.3431	3.84e-06	7.16e-06	Rad21	promoter.peaks	377	non.differential.peaks	0.215257
chr7	134119271	134120321	Peak_1150	-0.745807	4.80941	29.0234	7.15e-08	1.54e-07	Cdipt	promoter.peaks	368	non.differential.peaks	0.157631
chr5	9296192	9297556	Peak_1151	-0.260967	5.90968	5.93129	0.0148744	0.0199811	9330182L06Rik	distal.peaks	30681	non.differential.peaks	0.0909399
chr2	75823210	75823629	Peak_1152	-0.707525	3.29837	9.0548	0.00262006	0.00380972	Ttc30a1	distal.peaks	-3396	non.differential.peaks	0.62999
chr2	164571088	164571949	Peak_1153	-0.0581443	3.73021	0.099914	0.751933	0.784065	Dnttip1	promoter.peaks	4	non.differential.peaks	0.27498
chr7	28121016	28121547	Peak_1154	0.2681	3.47315	1.85025	0.173755	0.20378	Ltbp4	promoter.peaks	1349	non.differential.peaks	0.245543
chr1	85273497	85273735	Peak_1155	-0.31938	3.17915	1.4023	0.236338	0.271108	C130026I21Rik	distal.peaks	-6475	non.differential.peaks	0.0244351
chr2	69627217	69628158	Peak_1156	-0.59866	5.12561	21.0737	4.42e-06	8.2e-06	Phospho2	promoter.peaks	-106	non.differential.peaks	0.0854225
chr4	41525079	41525802	Peak_1157	-0.32263	5.39394	7.65981	0.00564644	0.00794201	Dnaic1	distal.peaks	8614	non.differential.peaks	0.0601644
chr7	135018976	135020684	Peak_1158	-0.627581	5.43421	29.7433	4.93e-08	1.07e-07	Zfp668	promoter.peaks	507	non.differential.peaks	0.256249
chr17	46296903	46298233	Peak_1159	-0.395837	5.98987	11.15	0.000840317	0.00128169	Gtpbp2	promoter.peaks	-413	non.differential.peaks	0.454357
chr3	107433815	107435169	Peak_1160	-0.623797	5.12394	18.6073	1.61e-05	2.84e-05	Strip1	promoter.peaks	136	non.differential.peaks	0.274221
chr2	154718100	154719074	Peak_1161	-0.271277	4.71671	3.341	0.0675736	0.083897	Eif2s2	promoter.peaks	55	non.differential.peaks	0.237386
chr18	55044808	55045916	Peak_1162	-0.205995	4.32641	2.05718	0.15149	0.1793	Zfp608	distal.peaks	104472	non.differential.peaks	0.468958
chr19	4012466	4013184	Peak_1163	-0.464129	5.03412	12.0982	0.000504718	0.000784925	Ndufv1	promoter.peaks	-70	non.differential.peaks	0.210071
chr12	86620698	86621709	Peak_1164	-0.222027	4.89385	3.28645	0.0698539	0.0865761	Acyp1	promoter.peaks	181	non.differential.peaks	0.14624
chr2	134669981	134671743	Peak_1165	0.293644	4.96436	4.10698	0.0427065	0.0543389	Plcb1	distal.peaks	58962	non.differential.peaks	0.1482
chr12	3571954	3573287	Peak_1166	-0.597441	4.95056	15.9496	6.51e-05	0.000109469	Dtnb	promoter.peaks	230	non.differential.peaks	0.201936
chr15	102087555	102088456	Peak_1167	0.0456513	3.65843	0.0489508	0.824899	0.85174	Rarg	promoter.peaks	-53	non.differential.peaks	0.596517
chr7	135666813	135667968	Peak_1168	-0.535467	4.86728	18.7452	1.49e-05	2.65e-05	Bag3	promoter.peaks	294	non.differential.peaks	0.364483
chr17	56970181	56971128	Peak_1169	-0.579248	5.95498	29.4397	5.77e-08	1.25e-07	Rfx2	promoter.peaks	-224	non.differential.peaks	0.350114
chr5	140894299	140895706	Peak_1170	-0.0700303	5.41225	0.246098	0.619836	0.658962	Eif3b	promoter.peaks	-256	non.differential.peaks	0.150011
chr2	56966689	56967807	Peak_1171	-0.583007	6.00999	28.4617	9.56e-08	2.03e-07	Nr4a2	promoter.peaks	201	non.differential.peaks	0.393579
chr2	32430493	32431569	Peak_1172	-0.728402	4.22901	20.5972	5.67e-06	1.04e-05	Pip5kl1	promoter.peaks	-308	non.differential.peaks	0.176977
chr2	76243857	76245682	Peak_1173	-0.800795	5.6186	43.0605	5.31e-11	1.45e-10	Osbpl6	promoter.peaks	175	non.differential.peaks	0.291538
chr11	3548560	3549806	Peak_1174	-0.808412	5.52329	41.7806	1.02e-10	2.73e-10	Morc2a	promoter.peaks	-314	non.differential.peaks	0.630539
chr5	134651997	134652774	Peak_1175	-0.0213803	4.15916	0.0170431	0.896132	0.915626	Wbscr16	promoter.peaks	251	non.differential.peaks	0.32445
chr7	116312996	116314392	Peak_1176	-0.711774	5.46792	35.8496	2.13e-09	5.16e-09	Lmo1	promoter.peaks	128	non.differential.peaks	0.524035
chr17	85098047	85098490	Peak_1177	0.165644	2.96579	0.595551	0.440281	0.482319	Abcg8	distal.peaks	15808	non.differential.peaks	0.288437
chr7	3655189	3656208	Peak_1178	-0.606815	4.92905	22.3319	2.29e-06	4.36e-06	Rps9	promoter.peaks	56	non.differential.peaks	0.220323
chr2	164630136	164630930	Peak_1179	-0.38162	5.50449	12.015	0.000527738	0.000819432	Zswim3	promoter.peaks	-81	non.differential.peaks	0.367925
chr7	52532688	52533149	Peak_1180	-0.494288	2.56127	2.84255	0.0917984	0.112017	1700039E15Rik	distal.peaks	-5324	non.differential.peaks	0.129117
chr2	101518271	101519614	Peak_1181	-0.183263	4.9023	1.34146	0.246777	0.282172	Traf6	promoter.peaks	346	non.differential.peaks	0.131563
chr12	111975677	111977076	Peak_1182	-0.540586	5.34252	20.1459	7.18e-06	1.31e-05	Wdr20	promoter.peaks	218	non.differential.peaks	0.461341
chr8	36650512	36652109	Peak_1183	0.111178	5.1739	0.594105	0.440836	0.482896	Mfhas1	promoter.peaks	459	non.differential.peaks	0.519144
chr2	131953695	131954109	Peak_1184	-0.198197	3.14146	0.881851	0.347695	0.387817	Slc23a2	distal.peaks	16942	non.differential.peaks	0.0377614
chr8	73929438	73930362	Peak_1185	-0.470818	4.83128	10.8365	0.000995209	0.00150719	Ankle1	promoter.peaks	-11	non.differential.peaks	0.271209
chr4	109338745	109339863	Peak_1186	-0.407765	5.6162	7.9829	0.00472213	0.00669431	Cdkn2c	promoter.peaks	-1327	non.differential.peaks	0.295397
chr7	97128508	97130323	Peak_1187	-0.773846	6.06572	41.932	9.45e-11	2.53e-10	Eed	promoter.peaks	70	non.differential.peaks	0.342273
chr9	24955441	24956843	Peak_1188	-0.213422	5.93283	4.06511	0.0437777	0.0556062	Herpud2	promoter.peaks	138	non.differential.peaks	0.113393
chr3	27837282	27838334	Peak_1189	-0.394936	4.59693	7.90353	0.00493383	0.0069812	Pld1	promoter.peaks	206	non.differential.peaks	0.0719535
chr7	149246021	149247546	Peak_1190	-0.350529	4.7485	6.32318	0.011917	0.0161814	Mob2	promoter.peaks	155	non.differential.peaks	0.182074
chr19	12084613	12087029	Peak_1191	-0.544123	6.23454	26.7916	2.27e-07	4.67e-07	Olfr1423	distal.peaks	25409	non.differential.peaks	0.16553
chr3	146183430	146184841	Peak_1192	-0.149286	5.5018	1.3591	0.243693	0.278925	Rpf1	promoter.peaks	251	non.differential.peaks	0.0960241
chr17	71965074	71966564	Peak_1193	-0.478415	5.55174	19.808	8.56e-06	1.55e-05	Wdr43	promoter.peaks	264	non.differential.peaks	0.247706
chr8	23586372	23588223	Peak_1194	-0.566019	5.24913	20.474	6.04e-06	1.11e-05	Smim19	promoter.peaks	53	non.differential.peaks	0.0619833
chr4	32336853	32338548	Peak_1195	-0.624741	5.79507	28.6241	8.79e-08	1.87e-07	Bach2	distal.peaks	-166709	non.differential.peaks	0.325807
chr3	133902819	133903664	Peak_1196	-0.285457	5.09408	3.95832	0.0466401	0.0590587	Mir1895	promoter.peaks	305	non.differential.peaks	0.948242
chr18	34936349	34937527	Peak_1197	-0.626889	4.57604	18.2683	1.92e-05	3.37e-05	Kdm3b	promoter.peaks	276	non.differential.peaks	0.702785
chr2	94105046	94106222	Peak_1198	-0.505345	5.23165	20.2281	6.87e-06	1.25e-05	Mir670	distal.peaks	-4078	non.differential.peaks	0.795107
chr12	88200604	88201960	Peak_1199	-0.336031	4.02023	3.66164	0.0556788	0.0698325	Irf2bpl	distal.peaks	24482	non.differential.peaks	0.157573
chr11	120485729	120486770	Peak_1200	-0.122508	3.98584	0.479005	0.488873	0.531045	Mir6936	promoter.peaks	-60	non.differential.peaks	0.499377
chr4	41081766	41083635	Peak_1201	-0.332924	5.19927	7.59118	0.00586546	0.0082321	Ube2r2	promoter.peaks	-353	non.differential.peaks	0.3975
chr2	181651995	181652955	Peak_1202	-0.561238	6.25704	3.80484	0.0511046	0.0644048	Polr3k	distal.peaks	53410	non.differential.peaks	0
chr9	44113436	44114249	Peak_1203	-0.402986	4.74071	9.02594	0.00266175	0.00386774	Hinfp	promoter.peaks	-89	non.differential.peaks	0.108665
chr17	43212818	43213340	Peak_1204	-0.182253	3.20023	0.659364	0.416785	0.458642	Tnfrsf21	distal.peaks	59575	non.differential.peaks	0.0245296
chr12	30219156	30219883	Peak_1205	-0.562685	4.28454	12.2507	0.000465084	0.000725716	Myt1l	promoter.peaks	-250	non.differential.peaks	0.562511
chr10	128110565	128111907	Peak_1206	-0.450214	4.87329	10.7526	0.00104134	0.00157435	Suox	promoter.peaks	-262	non.differential.peaks	0.0705428
chr5	15508122	15508909	Peak_1207	-0.102332	5.13074	0.704206	0.401374	0.442958	Cacna2d1	distal.peaks	68007	non.differential.peaks	0.124598
chr11	3025322	3025828	Peak_1208	-0.328725	6.88572	12.6177	0.000382109	0.000601029	Pisd-ps3	promoter.peaks	1545	non.differential.peaks	0.080645
chr16	46033860	46035074	Peak_1209	-0.497579	5.89522	23.6437	1.16e-06	2.26e-06	Plcxd2	distal.peaks	-23941	non.differential.peaks	0.0211745
chr2	153566627	153567444	Peak_1210	-0.351076	5.3237	9.7227	0.00182006	0.00268908	Mapre1	promoter.peaks	13	non.differential.peaks	0.34035
chr4	46519672	46521179	Peak_1211	-0.373748	5.16966	9.56369	0.00198464	0.0029217	Nans	distal.peaks	18225	non.differential.peaks	0.31419
chr11	4964804	4965815	Peak_1212	-0.258023	4.52862	3.06841	0.0798275	0.0982112	Gas2l1	promoter.peaks	20	non.differential.peaks	0.238314
chr5	104888091	104889506	Peak_1213	0.0133232	5.24773	0.0102446	0.919379	0.936599	Pkd2	promoter.peaks	323	non.differential.peaks	0.438545
chr5	139936291	139936830	Peak_1214	-0.152022	4.53359	1.05783	0.303711	0.342112	3110082I17Rik	promoter.peaks	-73	non.differential.peaks	0.0784185
chr2	163244753	163245759	Peak_1215	-0.49536	5.71771	22.8115	1.79e-06	3.42e-06	Oser1	promoter.peaks	-50	non.differential.peaks	0.17906
chr5	24413707	24414921	Peak_1216	-0.145631	5.44745	1.62912	0.201824	0.234255	Prkag2	promoter.peaks	13	non.differential.peaks	0.177087
chr15	76701147	76702241	Peak_1217	-0.683845	4.13135	15.526	8.14e-05	0.000135783	Zfp251	promoter.peaks	171	non.differential.peaks	0.0840393
chr11	31659516	31660412	Peak_1218	-0.140045	4.90574	1.36474	0.242718	0.277892	D630024D03Rik	distal.peaks	64583	non.differential.peaks	0.0677402
chr2	136538470	136540262	Peak_1219	-0.122395	5.46455	0.711979	0.398788	0.440297	Snap25	promoter.peaks	180	non.differential.peaks	0.39786
chr8	113782321	113783452	Peak_1220	-0.358512	5.16448	6.61737	0.0100989	0.0138276	Glg1	promoter.peaks	215	non.differential.peaks	0.418687
chr11	60643906	60644781	Peak_1221	0.320636	3.77562	2.94227	0.0862895	0.105682	Dhrs7b	promoter.peaks	211	non.differential.peaks	0.0722546
chr2	17985428	17987428	Peak_1222	-0.632503	6.16908	33.486	7.18e-09	1.67e-08	Mllt10	promoter.peaks	216	non.differential.peaks	0.445838
chr8	71994483	71995271	Peak_1223	-0.262007	2.98724	1.1541	0.282693	0.3202	Gm10033	distal.peaks	-75434	non.differential.peaks	0
chr19	11986184	11987642	Peak_1224	-0.281094	6.0492	7.56434	0.00595343	0.00835034	Patl1	promoter.peaks	24	non.differential.peaks	0.278626
chr10	116017748	116019184	Peak_1225	-0.453595	5.24342	6.29075	0.012137	0.0164626	Cnot2	promoter.peaks	101	non.differential.peaks	0.377233
chr5	123464625	123465708	Peak_1226	-0.278298	5.47929	5.5033	0.0189806	0.0251876	Orai1	promoter.peaks	84	non.differential.peaks	0.387387
chr4	155143835	155144746	Peak_1227	0.0150268	4.43225	0.0116561	0.914025	0.931812	Vwa1	distal.peaks	4379	non.differential.peaks	0.226056
chr11	116167649	116168348	Peak_1228	-0.475848	3.92652	6.63188	0.0100169	0.0137206	Exoc7	promoter.peaks	53	non.differential.peaks	0.302739
chr9	64879915	64880795	Peak_1229	-0.193696	3.52788	0.866527	0.351918	0.392245	Dpp8	promoter.peaks	90	non.differential.peaks	0.327341
chr5	49741524	49742264	Peak_1230	-0.550054	3.8329	9.88277	0.00166833	0.00247407	Kcnip4	distal.peaks	-64996	non.differential.peaks	0.0227126
chr2	145723643	145724537	Peak_1231	-0.015034	4.7944	0.0137119	0.906783	0.925287	Naa20	distal.peaks	-4887	non.differential.peaks	0.185435
chr4	116229370	116230710	Peak_1232	-0.364749	5.78423	11.6576	0.000639397	0.00098617	Gpbp1l1	promoter.peaks	-292	non.differential.peaks	0.173236
chr5	124882516	124882812	Peak_1233	0.42809	2.21656	2.33319	0.126643	0.151543	Sbno1	distal.peaks	-6741	non.differential.peaks	0.184495
chr17	51951883	51953315	Peak_1234	-0.0321091	5.50415	0.0724361	0.787822	0.817653	Satb1	promoter.peaks	-1220	non.differential.peaks	0.290402
chr2	151367861	151368904	Peak_1235	-0.0266887	5.20992	0.0431124	0.835514	0.861483	Fkbp1a	promoter.peaks	148	non.differential.peaks	0.269746
chr4	125723773	125724944	Peak_1236	-0.407158	4.42695	7.50525	0.00615195	0.00861429	Mrps15	promoter.peaks	187	non.differential.peaks	0.144001
chr12	101437262	101439288	Peak_1237	-0.360091	5.79982	7.69672	0.00553212	0.00778845	Calm1	promoter.peaks	524	non.differential.peaks	0.304682
chr17	26250123	26250892	Peak_1238	-0.456891	3.61792	4.41302	0.0356657	0.0458014	Tmem8	promoter.peaks	247	non.differential.peaks	0.304921
chr2	148577730	148578502	Peak_1239	-0.0934362	3.87576	0.23211	0.629963	0.66863	Cstl1	distal.peaks	2019	non.differential.peaks	0.00617723
chr11	48668893	48670571	Peak_1240	0.326589	4.99948	5.18882	0.0227327	0.029897	Irgm1	distal.peaks	15116	non.differential.peaks	0.104816
chr12	56499373	56500241	Peak_1241	-0.557794	4.84908	17.9209	2.3e-05	4.02e-05	Psma6	promoter.peaks	-5	non.differential.peaks	0.199771
chr17	48060812	48062200	Peak_1242	-0.492381	5.2248	14.4348	0.000145095	0.000236913	Foxp4	promoter.peaks	75	non.differential.peaks	0.515978
chr5	128112555	128114022	Peak_1243	-0.0878501	4.85651	0.398726	0.527748	0.569772	Glt1d1	promoter.peaks	657	non.differential.peaks	0.147343
chr3	151717051	151717874	Peak_1244	-0.552209	4.53002	13.6882	0.000215812	0.000346938	Gipc2	distal.peaks	111401	non.differential.peaks	0.0619502
chr12	8980451	8981275	Peak_1245	-0.218251	4.59237	2.62954	0.104892	0.126933	Wdr35	promoter.peaks	56	non.differential.peaks	0.120702
chr5	144165073	144166140	Peak_1246	-0.19822	4.78843	2.1503	0.142542	0.169365	Kdelr2	promoter.peaks	108	non.differential.peaks	0.300633
chr2	61493178	61494199	Peak_1247	-0.25055	4.43934	2.80669	0.0938722	0.114359	Psmd14	distal.peaks	-56062	non.differential.peaks	0.662954
chr19	53433816	53434882	Peak_1248	-0.278889	3.82444	1.93002	0.164757	0.193909	Mxi1	distal.peaks	29413	non.differential.peaks	0.250335
chr5	125669147	125670012	Peak_1249	-0.469872	4.35237	10.96	0.00093102	0.0014136	Ncor2	distal.peaks	-9996	non.differential.peaks	0.0778915
chr4	11180516	11181723	Peak_1250	-0.342444	5.83717	10.6109	0.00112423	0.00169395	Ints8	promoter.peaks	286	non.differential.peaks	0.160126
chr19	7291704	7292697	Peak_1251	-0.304985	5.42949	7.34758	0.00671532	0.00937008	Cox8a	promoter.peaks	-95	non.differential.peaks	0.179251
chr15	37050349	37050607	Peak_1252	-0.713914	2.16813	5.22857	0.0222188	0.0292491	Grhl2	distal.peaks	-112313	non.differential.peaks	0.0593436
chr2	119919303	119920217	Peak_1253	-0.314618	3.10001	2.18196	0.139637	0.166099	Ehd4	distal.peaks	60551	non.differential.peaks	0.117758
chr10	80638851	80639782	Peak_1254	-0.85647	4.39864	24.3571	8e-07	1.58e-06	Eef2	promoter.peaks	-59	non.differential.peaks	0.175033
chr16	5049476	5050736	Peak_1255	-0.42186	5.20736	12.7036	0.000364949	0.000575161	Ubn1	promoter.peaks	-55	non.differential.peaks	0.312035
chr10	126528081	126529184	Peak_1256	-0.20677	4.86305	2.82975	0.0925327	0.112833	Agap2	distal.peaks	12670	non.differential.peaks	0.65962
chr2	70662810	70664273	Peak_1257	-0.690643	4.66831	12.7682	0.000352558	0.000556403	Tlk1	promoter.peaks	-5	non.differential.peaks	0.573663
chr17	74715208	74716305	Peak_1258	-0.372254	5.59343	12.0749	0.000511061	0.00079439	Dpy30	promoter.peaks	16	non.differential.peaks	0.257852
chr5	73102131	73102519	Peak_1259	0.0354402	1.89835	0.0100855	0.920006	0.937149	Txk	distal.peaks	25419	non.differential.peaks	0.0781388
chr2	121781382	121782596	Peak_1260	-0.736526	5.60286	35.541	2.5e-09	6.02e-09	Mageb3	promoter.peaks	-161	non.differential.peaks	0.500412
chr7	108477266	108477601	Peak_1261	-0.351814	2.63336	2.22131	0.136118	0.162159	Stard10	distal.peaks	7601	non.differential.peaks	0.330542
chr19	3325122	3325630	Peak_1262	-0.400914	3.51399	3.86351	0.0493471	0.0622863	Cpt1a	distal.peaks	2075	non.differential.peaks	0.255756
chr2	130455051	130456017	Peak_1263	-0.156111	3.83497	0.598852	0.439017	0.481105	Fastkd5	promoter.peaks	229	non.differential.peaks	0.101149
chr5	21206773	21207887	Peak_1264	-0.569306	6.40056	34.4178	4.45e-09	1.05e-08	Napepld	promoter.peaks	-167	non.differential.peaks	0.0485892
chr2	128512688	128513669	Peak_1265	-0.848238	3.94219	17.9865	2.22e-05	3.89e-05	Anapc1	promoter.peaks	-48	non.differential.peaks	0.180591
chr8	117124041	117124886	Peak_1266	-0.408986	4.12977	6.0904	0.0135918	0.0183369	Wwox	distal.peaks	160912	non.differential.peaks	0.572891
chr16	30066865	30067277	Peak_1267	-0.699013	4.27538	18.7346	1.5e-05	2.66e-05	Hes1	promoter.peaks	1628	non.differential.peaks	0.853516
chr18	35989261	35990790	Peak_1268	-0.363199	4.38244	4.57838	0.0323777	0.0417944	Cxxc5	promoter.peaks	554	non.differential.peaks	0.599282
chr2	131005780	131006267	Peak_1269	-0.702285	3.90369	14.9777	0.000108792	0.000179402	Cenpb	promoter.peaks	-276	non.differential.peaks	0.396816
chr11	94867928	94868129	Peak_1270	-0.631278	2.7079	6.97422	0.00826921	0.0114309	Samd14	distal.peaks	-3164	non.differential.peaks	0.324233
chr15	38314005	38315017	Peak_1271	-0.556346	4.80975	19.2087	1.17e-05	2.1e-05	Klf10	distal.peaks	-84049	non.differential.peaks	0.191531
chr5	31189696	31191701	Peak_1272	-0.206671	6.32414	4.4026	0.0358842	0.0460709	Agbl5	promoter.peaks	-526	non.differential.peaks	0.250218
chr2	120434536	120435491	Peak_1273	-0.615483	4.48668	17.1427	3.47e-05	5.97e-05	Lrrc57	promoter.peaks	37	non.differential.peaks	0.270673
chr5	34325777	34326981	Peak_1274	-0.0517375	4.47659	0.111428	0.738524	0.771598	Gm1673	promoter.peaks	256	non.differential.peaks	0.240816
chr2	127951322	127952191	Peak_1275	-0.630507	5.62852	29.7848	4.83e-08	1.05e-07	Bcl2l11	promoter.peaks	-17	non.differential.peaks	0.22511
chr11	119099179	119100213	Peak_1276	0.126204	4.6143	0.779875	0.377179	0.418051	Ccdc40	distal.peaks	9810	non.differential.peaks	0.207373
chr12	112775705	112777304	Peak_1277	-0.54285	6.17822	26.639	2.45e-07	5.04e-07	Eif5	promoter.peaks	193	non.differential.peaks	0.276793
chr5	29895247	29896570	Peak_1278	-0.228972	5.90014	4.5171	0.0335576	0.0432179	Ube3c	promoter.peaks	127	non.differential.peaks	0.378805
chr19	6066907	6068221	Peak_1279	0.191035	4.45341	1.30836	0.252692	0.288474	Tm7sf2	promoter.peaks	286	non.differential.peaks	0.271883
chr4	133228098	133228957	Peak_1280	-0.346545	4.545	5.74377	0.0165473	0.0221164	Pigv	promoter.peaks	34	non.differential.peaks	0.284244
chr5	110698224	110699165	Peak_1281	-0.611033	4.21219	16.7066	4.36e-05	7.45e-05	Pgam5	promoter.peaks	223	non.differential.peaks	0.24313
chr8	47825870	47827400	Peak_1282	-0.556529	5.59128	21.8244	2.99e-06	5.62e-06	Irf2	promoter.peaks	1536	non.differential.peaks	0.266703
chr2	84876745	84878040	Peak_1283	-0.855118	4.94442	28.2996	1.04e-07	2.2e-07	Ssrp1	promoter.peaks	116	non.differential.peaks	0.160214
chr13	69672213	69672689	Peak_1284	-0.479499	3.41001	5.31783	0.0211083	0.0278656	Papd7	promoter.peaks	291	non.differential.peaks	0.532518
chr5	65498312	65499274	Peak_1285	-0.401869	4.29476	7.41698	0.00646111	0.0090273	Klhl5	distal.peaks	-23677	non.differential.peaks	0.234286
chr10	126614650	126615338	Peak_1286	-0.107853	3.45938	0.306232	0.580001	0.620757	Slc26a10	distal.peaks	2707	non.differential.peaks	0.243403
chr12	38968851	38970149	Peak_1287	-0.757716	5.89822	28.0551	1.18e-07	2.49e-07	Dgkb	distal.peaks	362208	non.differential.peaks	0.0715104
chr11	88835070	88835705	Peak_1288	-0.907008	3.82434	25.2985	4.91e-07	9.86e-07	Coil	promoter.peaks	139	non.differential.peaks	0.431396
chr1	74444607	74444996	Peak_1289	-0.187257	2.91416	0.685589	0.407669	0.449325	Mir26b	distal.peaks	3918	non.differential.peaks	0.261223
chr8	88078340	88079905	Peak_1290	-0.513384	4.98425	16.0179	6.27e-05	0.000105725	Dnaja2	promoter.peaks	47	non.differential.peaks	0.208219
chr8	109619879	109620775	Peak_1291	-0.352169	4.7407	6.42354	0.0112617	0.015332	Terf2	promoter.peaks	118	non.differential.peaks	0.530184
chr16	17927785	17929268	Peak_1292	-0.385314	4.81604	8.63634	0.00329523	0.00474426	Slc25a1	promoter.peaks	-215	non.differential.peaks	0.188501
chr2	93662161	93662986	Peak_1293	-0.487782	4.30069	11.385	0.00074038	0.00113538	Ext2	promoter.peaks	151	non.differential.peaks	0.163574
chr2	37558269	37558629	Peak_1294	-0.588567	3.02328	6.49372	0.0108256	0.0147695	Mir5128	distal.peaks	-14645	non.differential.peaks	0.312848
chr2	72123476	72124389	Peak_1295	-0.194824	3.86072	1.09031	0.296402	0.334539	Zak	promoter.peaks	175	non.differential.peaks	0.198418
chr12	17550983	17552250	Peak_1296	-0.589388	6.0465	26.2359	3.02e-07	6.17e-07	Odc1	promoter.peaks	-62	non.differential.peaks	0.234493
chr19	8945694	8946588	Peak_1297	-0.308909	4.57957	4.87836	0.0271955	0.0354221	Ubxn1	promoter.peaks	92	non.differential.peaks	0.318728
chr17	22560570	22562210	Peak_1298	-0.606025	5.21409	27.2086	1.83e-07	3.8e-07	Zfp946	promoter.peaks	155	non.differential.peaks	0.0210731
chr4	135502037	135502938	Peak_1299	-0.170566	4.07807	1.0916	0.296116	0.334234	Hmgcl	promoter.peaks	120	non.differential.peaks	0.0648304
chr9	21406408	21406842	Peak_1300	-0.67145	2.3995	5.22948	0.0222071	0.0292349	Gm7904	distal.peaks	6148	non.differential.peaks	0.0616851
chr16	17146882	17147752	Peak_1301	-0.239375	4.36105	2.55655	0.109838	0.132519	Ydjc	promoter.peaks	257	non.differential.peaks	0.448643
chr5	92390447	92390732	Peak_1302	-0.203853	3.63158	0.918618	0.337838	0.37756	Rchy1	promoter.peaks	992	non.differential.peaks	0.0429161
chr3	65761328	65762694	Peak_1303	-0.649044	5.84058	36.8203	1.3e-09	3.19e-09	Ccnl1	promoter.peaks	136	non.differential.peaks	0.454431
chr10	62801075	62802347	Peak_1304	-0.243116	4.82488	2.66115	0.102826	0.124584	Sirt1	promoter.peaks	69	non.differential.peaks	0.385396
chr2	121973074	121973901	Peak_1305	-0.516254	4.74322	14.6325	0.00013064	0.000214102	B2m	promoter.peaks	65	non.differential.peaks	0.0751667
chr12	70784257	70784894	Peak_1306	-0.561475	4.20305	12.9506	0.000319811	0.000506678	Sos2	promoter.peaks	-1737	non.differential.peaks	0.323047
chr2	94087023	94087542	Peak_1307	-0.58403	4.52063	16.148	5.86e-05	9.9e-05	Mir129-2	distal.peaks	-5673	non.differential.peaks	0.691448
chr9	66822562	66823548	Peak_1308	-0.238616	3.80792	1.79583	0.180217	0.21086	Lactb	promoter.peaks	236	non.differential.peaks	0.266602
chr18	38128879	38129806	Peak_1309	-0.659689	4.3579	17.4531	2.94e-05	5.1e-05	Fchsd1	promoter.peaks	42	non.differential.peaks	0.36653
chr11	102158020	102158997	Peak_1310	-0.589928	5.13213	25.029	5.65e-07	1.13e-06	Atxn7l3	promoter.peaks	-566	non.differential.peaks	0.750348
chr15	72640177	72641166	Peak_1311	-0.1916	4.34838	1.71184	0.190746	0.222297	Peg13	promoter.peaks	82	non.differential.peaks	0.135444
chr19	7015790	7017331	Peak_1312	-0.382212	5.24266	7.77479	0.00529804	0.00747281	Bad	promoter.peaks	210	non.differential.peaks	0.200776
chr4	134090348	134091760	Peak_1313	-0.235812	5.40666	4.38788	0.0361953	0.0464512	Mtfr1l	promoter.peaks	129	non.differential.peaks	0.0837629
chr19	9040933	9041874	Peak_1314	-0.219382	5.52023	3.77826	0.0519228	0.0653737	Eef1g	promoter.peaks	-127	non.differential.peaks	0.21576
chr13	60702799	60704255	Peak_1315	-0.509952	5.34974	20.1665	7.1e-06	1.29e-05	Dapk1	promoter.peaks	-45	non.differential.peaks	0.10613
chr7	46910455	46911356	Peak_1316	-0.105982	4.01193	0.310422	0.577421	0.61829	Zfp619	distal.peaks	137770	non.differential.peaks	0.0690344
chr2	58336584	58337274	Peak_1317	-0.205594	3.32891	0.938205	0.33274	0.372367	Acvr1	distal.peaks	82310	non.differential.peaks	0.313065
chr18	34532077	34533576	Peak_1318	-0.485218	4.95818	15.1034	0.000101782	0.000168325	Reep5	promoter.peaks	242	non.differential.peaks	0.151789
chr19	8787277	8788639	Peak_1319	-0.543769	5.46667	19.1689	1.2e-05	2.14e-05	Slc3a2	promoter.peaks	429	non.differential.peaks	0.341919
chr17	3081520	3083084	Peak_1320	-0.515951	8.82443	23.3043	1.38e-06	2.68e-06	Pisd-ps2	promoter.peaks	1881	non.differential.peaks	0.190293
chr10	75931239	75931969	Peak_1321	-0.36393	3.94399	4.26735	0.0388515	0.0496817	Mcm3ap	promoter.peaks	-112	non.differential.peaks	0.00962654
chr12	81744405	81745541	Peak_1322	-0.346771	5.27153	7.12899	0.00758472	0.0105231	Erh	promoter.peaks	-125	non.differential.peaks	0.310056
chr9	50336290	50337147	Peak_1323	-0.306706	4.04772	4.15058	0.0416203	0.0530273	Pts	promoter.peaks	27	non.differential.peaks	0.130114
chr2	49168284	49169050	Peak_1324	-0.387819	4.68366	6.22792	0.0125752	0.01703	Epc2	distal.peaks	-138339	non.differential.peaks	0.157988
chr3	32263769	32265134	Peak_1325	-0.505455	4.81444	14.3296	0.00015343	0.000249946	4930429B21Rik	promoter.peaks	41	non.differential.peaks	0.131001
chr7	126863553	126864774	Peak_1326	-0.676768	4.67182	23.3087	1.38e-06	2.67e-06	Thumpd1	promoter.peaks	148	non.differential.peaks	0.180486
chr15	36722103	36724263	Peak_1327	-0.582354	6.68751	29.9181	4.51e-08	9.82e-08	Ywhaz	promoter.peaks	1110	non.differential.peaks	0.301313
chr7	80520409	80520866	Peak_1328	-0.187348	2.2447	0.44758	0.503486	0.545634	A730056A06Rik	promoter.peaks	22	non.differential.peaks	0.271917
chr8	59965421	59966904	Peak_1329	-0.388121	6.60459	17.3863	3.05e-05	5.27e-05	Sap30	promoter.peaks	494	non.differential.peaks	0.294896
chr4	155205065	155206165	Peak_1330	-0.00312472	4.89749	0.000547268	0.981336	0.983801	Aurkaip1	promoter.peaks	237	non.differential.peaks	0.0316876
chr15	98701798	98703014	Peak_1331	-0.612683	4.38652	17.9194	2.3e-05	4.02e-05	Kmt2d	promoter.peaks	-770	non.differential.peaks	0.828831
chr2	122194342	122195408	Peak_1332	-0.630195	4.87685	18.9267	1.36e-05	2.42e-05	Shf	promoter.peaks	-221	non.differential.peaks	0.444807
chr2	78708515	78709686	Peak_1333	-0.00235558	5.11826	0.00029394	0.986321	0.988205	Ube2e3	promoter.peaks	-103	non.differential.peaks	0.404933
chr2	104856709	104857680	Peak_1334	-0.764877	4.90526	27.9707	1.23e-07	2.6e-07	Eif3m	promoter.peaks	-11	non.differential.peaks	0.259897
chr2	70499140	70500149	Peak_1335	-0.701205	5.47837	25.2322	5.08e-07	1.02e-06	Gorasp2	promoter.peaks	79	non.differential.peaks	0.204599
chr13	54604730	54606033	Peak_1336	-0.442454	4.96556	11.1959	0.000819779	0.00125192	Simc1	promoter.peaks	216	non.differential.peaks	0.0903597
chr7	25964412	25965129	Peak_1337	-0.280024	4.99005	4.94662	0.0261417	0.0341314	D930028M14Rik	distal.peaks	24683	non.differential.peaks	0.801937
chr5	92738384	92739354	Peak_1338	-0.675464	4.7664	21.4227	3.68e-06	6.88e-06	Sdad1	promoter.peaks	181	non.differential.peaks	0.134891
chr2	166887982	166888964	Peak_1339	-0.527888	5.42393	16.7541	4.25e-05	7.27e-05	1500012F01Rik	promoter.peaks	39	non.differential.peaks	0.164926
chr3	41368266	41370152	Peak_1340	-0.779413	6.32636	36.5396	1.5e-09	3.67e-09	Jade1	promoter.peaks	407	non.differential.peaks	0.558288
chr13	12742200	12743391	Peak_1341	-0.362431	4.38218	5.83334	0.0157252	0.0210679	Gpr137b-ps	promoter.peaks	-134	non.differential.peaks	0.434518
chr2	17662810	17664004	Peak_1342	-0.189792	4.67654	2.08413	0.148837	0.176314	Nebl	distal.peaks	-10712	non.differential.peaks	0.106821
chr11	4998625	5000543	Peak_1343	-0.613444	5.74389	28.2987	1.04e-07	2.2e-07	Rhbdd3	promoter.peaks	143	non.differential.peaks	0.325863
chr2	84887614	84889048	Peak_1344	-0.574525	6.58388	28.7134	8.39e-08	1.79e-07	Tnks1bp1	distal.peaks	-2286	non.differential.peaks	0.32376
chr11	98054101	98055044	Peak_1345	-0.462274	4.3184	9.43425	0.00212971	0.00312514	Med1	promoter.peaks	34	non.differential.peaks	0.241113
chr8	34918073	34918747	Peak_1346	-0.543859	3.6016	7.42869	0.00641921	0.00897096	Smim18	distal.peaks	-60168	non.differential.peaks	0.0924504
chr17	25376644	25377580	Peak_1347	-0.818964	3.64753	13.7929	0.00020411	0.00032885	Tsr3	promoter.peaks	-3	non.differential.peaks	0.368187
chr11	102017425	102018049	Peak_1348	-0.246377	3.07014	1.34604	0.245972	0.281325	Tmem101	promoter.peaks	-16	non.differential.peaks	0.383923
chr12	76835918	76837121	Peak_1349	-0.1695	5.24351	1.8297	0.176163	0.206429	Sgpp1	promoter.peaks	196	non.differential.peaks	0.366005
chr4	134486321	134487296	Peak_1350	-0.379827	4.5404	7.69339	0.00554235	0.00780196	Syf2	promoter.peaks	-86	non.differential.peaks	0.153352
chr13	23634879	23635529	Peak_1351	-0.232049	3.90028	1.57536	0.20943	0.24249	Hist1h2bh	promoter.peaks	17	non.differential.peaks	0.535438
chr2	77843283	77844370	Peak_1352	-0.441661	4.83518	12.671	0.000371377	0.000584883	4930440I19Rik	distal.peaks	-45407	non.differential.peaks	0.148814
chr7	128060833	128062351	Peak_1353	-0.604896	5.48245	26.7398	2.33e-07	4.8e-07	Polr3e	promoter.peaks	334	non.differential.peaks	0.262724
chr17	87681313	87682821	Peak_1354	-0.135048	6.04852	1.59298	0.206901	0.239771	4833418N02Rik	promoter.peaks	87	non.differential.peaks	0.368792
chr10	122632822	122634574	Peak_1355	-0.546626	6.05248	22.1288	2.55e-06	4.83e-06	Usp15	promoter.peaks	281	non.differential.peaks	0.263184
chr4	138686074	138687297	Peak_1356	-0.149217	4.98393	0.772666	0.379393	0.420297	Minos1	promoter.peaks	266	non.differential.peaks	0.166274
chr2	146103828	146104702	Peak_1357	0.460016	4.57624	6.62869	0.0100349	0.0137446	A930019D19Rik	distal.peaks	19243	non.differential.peaks	0.324383
chr13	17895139	17897772	Peak_1358	-0.454743	7.03023	16.568	4.69e-05	7.99e-05	Cdk13	promoter.peaks	475	non.differential.peaks	0.643289
chr8	96535696	96536976	Peak_1359	-0.221632	4.85177	1.7789	0.182284	0.213118	Amfr	promoter.peaks	204	non.differential.peaks	0.325586
chr2	61494371	61495091	Peak_1360	-0.206525	4.78182	1.9238	0.165439	0.194676	Psmd14	distal.peaks	-55020	non.differential.peaks	0.547162
chr15	102161844	102162609	Peak_1361	-0.540569	4.02297	9.45494	0.00210582	0.00309211	Myg1	promoter.peaks	87	non.differential.peaks	0.284636
chr19	7315307	7316149	Peak_1362	-0.606969	4.60639	13.5899	0.000227405	0.000364936	Naa40	promoter.peaks	-16	non.differential.peaks	0.265891
chr17	66472606	66473743	Peak_1363	-0.353073	4.77156	6.86814	0.0087746	0.0120943	Ddx11	promoter.peaks	315	non.differential.peaks	0.0693093
chr4	41221703	41222863	Peak_1364	-0.563059	5.9242	31.6724	1.82e-08	4.1e-08	Ubap2	promoter.peaks	-115	non.differential.peaks	0.217947
chr5	147606004	147606953	Peak_1365	-0.518151	5.30851	18.7178	1.52e-05	2.69e-05	Usp12	promoter.peaks	53	non.differential.peaks	0.357598
chrX	93908040	93909205	Peak_1366	-0.141253	4.82125	1.03974	0.307882	0.34642	Gpr165	promoter.peaks	-184	non.differential.peaks	0
chr19	40811406	40812156	Peak_1367	-0.185692	3.93229	1.17655	0.27806	0.315276	Entpd1	distal.peaks	77497	non.differential.peaks	0.0546072
chr4	40894727	40895817	Peak_1368	-0.339755	6.12073	10.6852	0.00107998	0.00163014	Bag1	promoter.peaks	55	non.differential.peaks	0.326412
chr12	117643058	117644475	Peak_1369	-0.549599	6.21784	23.8878	1.02e-06	2e-06	Ncapg2	promoter.peaks	-108	non.differential.peaks	0.0432447
chr5	105844201	105845180	Peak_1370	-0.506787	5.12106	17.664	2.64e-05	4.58e-05	Lrrc8b	promoter.peaks	-103	non.differential.peaks	0.283362
chr4	108251508	108252477	Peak_1371	-0.563224	5.39659	21.781	3.06e-06	5.75e-06	Prpf38a	promoter.peaks	-52	non.differential.peaks	0.192862
chr4	45542829	45544435	Peak_1372	-0.485038	5.95421	23.5019	1.25e-06	2.42e-06	Shb	promoter.peaks	68	non.differential.peaks	0.353615
chr3	141228211	141229064	Peak_1373	-0.139276	3.94081	0.609058	0.435143	0.477117	Unc5c	distal.peaks	100110	non.differential.peaks	0.186433
chr2	69560501	69561736	Peak_1374	-0.866025	4.90681	31.7987	1.71e-08	3.85e-08	Ppig	promoter.peaks	-26	non.differential.peaks	0.190981
chr2	181335702	181336306	Peak_1375	-0.480747	4.30044	6.90901	0.00857622	0.0118324	Prpf6	promoter.peaks	-20	non.differential.peaks	0.173902
chr13	95558576	95559714	Peak_1376	-0.303818	5.10734	6.75441	0.00935162	0.0128504	Tbca	promoter.peaks	247	non.differential.peaks	0.0947603
chr9	62658981	62660284	Peak_1377	-0.438225	3.9554	5.18254	0.022815	0.0299986	Fem1b	promoter.peaks	-178	non.differential.peaks	0.331072
chr4	108131803	108133611	Peak_1378	-0.257931	5.54704	4.70929	0.03	0.0388802	Zcchc11	promoter.peaks	676	non.differential.peaks	0.318439
chr2	92272578	92273142	Peak_1379	-0.631625	4.6839	20.6124	5.62e-06	1.03e-05	Cry2	promoter.peaks	1366	non.differential.peaks	0.242366
chr5	129408848	129410409	Peak_1380	-0.375131	5.92656	15.7233	7.33e-05	0.000122858	Rimbp2	distal.peaks	49608	non.differential.peaks	0.103446
chr9	44041767	44042626	Peak_1381	-0.184975	4.04818	1.24285	0.264922	0.301314	Cbl	promoter.peaks	-68	non.differential.peaks	0.365319
chr2	164658142	164659698	Peak_1382	-0.166484	4.73508	1.2155	0.270245	0.306907	Neurl2	promoter.peaks	176	non.differential.peaks	0.499654
chr4	109960063	109960562	Peak_1383	-0.0908066	4.97805	0.423277	0.515306	0.557375	Elavl4	promoter.peaks	-197	non.differential.peaks	0.873908
chr7	6097089	6097851	Peak_1384	0.0153452	3.6824	0.00580456	0.93927	0.954178	Zfp787	distal.peaks	10103	non.differential.peaks	0.214851
chr8	13757371	13758605	Peak_1385	-0.637184	4.51085	19.4793	1.02e-05	1.83e-05	Cdc16	promoter.peaks	298	non.differential.peaks	0.0676996
chr5	33677718	33678883	Peak_1386	-0.286077	5.46883	6.87646	0.00873385	0.0120407	Maea	promoter.peaks	80	non.differential.peaks	0.153401
chr19	46119347	46120402	Peak_1387	-0.242713	4.75307	2.84896	0.0914333	0.111597	Ldb1	promoter.peaks	-174	non.differential.peaks	0.577177
chrX	12647545	12650118	Peak_1388	-0.17702	6.076	3.07602	0.0794549	0.0977806	Usp9x	promoter.peaks	208	non.differential.peaks	0
chr15	61869280	61869973	Peak_1389	-0.523939	4.61371	10.4591	0.00122047	0.0018321	Pvt1	promoter.peaks	85	non.differential.peaks	0.196994
chr16	74248995	74249685	Peak_1390	-0.355418	3.23677	3.00343	0.0830886	0.10199	Mir691	distal.peaks	92972	non.differential.peaks	0.737359
chr18	10609425	10610643	Peak_1391	-0.512163	5.7743	21.8376	2.97e-06	5.59e-06	Esco1	promoter.peaks	316	non.differential.peaks	0.25276
chr2	147793821	147794825	Peak_1392	-0.560757	5.15268	22.6523	1.94e-06	3.71e-06	Foxa2	distal.peaks	78382	non.differential.peaks	0.581653
chr19	36908379	36909551	Peak_1393	-0.0330966	4.63445	0.0481254	0.826358	0.853029	Tnks2	promoter.peaks	243	non.differential.peaks	0.417085
chr19	32830274	32832823	Peak_1394	-0.0280606	6.97833	0.0774647	0.780763	0.811085	Pten	promoter.peaks	-518	non.differential.peaks	0.458856
chr4	8618667	8619055	Peak_1395	0.21573	2.52592	0.778734	0.377529	0.418388	Chd7	promoter.peaks	1308	non.differential.peaks	0.694735
chr17	56443131	56443886	Peak_1396	-0.449211	4.83988	12.8973	0.000329058	0.000520744	Uhrf1	promoter.peaks	-227	non.differential.peaks	0.3045
chr17	56489935	56490390	Peak_1397	-0.0290603	2.29478	0.0108648	0.916983	0.934532	Kdm4b	distal.peaks	24690	non.differential.peaks	0.072432
chr5	9100180	9101510	Peak_1398	-0.0470468	6.06025	0.202972	0.652333	0.68984	Tmem243	promoter.peaks	108	non.differential.peaks	0.156645
chr5	119009740	119010475	Peak_1399	-0.154131	3.83223	0.57287	0.449121	0.491292	Med13l	promoter.peaks	-620	non.differential.peaks	0.37669
chr2	132672822	132673178	Peak_1400	-0.345928	2.16342	1.28718	0.256567	0.292441	Crls1	promoter.peaks	-470	non.differential.peaks	0.0739888
chr7	87515313	87516584	Peak_1401	-0.2476	4.38101	2.27168	0.131757	0.157275	Man2a2	promoter.peaks	312	non.differential.peaks	0.0915212
chr2	91803159	91804144	Peak_1402	-0.504115	4.66461	11.4241	0.000724972	0.0011127	Dgkz	promoter.peaks	68	non.differential.peaks	0.488659
chr17	57129107	57130055	Peak_1403	-0.279052	5.65467	6.60989	0.0101414	0.0138826	Clpp	promoter.peaks	-106	non.differential.peaks	0.212613
chr10	7400392	7401802	Peak_1404	-0.432218	5.28641	11.0734	0.000875742	0.00133353	Lats1	promoter.peaks	90	non.differential.peaks	0.248571
chr19	5794651	5795419	Peak_1405	0.462398	3.28685	4.48689	0.0341558	0.0439562	Malat1	distal.peaks	7636	non.differential.peaks	0
chr17	47505559	47506271	Peak_1406	-0.591043	3.52777	7.78665	0.00526337	0.007426	Mrps10	promoter.peaks	79	non.differential.peaks	0.126058
chr12	85748836	85750481	Peak_1407	-0.691608	5.25412	29.8892	4.57e-08	9.97e-08	Entpd5	promoter.peaks	320	non.differential.peaks	0.0786974
chr2	6628520	6629846	Peak_1408	0.242736	4.79768	2.79371	0.094635	0.115237	Celf2	distal.peaks	176859	non.differential.peaks	0.158365
chr9	77764828	77765795	Peak_1409	-0.508245	4.80964	13.6002	0.000226155	0.000362984	Elovl5	promoter.peaks	140	non.differential.peaks	0.216071
chr12	13255501	13256591	Peak_1410	-0.562768	4.77426	13.6917	0.000215403	0.000346316	Ddx1	promoter.peaks	-66	non.differential.peaks	0.0486755
chr11	106888814	106889907	Peak_1411	-0.397235	4.53668	5.37896	0.0203811	0.0269646	1810010H24Rik	promoter.peaks	-176	non.differential.peaks	0.345314
chr19	46868416	46869299	Peak_1412	-0.391984	4.05984	5.43102	0.0197821	0.0262095	Cnnm2	distal.peaks	32759	non.differential.peaks	0.357112
chr7	88973443	88974863	Peak_1413	-0.74322	4.94207	29.5943	5.33e-08	1.16e-07	Btbd1	promoter.peaks	164	non.differential.peaks	0.261708
chr17	46993609	46995035	Peak_1414	-0.222589	4.44893	1.04204	0.307347	0.34586	Gltscr1l	distal.peaks	-25960	non.differential.peaks	0.307932
chr4	41512629	41513433	Peak_1415	-0.463713	4.87136	12.3768	0.000434692	0.0006803	Fam219a	distal.peaks	3529	non.differential.peaks	0.402411
chr7	25982540	25983211	Peak_1416	-0.314655	4.04084	3.00217	0.0831533	0.102064	Mir7048	distal.peaks	19868	non.differential.peaks	0.107567
chr8	23508395	23509519	Peak_1417	-0.651102	5.50328	30.3764	3.56e-08	7.82e-08	Slc25a15	promoter.peaks	136	non.differential.peaks	0.147166
chr5	115776448	115777539	Peak_1418	-0.220413	4.35452	1.5482	0.213401	0.246723	Srsf9	promoter.peaks	-192	non.differential.peaks	0.40324
chr17	34323980	34325264	Peak_1419	-0.548021	5.02104	17.7329	2.54e-05	4.42e-05	Tap1	promoter.peaks	121	non.differential.peaks	0.221777
chr2	166538608	166540032	Peak_1420	-0.276693	5.47456	4.71059	0.0299774	0.0388517	Prex1	promoter.peaks	12	non.differential.peaks	0.163241
chr2	179804843	179806125	Peak_1421	-0.40858	4.59759	8.39383	0.00376497	0.00538871	Mtg2	promoter.peaks	186	non.differential.peaks	0.239916
chr2	31615209	31615700	Peak_1422	-0.79731	2.73559	10.3323	0.00130719	0.00195666	Abl1	promoter.peaks	-4	non.differential.peaks	0.309315
chr17	31992405	31992687	Peak_1423	-0.518264	2.45705	2.86243	0.0906705	0.11072	Sik1	promoter.peaks	191	non.differential.peaks	0.0942014
chr9	46080941	46081612	Peak_1424	-0.277551	3.62674	2.29255	0.129997	0.155308	Zpr1	promoter.peaks	130	non.differential.peaks	0.264493
chr17	26226862	26227566	Peak_1425	0.16903	3.83158	0.791057	0.373781	0.414594	Decr2	promoter.peaks	-105	non.differential.peaks	0.161826
chr4	116691646	116692573	Peak_1426	-0.369268	4.46843	6.18843	0.0128588	0.0173953	Eif2b3	promoter.peaks	97	non.differential.peaks	0.142666
chr18	56147228	56148421	Peak_1427	-0.159474	4.05428	0.988932	0.320004	0.359072	Gramd3	distal.peaks	-443961	non.differential.peaks	0.0398936
chr11	98590491	98591060	Peak_1428	-0.724658	3.59466	11.4872	0.000700782	0.00107686	Med24	promoter.peaks	-27	non.differential.peaks	0.112504
chr10	77815017	77815392	Peak_1429	-0.339011	2.76965	2.21437	0.136731	0.162836	Agpat3	promoter.peaks	-760	non.differential.peaks	0.563652
chr17	34164414	34165251	Peak_1430	-0.495549	4.82364	15.5219	8.16e-05	0.000136072	H2-Ke6	promoter.peaks	167	non.differential.peaks	0.39032
chr2	181254686	181255812	Peak_1431	-0.323246	5.28254	7.97895	0.00473244	0.00670864	Dnajc5	promoter.peaks	59	non.differential.peaks	0.200131
chr12	70457793	70458438	Peak_1432	-0.132716	3.87932	0.627795	0.428165	0.470156	Nemf	promoter.peaks	47	non.differential.peaks	0.169169
chr8	107821071	107822097	Peak_1433	-0.244614	4.70448	3.27374	0.0703969	0.087219	E2f4	promoter.peaks	21	non.differential.peaks	0.347247
chr4	133188612	133189184	Peak_1434	0.210613	2.51442	0.547894	0.45918	0.501503	Zdhhc18	promoter.peaks	446	non.differential.peaks	0.319675
chr2	112294831	112295888	Peak_1435	-0.543683	5.35877	16.66	4.47e-05	7.63e-05	Emc7	promoter.peaks	178	non.differential.peaks	0.28056
chr11	60350503	60351788	Peak_1436	0.0967195	4.83098	0.400495	0.526834	0.568879	Alkbh5	promoter.peaks	-39	non.differential.peaks	0.300023
chr10	128414550	128415022	Peak_1437	-0.581088	3.30434	7.28889	0.00693824	0.00966641	Olfr9	distal.peaks	-12184	non.differential.peaks	0.0881987
chr2	179853460	179854636	Peak_1438	-0.348367	6.34406	13.1615	0.000285762	0.000454559	Osbpl2	promoter.peaks	-23	non.differential.peaks	0.173845
chr4	48485664	48486622	Peak_1439	-0.344124	4.65489	6.20701	0.0127245	0.0172229	Tex10	promoter.peaks	151	non.differential.peaks	0.201202
chr1	75447042	75447379	Peak_1440	-0.29942	2.46734	1.07098	0.300725	0.33903	Asic4	promoter.peaks	126	non.differential.peaks	0.888565
chr17	74888557	74889446	Peak_1441	-0.591634	5.49452	25.7984	3.79e-07	7.68e-07	Yipf4	promoter.peaks	169	non.differential.peaks	0.256904
chr5	145962364	145962875	Peak_1442	-0.165004	3.97252	0.931771	0.334403	0.374055	Zkscan14	promoter.peaks	131	non.differential.peaks	0.114494
chr1	94168204	94169200	Peak_1443	-0.0615192	5.52558	0.311199	0.576945	0.617821	Hdac4	distal.peaks	-123732	non.differential.peaks	0.0600632
chr5	21292236	21292964	Peak_1444	-0.426099	4.49324	6.99447	0.00817617	0.0113083	Psmc2	promoter.peaks	1499	non.differential.peaks	0.160694
chr2	145760200	145760916	Peak_1445	-0.207156	4.43102	1.65678	0.198039	0.230212	Cfap61	promoter.peaks	38	non.differential.peaks	0.147725
chr11	115948118	115949228	Peak_1446	-0.371175	5.40582	10.1757	0.00142304	0.00212255	Wbp2	promoter.peaks	-395	non.differential.peaks	0.209467
chr10	57686468	57687468	Peak_1447	0.267434	4.44852	2.59897	0.106933	0.129238	Dux	distal.peaks	8455	non.differential.peaks	0.00933167
chr7	85927518	85928528	Peak_1448	-0.599004	4.83817	22.5928	2e-06	3.82e-06	Mrps11	promoter.peaks	6	non.differential.peaks	0.146559
chr17	88373872	88375129	Peak_1449	-0.181475	6.05426	3.27655	0.0702764	0.0870781	Msh6	promoter.peaks	111	non.differential.peaks	0.146048
chr5	135114559	135115723	Peak_1450	-0.327352	5.2514	8.13855	0.00433339	0.00616592	Eif4h	promoter.peaks	57	non.differential.peaks	0.306963
chr17	27069606	27070497	Peak_1451	-0.574282	4.42901	15.6897	7.46e-05	0.000124981	Phf1	promoter.peaks	-20	non.differential.peaks	0.469826
chr7	52229643	52230441	Peak_1452	-0.701324	3.71804	15.9543	6.49e-05	0.000109209	Cpt1c	promoter.peaks	179	non.differential.peaks	0.131478
chr4	48597772	48599641	Peak_1453	-0.281386	5.34787	4.96576	0.0258539	0.0337739	Tmeff1	promoter.peaks	642	non.differential.peaks	0.396992
chr15	78743953	78744655	Peak_1454	-0.0125273	4.72022	0.00753177	0.930842	0.946986	Pdxp	promoter.peaks	-45	non.differential.peaks	0.46396
chr2	167930175	167931017	Peak_1455	-0.12448	4.07828	0.630954	0.427006	0.468993	Pard6b	distal.peaks	24092	non.differential.peaks	0.117336
chr3	101297715	101298339	Peak_1456	-0.377366	3.13493	3.04181	0.0811452	0.0997325	Atp1a1	distal.peaks	110603	non.differential.peaks	0.0424976
chr7	26539436	26540819	Peak_1457	-0.743907	6.43897	46.3967	9.66e-12	2.78e-11	Hnrnpul1	promoter.peaks	-389	non.differential.peaks	0.407905
chr17	56626553	56627412	Peak_1458	-0.375451	4.21467	5.88336	0.0152847	0.0205055	Ptprs	distal.peaks	-11080	non.differential.peaks	0.210116
chr12	52791931	52793517	Peak_1459	-0.581953	6.50435	22.5795	2.02e-06	3.85e-06	Strn3	promoter.peaks	177	non.differential.peaks	0.45399
chr10	110423378	110424253	Peak_1460	-0.466591	4.61805	11.1326	0.000848243	0.00129329	Zdhhc17	distal.peaks	23306	non.differential.peaks	0.0863311
chr16	30387489	30389360	Peak_1461	-0.701692	5.12209	31.3573	2.15e-08	4.8e-08	Atp13a3	promoter.peaks	191	non.differential.peaks	0.291095
chr9	37015263	37016222	Peak_1462	-0.0036895	5.56442	0.000915055	0.975868	0.979013	Tmem218	promoter.peaks	-175	non.differential.peaks	0.0536042
chr17	85294587	85296624	Peak_1463	-0.428963	5.38811	14.4573	0.000143376	0.000234171	Ppm1b	distal.peaks	-60475	non.differential.peaks	0.210986
chr19	47993154	47994508	Peak_1464	-0.537329	4.85878	16.9798	3.78e-05	6.48e-05	Itprip	promoter.peaks	-42	non.differential.peaks	0.102301
chr3	27608700	27610365	Peak_1465	-0.535922	5.78424	18.1202	2.07e-05	3.63e-05	Fndc3b	promoter.peaks	-172	non.differential.peaks	0.405462
chr9	35377189	35378212	Peak_1466	-0.34931	5.5815	10.033	0.00153761	0.00228648	Hyls1	promoter.peaks	-47	non.differential.peaks	0.04
chr1	181889410	181890710	Peak_1467	-0.867361	5.02582	39.8377	2.76e-10	7.14e-10	Cdc42bpa	promoter.peaks	-1160	non.differential.peaks	0.29663
chr11	101114885	101115447	Peak_1468	-0.165952	2.82592	0.363269	0.546696	0.588149	Vps25	promoter.peaks	145	non.differential.peaks	0.449332
chr10	39332753	39333574	Peak_1469	-0.589021	5.06565	22.4282	2.18e-06	4.15e-06	Traf3ip2	promoter.peaks	424	non.differential.peaks	0.230209
chr10	44786110	44787631	Peak_1470	-0.494585	5.74872	19.2386	1.15e-05	2.07e-05	Prep	promoter.peaks	-149	non.differential.peaks	0.137101
chr7	104229715	104231591	Peak_1471	-0.517109	5.50219	18.9647	1.33e-05	2.37e-05	Gab2	promoter.peaks	392	non.differential.peaks	0.325324
chr4	140542543	140543221	Peak_1472	-0.287637	3.82083	2.59578	0.107148	0.129476	Atp13a2	promoter.peaks	94	non.differential.peaks	0.183404
chr2	125498392	125499525	Peak_1473	-0.0247243	4.42035	0.0223039	0.881281	0.902451	Eid1	promoter.peaks	123	non.differential.peaks	0.361993
chr5	137042048	137043777	Peak_1474	0.123265	4.99284	0.877128	0.348989	0.389167	Cux1	promoter.peaks	362	non.differential.peaks	0.331951
chr2	26495373	26496090	Peak_1475	-0.922129	3.38256	10.4999	0.00119378	0.0017943	Snhg7	promoter.peaks	32	non.differential.peaks	0.181795
chr7	134403830	134404693	Peak_1476	-0.46385	5.27863	16.8551	4.03e-05	6.91e-05	Dctpp1	promoter.peaks	-81	non.differential.peaks	0.133672
chr19	44746290	44746897	Peak_1477	-0.00835494	3.33941	0.00176233	0.966515	0.970902	Pax2	distal.peaks	-85290	non.differential.peaks	0.451334
chr17	56175710	56176537	Peak_1478	-0.558207	5.23871	16.0142	6.29e-05	0.000105932	Sh3gl1	promoter.peaks	-64	non.differential.peaks	0.21678
chr5	122821755	122822874	Peak_1479	-0.450312	5.44155	14.8208	0.000118224	0.000194405	Gpn3	promoter.peaks	-202	non.differential.peaks	0.0827848
chr2	115406684	115407981	Peak_1480	-0.297518	5.78497	6.04583	0.0139391	0.0187818	BC052040	promoter.peaks	-119	non.differential.peaks	0.164666
chr2	51927880	51928998	Peak_1481	-0.505523	4.77495	11.9947	0.000533511	0.000827981	Rif1	promoter.peaks	82	non.differential.peaks	0.198777
chr8	11497107	11498024	Peak_1482	-0.490464	4.76102	12.723	0.000361193	0.000569534	Carkd	promoter.peaks	-2	non.differential.peaks	0.0291732
chr2	146135768	146136426	Peak_1483	-0.645609	4.36879	16.8168	4.12e-05	7.04e-05	A930019D19Rik	distal.peaks	51075	non.differential.peaks	0.285143
chr13	78337804	78338908	Peak_1484	-0.653596	4.71704	15.1699	9.83e-05	0.000162661	Nr2f1	promoter.peaks	-113	non.differential.peaks	0.43922
chr1	30929628	30931116	Peak_1485	-0.918938	6.5204	45.0056	1.96e-11	5.53e-11	Phf3	distal.peaks	-10271	non.differential.peaks	0.3657
chr13	37918336	37919175	Peak_1486	0.0309375	3.8737	0.0343595	0.852944	0.877161	Rreb1	promoter.peaks	-25	non.differential.peaks	0.601407
chr7	4744151	4744772	Peak_1487	-0.764548	4.68562	25.3797	4.71e-07	9.47e-07	Rpl28	promoter.peaks	-105	non.differential.peaks	0.128325
chr12	85657379	85658644	Peak_1488	-0.344782	4.81198	6.76244	0.00930963	0.012797	Zfp410	promoter.peaks	203	non.differential.peaks	0.13249
chr8	72425213	72425955	Peak_1489	-0.442962	4.87813	12.3456	0.000442022	0.000691255	Tssk6	promoter.peaks	-530	non.differential.peaks	0.2226
chr10	84564797	84566605	Peak_1490	-0.709916	5.33393	28.1068	1.15e-07	2.43e-07	Tmem263	promoter.peaks	329	non.differential.peaks	0.187261
chr1	90597763	90599223	Peak_1491	-0.807215	5.30752	39.9865	2.56e-10	6.63e-10	Arl4c	promoter.peaks	273	non.differential.peaks	0.419021
chr5	15136637	15137037	Peak_1492	0.747942	2.44099	5.14632	0.0232957	0.0305998	Speer4d	distal.peaks	11920	non.differential.peaks	0
chr17	37094934	37096009	Peak_1493	-0.48982	5.19759	18.7552	1.49e-05	2.64e-05	Znrd1as	promoter.peaks	-65	non.differential.peaks	0.130181
chr10	122422391	122423691	Peak_1494	-0.712506	5.28672	29.4859	5.63e-08	1.22e-07	Mirlet7i	promoter.peaks	-261	non.differential.peaks	0.230153
chr5	134659432	134660735	Peak_1495	-0.284154	5.58128	4.47053	0.0344844	0.0443596	Gtf2ird2	promoter.peaks	176	non.differential.peaks	0.0601963
chr11	3812684	3814773	Peak_1496	-0.614801	5.88557	26.5465	2.57e-07	5.28e-07	Slc35e4	promoter.peaks	938	non.differential.peaks	0.198129
chr4	45096498	45097915	Peak_1497	-0.444008	4.92645	12.8877	0.000330752	0.000523348	Fbxo10	promoter.peaks	269	non.differential.peaks	0.0712786
chr12	88728637	88729814	Peak_1498	-0.383002	6.54008	18.2782	1.91e-05	3.36e-05	Sptlc2	promoter.peaks	-46	non.differential.peaks	0.234341
chr11	120534013	120535094	Peak_1499	-0.575239	5.03286	16.1809	5.76e-05	9.73e-05	Aspscr1	promoter.peaks	267	non.differential.peaks	0.23128
chr10	80892793	80893882	Peak_1500	-0.558502	4.19792	9.84097	0.00170667	0.0025281	Nfic	distal.peaks	-3420	non.differential.peaks	0.290327
chr2	75496632	75498045	Peak_1501	-0.755953	5.89211	29.5746	5.38e-08	1.17e-07	Gm6793	promoter.peaks	-8	non.differential.peaks	0.416481
chr7	53069221	53070338	Peak_1502	-0.759513	6.04506	39.6319	3.07e-10	7.91e-10	Cyth2	promoter.peaks	-94	non.differential.peaks	0.35898
chr8	27873540	27874397	Peak_1503	0.0764306	4.21105	0.2004	0.654398	0.691878	2310008N11Rik	distal.peaks	60926	non.differential.peaks	0.841238
chr2	29675407	29676263	Peak_1504	-0.333946	3.76876	2.8948	0.088866	0.108647	Urm1	distal.peaks	-7074	non.differential.peaks	0.406219
chr12	86451216	86452448	Peak_1505	-0.279935	4.53014	4.17278	0.0410783	0.0523686	Dlst	promoter.peaks	49	non.differential.peaks	0.216554
chr7	99784930	99786133	Peak_1506	-0.649837	5.56999	31.0236	2.55e-08	5.67e-08	Ankrd42	promoter.peaks	120	non.differential.peaks	0.150074
chr1	85161903	85162452	Peak_1507	-0.525826	3.00452	5.63167	0.0176388	0.0234971	Gm7609	distal.peaks	-34008	non.differential.peaks	0.0713291
chr9	47115773	47116498	Peak_1508	-0.783894	3.12253	12.5863	0.000388577	0.000610834	Cadm1	distal.peaks	-222299	non.differential.peaks	0.451095
chr7	53894610	53895622	Peak_1509	-0.456718	5.22761	15.9497	6.5e-05	0.000109468	Sergef	promoter.peaks	61	non.differential.peaks	0.0874689
chr17	47730077	47731086	Peak_1510	-0.207847	4.83221	2.51935	0.112457	0.13548	Ccnd3	promoter.peaks	166	non.differential.peaks	0.363616
chr15	93167321	93168249	Peak_1511	-0.40524	4.94558	9.99864	0.00156656	0.00232797	Yaf2	promoter.peaks	-419	non.differential.peaks	0.268296
chr11	101177053	101177984	Peak_1512	-0.771652	4.14494	17.7677	2.5e-05	4.35e-05	Psme3	promoter.peaks	-46	non.differential.peaks	0.392435
chr2	105354690	105355566	Peak_1513	-0.175717	3.88692	1.04812	0.305941	0.344451	Rcn1	distal.peaks	-115652	non.differential.peaks	0.407434
chr5	125921511	125922711	Peak_1514	-0.447364	4.48584	8.42674	0.00369743	0.00529613	Bri3bp	promoter.peaks	173	non.differential.peaks	0.227878
chr2	49204661	49205857	Peak_1515	-0.10192	5.46355	0.765884	0.381494	0.422487	Epc2	distal.peaks	-101747	non.differential.peaks	0.0308187
chr2	90744367	90745226	Peak_1516	-0.848933	4.1024	22.2971	2.34e-06	4.43e-06	Ndufs3	promoter.peaks	81	non.differential.peaks	0.32765
chr10	128350285	128350567	Peak_1517	-0.0029283	3.5535	0.000228009	0.987952	0.989595	Cd63	distal.peaks	3504	non.differential.peaks	0.0702721
chr8	73223655	73223999	Peak_1518	-0.523965	3.44827	4.3214	0.037636	0.0482108	Jund	distal.peaks	2189	non.differential.peaks	0.992519
chr10	44719997	44721324	Peak_1519	-0.485776	3.69184	6.44986	0.0110961	0.0151195	Prep	distal.peaks	-66359	non.differential.peaks	0.232206
chr2	53049815	53051631	Peak_1520	-0.50289	6.9646	31.4013	2.1e-08	4.69e-08	Arl6ip6	promoter.peaks	-395	non.differential.peaks	0.430435
chr8	10964828	10965869	Peak_1521	-0.984034	4.2742	27.8251	1.33e-07	2.79e-07	3930402G23Rik	distal.peaks	-36892	non.differential.peaks	0.166363
chr15	97923139	97924299	Peak_1522	-0.25923	4.41361	2.69667	0.100558	0.12202	Senp1	promoter.peaks	281	non.differential.peaks	0.307254
chr5	140267010	140267944	Peak_1523	-0.2933	4.73442	5.49835	0.0190345	0.0252575	Mafk	promoter.peaks	-13	non.differential.peaks	0.265313
chr11	93856372	93858176	Peak_1524	-0.684863	5.67803	23.7152	1.12e-06	2.18e-06	Spag9	promoter.peaks	-131	non.differential.peaks	0.341194
chr19	46469561	46470472	Peak_1525	-0.15842	5.74615	2.66875	0.102337	0.124025	Actr1a	promoter.peaks	208	non.differential.peaks	0.39713
chr7	117161484	117162788	Peak_1526	-0.547603	5.17913	16.4541	4.98e-05	8.47e-05	Ipo7	promoter.peaks	197	non.differential.peaks	0.44543
chr2	38863246	38864163	Peak_1527	-0.746797	5.4715	31.2481	2.27e-08	5.07e-08	Arpc5l	promoter.peaks	46	non.differential.peaks	0.314352
chr19	4120923	4121725	Peak_1528	-0.759635	4.78422	27.2683	1.77e-07	3.69e-07	Aip	promoter.peaks	251	non.differential.peaks	0.380331
chr4	132685950	132686905	Peak_1529	-0.201126	4.65589	2.01025	0.156239	0.184518	Wasf2	promoter.peaks	-120	non.differential.peaks	0.332038
chr17	47610530	47610916	Peak_1530	-0.00342942	1.85523	0.000114686	0.991455	0.992717	Taf8	distal.peaks	28513	non.differential.peaks	0.065137
chrX	33428264	33429687	Peak_1531	-0.279017	4.87035	4.81808	0.0281627	0.036623	Dock11	promoter.peaks	149	non.differential.peaks	0
chr2	120675547	120676705	Peak_1532	-0.528661	5.77631	16.1174	5.95e-05	0.000100508	Ttbk2	promoter.peaks	28	non.differential.peaks	0.520791
chr9	45762635	45763653	Peak_1533	-0.0126322	3.79172	0.0047346	0.945142	0.954178	Sidt2	promoter.peaks	188	non.differential.peaks	0.359093
chr13	64016485	64017471	Peak_1534	-0.549727	4.34711	13.1511	0.000287345	0.000457011	Ercc6l2	distal.peaks	100336	non.differential.peaks	0.331621
chr11	100333530	100334475	Peak_1535	-0.653547	3.88876	15.2458	9.44e-05	0.000156511	Klhl11	promoter.peaks	93	non.differential.peaks	0.655244
chr2	147701779	147702861	Peak_1536	0.29884	4.06629	3.05718	0.0803812	0.0988513	A530006G24Rik	distal.peaks	165891	non.differential.peaks	0.658589
chr5	145964763	145965579	Peak_1537	-0.246768	6.03959	5.29735	0.0213579	0.0281784	Zkscan5	promoter.peaks	-257	non.differential.peaks	0.157271
chr7	29312912	29313664	Peak_1538	-0.314314	3.5986	2.28546	0.130591	0.155958	Ifnl3	distal.peaks	5433	non.differential.peaks	0.0635339
chr8	12934355	12935097	Peak_1539	-0.0550631	5.05379	0.208423	0.648006	0.685677	Mcf2l	distal.peaks	-14692	non.differential.peaks	0.153163
chr4	132194596	132195455	Peak_1540	-0.276446	4.51438	3.97033	0.0463088	0.0586596	Eya3	promoter.peaks	65	non.differential.peaks	0.177877
chr16	4756787	4757092	Peak_1541	-0.94425	1.78658	6.09436	0.0135614	0.0182974	Hmox2	distal.peaks	15327	non.differential.peaks	0.797258
chr19	4282763	4283494	Peak_1542	-0.336746	4.21606	3.25574	0.0711737	0.0881245	Ankrd13d	promoter.peaks	8	non.differential.peaks	0.248898
chr4	116269352	116270651	Peak_1543	-0.0873382	4.94996	0.426023	0.513947	0.556007	C530005A16Rik	promoter.peaks	233	non.differential.peaks	0.185748
chr11	100948250	100949079	Peak_1544	-0.28816	4.03141	2.30697	0.128795	0.153958	Mlx	promoter.peaks	61	non.differential.peaks	0.24198
chr4	148450043	148450540	Peak_1545	0.033869	2.4901	0.0177247	0.894087	0.913795	Pex14	distal.peaks	23629	non.differential.peaks	0.230167
chr5	28094327	28095234	Peak_1546	-0.538348	5.17938	23.2005	1.46e-06	2.82e-06	Paxip1	distal.peaks	23309	non.differential.peaks	0.19438
chr4	32491667	32493171	Peak_1547	-0.522239	5.14955	16.0541	6.16e-05	0.000103816	Bach2	distal.peaks	-11991	non.differential.peaks	0.370957
chr18	38760311	38761561	Peak_1548	-0.36419	4.86267	8.05835	0.00452945	0.00643266	Spry4	promoter.peaks	-14	non.differential.peaks	0.617584
chr5	110425092	110426404	Peak_1549	-0.0146744	5.32068	0.0179476	0.893427	0.913235	Zfp932	promoter.peaks	202	non.differential.peaks	0.0944273
chr8	73196780	73197832	Peak_1550	-0.446681	6.01916	18.0264	2.18e-05	3.81e-05	Lsm4	promoter.peaks	176	non.differential.peaks	0.123582
chr2	167459869	167460325	Peak_1551	-0.495279	4.37564	11.9442	0.000548178	0.000849872	Ube2v1	distal.peaks	-2592	non.differential.peaks	0.16116
chr16	3884025	3885081	Peak_1552	-0.394206	4.98504	11.1428	0.000843566	0.00128649	Naa60	promoter.peaks	-66	non.differential.peaks	0.147727
chr5	128097233	128098093	Peak_1553	-0.159699	5.03206	1.24176	0.265131	0.301534	Slc15a4	promoter.peaks	99	non.differential.peaks	0.471217
chr14	123934418	123935378	Peak_1554	-0.237305	5.64527	3.832	0.0502828	0.0634182	Nalcn	distal.peaks	91468	non.differential.peaks	0.0277294
chr2	38781108	38782791	Peak_1555	-0.905537	6.18737	45.1681	1.81e-11	5.11e-11	Nr6a1	promoter.peaks	31	non.differential.peaks	0.332795
chr2	70998202	70998917	Peak_1556	0.0726517	4.76459	0.248309	0.618268	0.657472	Cybrd1	distal.peaks	42449	non.differential.peaks	0.21269
chr10	127519846	127520912	Peak_1557	-0.38933	5.69742	12.362	0.000438166	0.000685488	Atp5b	promoter.peaks	16	non.differential.peaks	0.196132
chr7	138553275	138554482	Peak_1558	-0.537159	4.89239	18.1353	2.06e-05	3.61e-05	Ikzf5	promoter.peaks	113	non.differential.peaks	0.146579
chr8	74200222	74200921	Peak_1559	-0.210096	3.37706	0.847433	0.35728	0.39775	Jak3	promoter.peaks	290	non.differential.peaks	0.278879
chr4	120497514	120498726	Peak_1560	-0.262725	5.89247	5.24653	0.0219906	0.0289657	Nfyc	promoter.peaks	226	non.differential.peaks	0.381085
chr19	61339703	61340364	Peak_1561	-0.583793	4.03145	8.61526	0.00333359	0.00479619	Csf2ra	distal.peaks	-35713	non.differential.peaks	0
chr7	67004268	67004910	Peak_1562	-0.0257444	2.48954	0.00729555	0.931932	0.947947	Snord116l1	promoter.peaks	-398	non.differential.peaks	0.00396579
chr3	89031140	89031702	Peak_1563	-0.337736	3.83956	4.29005	0.0383361	0.0490573	Mir92b	promoter.peaks	-301	non.differential.peaks	0.232032
chr17	46692560	46693611	Peak_1564	-0.468225	5.57249	20.9841	4.63e-06	8.58e-06	Srf	promoter.peaks	25	non.differential.peaks	0.64589
chr2	129023724	129024975	Peak_1565	-0.704974	5.63785	40.0223	2.51e-10	6.52e-10	Slc20a1	promoter.peaks	-159	non.differential.peaks	0.205542
chr19	32461796	32464260	Peak_1566	-0.292337	6.39534	7.11809	0.00763101	0.0105844	Sgms1	promoter.peaks	-84	non.differential.peaks	0.170447
chr4	144480574	144480913	Peak_1567	-0.346111	3.05754	2.95283	0.0857274	0.105034	Dhrs3	promoter.peaks	-1986	non.differential.peaks	0.0503441
chr16	90283641	90285239	Peak_1568	-0.599229	6.16331	33.0795	8.85e-09	2.04e-08	Scaf4	promoter.peaks	230	non.differential.peaks	0.369806
chr7	4508288	4508820	Peak_1569	-0.349701	3.65281	3.48232	0.0620276	0.0773642	Syt5	distal.peaks	-10385	non.differential.peaks	0.25534
chr2	106814022	106814969	Peak_1570	-0.576826	5.00095	21.7369	3.13e-06	5.88e-06	Arl14ep	promoter.peaks	58	non.differential.peaks	0.102984
chr7	88137793	88139088	Peak_1571	-0.620793	4.79961	17.9469	2.27e-05	3.97e-05	Zfp592	promoter.peaks	-129	non.differential.peaks	0.224441
chr13	14132522	14132930	Peak_1572	-0.211799	3.67723	1.08184	0.298286	0.336473	Tbce	promoter.peaks	-859	non.differential.peaks	0.119457
chr12	26828135	26828909	Peak_1573	-0.332166	4.48177	5.92939	0.0148904	0.0200014	4930480M12Rik	distal.peaks	-67610	non.differential.peaks	0.310479
chr5	149864054	149865177	Peak_1574	0.0226812	5.81069	0.0495046	0.823928	0.850779	Hmgb1	promoter.peaks	-3	non.differential.peaks	0.627576
chr11	32694987	32695567	Peak_1575	-0.306795	4.07412	2.97535	0.0845417	0.103667	Smim23	distal.peaks	29317	non.differential.peaks	0.298845
chr4	155366053	155367578	Peak_1576	-0.272886	6.1824	5.23959	0.0220785	0.0290743	B3galt6	promoter.peaks	-29	non.differential.peaks	0.480408
chr2	147787216	147787900	Peak_1577	0.559593	3.17488	3.80612	0.0510655	0.0643617	Foxa2	distal.peaks	85147	non.differential.peaks	0.294241
chr5	73494729	73495724	Peak_1578	-0.221064	6.09458	5.25739	0.0218537	0.0287953	Slc10a4	distal.peaks	97084	non.differential.peaks	0.0328112
chr9	62956911	62957604	Peak_1579	-0.066038	3.27759	0.0976087	0.754718	0.786692	Skor1	distal.peaks	37529	non.differential.peaks	0.206457
chr1	85086823	85087652	Peak_1580	-0.521396	4.55404	4.80773	0.0283324	0.0368334	A530032D15Rik	distal.peaks	19190	non.differential.peaks	0.120508
chr11	3074094	3074781	Peak_1581	-0.806797	5.90582	16.0578	6.14e-05	0.00010363	Sfi1	distal.peaks	19028	non.differential.peaks	0.292212
chr4	116299237	116300927	Peak_1582	-0.42285	5.54839	13.5308	0.000234683	0.000376058	Nasp	promoter.peaks	20	non.differential.peaks	0.321007
chr2	29673184	29673732	Peak_1583	-0.386528	3.26742	3.23155	0.0722323	0.0893825	Urm1	distal.peaks	-9451	non.differential.peaks	0.0536721
chr4	120886814	120887992	Peak_1584	-0.133356	5.04978	1.22	0.26936	0.306014	Rlf	distal.peaks	-26264	non.differential.peaks	0.451796
chr18	20899854	20900192	Peak_1585	-0.520551	3.15155	5.02306	0.0250119	0.0327252	B4galt6	distal.peaks	4882	non.differential.peaks	0.0539263
chr12	103213423	103214673	Peak_1586	-0.399122	5.57719	9.63291	0.00191121	0.00281781	Cpsf2	promoter.peaks	-136	non.differential.peaks	0.061466
chr11	106535812	106536475	Peak_1587	0.101996	4.58402	0.501313	0.478924	0.521107	Pecam1	distal.peaks	40451	non.differential.peaks	0.230351
chr13	112597927	112598170	Peak_1588	-0.759523	2.19566	7.14449	0.00751945	0.0104379	Map3k1	promoter.peaks	1142	non.differential.peaks	0.261582
chr5	109089198	109090119	Peak_1589	0.0353461	4.93472	0.0892097	0.765184	0.796415	Dgkq	promoter.peaks	129	non.differential.peaks	0.331294
chr15	12047029	12048659	Peak_1590	-0.828255	5.59177	42.9723	5.55e-11	1.51e-10	Zfr	promoter.peaks	238	non.differential.peaks	0.367507
chr2	92369089	92370147	Peak_1591	-0.310929	5.01322	6.21762	0.0126485	0.0171258	Mir7221	distal.peaks	-62745	non.differential.peaks	0.206559
chr17	71532266	71533457	Peak_1592	-0.526695	5.58598	22.6446	1.95e-06	3.72e-06	Lpin2	promoter.peaks	-456	non.differential.peaks	0.116167
chr3	87826535	87827524	Peak_1593	-0.472182	4.15733	8.95801	0.00276255	0.00400822	Hapln2	distal.peaks	4403	non.differential.peaks	0.430226
chr5	124561718	124562755	Peak_1594	-0.336507	5.46875	8.48896	0.00357307	0.00512568	Ogfod2	promoter.peaks	-110	non.differential.peaks	0.132331
chr5	101034594	101035476	Peak_1595	-0.441369	5.33622	15.0387	0.000105329	0.000173885	Plac8	distal.peaks	-33811	non.differential.peaks	0.0536512
chr1	134556725	134557456	Peak_1596	-0.419933	4.15329	6.58506	0.0102838	0.0140687	Nfasc	distal.peaks	-17656	non.differential.peaks	0.102325
chr19	6084769	6085761	Peak_1597	-0.548381	4.53007	11.8186	0.000586415	0.00090697	Cdca5	promoter.peaks	168	non.differential.peaks	0.158077
chr11	98063527	98064826	Peak_1598	-0.609916	4.73322	17.7672	2.5e-05	4.35e-05	Cdk12	promoter.peaks	-442	non.differential.peaks	0.531735
chr5	135484479	135486006	Peak_1599	-0.225592	6.57358	4.91312	0.0266535	0.0347546	Abhd11	promoter.peaks	74	non.differential.peaks	0.217973
chr5	15208547	15209545	Peak_1600	-0.199307	3.77414	1.4654	0.226072	0.260231	Speer4c	distal.peaks	11043	non.differential.peaks	0.0134034
chr1	137179680	137180937	Peak_1601	-0.796124	4.89581	32.8518	9.95e-09	2.28e-08	Rnpep	promoter.peaks	352	non.differential.peaks	0.223991
chr1	87488198	87488661	Peak_1602	-0.425205	4.15739	6.35897	0.0116789	0.0158708	Sp110	distal.peaks	6955	non.differential.peaks	0.0630302
chr8	88796637	88797144	Peak_1603	0.231281	2.34503	0.678276	0.410181	0.451849	Abcc12	distal.peaks	293598	non.differential.peaks	0.0627205
chr11	115999689	116000608	Peak_1604	-0.555361	4.7546	15.9873	6.38e-05	0.000107397	Mrpl38	promoter.peaks	33	non.differential.peaks	0.237184
chr4	86393858	86395177	Peak_1605	-0.442569	5.89445	18.3587	1.83e-05	3.22e-05	Dennd4c	promoter.peaks	59	non.differential.peaks	0.162568
chr4	3762131	3763196	Peak_1606	-0.432118	5.71654	17.0585	3.62e-05	6.23e-05	Rps20	promoter.peaks	83	non.differential.peaks	0.285534
chr19	47164677	47165623	Peak_1607	-0.462191	4.72378	12.2161	0.000473801	0.000738716	Usmg5	promoter.peaks	-35	non.differential.peaks	0.0879493
chr11	101121376	101122619	Peak_1608	-0.424175	3.88027	5.84159	0.0156517	0.0209728	Wnk4	promoter.peaks	117	non.differential.peaks	0.369574
chr1	179187280	179189346	Peak_1609	-0.546291	6.34616	23.8041	1.07e-06	2.08e-06	Akt3	distal.peaks	-9415	non.differential.peaks	0.584582
chr11	120410477	120411454	Peak_1610	-0.405231	4.2169	5.68632	0.0170976	0.022815	Fam195b	promoter.peaks	75	non.differential.peaks	0.0853466
chr2	132088449	132089629	Peak_1611	-0.462989	5.8756	20.7587	5.21e-06	9.6e-06	Cds2	promoter.peaks	46	non.differential.peaks	0.135057
chr5	3802114	3803983	Peak_1612	-0.371138	6.1867	8.84511	0.00293876	0.00425136	Ankib1	promoter.peaks	60	non.differential.peaks	0.223433
chr12	114214309	114215510	Peak_1613	-0.293237	4.97058	5.39763	0.0201641	0.0266938	Btbd6	promoter.peaks	136	non.differential.peaks	0.511321
chr11	4537220	4538251	Peak_1614	-0.706685	4.67675	23.2166	1.45e-06	2.8e-06	Ascc2	promoter.peaks	-60	non.differential.peaks	0.144693
chr8	87822986	87824020	Peak_1615	-0.42116	5.40169	14.7437	0.000123158	0.000202247	Orc6	promoter.peaks	-28	non.differential.peaks	0.164929
chr17	21586766	21587834	Peak_1616	-0.497492	6.00524	24.5254	7.33e-07	1.45e-06	Zfp51	promoter.peaks	-16	non.differential.peaks	0.208252
chr8	108384109	108385048	Peak_1617	-0.491035	6.17918	24.3079	8.21e-07	1.62e-06	Nutf2-ps1	promoter.peaks	19	non.differential.peaks	0.544045
chr15	27953972	27955042	Peak_1618	-0.388489	5.06624	8.29735	0.00397029	0.00566912	Trio	promoter.peaks	1096	non.differential.peaks	0.221848
chr11	98670578	98671592	Peak_1619	-0.876746	5.09142	44.809	2.17e-11	6.1e-11	Casc3	promoter.peaks	-37	non.differential.peaks	0.35585
chr1	63714774	63715656	Peak_1620	-0.1396	3.78103	0.460953	0.497179	0.539445	Dytn	distal.peaks	18286	non.differential.peaks	0.0539275
chr4	108952440	108953816	Peak_1621	-0.0538095	5.03689	0.181558	0.670037	0.706679	Eps15	promoter.peaks	248	non.differential.peaks	0.188771
chr2	174109653	174110346	Peak_1622	-0.81398	3.20142	14.3845	0.000149021	0.000243074	Gnas	promoter.peaks	179	non.differential.peaks	0.657084
chr3	58380248	58381175	Peak_1623	-0.778991	4.85817	18.9632	1.33e-05	2.37e-05	Selt	promoter.peaks	132	non.differential.peaks	0.255102
chr11	5344679	5345657	Peak_1624	-0.632234	5.20878	21.5228	3.5e-06	6.54e-06	Znrf3	promoter.peaks	-318	non.differential.peaks	0.255791
chr18	35911431	35912225	Peak_1625	-0.365792	4.13862	5.32488	0.0210231	0.0277637	Tmem173	distal.peaks	-11620	non.differential.peaks	0.0615157
chr5	88982773	88983984	Peak_1626	-0.585203	5.60409	21.5999	3.36e-06	6.3e-06	Utp3	promoter.peaks	-129	non.differential.peaks	0.25262
chr3	157609601	157611117	Peak_1627	-0.220251	6.27766	3.33328	0.0678913	0.0842737	Ankrd13c	promoter.peaks	-71	non.differential.peaks	0.406674
chr7	71228498	71229067	Peak_1628	-0.347965	3.11773	2.07588	0.149643	0.177211	Trpm1	distal.peaks	-69938	non.differential.peaks	0.156321
chr19	6340714	6341665	Peak_1629	-0.276122	3.95359	2.93274	0.0868003	0.106277	Map4k2	promoter.peaks	-60	non.differential.peaks	0.397318
chr19	6076776	6077474	Peak_1630	-0.236634	3.39654	1.40125	0.236514	0.271297	Vps51	promoter.peaks	62	non.differential.peaks	0.322296
chr11	5844745	5845341	Peak_1631	-0.260993	2.65544	1.30046	0.254129	0.289946	Gck	distal.peaks	5041	non.differential.peaks	0.0342412
chr7	116924505	116925532	Peak_1632	-0.578806	4.32399	12.3711	0.000436039	0.000682293	Nrip3	promoter.peaks	40	non.differential.peaks	0.323978
chr9	46090758	46091340	Peak_1633	-0.136744	3.35555	0.462465	0.496474	0.538762	Bud13	promoter.peaks	-46	non.differential.peaks	0.205393
chr5	112705205	112706162	Peak_1634	-0.112893	6.09025	1.11915	0.290102	0.327935	Tpst2	promoter.peaks	-43	non.differential.peaks	0.187199
chr17	24806366	24807117	Peak_1635	-0.646143	4.42274	16.4827	4.91e-05	8.35e-05	Zfp598	promoter.peaks	45	non.differential.peaks	0.392961
chr11	121563376	121564387	Peak_1636	-0.383558	4.91252	8.90403	0.00284543	0.0041223	Metrnl	promoter.peaks	141	non.differential.peaks	0.202034
chr8	72876620	72877795	Peak_1637	-0.5515	5.0967	13.6788	0.000216884	0.000348594	Upf1	promoter.peaks	-36	non.differential.peaks	0.327602
chr9	36640880	36641793	Peak_1638	0.145535	3.37854	0.321416	0.570758	0.611709	Fez1	distal.peaks	-9907	non.differential.peaks	0.111555
chr2	152656183	152657641	Peak_1639	-0.265958	5.71636	6.02469	0.0141071	0.0189986	Bcl2l1	promoter.peaks	506	non.differential.peaks	0.645966
chr10	41606851	41607775	Peak_1640	-0.60676	5.1753	21.9888	2.74e-06	5.18e-06	Sesn1	promoter.peaks	68	non.differential.peaks	0.181701
chr2	118982026	118983186	Peak_1641	-0.652299	4.35848	14.4148	0.000146648	0.000239359	Rmdn3	promoter.peaks	164	non.differential.peaks	0.177563
chr9	36639955	36640656	Peak_1642	-0.516131	4.23302	10.1235	0.0014639	0.00218085	Fez1	distal.peaks	-10938	non.differential.peaks	0.307195
chr3	146162075	146163783	Peak_1643	-0.417387	5.73413	14.2621	0.000159031	0.000258662	Gng5	promoter.peaks	129	non.differential.peaks	0.119312
chr5	109985756	109988072	Peak_1644	-0.697324	7.75833	40.6179	1.85e-10	4.85e-10	Crlf2	promoter.peaks	1098	non.differential.peaks	0.143644
chr7	26443585	26444447	Peak_1645	-0.737825	5.37893	39.2039	3.82e-10	9.78e-10	Exosc5	promoter.peaks	-156	non.differential.peaks	0.205988
chr7	3552787	3553227	Peak_1646	-0.485982	2.43754	3.85262	0.0496684	0.0626724	Oscar	distal.peaks	14728	non.differential.peaks	0.436045
chr4	61947028	61947874	Peak_1647	-0.278053	4.57332	4.72893	0.0296592	0.0384631	Slc31a2	promoter.peaks	-28	non.differential.peaks	0.082059
chr13	29043932	29045848	Peak_1648	-0.368814	6.16247	10.4035	0.0012578	0.00188594	Sox4	promoter.peaks	661	non.differential.peaks	0.776549
chr11	29273199	29274524	Peak_1649	-0.462123	6.00242	17.9193	2.3e-05	4.02e-05	Ccdc88a	promoter.peaks	-310	non.differential.peaks	0.50222
chr2	38920412	38921532	Peak_1650	-0.628489	5.46569	30.0089	4.3e-08	9.39e-08	Golga1	promoter.peaks	-46	non.differential.peaks	0.113919
chr6	38586204	38587561	Peak_1651	-0.471875	4.60482	10.4056	0.00125631	0.00188385	Klrg2	promoter.peaks	356	non.differential.peaks	0.152736
chr5	23082320	23083023	Peak_1652	0.246985	4.31882	2.59516	0.107191	0.129524	Srpk2	distal.peaks	39717	non.differential.peaks	0.00785653
chr11	6099639	6100572	Peak_1653	-0.409205	4.30402	5.19611	0.0226375	0.0297776	Nudcd3	promoter.peaks	348	non.differential.peaks	0.262845
chr11	95170660	95171921	Peak_1654	-0.718592	5.8811	43.1588	5.05e-11	1.38e-10	Kat7	promoter.peaks	269	non.differential.peaks	0.54289
chr5	124889417	124890496	Peak_1655	-0.349203	5.6028	8.8361	0.00295329	0.00427191	Setd8	promoter.peaks	18	non.differential.peaks	0.250378
chr2	172825147	172826219	Peak_1656	-0.0870566	5.43014	0.633576	0.426047	0.46805	Rae1	promoter.peaks	65	non.differential.peaks	0.0625881
chr11	51813535	51814612	Peak_1657	0.384743	4.45143	5.34017	0.0208395	0.0275375	Ube2b	promoter.peaks	-106	non.differential.peaks	0.381404
chr4	141100949	141103103	Peak_1658	-0.74024	5.79972	45.3061	1.69e-11	4.77e-11	B330016D10Rik	promoter.peaks	-51	non.differential.peaks	0.0784046
chr5	115461435	115461801	Peak_1659	-0.394563	2.3411	1.95559	0.161986	0.190875	Sppl3	promoter.peaks	85	non.differential.peaks	0.241937
chr10	120747035	120748493	Peak_1660	-0.35727	5.57578	10.703	0.00106963	0.00161509	Tbc1d30	promoter.peaks	481	non.differential.peaks	0.181148
chr11	16407441	16408711	Peak_1661	-0.178823	5.90099	3.50006	0.0613665	0.0765837	Sec61g	promoter.peaks	411	non.differential.peaks	0.0707781
chr19	45005237	45006176	Peak_1662	-0.259411	5.36094	5.30835	0.0212235	0.0280091	Fam178a	promoter.peaks	98	non.differential.peaks	0.538032
chr10	93351738	93353057	Peak_1663	-0.310552	5.01756	5.97912	0.0144762	0.0194736	Metap2	promoter.peaks	1549	non.differential.peaks	0.207986
chr10	84084637	84085599	Peak_1664	-0.558081	4.85928	18.4973	1.7e-05	3e-05	Polr3b	promoter.peaks	-64	non.differential.peaks	0.141321
chr13	54850868	54851550	Peak_1665	-0.605597	3.87996	12.3101	0.000450524	0.000703773	Gprin1	promoter.peaks	-179	non.differential.peaks	0.103827
chr5	110659454	110660495	Peak_1666	-0.465665	4.96771	11.9135	0.000557277	0.000863587	Ankle2	promoter.peaks	-48	non.differential.peaks	0.191362
chr5	110714553	110715799	Peak_1667	-0.413986	5.41973	13.2503	0.000272542	0.000434231	Pxmp2	promoter.peaks	11	non.differential.peaks	0.16769
chr7	97213750	97214349	Peak_1668	-0.812209	2.38219	8.74088	0.00311155	0.00449165	E230029C05Rik	distal.peaks	36381	non.differential.peaks	0.0642483
chr15	85488099	85488491	Peak_1669	-0.0806539	2.43271	0.070654	0.790387	0.820062	Mirlet7c-2	distal.peaks	-48738	non.differential.peaks	0.0489567
chr10	123575536	123575879	Peak_1670	0.291871	2.77745	1.30811	0.252737	0.288515	4930503E24Rik	distal.peaks	-330422	non.differential.peaks	0.182456
chr7	17517288	17517889	Peak_1671	-1.06876	2.82948	14.3942	0.000148258	0.000241859	Calm3	distal.peaks	-8208	non.differential.peaks	0.0389203
chr4	59561547	59562681	Peak_1672	-0.549954	5.45212	24.2691	8.38e-07	1.65e-06	Ptbp3	promoter.peaks	122	non.differential.peaks	0.221501
chr5	15176745	15177553	Peak_1673	0.362369	2.63815	1.84159	0.174765	0.204884	Speer4cos	distal.peaks	-9379	non.differential.peaks	0.00578616
chr11	22758957	22760536	Peak_1674	0.219736	5.84565	4.35512	0.0368978	0.0473107	B3gnt2	promoter.peaks	-12	non.differential.peaks	0.114085
chr18	34490279	34491179	Peak_1675	-0.585885	4.84499	18.7054	1.53e-05	2.7e-05	Srp19	promoter.peaks	-70	non.differential.peaks	0.0830633
chr4	126430253	126431499	Peak_1676	-0.28978	5.33443	5.69023	0.0170596	0.0227661	AU040320	promoter.peaks	77	non.differential.peaks	0.631033
chr16	3233496	3234325	Peak_1677	-0.928326	5.29074	27.8616	1.3e-07	2.74e-07	Olfr161	distal.peaks	-358487	non.differential.peaks	0.0706301
chr5	110605168	110606302	Peak_1678	-0.393036	4.76453	9.64146	0.00190234	0.00280517	Golga3	promoter.peaks	15	non.differential.peaks	0.0746405
chr19	29715455	29716187	Peak_1679	0.139129	2.81556	0.260479	0.609792	0.649233	Ermp1	distal.peaks	7089	non.differential.peaks	0.032558
chr1	72496211	72496738	Peak_1680	-0.359419	3.15732	2.59205	0.107401	0.129766	2017-03-04	distal.peaks	86663	non.differential.peaks	0.12853
chr7	13550861	13551753	Peak_1681	-0.513815	5.56323	22.2177	2.43e-06	4.62e-06	Zfp324	promoter.peaks	94	non.differential.peaks	0.0538376
chr2	73730132	73731430	Peak_1682	-0.839886	6.10614	48.5785	3.17e-12	9.44e-12	Atf2	promoter.peaks	-85	non.differential.peaks	0.289546
chr13	99695536	99697062	Peak_1683	-0.576981	5.47606	27.0494	1.98e-07	4.11e-07	Tnpo1	promoter.peaks	40	non.differential.peaks	0.229119
chr11	6525480	6526618	Peak_1684	-0.687126	4.82954	24.7505	6.53e-07	1.3e-06	Tbrg4	promoter.peaks	21	non.differential.peaks	0.067158
chr16	32331953	32333404	Peak_1685	-0.663355	4.6902	20.8343	5.01e-06	9.24e-06	Ubxn7	promoter.peaks	341	non.differential.peaks	0.358121
chr10	80755234	80756257	Peak_1686	-0.682131	5.87392	40.5562	1.91e-10	5e-10	Pip5k1c	promoter.peaks	29	non.differential.peaks	0.257178
chr2	57090088	57091194	Peak_1687	-0.527208	5.91368	24.5178	7.36e-07	1.46e-06	Gpd2	promoter.peaks	-152	non.differential.peaks	0.143762
chr5	124170618	124171590	Peak_1688	-0.416334	4.73404	7.82476	0.00515352	0.00727828	Zcchc8	promoter.peaks	-51	non.differential.peaks	0.281763
chr17	30712806	30713841	Peak_1689	-0.637942	4.59743	18.5471	1.66e-05	2.93e-05	Btbd9	promoter.peaks	-92	non.differential.peaks	0.31861
chr5	137735285	137736317	Peak_1690	-0.0852984	5.10196	0.54613	0.459903	0.502184	Ufsp1	promoter.peaks	-96	non.differential.peaks	0.486803
chr17	34066134	34067895	Peak_1691	-0.307947	4.64945	4.79251	0.0285838	0.0371461	Rgl2	promoter.peaks	176	non.differential.peaks	0.330212
chr11	5161041	5162191	Peak_1692	-0.198528	4.82425	1.61064	0.204402	0.237074	Kremen1	promoter.peaks	-3	non.differential.peaks	0.164228
chr10	127774394	127775441	Peak_1693	-0.561885	5.19168	20.5663	5.76e-06	1.06e-05	Cs	promoter.peaks	30	non.differential.peaks	0.368324
chr2	52600649	52602069	Peak_1694	-0.597052	5.79904	26.0659	3.3e-07	6.72e-07	Stam2	promoter.peaks	-176	non.differential.peaks	0.113682
chrX	7829202	7830219	Peak_1695	-0.191545	4.55362	1.62425	0.2025	0.234993	Ftsj1	promoter.peaks	-179	non.differential.peaks	0
chr2	157193144	157193983	Peak_1696	-0.2911	3.79156	2.27672	0.131329	0.156788	Manbal	promoter.peaks	234	non.differential.peaks	0.0818012
chr15	99868775	99869873	Peak_1697	-0.566547	4.73654	12.3338	0.00044482	0.000695297	Dip2b	promoter.peaks	229	non.differential.peaks	0.261104
chr9	44728477	44729408	Peak_1698	-0.45472	3.35993	4.42534	0.035409	0.0454906	Atp5l	promoter.peaks	-118	non.differential.peaks	0.140442
chr12	109416625	109418258	Peak_1699	-0.660871	6.77008	46.6809	8.35e-12	2.42e-11	Setd3	promoter.peaks	52	non.differential.peaks	0.243776
chr3	21975541	21976368	Peak_1700	-0.607821	5.11084	17.6872	2.6e-05	4.53e-05	Tbl1xr1	promoter.peaks	381	non.differential.peaks	0.397384
chr2	77783629	77784713	Peak_1701	-0.234029	4.98803	3.47308	0.0623752	0.0777693	Cwc22	promoter.peaks	239	non.differential.peaks	0.143941
chr19	7025799	7026550	Peak_1702	-0.557705	4.11891	11.8265	0.000583929	0.000903231	Bad	distal.peaks	9123	non.differential.peaks	0.207184
chr11	104092300	104093134	Peak_1703	-0.395433	4.71417	8.77917	0.0030469	0.00440261	Mapt	promoter.peaks	-33	non.differential.peaks	0.403309
chr2	143370983	143372207	Peak_1704	-0.425173	5.8285	13.7247	0.000211655	0.000340559	Pcsk2	promoter.peaks	-274	non.differential.peaks	0.230552
chr2	146337327	146338171	Peak_1705	-0.331426	5.74479	8.69536	0.00319021	0.00459968	Ralgapa2	promoter.peaks	-9	non.differential.peaks	0.296116
chr2	131004864	131005603	Peak_1706	-0.256261	3.63597	1.39433	0.237675	0.272549	Cenpb	promoter.peaks	514	non.differential.peaks	0.806586
chr8	87432033	87432996	Peak_1707	-0.198779	4.41351	1.99802	0.157505	0.185925	Dnase2a	promoter.peaks	-8	non.differential.peaks	0.134032
chr2	162799111	162799873	Peak_1708	-0.0316894	4.3877	0.0376629	0.846122	0.871123	Sgk2	distal.peaks	-13725	non.differential.peaks	0.0420144
chr8	11008623	11009973	Peak_1709	-0.53625	6.31401	28.2233	1.08e-07	2.29e-07	Irs2	promoter.peaks	-868	non.differential.peaks	0.286571
chr17	3027022	3027412	Peak_1710	-0.280332	3.96692	1.75713	0.184983	0.216021	Pisd-ps2	distal.peaks	56966	non.differential.peaks	0.0719668
chr3	116297325	116298458	Peak_1711	-0.606965	5.13495	22.5902	2.01e-06	3.83e-06	Sass6	promoter.peaks	-34	non.differential.peaks	0.244662
chr13	101602641	101603776	Peak_1712	-0.244509	5.78818	5.45644	0.0194964	0.0258456	Slc30a5	promoter.peaks	173	non.differential.peaks	0.216841
chr4	122541463	122542369	Peak_1713	-0.65502	4.95299	27.8665	1.3e-07	2.73e-07	Cap1	distal.peaks	21208	non.differential.peaks	0.393741
chr19	10056751	10057948	Peak_1714	-0.219322	5.64712	4.53942	0.0331227	0.0426934	Fth1	promoter.peaks	214	non.differential.peaks	0.229371
chr5	116181896	116183294	Peak_1715	-0.348836	5.99607	10.7203	0.00105968	0.00160088	Ccdc64	promoter.peaks	-1027	non.differential.peaks	0.223726
chr15	76778570	76779589	Peak_1716	-0.851888	3.91276	18.6672	1.56e-05	2.76e-05	1110038F14Rik	promoter.peaks	106	non.differential.peaks	0.136721
chr11	90498850	90500298	Peak_1717	-0.306336	5.53851	6.685	0.00972276	0.0133364	Cox11	promoter.peaks	76	non.differential.peaks	0.179856
chr3	9704823	9705514	Peak_1718	-0.542803	4.04036	10.6429	0.00110493	0.00166621	Zfp704	distal.peaks	-95084	non.differential.peaks	0.134754
chr2	127614322	127615007	Peak_1719	-0.503555	3.09565	4.32838	0.0374818	0.0480208	Nphp1	promoter.peaks	-75	non.differential.peaks	0.127375
chr15	36425874	36426919	Peak_1720	-0.631134	4.48966	18.8435	1.42e-05	2.52e-05	Ankrd46	promoter.peaks	149	non.differential.peaks	0.0317151
chr15	102034470	102034796	Peak_1721	-0.257083	2.6216	1.06033	0.303139	0.341529	Zfp740	distal.peaks	-4065	non.differential.peaks	0.154046
chr4	59638622	59639742	Peak_1722	-0.384114	5.14894	10.575	0.00114626	0.00172579	E130308A19Rik	promoter.peaks	99	non.differential.peaks	0.265347
chr11	115885123	115886141	Peak_1723	-0.410086	5.64992	13.2323	0.000275164	0.000438216	H3f3b	promoter.peaks	186	non.differential.peaks	0.486172
chr8	10930662	10931341	Peak_1724	-0.664479	3.9616	15.5743	7.93e-05	0.000132497	3930402G23Rik	distal.peaks	-2545	non.differential.peaks	0.0232309
chrX	7273800	7274562	Peak_1725	-0.198386	4.12799	1.59881	0.206071	0.238907	Gpkow	promoter.peaks	-79	non.differential.peaks	0
chr5	110352266	110353261	Peak_1726	-0.133248	5.75604	1.68836	0.193817	0.225608	Gm15446	distal.peaks	-9818	non.differential.peaks	0.0436787
chr10	70700312	70701345	Peak_1727	-0.304188	5.48075	7.77642	0.00529326	0.00746639	Tfam	promoter.peaks	-37	non.differential.peaks	0.0897012
chr11	96777353	96778238	Peak_1728	-0.614428	5.23543	30.3972	3.52e-08	7.74e-08	Cdk5rap3	promoter.peaks	-1	non.differential.peaks	0.237019
chr2	173902588	173903019	Peak_1729	-0.581405	3.57676	8.83513	0.00295487	0.00427409	Stx16	promoter.peaks	252	non.differential.peaks	0.467303
chr2	155554922	155555457	Peak_1730	-0.147081	4.07435	0.775377	0.378559	0.419437	Edem2	promoter.peaks	21	non.differential.peaks	0.440601
chr5	77017401	77018541	Peak_1731	0.0141407	5.36195	0.0142385	0.905018	0.923704	Cep135	distal.peaks	-2768	non.differential.peaks	0.124372
chr4	13669823	13671037	Peak_1732	-0.338489	6.56239	11.2543	0.000794401	0.00121436	Runx1t1	promoter.peaks	-19	non.differential.peaks	0.64495
chr16	94511355	94512120	Peak_1733	-0.611096	4.14472	14.0229	0.0001806	0.000292369	Hlcs	distal.peaks	-2275	non.differential.peaks	0.33426
chr12	14015566	14016559	Peak_1734	-0.648992	5.01658	22.1047	2.58e-06	4.88e-06	Fam84a	distal.peaks	142781	non.differential.peaks	0.164639
chr19	9027612	9028559	Peak_1735	-0.0944902	4.76989	0.461462	0.496942	0.539215	Tut1	promoter.peaks	-254	non.differential.peaks	0.1618
chr10	41238285	41239726	Peak_1736	-0.873889	5.94583	50.1813	1.4e-12	4.28e-12	Cd164	promoter.peaks	-300	non.differential.peaks	0.10898
chr8	90723841	90724409	Peak_1737	-0.0380787	3.20836	0.0273272	0.8687	0.891139	Papd5	promoter.peaks	1013	non.differential.peaks	0.757504
chr7	106330842	106331769	Peak_1738	-0.600767	4.93397	24.5687	7.17e-07	1.42e-06	Dgat2	promoter.peaks	-83	non.differential.peaks	0.210157
chr16	80196305	80197147	Peak_1739	-0.465677	4.53923	8.89552	0.00285872	0.00414063	Ncam2	distal.peaks	-1004216	non.differential.peaks	0.226402
chr11	97643157	97644041	Peak_1740	-0.79303	3.82186	14.1518	0.000168636	0.000273655	Rpl23	promoter.peaks	154	non.differential.peaks	0.14833
chr13	21825944	21827593	Peak_1741	-0.220015	4.81541	3.05661	0.0804092	0.098882	Hist1h4j	promoter.peaks	-196	non.differential.peaks	0.271784
chrX	71166863	71167806	Peak_1742	-0.234699	4.59839	2.96616	0.0850237	0.104224	Naa10	promoter.peaks	-52	non.differential.peaks	0
chr5	106186563	106187478	Peak_1743	-0.629831	5.65812	36.0602	1.91e-09	4.66e-09	Lrrc8d	distal.peaks	57192	non.differential.peaks	0.179296
chr19	8971831	8972964	Peak_1744	-0.0454255	5.07289	0.119758	0.729297	0.762932	Ganab	promoter.peaks	-203	non.differential.peaks	0.492489
chr12	70284627	70286118	Peak_1745	-0.344939	6.19099	9.37334	0.00220164	0.00322547	Mgat2	promoter.peaks	228	non.differential.peaks	0.48646
chr5	112669701	112670143	Peak_1746	-0.0341185	2.99156	0.0264179	0.870884	0.893069	Cryba4	distal.peaks	11600	non.differential.peaks	0.10374
chr11	100388405	100389800	Peak_1747	-0.612039	5.25915	30.9312	2.67e-08	5.93e-08	Acly	promoter.peaks	211	non.differential.peaks	0.214665
chr5	5379592	5381274	Peak_1748	-0.0366162	5.4449	0.0890553	0.765382	0.796582	Cdk14	promoter.peaks	-182	non.differential.peaks	0.214239
chr5	143873801	143875078	Peak_1749	0.0571846	5.01908	0.197677	0.656603	0.693938	Rnf216	promoter.peaks	259	non.differential.peaks	0.124294
chr11	98010479	98012137	Peak_1750	-0.512235	4.83093	11.6711	0.000634796	0.000979376	Fbxl20	promoter.peaks	-378	non.differential.peaks	0.361869
chr9	71333229	71333906	Peak_1751	-0.196767	3.39492	0.854028	0.355415	0.395844	Polr2m	promoter.peaks	222	non.differential.peaks	0.218622
chr17	56855865	56857436	Peak_1752	-0.572244	6.2675	33.331	7.77e-09	1.8e-08	Vmac	promoter.peaks	-307	non.differential.peaks	0.176604
chr13	38619406	38620829	Peak_1753	-0.551982	5.10376	19.5561	9.77e-06	1.76e-05	Txndc5	promoter.peaks	211	non.differential.peaks	0.159812
chr11	118883868	118884967	Peak_1754	-0.175238	4.15906	1.01149	0.314547	0.353394	Cbx2	promoter.peaks	75	non.differential.peaks	0.281115
chr7	29177430	29178396	Peak_1755	-0.627464	5.48933	23.3289	1.37e-06	2.64e-06	Paf1	promoter.peaks	-102	non.differential.peaks	0.313574
chr4	46208573	46209651	Peak_1756	-0.27776	4.68412	3.86898	0.0491863	0.0621039	Xpa	promoter.peaks	71	non.differential.peaks	0.260449
chr19	8962992	8963694	Peak_1757	-0.442226	4.17879	8.05518	0.00453739	0.00644351	1810009A15Rik	promoter.peaks	-30	non.differential.peaks	0.390284
chr17	66868086	66869490	Peak_1758	-0.586375	4.85902	19.2084	1.17e-05	2.1e-05	Rab12	promoter.peaks	222	non.differential.peaks	0.293495
chr7	52252603	52253488	Peak_1759	-0.983963	4.78089	38.1756	6.47e-10	1.63e-09	Irf3	promoter.peaks	28	non.differential.peaks	0.147761
chr5	88971778	88972407	Peak_1760	-0.130918	3.51929	0.425525	0.514193	0.556254	Utp3	distal.peaks	-11415	non.differential.peaks	0.0876889
chr4	130036842	130037702	Peak_1761	-0.25742	5.14835	4.10285	0.042811	0.0544645	Zcchc17	promoter.peaks	-82	non.differential.peaks	0.279202
chr9	42071711	42072684	Peak_1762	-0.260592	3.82937	2.31442	0.128179	0.153266	Sc5d	promoter.peaks	185	non.differential.peaks	0.0819446
chr19	60865944	60867301	Peak_1763	-0.164191	5.80891	1.61266	0.204118	0.236765	Eif3a	promoter.peaks	-27	non.differential.peaks	0.306638
chr4	45421227	45422606	Peak_1764	-0.0357314	5.13852	0.10013	0.751673	0.783808	Slc25a51	promoter.peaks	-279	non.differential.peaks	0.0665623
chr2	156817260	156818216	Peak_1765	-0.445086	4.82799	13.0735	0.000299505	0.000475606	Ndrg3	promoter.peaks	109	non.differential.peaks	0.118833
chr1	172797467	172798394	Peak_1766	-1.13059	4.50969	46.5731	8.83e-12	2.55e-11	Atf6	promoter.peaks	-29	non.differential.peaks	0.130048
chr17	47573370	47574373	Peak_1767	-0.546459	3.62003	9.24711	0.00235867	0.00344504	AI661453	promoter.peaks	284	non.differential.peaks	0.323934
chr4	11002782	11003707	Peak_1768	-0.135699	5.10824	1.13004	0.287767	0.325517	Ndufaf6	promoter.peaks	107	non.differential.peaks	0.118708
chr10	116386487	116387827	Peak_1769	-0.412349	5.09359	10.9151	0.000953833	0.00144695	Rab3ip	promoter.peaks	279	non.differential.peaks	0.199808
chr4	109078512	109079780	Peak_1770	-0.390388	5.80592	14.77	0.00012145	0.000199548	Ttc39a	promoter.peaks	-559	non.differential.peaks	0.258119
chr17	26205206	26206811	Peak_1771	-0.659291	4.55637	19.8986	8.17e-06	1.48e-05	Rab11fip3	promoter.peaks	113	non.differential.peaks	0.181641
chr4	153348706	153349662	Peak_1772	-0.255482	4.85829	3.47575	0.0622746	0.0776544	Dffb	promoter.peaks	6	non.differential.peaks	0.20579
chr17	45709381	45711607	Peak_1773	-0.466459	5.8636	13.6791	0.000216851	0.000348549	Hsp90ab1	promoter.peaks	-284	non.differential.peaks	0.146877
chr2	25429906	25430797	Peak_1774	-0.719817	5.14977	31.5603	1.93e-08	4.34e-08	Phpt1	promoter.peaks	39	non.differential.peaks	0.19359
chr4	133684202	133684985	Peak_1775	-0.192882	4.42284	1.92604	0.165192	0.194407	Sh3bgrl3	promoter.peaks	74	non.differential.peaks	0.23761
chr2	151614012	151614672	Peak_1776	-0.578958	4.47012	9.16778	0.00246313	0.0035914	Psmf1	distal.peaks	-47313	non.differential.peaks	0.0397927
chr19	60831488	60833208	Peak_1777	-0.154585	5.99924	2.10959	0.146379	0.173627	Nanos1	promoter.peaks	458	non.differential.peaks	0.406375
chr9	86589193	86590363	Peak_1778	-0.302402	4.10599	2.65514	0.103216	0.125021	Me1	promoter.peaks	169	non.differential.peaks	0.122485
chr2	158620007	158620924	Peak_1779	-0.104345	5.22958	0.764007	0.382078	0.423083	Dhx35	promoter.peaks	-90	non.differential.peaks	0.140687
chr11	74302744	74303434	Peak_1780	-0.201496	4.03604	1.231	0.267213	0.303745	Rap1gap2	distal.peaks	100571	non.differential.peaks	0.0931172
chr2	181501388	181502265	Peak_1781	0.202773	5.33176	2.89725	0.0887306	0.108498	Myt1	promoter.peaks	93	non.differential.peaks	0.653112
chr2	90893890	90894664	Peak_1782	-0.906339	4.7589	34.9759	3.34e-09	7.97e-09	Psmc3	promoter.peaks	104	non.differential.peaks	0.132348
chr12	72116292	72117702	Peak_1783	-0.434382	6.55519	20.7313	5.28e-06	9.74e-06	Arid4a	promoter.peaks	43	non.differential.peaks	0.621904
chr16	3232746	3233055	Peak_1784	-0.771194	4.0442	8.64211	0.00328481	0.0047301	Olfr161	distal.peaks	-359497	non.differential.peaks	0.0628387
chr10	127813434	127814967	Peak_1785	-0.547749	4.62711	11.8539	0.000575413	0.000890525	Ankrd52	promoter.peaks	21	non.differential.peaks	0.319942
chr13	23537286	23538789	Peak_1786	-0.757555	5.30694	27.8953	1.28e-07	2.7e-07	C230035I16Rik	distal.peaks	-15152	non.differential.peaks	0.148341
chr18	46439596	46440794	Peak_1787	-0.534538	4.55627	11.444	0.000717249	0.00110126	Pggt1b	promoter.peaks	309	non.differential.peaks	0.145335
chr5	117768774	117769671	Peak_1788	0.0827484	4.19284	0.282882	0.594819	0.634819	Vsig10	promoter.peaks	-52	non.differential.peaks	0.24833
chr5	144381370	144382272	Peak_1789	-0.135288	4.51645	0.898057	0.343303	0.383279	Cyth3	promoter.peaks	-1495	non.differential.peaks	0.221878
chr4	63029544	63030079	Peak_1790	-0.142767	2.99891	0.427384	0.513276	0.555354	Orm2	distal.peaks	6329	non.differential.peaks	0.0475037
chr19	46412612	46413565	Peak_1791	-0.572659	4.41944	14.3453	0.000152161	0.000247978	Cuedc2	promoter.peaks	61	non.differential.peaks	0.311818
chr4	11485606	11486606	Peak_1792	-0.233384	5.22438	3.64009	0.0564038	0.0706955	Rad54b	promoter.peaks	39	non.differential.peaks	0.0629161
chr8	3675964	3677083	Peak_1793	-0.756995	5.17397	37.6552	8.44e-10	2.11e-09	Trappc5	promoter.peaks	47	non.differential.peaks	0.100061
chr10	79758398	79758777	Peak_1794	-0.24492	3.00972	1.21358	0.270624	0.307321	Rps15	distal.peaks	3412	non.differential.peaks	0.338892
chr2	93663640	93663990	Peak_1795	-0.31704	3.12934	2.36175	0.124343	0.14895	Ext2	promoter.peaks	-1090	non.differential.peaks	0.0553989
chr5	125885230	125887150	Peak_1796	-0.204463	4.97868	1.93534	0.164176	0.193263	Ubc	distal.peaks	-15803	non.differential.peaks	0.135033
chr1	58768025	58768808	Peak_1797	-0.723347	4.61914	21.0767	4.41e-06	8.19e-06	Cflar	promoter.peaks	-1713	non.differential.peaks	0.106226
chr4	134479172	134480526	Peak_1798	-0.188628	4.95051	2.05598	0.15161	0.179432	Rsrp1	promoter.peaks	309	non.differential.peaks	0.152695
chr17	35118396	35119353	Peak_1799	-0.818868	4.28547	27.8285	1.33e-07	2.79e-07	Lsm2	promoter.peaks	76	non.differential.peaks	0.089477
chr17	27340556	27341862	Peak_1800	-0.826846	4.3926	17.2334	3.31e-05	5.7e-05	Lemd2	promoter.peaks	174	non.differential.peaks	0.440315
chr2	18593569	18594647	Peak_1801	-0.638388	5.38284	24.4861	7.48e-07	1.48e-06	Commd3	promoter.peaks	19	non.differential.peaks	0.387299
chr4	118109494	118110506	Peak_1802	-0.426682	5.33848	13.9868	0.000184102	0.000297743	Cdc20	promoter.peaks	-52	non.differential.peaks	0.255618
chr2	3035286	3036302	Peak_1803	-0.765335	5.18051	33.417	7.44e-09	1.73e-08	Fam171a1	promoter.peaks	134	non.differential.peaks	0.362857
chr19	8809867	8810739	Peak_1804	-0.342603	3.78448	3.73735	0.0532088	0.0669101	Wdr74	promoter.peaks	-26	non.differential.peaks	0.28477
chr7	130189978	130190665	Peak_1805	-0.422054	3.70175	5.58049	0.0181617	0.0241605	Rbbp6	distal.peaks	76244	non.differential.peaks	0.103766
chr19	10198638	10199241	Peak_1806	-0.346023	4.25234	4.07946	0.0434075	0.0551704	Fads2	distal.peaks	-22947	non.differential.peaks	0.20676
chr19	40465923	40466396	Peak_1807	0.0976881	2.93419	0.224318	0.635769	0.674176	Sorbs1	distal.peaks	10640	non.differential.peaks	0.0261603
chr2	38366905	38367730	Peak_1808	-0.00205565	3.34375	8.4e-05	0.992689	0.993805	Nek6	promoter.peaks	-78	non.differential.peaks	0.163079
chr7	125738588	125739105	Peak_1809	-0.15739	2.70527	0.311246	0.576917	0.617801	Tmc5	promoter.peaks	-1964	non.differential.peaks	0.135539
chr11	77851333	77852043	Peak_1810	0.301526	3.13287	1.57834	0.209	0.242065	Flot2	promoter.peaks	245	non.differential.peaks	0.291737
chr7	152100272	152101562	Peak_1811	-0.323895	5.20094	6.6073	0.0101561	0.0139016	Oraov1	promoter.peaks	-182	non.differential.peaks	0.241933
chr2	156022107	156023020	Peak_1812	-0.506829	5.59507	24.9355	5.93e-07	1.18e-06	Phf20	promoter.peaks	181	non.differential.peaks	0.431755
chr13	31898073	31898905	Peak_1813	-0.76892	4.83588	24.509	7.4e-07	1.46e-06	Foxc1	promoter.peaks	-26	non.differential.peaks	0.260484
chr2	62171820	62173475	Peak_1814	0.431694	5.24718	12.7939	0.000347758	0.000549215	Dpp4	distal.peaks	77640	non.differential.peaks	0.673208
chr5	114221319	114222066	Peak_1815	-0.241111	4.38706	2.39782	0.121504	0.145772	Sart3	promoter.peaks	-35	non.differential.peaks	0.325622
chr4	129277507	129278371	Peak_1816	-0.327393	4.05825	4.11706	0.0424528	0.0540284	Tmem234	promoter.peaks	-12	non.differential.peaks	0.335887
chr11	59859520	59860227	Peak_1817	0.213475	4.20722	1.57449	0.209556	0.242628	Pemt	distal.peaks	-9533	non.differential.peaks	0.109503
chr2	164610932	164612172	Peak_1818	-0.605018	5.35619	23.8482	1.04e-06	2.04e-06	Snx21	promoter.peaks	31	non.differential.peaks	0.274873
chr11	20640627	20642087	Peak_1819	-0.282221	5.86849	7.91636	0.00489896	0.00693322	Aftph	promoter.peaks	194	non.differential.peaks	0.398561
chr4	142801817	142803223	Peak_1820	-0.378499	4.43642	6.0353	0.0140226	0.0188895	Prdm2	promoter.peaks	92	non.differential.peaks	0.100459
chr4	45120475	45121369	Peak_1821	-0.387797	4.43711	6.61774	0.0100968	0.013825	Tomm5	promoter.peaks	63	non.differential.peaks	0.179696
chr9	86639023	86639390	Peak_1822	-0.29925	2.81283	1.42933	0.231873	0.266347	Prss35	distal.peaks	2773	non.differential.peaks	0.17575
chr2	105508435	105509077	Peak_1823	-0.95555	4.58274	30.5626	3.23e-08	7.13e-08	Pax6	promoter.peaks	-297	non.differential.peaks	0.191269
chr11	28634952	28635376	Peak_1824	-0.1122	2.41359	0.158383	0.690649	0.726334	Mir216b	distal.peaks	-11027	non.differential.peaks	0.720598
chr9	59381508	59382178	Peak_1825	-0.909966	3.19228	16.4217	5.07e-05	8.61e-05	Hexa	distal.peaks	-5631	non.differential.peaks	0.329839
chr2	180190482	180191604	Peak_1826	-0.604571	5.45117	30.2966	3.71e-08	8.14e-08	Slco4a1	distal.peaks	-4640	non.differential.peaks	0.0875138
chr13	25111322	25112753	Peak_1827	-0.707571	5.29156	28.1057	1.15e-07	2.43e-07	Mrs2	promoter.peaks	148	non.differential.peaks	0.109839
chr19	45080555	45081415	Peak_1828	-0.576817	4.68559	17.1114	3.53e-05	6.06e-05	Mrpl43	promoter.peaks	-53	non.differential.peaks	0.298067
chr8	74446342	74447403	Peak_1829	-0.369781	5.3582	10.3768	0.0012761	0.00191215	Zfp617	promoter.peaks	149	non.differential.peaks	0.30657
chr12	114179815	114180683	Peak_1830	-0.515774	4.30585	11.3032	0.000773738	0.00118422	Nudt14	promoter.peaks	80	non.differential.peaks	0.24085
chr2	93997678	93998549	Peak_1831	-0.500345	6.91892	20.2883	6.66e-06	1.22e-05	Hsd17b12	promoter.peaks	-48	non.differential.peaks	0.2255
chr5	97425911	97427599	Peak_1832	0.0118146	6.09852	0.0122819	0.911756	0.92975	Bmp2k	promoter.peaks	47	non.differential.peaks	0.233813
chr5	39075426	39076450	Peak_1833	-0.140455	5.23429	1.36603	0.242495	0.277671	Zfp518b	promoter.peaks	127	non.differential.peaks	0.159594
chr6	29697888	29698964	Peak_1834	-0.0894795	4.68343	0.161353	0.687914	0.723784	Smo	distal.peaks	12929	non.differential.peaks	0
chr7	96780807	96781879	Peak_1835	-0.377786	5.47962	10.6607	0.00109436	0.00165104	Me3	promoter.peaks	15	non.differential.peaks	0.163481
chr13	81022059	81022728	Peak_1836	-0.247618	5.64198	4.65652	0.0309359	0.0400253	Arrdc3	promoter.peaks	-289	non.differential.peaks	0.351009
chr5	137994430	137995127	Peak_1837	0.218499	3.95646	1.62997	0.201707	0.234132	Actl6b	promoter.peaks	-4	non.differential.peaks	0.285818
chr3	105489938	105491044	Peak_1838	-0.623314	5.72321	36.0633	1.91e-09	4.65e-09	Ddx20	promoter.peaks	-2	non.differential.peaks	0.248282
chr19	4305404	4305975	Peak_1839	-0.0164066	2.79162	0.00538872	0.941482	0.954178	Adrbk1	promoter.peaks	265	non.differential.peaks	0.168271
chr11	119365061	119365330	Peak_1840	-0.174199	1.90786	0.29603	0.586382	0.626926	Endov	distal.peaks	12262	non.differential.peaks	0.0875
chr12	112126896	112128176	Peak_1841	-0.371577	5.44758	12.1791	0.000483292	0.0007529	Tecpr2	promoter.peaks	62	non.differential.peaks	0.128123
chr5	114577498	114578334	Peak_1842	-0.133119	4.29407	0.618635	0.431555	0.473486	Alkbh2	promoter.peaks	269	non.differential.peaks	0.259894
chr12	72075290	72076244	Peak_1843	-0.424236	5.38731	10.9285	0.000946979	0.00143682	Psma3	promoter.peaks	157	non.differential.peaks	0.158147
chr17	28758416	28759737	Peak_1844	-0.619778	4.53213	18.4858	1.71e-05	3.02e-05	Srpk1	promoter.peaks	322	non.differential.peaks	0.28738
chr13	25028806	25030008	Peak_1845	-0.45161	4.65674	8.09369	0.00444196	0.0063135	Aldh5a1	promoter.peaks	123	non.differential.peaks	0.155377
chr1	137264744	137265941	Peak_1846	-0.850031	4.62218	35.3185	2.8e-09	6.72e-09	Shisa4	distal.peaks	6297	non.differential.peaks	0.0570593
chr4	135411432	135412577	Peak_1847	-0.505994	5.06432	16.1697	5.79e-05	9.79e-05	Srsf10	promoter.peaks	19	non.differential.peaks	0.227081
chr17	80878749	80879323	Peak_1848	-0.290739	4.05003	2.59015	0.10753	0.129903	Sos1	promoter.peaks	757	non.differential.peaks	0.387703
chr4	135519242	135520918	Peak_1849	-0.481405	5.23563	14.0539	0.000177641	0.00028778	Gale	promoter.peaks	-1000	non.differential.peaks	0.105518
chr8	9770097	9771172	Peak_1850	-0.481699	4.73551	12.9422	0.000321251	0.000508835	Fam155a	promoter.peaks	388	non.differential.peaks	0.920714
chr12	72931580	72932726	Peak_1851	-0.519318	6.06075	27.1142	1.92e-07	3.98e-07	Daam1	promoter.peaks	98	non.differential.peaks	0.369232
chr12	21117070	21118790	Peak_1852	-0.853494	5.72128	52.1425	5.16e-13	1.63e-12	Asap2	promoter.peaks	313	non.differential.peaks	0.235081
chr8	27704180	27705169	Peak_1853	-0.844663	4.38349	20.8101	5.07e-06	9.36e-06	2310008N11Rik	distal.peaks	230220	non.differential.peaks	0.455169
chr17	87970661	87971254	Peak_1854	-0.039732	3.704	0.0418554	0.837896	0.863679	Epcam	distal.peaks	-64361	non.differential.peaks	0.0572643
chr5	111308385	111309471	Peak_1855	-0.0922108	4.03947	0.221779	0.637687	0.675924	Ttc28	promoter.peaks	106	non.differential.peaks	0.358409
chr2	120556472	120557746	Peak_1856	-0.677937	5.08375	28.0297	1.19e-07	2.52e-07	Cdan1	promoter.peaks	144	non.differential.peaks	0.37323
chr11	102254224	102255265	Peak_1857	-0.577342	4.26272	13.5149	0.00023668	0.000379099	Rundc3a	promoter.peaks	28	non.differential.peaks	0.402089
chr2	155651586	155652801	Peak_1858	-0.39988	4.7059	9.30537	0.00228483	0.00334169	Eif6	promoter.peaks	467	non.differential.peaks	0.206118
chr5	23950577	23951350	Peak_1859	-0.376189	4.79569	8.38417	0.00378503	0.00541586	Fastk	promoter.peaks	89	non.differential.peaks	0.31661
chr19	38470059	38470785	Peak_1860	-0.363447	4.45666	4.56282	0.0326731	0.0421481	Slc35g1	promoter.peaks	-48	non.differential.peaks	0.0841541
chr8	94396312	94397050	Peak_1861	-0.419165	3.86613	4.67688	0.0305713	0.0395764	Irx3	distal.peaks	-71128	non.differential.peaks	0.743758
chr4	124391667	124392495	Peak_1862	-0.222659	4.25133	2.18523	0.13934	0.16577	Sf3a3	promoter.peaks	-24	non.differential.peaks	0.198373
chr3	96708668	96709739	Peak_1863	-0.736128	4.3184	25.7801	3.83e-07	7.75e-07	Gpr89	promoter.peaks	17	non.differential.peaks	0.0909347
chr17	6428664	6430120	Peak_1864	-0.304795	5.82576	8.20609	0.00417501	0.00594929	Dynlt1b	promoter.peaks	132	non.differential.peaks	0.0764818
chr15	97938628	97939560	Peak_1865	-0.279134	3.90576	2.97771	0.0844185	0.103527	Pfkm	promoter.peaks	192	non.differential.peaks	0.208267
chr17	35188705	35188947	Peak_1866	-0.367649	2.90896	2.8006	0.094229	0.114766	Clic1	promoter.peaks	1638	non.differential.peaks	0.497864
chr2	90495142	90495990	Peak_1867	-0.356373	3.92845	2.66792	0.102389	0.124083	Nup160	distal.peaks	-21806	non.differential.peaks	0.229841
chr11	113075897	113076884	Peak_1868	-0.713956	5.18633	13.8727	0.000195619	0.000315614	4732490B19Rik	distal.peaks	-5408	non.differential.peaks	0.0883381
chr2	31626467	31627285	Peak_1869	-0.43777	3.87498	6.74767	0.00938702	0.0128955	Abl1	distal.peaks	11183	non.differential.peaks	0.255116
chr17	56322482	56323527	Peak_1870	-0.270086	5.0487	3.95498	0.0467329	0.0591692	Mydgf	promoter.peaks	338	non.differential.peaks	0.201881
chr5	21242705	21243375	Peak_1871	-0.0236503	4.28303	0.0260222	0.871846	0.893901	Pmpcb	promoter.peaks	62	non.differential.peaks	0.0452027
chr5	31495020	31496278	Peak_1872	-0.245743	5.53124	4.23327	0.039639	0.0506399	Snx17	promoter.peaks	-28	non.differential.peaks	0.327632
chr2	18688268	18689177	Peak_1873	-0.661071	4.94999	27.0791	1.95e-07	4.05e-07	Spag6l	distal.peaks	68074	non.differential.peaks	0.0681516
chr11	87880866	87882748	Peak_1874	-0.678217	4.67152	13.7406	0.000209871	0.00033778	Vezf1	promoter.peaks	26	non.differential.peaks	0.565464
chr3	58329236	58330464	Peak_1875	-0.620427	6.08617	33.5065	7.1e-09	1.65e-08	Serp1	promoter.peaks	-44	non.differential.peaks	0.300123
chr2	84490510	84491215	Peak_1876	-0.445413	5.08646	12.2251	0.000471514	0.00073529	Ctnnd1	promoter.peaks	34	non.differential.peaks	0.653259
chr7	148824641	148825092	Peak_1877	0.521653	2.11906	2.04778	0.152428	0.180332	Muc6	distal.peaks	16340	non.differential.peaks	0.0065885
chr8	96199025	96199928	Peak_1878	-0.183705	5.10955	2.34939	0.125332	0.150058	Gnao1	distal.peaks	-135261	non.differential.peaks	0.0800376
chr17	84397117	84397470	Peak_1879	-0.605715	3.59371	10.0806	0.00149837	0.00223006	4933433H22Rik	distal.peaks	-80706	non.differential.peaks	0.0767119
chr7	105326301	105327639	Peak_1880	-0.513185	5.07633	19.777	8.7e-06	1.57e-05	Capn5	promoter.peaks	-267	non.differential.peaks	0.0898342
chr4	122959672	122960548	Peak_1881	-0.291234	4.29137	3.71252	0.0540058	0.0678506	Pabpc4	promoter.peaks	-44	non.differential.peaks	0.469899
chr8	129278036	129278707	Peak_1882	-0.463578	4.31577	9.46629	0.00209283	0.00307387	Irf2bp2	distal.peaks	-161036	non.differential.peaks	0.0144256
chr4	33117716	33118924	Peak_1883	-0.478616	5.50594	12.3259	0.000446716	0.000698126	4933421O10Rik	promoter.peaks	-22	non.differential.peaks	0.149836
chr11	97261601	97262726	Peak_1884	-0.283481	4.2256	3.46249	0.0627757	0.0782416	Socs7	distal.peaks	38299	non.differential.peaks	0.149808
chr1	10247085	10248039	Peak_1885	-0.17845	4.3151	1.54083	0.214494	0.247934	Arfgef1	distal.peaks	-24811	non.differential.peaks	0.0942796
chr7	25756848	25757894	Peak_1886	-0.603729	5.28079	26.3673	2.82e-07	5.78e-07	Rabac1	promoter.peaks	376	non.differential.peaks	0.361528
chr12	4923796	4925095	Peak_1887	-0.714891	5.97933	44.4772	2.57e-11	7.19e-11	Atad2b	promoter.peaks	287	non.differential.peaks	0.429478
chr2	162991993	162992658	Peak_1888	0.184585	4.30413	1.5624	0.211315	0.244494	Tox2	distal.peaks	-58864	non.differential.peaks	0.127075
chr5	37632706	37633695	Peak_1889	-0.0473696	5.2953	0.166313	0.68341	0.719522	Crmp1	promoter.peaks	-96	non.differential.peaks	0.338163
chr15	79233118	79234433	Peak_1890	-0.3444	4.17191	3.99148	0.0457308	0.0579693	Tmem184b	promoter.peaks	-43	non.differential.peaks	0.22104
chr2	113668334	113669643	Peak_1891	-0.719155	5.32669	27.9785	1.23e-07	2.59e-07	Scg5	promoter.peaks	259	non.differential.peaks	0.0764542
chr5	35917294	35918037	Peak_1892	-0.156787	4.01568	1.09223	0.295977	0.3341	Trmt44	promoter.peaks	53	non.differential.peaks	0.163632
chr17	47638679	47639561	Peak_1893	-0.538067	5.20078	20.9955	4.6e-06	8.53e-06	Taf8	promoter.peaks	116	non.differential.peaks	0.195636
chr17	46909154	46910266	Peak_1894	-0.644114	4.26232	16.2895	5.44e-05	9.21e-05	2310039H08Rik	promoter.peaks	126	non.differential.peaks	0.117654
chr3	108191964	108192637	Peak_1895	-0.592693	3.74287	12.0287	0.000523882	0.0008136	Psrc1	distal.peaks	5545	non.differential.peaks	0.0419718
chr15	96471595	96472524	Peak_1896	-0.110803	4.07722	0.377255	0.539076	0.580855	Slc38a1	promoter.peaks	333	non.differential.peaks	0.0691258
chr15	97077242	97078696	Peak_1897	0.11589	4.17706	0.562469	0.453267	0.495561	Amigo2	promoter.peaks	-251	non.differential.peaks	0.173757
chr17	26260258	26260883	Peak_1898	-0.714249	3.7815	15.6758	7.52e-05	0.000125874	Mrpl28	promoter.peaks	123	non.differential.peaks	0.378419
chr9	82867656	82868350	Peak_1899	-0.0156965	3.56552	0.00632355	0.936618	0.951985	Phip	promoter.peaks	1093	non.differential.peaks	0.662892
chr17	27759597	27760956	Peak_1900	-0.900418	4.64037	39.882	2.7e-10	6.99e-10	Nudt3	promoter.peaks	120	non.differential.peaks	0.317794
chr9	90008352	90010060	Peak_1901	-0.520079	5.13968	18.4442	1.75e-05	3.09e-05	Morf4l1	promoter.peaks	452	non.differential.peaks	0.184257
chr8	98134420	98135229	Peak_1902	-0.556484	4.22307	12.8213	0.0003427	0.000541503	Gins3	distal.peaks	-22634	non.differential.peaks	0.0851481
chr1	36569396	36569797	Peak_1903	-1.01211	3.11439	12.1207	0.000498651	0.00077588	Cnnm3	promoter.peaks	876	non.differential.peaks	0.748664
chr2	75775966	75776773	Peak_1904	-0.498283	4.22481	9.33056	0.00225363	0.00329836	Ttc30b	promoter.peaks	149	non.differential.peaks	0.548365
chr4	140835183	140835603	Peak_1905	-0.12285	2.78647	0.26984	0.603439	0.64313	Epha2	distal.peaks	-21743	non.differential.peaks	0
chr5	23900021	23900726	Peak_1906	-0.340604	5.92342	11.271	0.00078729	0.00120394	Abcb8	promoter.peaks	400	non.differential.peaks	0.239314
chr15	79634269	79635414	Peak_1907	0.452518	3.84885	5.38981	0.0202546	0.0268033	Nptxr	promoter.peaks	297	non.differential.peaks	0.599239
chr2	74663581	74664466	Peak_1908	-0.888455	4.33313	29.7271	4.97e-08	1.08e-07	Mtx2	promoter.peaks	155	non.differential.peaks	0.115642
chr2	163297566	163298665	Peak_1909	-0.0116588	5.09968	0.0104192	0.918698	0.936007	2310001K24Rik	promoter.peaks	-165	non.differential.peaks	0.212855
chr2	168780208	168781498	Peak_1910	-0.0599661	5.48973	0.273335	0.601104	0.640906	Zfp64	promoter.peaks	234	non.differential.peaks	0.22777
chr15	64143250	64144811	Peak_1911	-0.615698	5.54711	24.2521	8.45e-07	1.66e-06	Asap1	promoter.peaks	204	non.differential.peaks	0.306021
chr10	93497884	93499325	Peak_1912	-0.348703	5.80841	9.91623	0.00163827	0.00243066	Vezt	promoter.peaks	-112	non.differential.peaks	0.268775
chr17	15636364	15637147	Peak_1913	-0.523128	4.84985	17.3661	3.08e-05	5.33e-05	Tbp	promoter.peaks	-96	non.differential.peaks	0.0644592
chr5	111268452	111269243	Peak_1914	-0.139054	5.59073	1.70987	0.191002	0.22256	Hscb	promoter.peaks	-52	non.differential.peaks	0.281654
chr17	36106263	36107335	Peak_1915	-0.504857	5.49504	19.1932	1.18e-05	2.11e-05	Abcf1	promoter.peaks	-104	non.differential.peaks	0.0986859
chr15	99304500	99305358	Peak_1916	-0.451796	3.92828	5.82845	0.015769	0.0211244	Bcdin3d	promoter.peaks	232	non.differential.peaks	0.223814
chr8	108039789	108040386	Peak_1917	-0.252808	3.24456	1.44669	0.22906	0.263367	Hsd11b2	distal.peaks	-2558	non.differential.peaks	0.298316
chr5	45911030	45912039	Peak_1918	-0.107316	5.09782	0.673842	0.411715	0.453393	Med28	promoter.peaks	67	non.differential.peaks	0.123496
chr13	23555301	23555923	Peak_1919	-0.205488	2.89647	0.956355	0.328107	0.367518	Btn1a1	distal.peaks	2158	non.differential.peaks	0.0775714
chr7	38967653	38969362	Peak_1920	-0.77054	5.53936	42.6078	6.69e-11	1.81e-10	1600014C10Rik	promoter.peaks	272	non.differential.peaks	0.077738
chr9	48303054	48303932	Peak_1921	-0.231414	3.89077	2.27892	0.131144	0.156572	Gm5617	promoter.peaks	45	non.differential.peaks	0.195992
chr17	47146794	47148109	Peak_1922	-0.23117	5.30316	4.42748	0.0353646	0.0454407	Ubr2	promoter.peaks	29	non.differential.peaks	0.241644
chr7	4610165	4611163	Peak_1923	-0.642082	5.46439	27.8551	1.31e-07	2.75e-07	Ppp6r1	promoter.peaks	-112	non.differential.peaks	0.0937057
chr12	32183967	32185204	Peak_1924	-0.446667	6.03224	19.6238	9.43e-06	1.7e-05	Cbll1	promoter.peaks	-105	non.differential.peaks	0.211961
chr10	43621117	43621942	Peak_1925	-0.626065	4.12425	11.0642	0.000880113	0.00133984	Qrsl1	promoter.peaks	12	non.differential.peaks	0.107826
chr11	95275668	95276303	Peak_1926	-0.535375	3.86906	10.0818	0.00149742	0.00222874	Spop	promoter.peaks	589	non.differential.peaks	0.608511
chr11	49944103	49945270	Peak_1927	0.338325	4.79335	5.51288	0.0188769	0.0250571	Tbc1d9b	promoter.peaks	-175	non.differential.peaks	0.212935
chr11	6504911	6506392	Peak_1928	-0.657321	5.87176	35.7932	2.19e-09	5.31e-09	Nacad	promoter.peaks	405	non.differential.peaks	0.133104
chr7	97605305	97606309	Peak_1929	-0.624118	5.72498	33.3115	7.85e-09	1.82e-08	Tmem126a	promoter.peaks	-89	non.differential.peaks	0.073797
chr2	148497752	148498788	Peak_1930	-0.111994	5.66554	0.818142	0.365724	0.406525	Nxt1	promoter.peaks	-81	non.differential.peaks	0.0268312
chr7	91678592	91680070	Peak_1931	0.0982074	4.47322	0.393468	0.530482	0.572458	Gm2115	promoter.peaks	1867	non.differential.peaks	0.023309
chr5	15183937	15184540	Peak_1932	0.362967	3.56003	2.99568	0.0834867	0.102444	Speer4cos	distal.peaks	-2289	non.differential.peaks	0
chr11	69804384	69805359	Peak_1933	0.211422	3.94567	0.999965	0.317319	0.356308	Gabarap	promoter.peaks	0	non.differential.peaks	0.422239
chr8	32259299	32261060	Peak_1934	-0.741521	6.18216	47.6083	5.2e-12	1.53e-11	Tti2	promoter.peaks	-608	non.differential.peaks	0.103939
chr5	111199055	111200197	Peak_1935	-0.376172	6.42865	18.0624	2.14e-05	3.74e-05	Ep400	promoter.peaks	110	non.differential.peaks	0.0926973
chr17	46390491	46391622	Peak_1936	-0.722262	4.75735	24.873	6.12e-07	1.22e-06	Lrrc73	promoter.peaks	-57	non.differential.peaks	0.34681
chr10	88193303	88194695	Peak_1937	-0.300765	5.95578	8.64034	0.00328799	0.00473426	Gm4925	promoter.peaks	-153	non.differential.peaks	0.25652
chr12	88784370	88785328	Peak_1938	-0.460222	4.655	8.4398	0.00367097	0.00526078	Slirp	promoter.peaks	3	non.differential.peaks	0.204667
chr5	120955402	120955888	Peak_1939	0.0767593	3.60072	0.182946	0.668853	0.705556	Plbd2	distal.peaks	-2013	non.differential.peaks	0.0421807
chr8	23543267	23544106	Peak_1940	-0.390278	3.84292	5.33344	0.0209201	0.0276339	Mrps31	distal.peaks	21875	non.differential.peaks	0.11154
chr17	56752696	56753109	Peak_1941	-0.535321	4.12859	11.8659	0.000571726	0.000885155	Rpl36	promoter.peaks	85	non.differential.peaks	0.359896
chr1	75473865	75474333	Peak_1942	-0.389192	3.90445	4.47071	0.0344807	0.0443559	Chpf	promoter.peaks	1947	non.differential.peaks	0.949759
chr19	38910706	38912145	Peak_1943	0.0478325	5.4966	0.15096	0.69762	0.733013	Tbc1d12	promoter.peaks	357	non.differential.peaks	0.374962
chr12	109447170	109447754	Peak_1944	-0.48314	2.53176	3.72461	0.0536162	0.0673872	Ccnk	distal.peaks	29514	non.differential.peaks	0.0373897
chr2	17969008	17970028	Peak_1945	-0.647739	4.65357	12.8323	0.000340688	0.000538494	Skida1	promoter.peaks	558	non.differential.peaks	0.934027
chr2	118639620	118640412	Peak_1946	-0.645988	4.81736	22.0506	2.66e-06	5.02e-06	Knstrn	promoter.peaks	277	non.differential.peaks	0.158531
chr10	93661421	93662360	Peak_1947	-0.201374	4.92546	2.50959	0.113155	0.136269	Ndufa12	promoter.peaks	137	non.differential.peaks	0.0965894
chr8	125134397	125135910	Peak_1948	-0.215749	5.78935	4.67898	0.0305339	0.0395304	Galns	promoter.peaks	233	non.differential.peaks	0.122811
chr8	113579862	113581054	Peak_1949	-0.437667	5.15103	5.82649	0.0157866	0.0211457	Exosc6	promoter.peaks	219	non.differential.peaks	0.546541
chr5	20930311	20931337	Peak_1950	-0.223408	6.45983	4.89312	0.0269639	0.0351358	Fam185a	promoter.peaks	103	non.differential.peaks	0.215053
chr4	149942972	149944366	Peak_1951	-0.20102	4.71009	1.96788	0.160673	0.189452	Slc45a1	distal.peaks	82614	non.differential.peaks	0.333477
chr4	70195342	70196718	Peak_1952	-0.144737	6.90681	2.60605	0.106457	0.128709	Megf9	promoter.peaks	-68	non.differential.peaks	0.332849
chr5	77403220	77404307	Peak_1953	0.124002	4.86916	0.824692	0.363812	0.404537	Srp72	promoter.peaks	38	non.differential.peaks	0.185881
chr4	53606890	53607385	Peak_1954	0.162318	2.98217	0.495649	0.481418	0.523532	Fsd1l	distal.peaks	-37205	non.differential.peaks	0.0741492
chr17	35378147	35379250	Peak_1955	-0.502228	4.96736	14.0083	0.000182005	0.000294526	Ddx39b	promoter.peaks	8	non.differential.peaks	0.191446
chr7	151767373	151768539	Peak_1956	-0.274074	5.4393	6.52075	0.0106623	0.0145586	Fadd	promoter.peaks	385	non.differential.peaks	0.168574
chr5	138602001	138602703	Peak_1957	0.0443798	3.99442	0.06764	0.794804	0.824251	Cops6	promoter.peaks	22	non.differential.peaks	0.373408
chr8	108120333	108121116	Peak_1958	-0.250152	4.29543	2.63622	0.104452	0.126426	Fam65a	distal.peaks	-8404	non.differential.peaks	0.242251
chr2	139614206	139615010	Peak_1959	-0.131132	4.85761	1.06509	0.302056	0.340431	Ism1	distal.peaks	110694	non.differential.peaks	0.263181
chr9	61218206	61219088	Peak_1960	-0.352424	4.51962	4.28256	0.0385053	0.0492622	Tle3	promoter.peaks	-1526	non.differential.peaks	0.578639
chr2	132073255	132073973	Peak_1961	-0.316706	4.68115	4.91193	0.0266718	0.0347775	Tmem230	promoter.peaks	-90	non.differential.peaks	0.0468929
chr5	101274598	101275919	Peak_1962	-0.0259824	4.81076	0.0341165	0.853459	0.877594	Agpat9	promoter.peaks	11	non.differential.peaks	0.158745
chr12	92826642	92827512	Peak_1963	-0.431981	5.56271	12.8831	0.000331558	0.000524546	Gtf2a1	promoter.peaks	1012	non.differential.peaks	0.708525
chr4	32325942	32327140	Peak_1964	-0.557874	5.67384	23.3457	1.35e-06	2.62e-06	Bach2	distal.peaks	-177869	non.differential.peaks	0.28389
chr17	48095001	48095575	Peak_1965	-0.225209	3.19198	1.16601	0.280222	0.317589	Foxp4	distal.peaks	-33707	non.differential.peaks	0.166377
chr5	124481757	124482772	Peak_1966	-0.396384	4.04574	5.56674	0.0183048	0.0243404	Vps37b	promoter.peaks	4	non.differential.peaks	0.157157
chr15	93228339	93229288	Peak_1967	-0.24742	4.59518	3.30649	0.0690065	0.0855862	Pphln1	promoter.peaks	33	non.differential.peaks	0.0664274
chr5	46059701	46061629	Peak_1968	-0.32598	6.85509	11.8354	0.000581155	0.000899134	1600023N17Rik	promoter.peaks	282	non.differential.peaks	0.141265
chr17	36033677	36034939	Peak_1969	-0.5144	4.64774	10.7161	0.0010621	0.00160427	2310061I04Rik	promoter.peaks	15	non.differential.peaks	0.358158
chr2	181315632	181316851	Peak_1970	-0.131254	4.99636	0.851291	0.356187	0.396595	Uckl1	promoter.peaks	436	non.differential.peaks	0.151648
chr6	29120670	29121522	Peak_1971	-0.213867	4.08172	2.04975	0.152231	0.180114	Rbm28	distal.peaks	-6372	non.differential.peaks	0.691729
chr17	56147561	56149122	Peak_1972	-0.311754	6.76614	11.6015	0.000659004	0.00101502	Mpnd	promoter.peaks	-282	non.differential.peaks	0.210577
chr4	148478001	148478851	Peak_1973	-0.243481	4.50721	3.40799	0.0648816	0.0807149	Dffa	promoter.peaks	175	non.differential.peaks	0.158504
chr19	5963782	5964545	Peak_1974	-0.46702	3.95994	6.40878	0.0113557	0.0154532	Pola2	promoter.peaks	42	non.differential.peaks	0.109513
chr5	92511939	92513219	Peak_1975	-0.426655	6.25808	19.1089	1.23e-05	2.21e-05	G3bp2	promoter.peaks	4	non.differential.peaks	0.421042
chr9	54996937	54998199	Peak_1976	0.186795	3.28889	0.686652	0.407306	0.44894	Ube2q2	promoter.peaks	392	non.differential.peaks	0.297245
chr5	53567251	53567786	Peak_1977	-0.467622	2.94	4.30024	0.038107	0.0487748	Sel1l3	distal.peaks	37172	non.differential.peaks	0.0993806
chr19	23215141	23216366	Peak_1978	-0.300964	6.37501	10.7429	0.00104679	0.0015821	Klf9	promoter.peaks	38	non.differential.peaks	0.640515
chr7	146583282	146584821	Peak_1979	-0.498109	5.0067	16.0557	6.15e-05	0.000103732	Inpp5a	distal.peaks	9044	non.differential.peaks	0.0714357
chr4	149382358	149383499	Peak_1980	-0.194961	5.51714	2.94179	0.0863151	0.105707	H6pd	promoter.peaks	203	non.differential.peaks	0.0541462
chr19	10092325	10093088	Peak_1981	-0.472536	4.4501	11.8641	0.000572268	0.000885953	Rab3il1	promoter.peaks	-11	non.differential.peaks	0.226075
chr8	127473179	127473971	Peak_1982	-0.224949	4.05379	1.46144	0.226702	0.260892	Egln1	promoter.peaks	-421	non.differential.peaks	0.388637
chr8	35869679	35871341	Peak_1983	-0.546081	6.02307	24.3412	8.07e-07	1.59e-06	Dusp4	promoter.peaks	-154	non.differential.peaks	0.42842
chr11	69727185	69728074	Peak_1984	0.349428	3.54456	2.89686	0.0887522	0.10852	Gps2	promoter.peaks	-64	non.differential.peaks	0.355263
chr1	107867813	107869230	Peak_1985	-0.276732	4.77603	3.94206	0.0470931	0.0596032	Zcchc2	distal.peaks	-18461	non.differential.peaks	0.101859
chr13	60277161	60279339	Peak_1986	-0.887845	4.96917	35.3727	2.72e-09	6.54e-09	Gas1	promoter.peaks	646	non.differential.peaks	0.609998
chr7	133539829	133540639	Peak_1987	-0.403811	5.67704	14.7161	0.000124975	0.000205168	Nfatc2ip	promoter.peaks	17	non.differential.peaks	0.242196
chr4	108291806	108293107	Peak_1988	-0.17542	5.56819	2.5765	0.108461	0.130955	Cc2d1b	promoter.peaks	-104	non.differential.peaks	0.112433
chr3	31208078	31209757	Peak_1989	-0.795304	5.42945	40.1465	2.36e-10	6.13e-10	Slc7a14	promoter.peaks	323	non.differential.peaks	0.119457
chr4	141636796	141637415	Peak_1990	-0.420207	3.96429	5.8838	0.0152808	0.0205008	Tmem51os1	distal.peaks	-3107	non.differential.peaks	0.0663274
chr3	107319921	107321180	Peak_1991	-0.497954	5.35165	17.3584	3.1e-05	5.35e-05	Slc6a17	promoter.peaks	385	non.differential.peaks	0.23984
chr4	126737991	126738656	Peak_1992	-0.333739	3.66149	3.36509	0.066592	0.0827336	Zmym1	promoter.peaks	52	non.differential.peaks	0.107059
chr2	78385182	78386068	Peak_1993	-0.501545	5.22377	11.2029	0.000816677	0.00124732	Gm14461	distal.peaks	307921	non.differential.peaks	0.0211838
chr17	25945565	25947182	Peak_1994	-0.64631	4.96508	21.4202	3.69e-06	6.89e-06	Fbxl16	promoter.peaks	344	non.differential.peaks	0.312165
chr11	121120600	121121371	Peak_1995	-0.371547	4.43594	5.19062	0.0227091	0.0298673	Foxk2	promoter.peaks	-315	non.differential.peaks	0.308609
chr17	25611399	25611950	Peak_1996	-0.205659	3.34408	0.775659	0.378472	0.419362	Tekt4	distal.peaks	3140	non.differential.peaks	0.302505
chr9	59138980	59139855	Peak_1997	-0.112131	4.43844	0.598543	0.439135	0.481218	Adpgk	promoter.peaks	39	non.differential.peaks	0.231385
chr7	86445500	86446594	Peak_1998	-0.2999	5.19309	7.16115	0.00744996	0.010345	Abhd2	distal.peaks	27895	non.differential.peaks	0.10548
chr4	70070998	70071949	Peak_1999	-0.181408	5.89777	3.11788	0.0774374	0.0954396	Cdk5rap2	promoter.peaks	-73	non.differential.peaks	0.254289
[truncated: 63,054 more rows]

## Sheet: RNA.seq.edgeR
Ensembl Gene Name	Associated Gene Name	logFC (bTC6-aTC1)	logCPM	Likelihood Ratio	PValue	FDR
ENSMUSG00000035804	Ins1	18.6241	9.98659	2172.53	0	0
ENSMUSG00000000215	Ins2	16.7768	12.6926	3149.08	0	0
ENSMUSG00000029644	Pdx1	16.6349	7.96327	2923.8	0	0
ENSMUSG00000091282	Gm17431	-16.433	7.85654	2937.52	0	0
ENSMUSG00000020612	Prkar1a	16.2739	9.46408	2940.87	0	0
ENSMUSG00000041895	Wipi1	15.4012	6.75081	1527.73	0	0
ENSMUSG00000026432	Avpr1b	-15.0923	6.39175	2762.96	0	0
ENSMUSG00000046593	Tmem215	14.8398	6.18045	2641.92	0	0
ENSMUSG00000041681	Iapp	14.4007	12.1223	3179.09	0	0
ENSMUSG00000020122	Egfr	14.3589	5.90125	2125.97	0	0
ENSMUSG00000020611	Gna13	14.2897	5.72195	2047.86	0	0
ENSMUSG00000020610	Amz2	14.2438	5.67084	2012.27	0	0
ENSMUSG00000002324	Rec8	14.204	5.56041	1752.61	0	0
ENSMUSG00000031893	Tsnaxip1	14.1285	9.03013	2062.93	0	0
ENSMUSG00000024027	Glp1r	14.0424	5.56782	1762.27	0	0
ENSMUSG00000038580	Sct	13.9232	9.16715	1492.91	0	0
ENSMUSG00000063171	Rps4y2	13.9022	5.26937	1533.52	0	0
ENSMUSG00000068522	Aard	13.8794	5.19994	1615.32	0	0
ENSMUSG00000053519	Kcnip1	13.8688	5.27006	1623.14	0	0
ENSMUSG00000032532	Cck	13.5678	8.10427	2739.16	0	0
ENSMUSG00000048583	Igf2	13.5516	9.53215	3221.26	0	0
ENSMUSG00000032356	Rasgrf1	13.5355	4.95409	1509.49	0	0
ENSMUSG00000000305	Cdh4	13.3245	6.60734	2070.66	0	0
ENSMUSG00000022490	Ppp1r1a	12.8974	6.96177	2590.98	0	0
ENSMUSG00000009378	Slc16a12	12.8703	6.1071	2045.83	0	0
ENSMUSG00000020019	Ntn4	-11.8041	5.85301	2216.72	0	0
ENSMUSG00000086266	Igf2as	11.7427	6.16616	2639.13	0	0
ENSMUSG00000057657	Gm10260	-11.6568	6.13087	2533.33	0	0
ENSMUSG00000056222	Spock1	11.6385	6.019	2395.16	0	0
ENSMUSG00000074207	Adh1	11.5503	7.69091	2761.96	0	0
ENSMUSG00000049241	Gpr81	-11.4858	6.7802	2613.44	0	0
ENSMUSG00000042351	Grap2	-11.31	5.20575	1669.59	0	0
ENSMUSG00000049382	Krt8	11.2123	5.80016	1488.64	0	0
ENSMUSG00000039809	Gabbr2	11.189	5.80555	1908.33	0	0
ENSMUSG00000020431	Adcy1	11.1087	6.12179	2276.8	0	0
ENSMUSG00000024899	Papss2	10.9264	8.68489	2596.08	0	0
ENSMUSG00000021803	Cdhr1	10.8935	7.91242	2885.79	0	0
ENSMUSG00000030934	Oat	10.8846	6.19858	2304.68	0	0
ENSMUSG00000038855	Itpkb	10.8625	5.70756	2073.64	0	0
ENSMUSG00000042377	Fam83g	10.6088	5.51342	1571.29	0	0
ENSMUSG00000058126	Tpm3-rs7	-10.4011	5.3537	1647.49	0	0
ENSMUSG00000020176	Grb10	-10.3433	8.85769	2846.29	0	0
ENSMUSG00000020788	Atp2a3	10.256	8.22282	2758.93	0	0
ENSMUSG00000032849	Abcc4	10.2184	5.22334	1544.69	0	0
ENSMUSG00000067786	Nnat	10.1339	8.92341	2602.59	0	0
ENSMUSG00000033717	Adra2a	10.1233	5.99385	1517.99	0	0
ENSMUSG00000053897	Slc39a8	9.97449	5.1723	1573.75	0	0
ENSMUSG00000063696	Gm8730	-9.94158	7.85898	2789.51	0	0
ENSMUSG00000058153	Sez6l	9.58329	7.35856	2611.33	0	0
ENSMUSG00000031255	Sytl4	9.33262	7.0713	1827.16	0	0
ENSMUSG00000061132	Blnk	9.28994	7.48009	2118.49	0	0
ENSMUSG00000029761	Cald1	-9.19495	7.17536	2664.73	0	0
ENSMUSG00000062760	1810041L15Rik	9.13158	5.44843	1650.68	0	0
ENSMUSG00000038917	3930402G23Rik	-8.81162	7.24646	2675.02	0	0
ENSMUSG00000037962	Fam101a	8.80983	5.49236	1661.37	0	0
ENSMUSG00000035459	Stab2	-8.72977	5.65686	1957.64	0	0
ENSMUSG00000032890	Rims3	8.68354	5.40452	1581.07	0	0
ENSMUSG00000029819	Npy	8.61717	8.52867	1507.54	0	0
ENSMUSG00000052854	Nrk	8.4961	5.04437	1483.07	0	0
ENSMUSG00000034687	Fras1	8.39791	5.53807	1693.79	0	0
ENSMUSG00000058297	Spock2	8.35786	6.00423	1874.62	0	0
ENSMUSG00000030616	Sytl2	-7.89993	6.3477	2398.49	0	0
ENSMUSG00000047676	Rpsa-ps10	-7.71691	7.30885	2220.77	0	0
ENSMUSG00000047139	Cd24a	7.52522	6.40798	1783.72	0	0
ENSMUSG00000050424	Pnma5	7.21258	5.6324	1588.55	0	0
ENSMUSG00000016346	Kcnq2	-7.02037	6.88374	1511.37	0	0
ENSMUSG00000013076	Amotl1	-6.77102	5.62033	1661.35	0	0
ENSMUSG00000031778	Cx3cl1	-6.72598	6.69169	1685.97	0	0
ENSMUSG00000041741	Pde3a	-6.50063	6.29143	2118.16	0	0
ENSMUSG00000053025	Sv2b	6.44403	6.35748	1957.47	0	0
ENSMUSG00000044349	Snhg11	-6.11207	6.27194	1790.96	0	0
ENSMUSG00000025969	Nrp2	-5.78245	6.40054	1889.84	0	0
ENSMUSG00000022454	Nell2	-5.75028	6.38113	1911.07	0	0
ENSMUSG00000029359	Tesc	-5.46436	6.71458	1567.56	0	0
ENSMUSG00000022098	Bmp1	5.35959	7.61117	1588.04	0	0
ENSMUSG00000046613	Vwa5b2	5.21607	6.42843	1687.52	0	0
ENSMUSG00000040147	Maob	5.13853	6.92444	1765.77	0	0
ENSMUSG00000031838	Ifi30	4.94841	6.46015	1500.35	0	0
ENSMUSG00000028173	Wls	4.94404	7.03424	1615.49	0	0
ENSMUSG00000068748	Ptprz1	8.16099	5.30347	1481.23	4.94065645841247e-324	7.55920438137107e-322
ENSMUSG00000040605	Bace2	5.70329	8.34787	1477.23	3.45845952088873e-323	5.22227387654198e-321
ENSMUSG00000031837	Necab2	8.4499	5.15931	1468.13	3.30035851421953e-321	4.92395703958303e-319
ENSMUSG00000036510	Cdh8	11.855	5.07504	1464.9	1.65808430744322e-320	2.44397476765706e-318
ENSMUSG00000042453	Reln	11.686	5.16083	1459.7	2.23194155508783e-319	3.25066341529823e-317
ENSMUSG00000071551	Akr1c19	11.104	5.58419	1447.88	8.3022208129701e-317	1.19493375813749e-314
ENSMUSG00000039529	Atp8b1	6.31755	6.30775	1444.9	3.68336245184022e-316	5.2397972367914e-314
ENSMUSG00000039735	Fnbp1l	10.9775	4.99926	1432.69	1.65856839983053e-313	2.3322903222444e-311
ENSMUSG00000020695	Mrc2	8.89174	6.7781	1413.5	0	3.4e-307
ENSMUSG00000028434	Epb4.1l4b	5.54154	6.3889	1412.98	0	4.38e-307
ENSMUSG00000020607	Fam84a	-4.67448	6.24339	1411.23	0	1.04e-306
ENSMUSG00000026167	Wnt10a	-6.89999	5.65445	1408.71	2.69e-308	3.61e-306
ENSMUSG00000066721	Zfp575	8.46601	8.38083	1402.77	5.24e-307	6.97e-305
ENSMUSG00000026834	Acvr1c	10.7119	4.94377	1387.64	1.02e-303	1.34e-301
ENSMUSG00000071234	Tmem90a	9.87396	4.82865	1368.36	1.57e-299	2.05e-297
ENSMUSG00000056158	Car10	11.7218	4.99172	1361.77	4.27e-298	5.5e-296
ENSMUSG00000062611	Gm10119	-13.2675	4.59945	1357.22	4.15e-297	5.29e-295
ENSMUSG00000004366	Sst	14.7721	6.20975	1351.56	7.06e-296	8.9e-294
ENSMUSG00000018800	Abca5	14.3684	5.70113	1339.72	2.64e-293	3.29e-291
ENSMUSG00000037942	Crp	12.5515	5.74393	1338.21	5.61e-293	6.93e-291
ENSMUSG00000058248	Kcnh1	7.27721	4.88165	1336.89	1.09e-292	1.33e-290
ENSMUSG00000028357	Kif12	4.85128	5.98983	1326.91	1.6e-290	1.94e-288
ENSMUSG00000053617	Sh3pxd2a	7.89634	5.01596	1326.5	1.97e-290	2.36e-288
ENSMUSG00000031207	Msn	-4.89374	7.09441	1324.29	5.95e-290	7.06e-288
ENSMUSG00000029552	Tes	13.3595	4.6479	1323.36	9.5e-290	1.12e-287
ENSMUSG00000020599	Rgs9	9.57078	5.52623	1317.04	2.24e-288	2.61e-286
ENSMUSG00000030787	Lyve1	7.48735	4.80681	1316.44	3.03e-288	3.49e-286
ENSMUSG00000038718	Pbx3	5.37867	5.70886	1309.18	1.14e-286	1.31e-284
ENSMUSG00000041731	Pgm5	-7.85766	5.74891	1308.97	1.27e-286	1.44e-284
ENSMUSG00000030774	Pak1	7.7559	4.68752	1298.02	3.04e-284	3.41e-282
ENSMUSG00000022871	Fetub	11.345	5.32237	1297.08	4.88e-284	5.43e-282
ENSMUSG00000055675	Kbtbd11	-7.86089	4.60807	1289.13	2.6e-282	2.87e-280
ENSMUSG00000071317	Bves	13.283	4.61227	1283.06	5.42e-281	5.92e-279
ENSMUSG00000090316	Gm3662	4.73812	7.97088	1271.88	1.46e-278	1.58e-276
ENSMUSG00000028707	Dmbx1	7.41056	5.14764	1266.76	1.89e-277	2.03e-275
ENSMUSG00000028456	Unc13b	7.14264	5.15335	1265.74	3.15e-277	3.35e-275
ENSMUSG00000056854	Pou3f4	-6.84679	4.86561	1258.05	1.47e-275	1.56e-273
ENSMUSG00000052105	1110012J17Rik	4.20237	6.22405	1253.87	1.2e-274	1.25e-272
ENSMUSG00000041453	Rpl21	6.24271	8.12636	1229.7	2.14e-269	2.22e-267
ENSMUSG00000042439	Zfp532	-8.44576	4.63886	1219.95	2.82e-267	2.9e-265
ENSMUSG00000024084	Qpct	7.96166	4.94428	1217.43	9.91e-267	1.01e-264
ENSMUSG00000036192	Rorb	-5.88794	5.61264	1203.15	1.26e-263	1.28e-261
ENSMUSG00000005973	Rcn1	6.08237	4.89674	1202.6	1.66e-263	1.66e-261
ENSMUSG00000036402	Gng12	7.30749	8.93604	1202.28	1.95e-263	1.94e-261
ENSMUSG00000040856	Dlk1	13.7635	7.11711	1198.32	1.42e-262	1.4e-260
ENSMUSG00000027765	P2ry1	7.64934	4.63563	1196.24	4e-262	3.92e-260
ENSMUSG00000061859	Inadl	5.10756	7.7336	1195.32	6.36e-262	6.17e-260
ENSMUSG00000029126	Nsg1	6.67857	4.78328	1194.97	7.54e-262	7.27e-260
ENSMUSG00000037580	Gch1	5.85543	5.48428	1185.57	8.36e-260	7.99e-258
ENSMUSG00000074272	Ceacam1	10.3947	4.47551	1183.46	2.39e-259	2.27e-257
ENSMUSG00000038587	Akap12	5.99819	5.9621	1181.39	6.74e-259	6.34e-257
ENSMUSG00000019970	Sgk1	-6.18274	8.50385	1180.52	1.05e-258	9.77e-257
ENSMUSG00000090847	Gm17672	5.4568	5.72938	1175.6	1.22e-257	1.13e-255
ENSMUSG00000020396	Nefh	8.67191	4.58649	1171.88	7.88e-257	7.25e-255
ENSMUSG00000025993	Slc40a1	4.2301	6.08574	1171.5	9.55e-257	8.72e-255
ENSMUSG00000020953	Coch	11.3922	4.61794	1163.22	6.01e-255	5.45e-253
ENSMUSG00000003279	Dlgap1	10.3235	4.44086	1146.04	3.26e-251	2.93e-249
ENSMUSG00000015568	Lpl	-4.42608	9.15793	1140.57	5.03e-250	4.49e-248
ENSMUSG00000045284	Dcaf12l1	13.1306	4.57114	1134.42	1.09e-248	9.65e-247
ENSMUSG00000057666	Gapdh	6.4069	9.97768	1133.39	1.82e-248	1.6e-246
ENSMUSG00000005232	G6pc2	4.6066	9.57092	1123.73	2.3e-246	2.01e-244
ENSMUSG00000040867	Begain	-6.72377	6.64926	1122.89	3.5e-246	3.04e-244
ENSMUSG00000027864	Ptgfrn	-9.08261	4.32941	1103.62	5.4e-242	4.65e-240
ENSMUSG00000038390	Gpr162	-4.91132	5.46604	1098.69	6.35e-241	5.43e-239
ENSMUSG00000001504	Irx2	-3.70106	6.7416	1089.26	7.11e-239	6.04e-237
ENSMUSG00000040612	Ildr2	10.4912	4.44311	1065.62	9.8e-234	8.27e-232
ENSMUSG00000018604	Tbx3	13.2232	4.5365	1065.36	1.12e-233	9.37e-232
ENSMUSG00000041817	Fam169a	-5.46702	4.7134	1065.18	1.22e-233	1.02e-231
ENSMUSG00000044453	Ffar1	8.52285	4.47835	1060.59	1.22e-232	1e-230
ENSMUSG00000031111	Igsf1	6.7518	6.42951	1059.39	2.21e-232	1.82e-230
ENSMUSG00000001670	Tat	9.40691	4.32236	1053.54	4.14e-231	3.38e-229
ENSMUSG00000074622	Mafb	-5.95086	4.53971	1038.61	7.27e-228	5.89e-226
ENSMUSG00000027495	2010011I20Rik	5.69243	4.91505	1037.43	1.31e-227	1.06e-225
ENSMUSG00000001911	Nfix	5.01234	5.14521	1037.16	1.51e-227	1.21e-225
ENSMUSG00000030350	Prmt8	12.7902	4.2256	1021.36	4.09e-224	3.25e-222
ENSMUSG00000018634	Crhr1	8.65085	4.3955	1021.34	4.13e-224	3.26e-222
ENSMUSG00000026247	Ecel1	13.0518	4.48736	1008.43	2.64e-221	2.07e-219
ENSMUSG00000024039	Cbs	5.86966	4.65644	1005.45	1.18e-220	9.17e-219
ENSMUSG00000028391	Wdr31	3.73424	8.06887	1004.93	1.52e-220	1.18e-218
ENSMUSG00000070780	Rbm47	13.2279	4.59932	998.997	2.97e-219	2.28e-217
ENSMUSG00000067352	Gm14149	4.71012	7.08722	997.036	7.92e-219	6.05e-217
ENSMUSG00000024112	Cacna1h	13.3234	4.61276	996.883	8.54e-219	6.49e-217
ENSMUSG00000070003	Ssbp4	6.07018	4.54746	993.267	5.22e-218	3.94e-216
ENSMUSG00000055022	Cntn1	4.89609	5.79282	992.498	7.67e-218	5.76e-216
ENSMUSG00000092035	Peg10	-6.81776	7.2738	985.058	3.18e-216	2.37e-214
ENSMUSG00000031803	B3gnt3	4.90297	4.96417	984.78	3.65e-216	2.71e-214
ENSMUSG00000006435	Neurl1a	5.69383	5.20732	979.648	4.77e-215	3.51e-213
ENSMUSG00000037843	Vstm2l	6.81778	4.59379	972.007	2.18e-213	1.6e-211
ENSMUSG00000026519	Tmem63a	4.77557	5.29923	964.416	9.75e-212	7.1e-210
ENSMUSG00000024553	Galr1	5.66046	4.71646	957.644	2.89e-210	2.09e-208
ENSMUSG00000051726	Kcnf1	13.1969	4.67758	954.026	1.77e-209	1.27e-207
ENSMUSG00000027801	Tm4sf4	5.01948	6.44546	950.85	8.67e-209	6.2e-207
ENSMUSG00000041540	Sox5	-6.01073	4.39577	949.268	1.91e-208	1.36e-206
ENSMUSG00000036144	Meox2	5.12561	6.02949	939.604	2.41e-206	1.71e-204
ENSMUSG00000036273	Lrrk2	-3.85082	6.54689	939.139	3.05e-206	2.14e-204
ENSMUSG00000022652	Morc1	-6.8108	4.32697	936.947	9.12e-206	6.38e-204
ENSMUSG00000048562	Sp8	12.9445	4.39935	935.596	1.79e-205	1.25e-203
ENSMUSG00000091746	Gm4511	3.97458	7.56695	933.137	6.14e-205	4.25e-203
ENSMUSG00000037736	Limch1	5.03095	5.24173	932.479	8.54e-205	5.87e-203
ENSMUSG00000013236	Ptprs	3.747	7.25377	930.45	2.36e-204	1.61e-202
ENSMUSG00000039835	Nhsl1	7.28156	4.88724	926.809	1.46e-203	9.91e-202
ENSMUSG00000049313	Sorl1	8.94546	5.20501	923.491	7.68e-203	5.19e-201
ENSMUSG00000003410	Elavl3	-3.42825	7.20335	921.276	2.33e-202	1.56e-200
ENSMUSG00000039831	Arhgap29	-4.10705	5.7169	919.742	5.01e-202	3.35e-200
ENSMUSG00000043671	Dpy19l3	5.9659	4.46497	911.8	2.67e-200	1.78e-198
ENSMUSG00000016528	Mapkapk2	-3.64115	8.85524	901.715	4.16e-198	2.75e-196
ENSMUSG00000071658	Gng3	-4.63411	4.71618	899.07	1.56e-197	1.03e-195
ENSMUSG00000034656	Cacna1a	5.74359	4.87654	889.401	1.98e-195	1.29e-193
ENSMUSG00000034758	Tle6	-4.26922	4.85489	884.37	2.45e-194	1.6e-192
ENSMUSG00000030110	Ret	8.6783	4.42724	883.403	3.98e-194	2.58e-192
ENSMUSG00000022479	Vdr	7.18799	4.1463	882.679	5.72e-194	3.68e-192
ENSMUSG00000091663	Gm2783	4.32686	9.46108	878.702	4.19e-193	2.68e-191
ENSMUSG00000047205	Dusp18	5.55787	5.62655	876.923	1.02e-192	6.5e-191
ENSMUSG00000021719	Rgs7bp	5.27262	4.64717	875.117	2.52e-192	1.6e-190
ENSMUSG00000023964	Calcr	-8.7299	4.16157	873.934	4.55e-192	2.87e-190
ENSMUSG00000041362	4930506M07Rik	5.76789	4.54378	868.108	8.41e-191	5.28e-189
ENSMUSG00000023224	Serping1	-4.87257	4.54151	866.058	2.35e-190	1.47e-188
ENSMUSG00000035000	Dpp4	11.2838	4.71571	863.71	7.6e-190	4.72e-188
ENSMUSG00000022199	Slc22a17	5.03225	4.73706	861.566	2.22e-189	1.37e-187
ENSMUSG00000057069	Ero1lb	4.10642	8.90036	861.042	2.89e-189	1.78e-187
ENSMUSG00000027560	Dok5	9.53902	4.15016	860.971	2.99e-189	1.83e-187
ENSMUSG00000044139	Prss53	4.50128	5.23908	858.738	9.16e-189	5.58e-187
ENSMUSG00000020261	Slc36a1	3.83861	6.10797	850.628	5.31e-187	3.22e-185
ENSMUSG00000064373	Sepp1	8.61483	4.81436	847.277	2.84e-186	1.71e-184
ENSMUSG00000007440	Pcdha4	3.47379	5.81784	846.361	4.49e-186	2.69e-184
ENSMUSG00000021876	Rnase4	3.44117	7.09145	845.757	6.08e-186	3.63e-184
ENSMUSG00000036256	Igfbp7	12.5406	4.07342	843.319	2.06e-185	1.22e-183
ENSMUSG00000002980	Bcam	3.32192	6.39249	842.437	3.21e-185	1.89e-183
ENSMUSG00000059991	Nptx2	13.0843	4.42455	839.275	1.56e-184	9.18e-183
ENSMUSG00000026805	Barhl1	7.18452	4.44891	832.451	4.75e-183	2.78e-181
ENSMUSG00000069805	Fbp1	-4.84283	4.53007	829.513	2.07e-182	1.2e-180
ENSMUSG00000036206	Sh3bp4	-3.09067	6.6465	828.939	2.76e-182	1.6e-180
ENSMUSG00000026305	Lrrfip1	8.0875	4.02022	828.101	4.19e-182	2.42e-180
ENSMUSG00000045287	Rtn4rl1	7.5734	4.05842	823.809	3.59e-181	2.06e-179
ENSMUSG00000034612	Chst11	3.55761	6.74126	823.683	3.83e-181	2.19e-179
ENSMUSG00000027820	Mme	-6.86102	4.17248	823.136	5.03e-181	2.86e-179
ENSMUSG00000037815	Ctnna1	2.96675	6.30725	821.282	1.27e-180	7.21e-179
ENSMUSG00000011256	Adam19	-10.7659	3.73659	820.801	1.62e-180	9.14e-179
ENSMUSG00000034427	Myo15b	8.71498	4.95965	818.382	5.44e-180	3.05e-178
ENSMUSG00000037605	Lphn3	5.70919	4.50628	813.073	7.76e-179	4.33e-177
ENSMUSG00000048402	Gli2	-6.23115	4.10329	811.881	1.41e-178	7.84e-177
ENSMUSG00000062184	Hs6st2	12.5236	3.80946	806.53	2.05e-177	1.14e-175
ENSMUSG00000057262	Gm10020	-7.15094	4.08909	804.744	5.02e-177	2.77e-175
ENSMUSG00000035277	Arx	-12.4123	3.75546	802.653	1.43e-176	7.84e-175
ENSMUSG00000004113	Cacna1b	8.16735	4.00586	796.647	2.89e-175	1.58e-173
ENSMUSG00000042734	Ttc9	4.18922	4.82363	795.869	4.27e-175	2.32e-173
ENSMUSG00000047591	Mafa	7.46181	4.70039	794.575	8.16e-175	4.41e-173
ENSMUSG00000019851	Perp	9.79258	3.76421	792.321	2.52e-174	1.36e-172
ENSMUSG00000006360	Crip1	6.41874	4.28479	784.883	1.04e-172	5.6e-171
ENSMUSG00000031616	Ednra	-5.58911	4.24284	782.633	3.22e-172	1.72e-170
ENSMUSG00000067377	Tspan6	10.5624	3.71423	779.458	1.58e-171	8.4e-170
ENSMUSG00000038143	Stox2	4.11878	4.79661	777.521	4.16e-171	2.21e-169
ENSMUSG00000044156	Hepacam2	3.4528	7.29237	771.593	8.1e-170	4.27e-168
ENSMUSG00000005373	Mlxipl	5.18812	7.83515	768.074	4.71e-169	2.48e-167
ENSMUSG00000072115	Ang	3.80546	5.31773	767.739	5.58e-169	2.92e-167
ENSMUSG00000047507	Baiap3	8.97957	4.01827	767.323	6.87e-169	3.58e-167
ENSMUSG00000028937	Acot7	9.77702	3.73712	767.241	7.15e-169	3.71e-167
ENSMUSG00000050965	Prkca	3.43217	5.76364	766.078	1.28e-168	6.61e-167
ENSMUSG00000020723	Cacng4	8.45784	4.01983	761.725	1.13e-167	5.82e-166
ENSMUSG00000029167	Ppargc1a	-4.20365	7.24312	761.048	1.59e-167	8.13e-166
ENSMUSG00000056602	Fry	4.15609	5.28217	759.082	4.25e-167	2.17e-165
ENSMUSG00000056476	Med12l	8.11041	4.03455	759.006	4.42e-167	2.24e-165
ENSMUSG00000044461	Shisa2	7.55217	4.91616	758.281	6.35e-167	3.21e-165
ENSMUSG00000000394	Gcg	-5.74323	12.6491	756.725	1.38e-166	6.97e-165
ENSMUSG00000028438	Kif24	3.87923	8.31619	750.215	3.6e-165	1.81e-163
ENSMUSG00000045763	Basp1	12.4133	3.90559	749.259	5.82e-165	2.9e-163
ENSMUSG00000033214	Slitrk5	8.97784	3.82742	742.834	1.45e-163	7.21e-162
ENSMUSG00000050732	Vamp8	5.19077	4.38775	742.668	1.58e-163	7.81e-162
ENSMUSG00000044288	Cnr1	8.24909	3.90691	742.591	1.64e-163	8.08e-162
ENSMUSG00000025592	Dach2	4.59289	4.42449	740.145	5.57e-163	2.74e-161
ENSMUSG00000074227	Spint2	7.32311	4.2643	739.979	6.06e-163	2.96e-161
ENSMUSG00000051022	Hs3st1	-3.85615	5.60594	736.075	4.28e-162	2.09e-160
ENSMUSG00000027562	Car2	-4.01238	4.99527	735.98	4.49e-162	2.18e-160
ENSMUSG00000059325	Hopx	7.88909	4.23461	733.958	1.23e-161	5.97e-160
ENSMUSG00000029695	Aass	8.616	3.71696	732.581	2.46e-161	1.19e-159
ENSMUSG00000022307	Oxr1	3.59296	5.2718	729.997	8.97e-161	4.3e-159
ENSMUSG00000020614	Fam20a	12.3671	3.57199	729.23	1.32e-160	6.29e-159
ENSMUSG00000027546	Atp9a	4.19115	5.62202	727.932	2.52e-160	1.2e-158
ENSMUSG00000025092	Hspa12a	3.11302	6.61682	725.833	7.22e-160	3.42e-158
ENSMUSG00000092225	Gm2381	-12.2755	3.56727	725.435	8.81e-160	4.16e-158
ENSMUSG00000032827	Ppp1r9a	-2.86115	6.3982	723.686	2.11e-159	9.95e-158
ENSMUSG00000021087	Rtn1	5.90756	4.85318	723.303	2.56e-159	1.2e-157
ENSMUSG00000020473	Aebp1	5.76276	4.98836	721.922	5.11e-159	2.39e-157
ENSMUSG00000018920	Cxcl16	10.2917	3.72167	717.711	4.21e-158	1.96e-156
ENSMUSG00000017756	Slc12a7	8.26355	4.5781	717.161	5.55e-158	2.57e-156
ENSMUSG00000049265	Kcnk3	-6.3806	3.9108	717.123	5.65e-158	2.61e-156
ENSMUSG00000015027	Galns	3.48244	5.45203	714.646	1.95e-157	8.98e-156
ENSMUSG00000058488	Kl	9.0275	4.44737	714.491	2.11e-157	9.67e-156
ENSMUSG00000034648	Lrrn1	4.78152	4.54329	696.712	1.55e-153	7.08e-152
ENSMUSG00000039168	Dap	3.07387	6.9345	695.824	2.42e-153	1.1e-151
ENSMUSG00000026609	Ush2a	6.5029	4.02832	694.037	5.92e-153	2.68e-151
ENSMUSG00000070509	Rgma	-7.83116	3.6782	692.533	1.26e-152	5.68e-151
ENSMUSG00000015053	Gata2	-6.5485	3.9592	690.714	3.13e-152	1.41e-150
ENSMUSG00000043501	Lgals2	10.8807	4.28836	681.669	2.9e-150	1.3e-148
ENSMUSG00000041608	Entpd3	6.39563	5.22069	680.329	5.67e-150	2.53e-148
ENSMUSG00000026787	Gad2	7.45514	4.02617	678.545	1.38e-149	6.16e-148
ENSMUSG00000042942	Greb1l	8.70825	3.75375	671.276	5.27e-148	2.34e-146
ENSMUSG00000079492	Gm11127	5.16483	7.31017	668.733	1.88e-147	8.32e-146
ENSMUSG00000049556	Lingo1	4.26927	5.18413	668.165	2.5e-147	1.1e-145
ENSMUSG00000041078	Grid1	8.25494	4.01114	666.408	6.04e-147	2.65e-145
ENSMUSG00000025425	St8sia5	7.95083	3.99686	665.881	7.86e-147	3.43e-145
ENSMUSG00000089774	Slc5a3	-3.44208	4.81712	665.244	1.08e-146	4.71e-145
ENSMUSG00000057897	Camk2b	2.93615	6.00366	664.643	1.46e-146	6.34e-145
ENSMUSG00000038255	Neurod2	-8.92996	3.6234	663.789	2.24e-146	9.68e-145
ENSMUSG00000061576	Dpp6	3.76663	5.26776	663.423	2.69e-146	1.16e-144
ENSMUSG00000069763	Tmem100	-6.75663	3.7688	661.364	7.55e-146	3.24e-144
ENSMUSG00000015890	Amdhd1	-6.11049	3.84327	661.3	7.79e-146	3.33e-144
ENSMUSG00000024330	Col11a2	-4.73908	4.90551	659.851	1.61e-145	6.86e-144
ENSMUSG00000041351	Rap1gap	4.35234	5.31033	659.605	1.82e-145	7.73e-144
ENSMUSG00000029168	Dpysl5	3.723	4.63922	651.633	9.86e-144	4.18e-142
ENSMUSG00000038608	Dock10	8.67431	3.49087	650.848	1.46e-143	6.16e-142
ENSMUSG00000035184	Fam124a	12.1006	3.5081	649.594	2.74e-143	1.15e-141
ENSMUSG00000036198	Arhgap36	6.1801	4.01714	646.307	1.42e-142	5.95e-141
ENSMUSG00000025497	Cdhr5	9.0688	3.87091	644.091	4.31e-142	1.8e-140
ENSMUSG00000021373	Cap2	-9.36812	3.47025	640.346	2.81e-141	1.17e-139
ENSMUSG00000024378	Stard4	-3.5974	8.91762	639.001	5.51e-141	2.29e-139
ENSMUSG00000058260	Serpina9	-10.2044	3.38742	638.405	7.43e-141	3.07e-139
ENSMUSG00000020674	Pxdn	4.80502	4.47501	635.446	3.27e-140	1.35e-138
ENSMUSG00000000120	Ngfr	4.4404	4.26412	633.175	1.02e-139	4.18e-138
ENSMUSG00000074892	B3galt5	5.60312	4.74438	632.007	1.83e-139	7.49e-138
ENSMUSG00000038167	Plekhg6	6.54344	4.92894	630.546	3.8e-139	1.55e-137
ENSMUSG00000028919	Arhgef19	3.26301	4.98039	629.617	6.06e-139	2.46e-137
ENSMUSG00000043391	2510009E07Rik	5.44123	4.00531	627.649	1.62e-138	6.57e-137
ENSMUSG00000035493	Tgfbi	-4.98194	4.86118	627.498	1.75e-138	7.06e-137
ENSMUSG00000054640	Slc8a1	7.55692	3.73295	623.475	1.31e-137	5.28e-136
ENSMUSG00000024501	Dpysl3	5.00367	4.1937	622.639	1.99e-137	8e-136
ENSMUSG00000063626	Unc5d	10.3206	3.90073	622.615	2.02e-137	8.07e-136
ENSMUSG00000045967	Gpr158	4.85432	4.48917	622.274	2.39e-137	9.54e-136
ENSMUSG00000006356	Crip2	6.72563	3.87343	621.467	3.59e-137	1.42e-135
ENSMUSG00000075496	Gm10845	3.25312	7.79745	620.834	4.92e-137	1.95e-135
ENSMUSG00000034730	Bai1	-8.23585	3.44176	619.953	7.65e-137	3.02e-135
ENSMUSG00000029032	Arhgef16	8.17348	3.54854	617.529	2.58e-136	1.01e-134
ENSMUSG00000035681	Kcnc2	7.34411	3.90252	616.907	3.52e-136	1.38e-134
ENSMUSG00000029999	Tgfa	8.19498	3.47788	616.088	5.3e-136	2.07e-134
ENSMUSG00000029919	Hpgds	6.57327	3.77108	616.061	5.38e-136	2.09e-134
ENSMUSG00000033768	Nrxn2	-3.38215	5.11987	616.002	5.54e-136	2.15e-134
ENSMUSG00000015766	Eps8	4.65945	4.20219	615.112	8.65e-136	3.35e-134
ENSMUSG00000021587	Pcsk1	9.17716	6.87516	614.137	1.41e-135	5.44e-134
ENSMUSG00000022180	Slc7a8	4.62174	6.03216	611.761	4.63e-135	1.78e-133
ENSMUSG00000036815	Dpp10	-3.3777	6.52135	611.162	6.25e-135	2.4e-133
ENSMUSG00000030518	Fam189a1	-3.32166	4.70611	608.607	2.25e-134	8.6e-133
ENSMUSG00000086305	Gm4262	6.13732	4.45508	607.023	4.97e-134	1.89e-132
ENSMUSG00000069171	Nr2f1	-8.16109	3.48963	606.168	7.62e-134	2.9e-132
ENSMUSG00000091626	Gm17462	3.71379	5.88378	599.586	2.06e-132	7.8e-131
ENSMUSG00000028072	Ntrk1	8.62064	3.72819	598.501	3.55e-132	1.34e-130
ENSMUSG00000002603	Tgfb1	9.76639	3.76168	598.412	3.71e-132	1.4e-130
ENSMUSG00000020393	Kremen1	-3.38148	6.74761	597.456	5.99e-132	2.25e-130
ENSMUSG00000034936	Arl4d	-4.60679	4.57222	596.334	1.05e-131	3.93e-130
ENSMUSG00000047747	Rnf150	8.86109	3.5645	593.322	4.75e-131	1.77e-129
ENSMUSG00000044433	Camsap3	5.33987	3.91927	593.273	4.86e-131	1.81e-129
ENSMUSG00000052889	Prkcb	9.33649	3.51341	592.408	7.5e-131	2.78e-129
ENSMUSG00000024897	Apba1	2.59907	6.06145	589.757	2.83e-130	1.05e-128
ENSMUSG00000042622	Maff	5.61757	4.22367	588.758	4.67e-130	1.72e-128
ENSMUSG00000032220	Myo1e	3.3711	4.87402	585.858	1.99e-129	7.33e-128
ENSMUSG00000044712	Slc38a6	3.83852	12.7168	585.816	2.04e-129	7.46e-128
ENSMUSG00000001918	Slc1a5	-2.61745	6.26432	585.327	2.6e-129	9.5e-128
ENSMUSG00000030494	Rhpn2	3.79282	4.46532	582.956	8.53e-129	3.11e-127
ENSMUSG00000020846	Fam101b	3.57452	5.07612	581.859	1.48e-128	5.37e-127
ENSMUSG00000038530	Rgs4	-3.24089	6.54959	580.427	3.03e-128	1.1e-126
ENSMUSG00000017009	Sdc4	-3.42537	4.71423	578.256	8.98e-128	3.24e-126
ENSMUSG00000021294	Kif26a	-6.02433	3.66743	576.704	1.95e-127	7.03e-126
ENSMUSG00000053166	Cdh22	3.69937	4.75787	574.514	5.85e-127	2.1e-125
ENSMUSG00000025892	Gria4	7.36933	3.44321	574.359	6.33e-127	2.26e-125
ENSMUSG00000021948	Prkcd	6.71144	3.51391	573.579	9.35e-127	3.33e-125
ENSMUSG00000006418	Rnf114	2.74862	5.68036	572.199	1.87e-126	6.64e-125
ENSMUSG00000022416	Cacna1i	-5.66173	5.65269	565.634	5e-125	1.77e-123
ENSMUSG00000068154	Insm1	2.90631	6.54786	565.081	6.6e-125	2.33e-123
ENSMUSG00000026989	Dapl1	-7.08623	3.32688	564.872	7.33e-125	2.58e-123
ENSMUSG00000022272	Myo10	6.84774	3.54477	561.24	4.52e-124	1.59e-122
ENSMUSG00000031824	6430548M08Rik	2.56805	6.93247	560.663	6.03e-124	2.11e-122
ENSMUSG00000026475	Rgs16	-4.65171	3.94601	559.992	8.44e-124	2.95e-122
ENSMUSG00000032902	Slc16a1	-3.51273	5.51898	559.099	1.32e-123	4.6e-122
ENSMUSG00000041842	Fhdc1	5.94098	3.60024	558.71	1.6e-123	5.58e-122
ENSMUSG00000001566	Mnx1	7.47606	3.74436	558.025	2.26e-123	7.83e-122
ENSMUSG00000041272	Tox	-4.70976	4.39263	557.474	2.98e-123	1.03e-121
ENSMUSG00000031626	Sorbs2	4.10115	7.88879	554.973	1.04e-122	3.59e-121
ENSMUSG00000063919	Srrm4	5.72695	3.9219	553.417	2.27e-122	7.81e-121
ENSMUSG00000029330	Cds1	9.35149	3.40292	553.228	2.5e-122	8.56e-121
ENSMUSG00000019312	Grb7	9.14831	3.66532	551.658	5.49e-122	1.88e-120
ENSMUSG00000025020	Slit1	5.51929	3.77166	549.529	1.59e-121	5.43e-120
ENSMUSG00000017950	Hnf4a	10.9558	4.21499	548.88	2.21e-121	7.5e-120
ENSMUSG00000040998	Npnt	11.8226	3.40023	545.724	1.07e-120	3.63e-119
ENSMUSG00000066113	Adamtsl1	-7.57857	3.27306	545.163	1.42e-120	4.8e-119
ENSMUSG00000025855	Prkar1b	2.60937	6.6385	544.978	1.56e-120	5.25e-119
ENSMUSG00000028680	Plk3	3.73558	7.09179	544.971	1.56e-120	5.25e-119
ENSMUSG00000032625	Thsd7a	-2.92167	5.87989	544.942	1.59e-120	5.32e-119
ENSMUSG00000006931	Leprel4	4.59066	4.68494	543.109	3.97e-120	1.33e-118
ENSMUSG00000073125	Xlr3b	7.46085	5.23802	542.457	5.51e-120	1.84e-118
ENSMUSG00000005533	Igf1r	8.52339	3.54678	541.701	8.04e-120	2.67e-118
ENSMUSG00000020160	Meis1	-3.63843	4.44844	541.583	8.53e-120	2.83e-118
ENSMUSG00000025558	Dock9	2.57302	5.92114	541.397	9.37e-120	3.1e-118
ENSMUSG00000061878	Sphk1	7.85875	4.54814	540.137	1.76e-119	5.81e-118
ENSMUSG00000000567	Sox9	-11.7157	3.13261	539.007	3.1e-119	1.02e-117
ENSMUSG00000054728	Phactr1	3.17736	5.30038	538.328	4.36e-119	1.43e-117
ENSMUSG00000034853	Acot11	4.65617	3.9286	537.707	5.95e-119	1.95e-117
ENSMUSG00000035413	Tmem98	4.63697	4.07899	536.791	9.41e-119	3.07e-117
ENSMUSG00000054626	Xlr	4.51379	4.74033	533.996	3.82e-118	1.24e-116
ENSMUSG00000018166	Erbb3	-4.04499	4.56828	532.97	6.38e-118	2.07e-116
ENSMUSG00000004031	Fam5b	3.41831	4.65021	531.401	1.4e-117	4.53e-116
ENSMUSG00000003153	Slc2a3	-3.34941	6.31583	529.929	2.93e-117	9.45e-116
ENSMUSG00000033060	Lmo7	3.00278	6.51928	528.726	5.35e-117	1.72e-115
ENSMUSG00000056296	Synpr	11.7447	3.10145	528.499	5.99e-117	1.92e-115
ENSMUSG00000039252	Lgi2	9.15369	3.2598	527.51	9.83e-117	3.15e-115
ENSMUSG00000024907	Gal	9.12411	3.67708	520.584	3.16e-115	1.01e-113
ENSMUSG00000032181	Scg3	2.6835	8.99786	519.443	5.59e-115	1.78e-113
ENSMUSG00000060969	Irx1	-3.69278	6.37715	519.42	5.66e-115	1.8e-113
ENSMUSG00000032702	Kank1	5.66769	3.62077	518.366	9.59e-115	3.04e-113
ENSMUSG00000032224	Fam81a	6.87566	3.33856	516.348	2.64e-114	8.33e-113
ENSMUSG00000038331	Satb2	-5.06287	4.32944	516.153	2.91e-114	9.17e-113
ENSMUSG00000060568	Fam78b	8.03174	3.20356	516.147	2.92e-114	9.17e-113
ENSMUSG00000038235	F11r	4.39999	4.11486	514.863	5.55e-114	1.74e-112
ENSMUSG00000044197	Gpr146	-2.86532	5.00212	514.816	5.68e-114	1.78e-112
ENSMUSG00000029153	Ociad2	3.94776	4.71615	514.565	6.44e-114	2.01e-112
ENSMUSG00000026737	Pip4k2a	6.27388	3.52365	512.624	1.7e-113	5.3e-112
ENSMUSG00000022708	Zbtb20	-3.12258	7.39573	511.726	2.67e-113	8.3e-112
ENSMUSG00000023039	Krt7	4.14667	5.67628	510.626	4.64e-113	1.44e-111
ENSMUSG00000040728	Esrp1	7.59348	3.54842	508.398	1.41e-112	4.37e-111
ENSMUSG00000073229	Rpl15-ps2	-9.84679	3.03578	507.94	1.78e-112	5.49e-111
ENSMUSG00000028337	Coro2a	5.63806	3.54116	505.83	5.12e-112	1.57e-110
ENSMUSG00000043388	Tmem130	3.71116	4.90143	504.786	8.64e-112	2.65e-110
ENSMUSG00000012819	Cdh23	8.99988	4.01286	504.675	9.14e-112	2.79e-110
ENSMUSG00000025372	Baiap2	4.0989	4.40087	504.588	9.54e-112	2.91e-110
ENSMUSG00000030873	Scnn1b	11.8042	3.01779	504.495	1e-111	3.04e-110
ENSMUSG00000038793	Lefty1	11.6151	2.96074	502.695	2.46e-111	7.48e-110
ENSMUSG00000043154	Ppp2r3a	2.50043	6.01229	502.606	2.58e-111	7.8e-110
ENSMUSG00000019906	Lin7a	11.8871	3.21019	502.398	2.86e-111	8.64e-110
ENSMUSG00000041202	Pla2g2d	3.95167	4.29845	502.224	3.12e-111	9.4e-110
ENSMUSG00000063446	E130309F12Rik	11.6623	3.07606	501.016	5.71e-111	1.72e-109
ENSMUSG00000055409	Nell1	7.97405	3.10217	500.728	6.6e-111	1.98e-109
ENSMUSG00000040387	Klhl32	3.59045	4.40301	500.313	8.13e-111	2.43e-109
ENSMUSG00000025551	Fgf14	10.173	3.41067	496.974	4.33e-110	1.29e-108
ENSMUSG00000045394	Epcam	12.1297	3.50334	496.874	4.55e-110	1.35e-108
ENSMUSG00000064065	Ipcef1	11.5691	3.04331	496.09	6.74e-110	2e-108
ENSMUSG00000032537	Ephb1	-11.62	2.96129	495.824	7.7e-110	2.28e-108
ENSMUSG00000001025	S100a6	8.34346	3.91627	494.182	1.75e-109	5.18e-108
ENSMUSG00000052397	Ezr	2.6171	5.56707	493.964	1.96e-109	5.76e-108
ENSMUSG00000034765	Dusp5	3.28431	6.57212	493.38	2.62e-109	7.71e-108
ENSMUSG00000034485	Uaca	3.41236	5.09017	493.225	2.83e-109	8.31e-108
ENSMUSG00000037012	Hk1	-3.26367	7.59518	493.048	3.09e-109	9.06e-108
ENSMUSG00000054200	O3far1	4.59137	3.89985	492.706	3.67e-109	1.07e-107
ENSMUSG00000053414	Hunk	8.33016	3.33559	492.214	4.7e-109	1.37e-107
ENSMUSG00000025068	Gsto1	-3.77261	4.7736	489.808	1.57e-108	4.56e-107
ENSMUSG00000073779	B230314M03Rik	8.97791	3.08036	488.787	2.62e-108	7.59e-107
ENSMUSG00000010830	Kdelr3	7.70691	3.71528	488.729	2.69e-108	7.79e-107
ENSMUSG00000024776	Stambpl1	-4.72931	4.05055	487.419	5.19e-108	1.5e-106
ENSMUSG00000057058	Skap1	5.12333	4.2919	486.502	8.22e-108	2.37e-106
ENSMUSG00000060988	Galnt13	11.627	2.99684	486.456	8.41e-108	2.42e-106
ENSMUSG00000042638	Gucy2c	5.31662	6.52513	483.282	4.13e-107	1.18e-105
ENSMUSG00000044447	Dock5	3.28814	4.6912	481.726	9e-107	2.57e-105
ENSMUSG00000027035	Lass6	3.2975	5.03335	479.023	3.49e-106	9.94e-105
ENSMUSG00000039037	St6galnac5	3.0288	4.82162	477.958	5.94e-106	1.69e-104
ENSMUSG00000032012	Pvrl1	3.68603	4.32874	477.042	9.41e-106	2.67e-104
ENSMUSG00000020023	Tmcc3	6.18699	3.44619	475.674	1.87e-105	5.29e-104
ENSMUSG00000029161	Cgref1	6.27619	4.03158	475.355	2.19e-105	6.19e-104
ENSMUSG00000033295	Ptprf	3.77416	8.11165	475.327	2.22e-105	6.26e-104
ENSMUSG00000019866	Aim1	3.40118	4.94869	474.011	4.3e-105	1.21e-103
ENSMUSG00000024247	Pkdcc	2.86241	7.35157	473.098	6.79e-105	1.9e-103
ENSMUSG00000028015	Ctso	2.94065	4.67846	471.36	1.62e-104	4.54e-103
ENSMUSG00000039628	Hs3st6	5.56245	3.48297	471.078	1.87e-104	5.21e-103
ENSMUSG00000078453	3110003A17Rik	3.39086	4.74547	469.654	3.81e-104	1.06e-102
ENSMUSG00000044933	Sstr3	3.01925	5.68857	469.238	4.7e-104	1.31e-102
ENSMUSG00000041920	Slc16a6	9.58943	3.07847	468.222	7.81e-104	2.17e-102
ENSMUSG00000028133	Rwdd3	-3.75896	4.63703	466.329	2.02e-103	5.58e-102
ENSMUSG00000037463	Fbxo27	11.4628	2.91427	466.238	2.11e-103	5.83e-102
ENSMUSG00000022433	Csnk1e	3.66245	4.70195	465.331	3.32e-103	9.16e-102
ENSMUSG00000045659	Plekha7	4.74985	3.98326	464.249	5.72e-103	1.57e-101
ENSMUSG00000045009	Prrt3	-3.05846	5.67057	464.123	6.09e-103	1.67e-101
ENSMUSG00000090175	Ugt1a9	11.6928	2.90692	463.108	1.01e-102	2.77e-101
ENSMUSG00000050334	C130071C03Rik	-6.59529	3.29654	460.774	3.26e-102	8.91e-101
ENSMUSG00000032369	Plscr1	3.57659	4.15516	457.683	1.54e-101	4.18e-100
ENSMUSG00000075478	Slitrk1	2.97643	4.72158	457.058	2.1e-101	5.71e-100
ENSMUSG00000021782	Dlg5	3.06728	5.61233	456.909	2.26e-101	6.14e-100
ENSMUSG00000025597	Klhl4	-3.05201	5.25704	455.411	4.79e-101	1.3e-99
ENSMUSG00000000303	Cdh1	9.96523	4.00794	455.007	5.87e-101	1.58e-99
ENSMUSG00000002900	Lamb1	6.45738	3.69622	454.98	5.95e-101	1.6e-99
ENSMUSG00000005251	Ripk4	8.83247	2.97052	453.369	1.33e-100	3.59e-99
ENSMUSG00000004872	Pax3	-8.35958	3.12132	451.115	4.12e-100	1.11e-98
ENSMUSG00000035095	Fam167a	3.85366	4.4357	450.647	5.22e-100	1.4e-98
ENSMUSG00000024935	Slc1a1	8.79926	2.99716	450.163	6.65e-100	1.78e-98
ENSMUSG00000073738	Gm10567	11.3973	2.77935	450.09	6.89e-100	1.84e-98
ENSMUSG00000031075	Ano1	-9.70152	2.67557	448.982	1.2e-99	3.19e-98
ENSMUSG00000063297	Luzp2	-6.26836	3.15219	448.743	1.35e-99	3.59e-98
ENSMUSG00000032303	Chrna3	11.752	3.06256	448.219	1.76e-99	4.66e-98
ENSMUSG00000031344	Gabrq	5.11074	3.43426	448.133	1.84e-99	4.86e-98
ENSMUSG00000026638	Irf6	5.45993	3.79419	447.374	2.69e-99	7.09e-98
ENSMUSG00000017692	Rhbdl3	11.4327	2.84642	447.093	3.1e-99	8.14e-98
ENSMUSG00000053477	Tcf4	-2.3346	7.66584	446.102	5.09e-99	1.34e-97
ENSMUSG00000022512	Cldn1	3.84534	4.60373	445.661	6.35e-99	1.66e-97
ENSMUSG00000029108	Pcdh7	3.9205	4.06082	444.994	8.86e-99	2.32e-97
ENSMUSG00000078161	BC007180	5.4153	3.36861	444.549	1.11e-98	2.89e-97
ENSMUSG00000002250	Ppard	-2.38104	6.20898	444.524	1.12e-98	2.92e-97
ENSMUSG00000005087	Cd44	9.56164	2.78874	444.062	1.41e-98	3.67e-97
ENSMUSG00000040721	Zfhx2	2.39122	6.76733	443.762	1.64e-98	4.26e-97
ENSMUSG00000038515	Grtp1	3.16538	4.40903	442.276	3.46e-98	8.95e-97
ENSMUSG00000020340	Cyfip2	2.45688	9.18699	442.143	3.7e-98	9.55e-97
ENSMUSG00000030087	Klf15	-6.0531	3.25243	441.773	4.45e-98	1.15e-96
ENSMUSG00000036395	Glb1l2	4.28784	4.18576	440.137	1.01e-97	2.6e-96
ENSMUSG00000026589	Sec16b	10.0661	3.11975	439.422	1.45e-97	3.71e-96
ENSMUSG00000041117	Ccdc8	6.72841	3.15123	438.341	2.49e-97	6.36e-96
ENSMUSG00000025432	Avil	5.3008	3.81782	437.575	3.65e-97	9.32e-96
ENSMUSG00000032788	Pdxk	-2.07116	6.17828	436.27	7.02e-97	1.79e-95
ENSMUSG00000050640	Tmem150c	5.33151	3.59652	435.848	8.67e-97	2.21e-95
ENSMUSG00000030020	Prickle2	-2.76302	4.61489	435.648	9.58e-97	2.43e-95
ENSMUSG00000060591	Ifitm2	-4.83726	5.00127	435.407	1.08e-96	2.74e-95
ENSMUSG00000028804	Csmd2	6.0977	3.27851	433.336	3.05e-96	7.72e-95
ENSMUSG00000038843	Gcnt1	11.3238	2.69474	432.336	5.04e-96	1.27e-94
ENSMUSG00000025324	Atp10a	6.13454	3.24074	432.133	5.58e-96	1.4e-94
ENSMUSG00000055629	B4galnt4	-3.05262	4.42207	431.036	9.67e-96	2.43e-94
ENSMUSG00000020598	Nrcam	4.58081	5.74278	430.262	1.43e-95	3.57e-94
ENSMUSG00000017978	Cadps2	11.4117	2.83233	428.361	3.7e-95	9.25e-94
ENSMUSG00000033278	Ptprm	3.6486	4.3668	428.326	3.76e-95	9.39e-94
ENSMUSG00000053297	AI854703	-6.74041	3.05059	428.063	4.29e-95	1.07e-93
ENSMUSG00000027500	Stmn2	6.45397	3.14457	427.978	4.48e-95	1.11e-93
ENSMUSG00000054162	Spock3	9.48728	2.769	426.866	7.82e-95	1.94e-93
ENSMUSG00000017400	Stac2	-3.51659	5.92499	426.653	8.7e-95	2.15e-93
ENSMUSG00000046159	Chrm3	8.29581	3.03889	424.88	2.12e-94	5.23e-93
ENSMUSG00000036390	Gadd45a	-2.2429	7.55588	423.984	3.31e-94	8.17e-93
ENSMUSG00000021947	Cryl1	4.54183	3.82186	423.74	3.74e-94	9.22e-93
ENSMUSG00000008855	Hdac5	2.17499	6.07398	423.669	3.88e-94	9.53e-93
ENSMUSG00000036298	Slc2a13	-2.87741	5.79775	421.622	1.08e-93	2.65e-92
ENSMUSG00000050272	Dscam	6.37573	3.72299	420.367	2.03e-93	4.97e-92
ENSMUSG00000049630	C1ql3	-5.21691	5.16661	419.683	2.86e-93	6.99e-92
ENSMUSG00000045636	Mtus1	-2.04778	6.22437	418.965	4.1e-93	9.99e-92
ENSMUSG00000022066	Entpd4	2.43301	6.67534	418.405	5.43e-93	1.32e-91
ENSMUSG00000026678	Rgs5	-6.01094	2.95543	418.023	6.57e-93	1.6e-91
ENSMUSG00000032338	Hcn4	8.82709	3.0606	417.718	7.66e-93	1.86e-91
ENSMUSG00000009246	Trpm5	3.03125	4.42939	417.356	9.18e-93	2.22e-91
ENSMUSG00000044345	Marveld1	9.4535	2.80379	417.183	1e-92	2.42e-91
ENSMUSG00000026880	Stom	-2.62906	5.56812	416.468	1.43e-92	3.45e-91
ENSMUSG00000041261	Car8	11.2931	2.65558	414.749	3.39e-92	8.15e-91
ENSMUSG00000027520	Zdbf2	-3.83458	9.14854	413.137	7.61e-92	1.82e-90
ENSMUSG00000023087	Ccrn4l	3.06804	12.5183	413.079	7.83e-92	1.88e-90
ENSMUSG00000034891	Sncb	-2.39194	6.50101	411.805	1.48e-91	3.54e-90
ENSMUSG00000026525	Opn3	4.15697	3.71269	411.364	1.85e-91	4.41e-90
ENSMUSG00000038349	Plcl1	9.44509	2.76727	410.818	2.43e-91	5.79e-90
ENSMUSG00000044645	Gm7334	-2.48301	7.40349	410.012	3.64e-91	8.66e-90
ENSMUSG00000024647	Cbln2	6.87804	3.06356	409.055	5.89e-91	1.4e-89
ENSMUSG00000054423	Cadps	2.08321	6.20732	409.035	5.94e-91	1.41e-89
ENSMUSG00000021175	Cdca7l	-1.97471	6.27519	408.512	7.73e-91	1.83e-89
ENSMUSG00000031591	Asah1	2.20385	7.65272	407.167	1.52e-90	3.57e-89
ENSMUSG00000021733	Slc4a7	3.08122	6.79604	406.8	1.82e-90	4.29e-89
ENSMUSG00000024769	Cdc42bpg	2.53169	5.67759	406.003	2.72e-90	6.38e-89
ENSMUSG00000050390	C77080	2.94716	5.26333	405.996	2.73e-90	6.39e-89
ENSMUSG00000018752	BC096441	8.21717	2.84639	405.699	3.17e-90	7.4e-89
ENSMUSG00000000544	Gpa33	7.82986	2.90701	404.893	4.74e-90	1.11e-88
ENSMUSG00000034675	Dbn1	3.86527	4.05262	404.812	4.94e-90	1.15e-88
ENSMUSG00000025909	Sntg1	11.1833	2.60051	402.988	1.23e-89	2.86e-88
ENSMUSG00000061062	Gm10093	-7.82426	2.98845	402.745	1.39e-89	3.23e-88
ENSMUSG00000079733	Tmem181b-ps	2.85554	5.86385	401.487	2.61e-89	6.06e-88
ENSMUSG00000026904	Slc4a10	4.36046	4.06733	400.083	5.28e-89	1.22e-87
ENSMUSG00000037940	Inpp4b	6.69268	3.26431	400.061	5.34e-89	1.23e-87
ENSMUSG00000013275	Slc41a1	-2.44995	5.4419	399.872	5.87e-89	1.35e-87
ENSMUSG00000005089	Slc1a2	11.1404	2.58602	399.7	6.4e-89	1.47e-87
ENSMUSG00000036606	Plxnb2	3.16698	7.73433	399.152	8.42e-89	1.93e-87
ENSMUSG00000026888	Grb14	4.48108	3.68051	398.847	9.81e-89	2.25e-87
ENSMUSG00000043192	Gm1840	9.34618	2.60517	396.994	2.48e-88	5.68e-87
ENSMUSG00000063804	Lin28b	11.1108	2.62621	396.966	2.52e-88	5.75e-87
ENSMUSG00000027227	Sord	3.28007	6.20071	396.408	3.33e-88	7.6e-87
ENSMUSG00000029646	Cdx2	11.3604	2.73601	394.737	7.7e-88	1.75e-86
ENSMUSG00000036661	Dennd3	6.46952	3.18765	393.635	1.34e-87	3.04e-86
ENSMUSG00000028532	Cachd1	11.1167	2.52338	393.015	1.83e-87	4.14e-86
ENSMUSG00000091609	Acer2	8.58737	2.5612	392.304	2.61e-87	5.9e-86
ENSMUSG00000026425	Srgap2	-1.97957	6.93044	391.071	4.84e-87	1.09e-85
ENSMUSG00000022076	Klhl1	10.0532	3.14308	390.746	5.69e-87	1.28e-85
ENSMUSG00000004317	Clcn5	2.08074	6.17614	390.103	7.86e-87	1.77e-85
ENSMUSG00000020733	Slc9a3r1	2.4253	5.58798	389.343	1.15e-86	2.58e-85
ENSMUSG00000027907	S100a11	5.43333	3.2845	387.898	2.37e-86	5.32e-85
ENSMUSG00000034205	Loxl2	2.35308	7.09517	387.781	2.52e-86	5.63e-85
ENSMUSG00000030946	Lhpp	3.96857	3.55502	386.946	3.83e-86	8.54e-85
ENSMUSG00000035441	Myo1d	4.18775	4.0005	386.385	5.07e-86	1.13e-84
ENSMUSG00000035540	Gc	11.6111	3.03259	385.834	6.68e-86	1.49e-84
ENSMUSG00000020635	Fkbp1b	4.44492	3.54867	385.805	6.78e-86	1.51e-84
ENSMUSG00000030022	Adamts9	-3.50005	4.00437	385.543	7.73e-86	1.71e-84
ENSMUSG00000027412	Lpin3	6.8697	2.86882	385.094	9.68e-86	2.14e-84
ENSMUSG00000024366	Gfra3	7.2043	2.71749	384.512	1.3e-85	2.86e-84
ENSMUSG00000025812	Pard3	5.99505	4.44934	384.452	1.34e-85	2.94e-84
ENSMUSG00000053317	Sec61b	2.49962	6.78108	383.562	2.09e-85	4.59e-84
ENSMUSG00000030231	Plekha5	-2.04921	6.56598	382.772	3.1e-85	6.81e-84
ENSMUSG00000028172	Tacr3	11.1061	2.38133	382.083	4.38e-85	9.6e-84
ENSMUSG00000000142	Axin2	10.9984	2.43187	381.967	4.64e-85	1.02e-83
ENSMUSG00000038894	Irs2	-2.12605	7.91394	381.69	5.33e-85	1.17e-83
ENSMUSG00000052062	Pard3b	7.58615	2.68275	380.288	1.08e-84	2.35e-83
ENSMUSG00000027674	Pex5l	-2.00877	7.21012	380.055	1.21e-84	2.64e-83
ENSMUSG00000029673	Auts2	2.23782	5.72178	379.896	1.31e-84	2.85e-83
ENSMUSG00000030208	Emp1	-2.79566	6.53913	379.622	1.5e-84	3.26e-83
ENSMUSG00000000628	Hk2	-9.4038	2.41475	379.259	1.8e-84	3.91e-83
ENSMUSG00000035187	Nkx6-1	2.17656	7.00804	378.381	2.8e-84	6.06e-83
ENSMUSG00000024942	Capn1	2.73382	4.87058	377.762	3.82e-84	8.24e-83
ENSMUSG00000021337	Scgn	2.04293	6.21893	377.725	3.89e-84	8.39e-83
ENSMUSG00000037999	Arap2	6.09574	2.89983	377.162	5.16e-84	1.11e-82
ENSMUSG00000034098	Fstl5	4.65582	3.4315	376.853	6.03e-84	1.29e-82
ENSMUSG00000050394	Armcx6	3.47798	3.95801	376.808	6.17e-84	1.32e-82
ENSMUSG00000036334	Igsf10	5.27232	3.23672	376.711	6.47e-84	1.38e-82
ENSMUSG00000052271	Bhlha15	5.25215	3.76821	376.705	6.49e-84	1.39e-82
ENSMUSG00000009376	Met	8.45534	3.41084	376.537	7.06e-84	1.51e-82
ENSMUSG00000035299	Mid1	3.32851	5.1645	376.514	7.14e-84	1.52e-82
ENSMUSG00000042429	Adora1	6.97154	2.72908	376.012	9.19e-84	1.95e-82
ENSMUSG00000047793	Sned1	-3.8902	4.22185	375.734	1.06e-83	2.24e-82
ENSMUSG00000005803	Sqrdl	6.0219	3.00359	375.313	1.3e-83	2.76e-82
ENSMUSG00000063873	Slc24a3	10.948	2.50785	374.646	1.82e-83	3.85e-82
ENSMUSG00000040794	C1qtnf4	11.061	2.36626	373.127	3.9e-83	8.23e-82
ENSMUSG00000037279	Ovol2	10.9876	2.3442	372.957	4.25e-83	8.95e-82
ENSMUSG00000027690	Slc2a2	7.36719	2.57388	372.871	4.44e-83	9.32e-82
ENSMUSG00000020785	Camkk1	2.60208	4.58722	372.399	5.62e-83	1.18e-81
ENSMUSG00000055214	Pld5	8.61178	2.69182	371.997	6.88e-83	1.44e-81
ENSMUSG00000036766	Dner	-2.46966	7.72555	371.215	1.02e-82	2.13e-81
ENSMUSG00000000440	Pparg	4.6678	3.43916	371.108	1.07e-82	2.24e-81
ENSMUSG00000048126	Col6a3	7.13416	2.59363	370.955	1.16e-82	2.42e-81
ENSMUSG00000046743	Fat4	-2.41376	4.90012	370.732	1.3e-82	2.7e-81
ENSMUSG00000042589	Cux2	2.56286	5.14742	369.658	2.22e-82	4.61e-81
ENSMUSG00000022893	Adamts1	-5.30841	3.17379	368.948	3.17e-82	6.58e-81
ENSMUSG00000049154	Fam183b	3.96317	4.76992	368.897	3.25e-82	6.73e-81
ENSMUSG00000022941	Ripply3	5.82627	3.03235	367.755	5.77e-82	1.19e-80
ENSMUSG00000036437	Npy1r	-6.83964	2.61969	367.708	5.91e-82	1.22e-80
ENSMUSG00000029638	Glcci1	-3.89133	7.75595	366.797	9.32e-82	1.92e-80
ENSMUSG00000025366	Esyt1	2.32836	8.24744	365.612	1.69e-81	3.47e-80
ENSMUSG00000021211	Akr1c12	2.39473	5.90049	365.574	1.72e-81	3.53e-80
ENSMUSG00000031373	Car5b	5.14559	3.09476	365.05	2.24e-81	4.59e-80
ENSMUSG00000050912	Tmem123	-2.43846	5.10449	364.451	3.02e-81	6.18e-80
ENSMUSG00000039234	Sec24d	3.57949	6.06615	364.361	3.16e-81	6.46e-80
ENSMUSG00000031561	Odz3	4.1316	6.81702	363.848	4.09e-81	8.34e-80
ENSMUSG00000005580	Adcy9	2.6116	4.95864	363.476	4.93e-81	1e-79
ENSMUSG00000039533	Mmd2	6.79743	3.294	363.237	5.55e-81	1.13e-79
ENSMUSG00000070802	Pnmal2	2.79166	5.07662	362.79	6.95e-81	1.41e-79
ENSMUSG00000049191	Rgag4	3.23047	4.80824	362.731	7.16e-81	1.45e-79
ENSMUSG00000041773	Enc1	4.72481	4.29897	361.858	1.11e-80	2.24e-79
ENSMUSG00000022174	Dad1	2.35313	6.86288	361.332	1.44e-80	2.91e-79
ENSMUSG00000092486	2610524H06Rik	2.12341	5.84826	358.883	4.93e-80	9.93e-79
ENSMUSG00000046807	AI646023	-3.61111	4.38656	358.762	5.24e-80	1.05e-78
ENSMUSG00000042476	Abcb4	2.66313	4.95093	357.341	1.07e-79	2.15e-78
ENSMUSG00000017493	Igfbp4	3.89694	5.6967	357.256	1.11e-79	2.24e-78
ENSMUSG00000037143	4930529M08Rik	-4.33246	3.24335	356.168	1.92e-79	3.85e-78
ENSMUSG00000040616	Tmem51	2.48945	4.90537	355.805	2.31e-79	4.61e-78
ENSMUSG00000090291	Lrrc10b	-2.05633	6.35733	355.628	2.52e-79	5.03e-78
ENSMUSG00000040828	Tmem146	5.54021	3.59333	355.462	2.74e-79	5.46e-78
ENSMUSG00000059401	Mamld1	-2.04728	6.06638	355.431	2.78e-79	5.54e-78
ENSMUSG00000024302	Dtna	7.27535	2.6687	355.188	3.14e-79	6.24e-78
ENSMUSG00000022790	Igsf11	8.05468	2.77598	354.743	3.93e-79	7.79e-78
ENSMUSG00000020620	Abca8b	7.90001	2.60152	354.264	5e-79	9.89e-78
ENSMUSG00000042804	Gpr153	11.2236	2.39841	354.239	5.06e-79	1e-77
ENSMUSG00000055197	Fev	-4.63598	5.6458	353.953	5.84e-79	1.15e-77
ENSMUSG00000035934	Pknox2	5.76178	2.79861	353.713	6.59e-79	1.3e-77
ENSMUSG00000022756	Slc7a4	4.04237	3.62647	353.627	6.87e-79	1.35e-77
ENSMUSG00000021647	Cartpt	3.32457	3.95863	353.611	6.93e-79	1.36e-77
ENSMUSG00000037610	Kcnmb2	11.1986	2.57457	353.55	7.15e-79	1.4e-77
ENSMUSG00000060240	Cend1	-2.69635	6.61943	353.41	7.66e-79	1.5e-77
ENSMUSG00000042045	Sln	-10.8534	2.56911	353.352	7.89e-79	1.54e-77
ENSMUSG00000053470	Kdm3a	-2.30246	7.40435	352.937	9.72e-79	1.9e-77
ENSMUSG00000024028	Tff2	-7.174	2.62435	352.518	1.2e-78	2.34e-77
ENSMUSG00000023008	Fmnl3	3.30929	4.0072	351.944	1.6e-78	3.11e-77
ENSMUSG00000053080	2700081O15Rik	2.41253	4.89019	351.489	2.01e-78	3.9e-77
ENSMUSG00000025867	Cplx2	2.89477	7.58203	350.135	3.96e-78	7.68e-77
ENSMUSG00000056752	Dnahc9	6.01579	3.09407	350.055	4.12e-78	7.98e-77
ENSMUSG00000020889	Nr1d1	-2.31545	6.07458	349.196	6.34e-78	1.23e-76
ENSMUSG00000033510	Otud7a	3.58969	3.60616	348.052	1.13e-77	2.17e-76
ENSMUSG00000074794	Arrdc3	-1.82219	6.28274	347.652	1.38e-77	2.65e-76
ENSMUSG00000021737	Psmd6	1.92626	6.61421	345.952	3.23e-77	6.21e-76
ENSMUSG00000037493	Cib2	3.46451	3.98359	345.745	3.58e-77	6.87e-76
ENSMUSG00000041220	Elovl6	-2.41952	7.02696	344.427	6.93e-77	1.33e-75
ENSMUSG00000031285	Dcx	3.88494	6.68473	344.409	6.99e-77	1.34e-75
ENSMUSG00000038412	Higd1a	-3.2764	6.46233	344.221	7.68e-77	1.47e-75
ENSMUSG00000044667	D3Bwg0562e	7.86196	2.53283	343.226	1.27e-76	2.42e-75
ENSMUSG00000039114	Nrn1	-7.30291	2.32045	343.056	1.38e-76	2.63e-75
ENSMUSG00000053825	Ppfia2	4.9793	2.97725	342.901	1.49e-76	2.83e-75
ENSMUSG00000029311	Hsd17b11	5.10847	3.35187	342.384	1.93e-76	3.67e-75
ENSMUSG00000031391	L1cam	3.43122	3.89748	342.11	2.22e-76	4.2e-75
ENSMUSG00000025656	Arhgef9	-2.31643	5.49943	341.381	3.19e-76	6.05e-75
ENSMUSG00000029782	Tmem209	-1.94487	6.93926	340.084	6.12e-76	1.16e-74
ENSMUSG00000054942	Fam73a	2.03885	5.81508	338.797	1.17e-75	2.2e-74
ENSMUSG00000041798	Gck	10.817	2.40767	338.747	1.2e-75	2.25e-74
ENSMUSG00000055430	Nap1l5	-1.91429	7.00399	338.718	1.21e-75	2.28e-74
ENSMUSG00000020681	Ace	4.30245	3.48043	338.709	1.22e-75	2.29e-74
ENSMUSG00000020604	Arsg	10.7246	2.19382	338.657	1.25e-75	2.35e-74
ENSMUSG00000057614	Gnai1	3.37953	3.96132	338.516	1.34e-75	2.52e-74
ENSMUSG00000041488	Stx3	2.55329	5.28303	338.287	1.51e-75	2.82e-74
ENSMUSG00000025165	Sectm1a	11.3704	2.59373	338.109	1.65e-75	3.08e-74
ENSMUSG00000021213	Akr1c13	2.17458	6.23779	338.081	1.67e-75	3.12e-74
ENSMUSG00000060402	Chst8	9.28307	2.63352	337.499	2.24e-75	4.16e-74
ENSMUSG00000054477	Kcnn2	10.7315	2.11754	337.466	2.27e-75	4.23e-74
ENSMUSG00000022136	Dnajc3	2.66299	7.25712	337.306	2.46e-75	4.57e-74
ENSMUSG00000018567	Gabarap	2.19755	8.11026	336.937	2.96e-75	5.49e-74
ENSMUSG00000034871	Fam151a	11.533	2.81719	336.184	4.32e-75	7.99e-74
ENSMUSG00000061232	H2-K1	2.12005	7.50201	336.184	4.32e-75	7.99e-74
ENSMUSG00000051228	Nyx	-5.90142	4.14263	335.677	5.58e-75	1.03e-73
ENSMUSG00000024990	Rbp4	-2.74973	9.53268	335.473	6.18e-75	1.14e-73
ENSMUSG00000022885	St6gal1	3.90554	4.14335	335.073	7.55e-75	1.39e-73
ENSMUSG00000032892	Rangrf	8.23438	2.41726	334.53	9.91e-75	1.82e-73
ENSMUSG00000022853	Ehhadh	8.12737	2.23149	334.079	1.24e-74	2.28e-73
ENSMUSG00000025429	Pstpip2	6.05666	2.60735	333.893	1.36e-74	2.5e-73
ENSMUSG00000078350	1190007F08Rik	9.06689	2.25947	333.449	1.7e-74	3.12e-73
ENSMUSG00000027895	Kcnc4	-4.82237	2.99124	333.233	1.9e-74	3.47e-73
ENSMUSG00000020882	Cacnb1	6.35972	2.98909	332.391	2.9e-74	5.28e-73
ENSMUSG00000035121	Neil2	5.60279	3.74916	332.134	3.3e-74	6e-73
ENSMUSG00000037455	1110021L09Rik	6.76138	2.86382	331.956	3.6e-74	6.55e-73
ENSMUSG00000036523	Greb1	10.9368	2.46553	331.673	4.15e-74	7.54e-73
ENSMUSG00000068115	Ninl	-5.18439	3.04608	331.589	4.33e-74	7.85e-73
ENSMUSG00000047842	Diras2	-3.48348	5.65116	331.391	4.78e-74	8.66e-73
ENSMUSG00000033615	Cplx1	-5.80349	7.62303	331.162	5.37e-74	9.7e-73
ENSMUSG00000004626	Stxbp2	1.83875	6.16618	331.081	5.59e-74	1.01e-72
ENSMUSG00000021565	Slc6a19	7.87937	2.49146	330.997	5.83e-74	1.05e-72
ENSMUSG00000018698	Lhx1	4.86906	3.09904	330.553	7.28e-74	1.31e-72
ENSMUSG00000058135	Gstm1	1.87358	6.71856	330.435	7.73e-74	1.39e-72
ENSMUSG00000043219	Hoxa6	-10.6558	2.28304	329.642	1.15e-73	2.06e-72
ENSMUSG00000046215	Rprml	6.34745	2.42129	329.467	1.26e-73	2.25e-72
ENSMUSG00000037784	Dzip1l	-6.09337	2.51988	329.432	1.28e-73	2.29e-72
ENSMUSG00000037196	Pacrg	3.85109	3.37838	329.059	1.54e-73	2.75e-72
ENSMUSG00000048572	E030010A14Rik	-5.98633	2.4743	328.813	1.74e-73	3.11e-72
ENSMUSG00000041075	Fzd7	3.56187	3.52968	328.745	1.8e-73	3.21e-72
ENSMUSG00000052056	Zfp217	-2.4297	5.4617	328.254	2.31e-73	4.1e-72
ENSMUSG00000046157	Tmem229b	2.55467	4.50938	328.189	2.38e-73	4.23e-72
ENSMUSG00000028444	Cntfr	3.48484	5.32333	327.911	2.74e-73	4.86e-72
ENSMUSG00000022175	Lrp10	1.99889	6.39972	327.421	3.5e-73	6.2e-72
ENSMUSG00000045136	Tubb2b	5.46068	2.937	326.796	4.79e-73	8.47e-72
ENSMUSG00000079057	Cyp4v3	11.0615	2.40016	326.78	4.83e-73	8.53e-72
ENSMUSG00000029775	Klhdc10	-2.07977	8.546	326.397	5.86e-73	1.03e-71
ENSMUSG00000004266	Ptpn6	6.07673	2.49882	325.892	7.54e-73	1.33e-71
ENSMUSG00000032854	Ugt8a	11.1697	2.62651	325.36	9.85e-73	1.73e-71
ENSMUSG00000002799	Jag2	6.29482	5.0634	324.272	1.7e-72	2.98e-71
ENSMUSG00000040606	Kazn	4.83316	3.23356	324.105	1.85e-72	3.24e-71
ENSMUSG00000048078	Odz4	-2.65016	6.47173	323.969	1.98e-72	3.46e-71
ENSMUSG00000025529	Zfp711	10.7219	2.1121	323.703	2.26e-72	3.95e-71
ENSMUSG00000021256	Vash1	1.86332	5.96747	323.673	2.3e-72	4.01e-71
ENSMUSG00000019848	Popdc3	7.69599	2.33615	323.308	2.76e-72	4.8e-71
ENSMUSG00000053646	Plxnb1	4.68228	4.02644	322.571	3.99e-72	6.94e-71
ENSMUSG00000036800	Fam135b	-3.53664	4.76707	321.709	6.15e-72	1.07e-70
ENSMUSG00000050212	Fam176b	2.36267	4.72386	320.673	1.03e-71	1.79e-70
ENSMUSG00000027716	Trpc3	-6.45469	2.57955	320.517	1.12e-71	1.94e-70
ENSMUSG00000038026	Kcnj9	-8.88488	2.02467	320.196	1.31e-71	2.27e-70
ENSMUSG00000039384	Dusp10	-2.16407	6.81309	320.122	1.36e-71	2.35e-70
ENSMUSG00000021939	Ctsb	2.07346	8.72562	319.913	1.51e-71	2.61e-70
ENSMUSG00000021991	Cacna2d3	8.9145	2.05434	319.659	1.72e-71	2.96e-70
ENSMUSG00000036186	Fam69b	-2.81239	5.35619	319.56	1.81e-71	3.11e-70
ENSMUSG00000024134	Six2	10.9225	2.35208	319.525	1.84e-71	3.16e-70
ENSMUSG00000046178	Nxph1	-2.82509	5.52615	319.114	2.26e-71	3.88e-70
ENSMUSG00000052942	Glis3	3.96296	4.26091	318.867	2.56e-71	4.38e-70
ENSMUSG00000038967	Pdk2	-2.43136	5.40068	318.446	3.16e-71	5.4e-70
ENSMUSG00000022829	Stxbp5l	-2.33192	4.77042	318.403	3.23e-71	5.51e-70
ENSMUSG00000001672	Marveld3	8.81445	2.16336	317.901	4.15e-71	7.08e-70
ENSMUSG00000021069	Pygl	5.81884	2.68158	317.166	6e-71	1.02e-69
ENSMUSG00000053693	Mast1	2.26243	5.20105	316.577	8.06e-71	1.37e-69
ENSMUSG00000003469	Phyhip	4.61292	3.76228	316.541	8.21e-71	1.4e-69
ENSMUSG00000015579	Nkx2-5	-8.77211	1.93473	316.352	9.03e-71	1.53e-69
ENSMUSG00000037029	Zfp146	-1.7897	6.44365	315.961	1.1e-70	1.86e-69
ENSMUSG00000054545	Ugt1a6a	6.77106	2.84775	315.921	1.12e-70	1.9e-69
ENSMUSG00000049281	Scn3b	4.3543	3.25846	315.679	1.27e-70	2.14e-69
ENSMUSG00000028064	Sema4a	3.70042	3.60387	314.7	2.07e-70	3.49e-69
ENSMUSG00000039985	Fam60a	-2.28123	5.55664	314.502	2.28e-70	3.85e-69
ENSMUSG00000017639	Rab11fip4	6.00532	2.46405	314.102	2.79e-70	4.7e-69
ENSMUSG00000022900	Ildr1	10.9085	2.28598	313.713	3.39e-70	5.7e-69
ENSMUSG00000036339	6720456H20Rik	2.90447	4.257	313.705	3.41e-70	5.71e-69
ENSMUSG00000021807	2700060E02Rik	1.82081	6.53712	313.391	3.99e-70	6.68e-69
ENSMUSG00000040584	Abcb1a	9.01487	2.36193	313.307	4.16e-70	6.96e-69
ENSMUSG00000029217	Tec	6.92897	2.45733	312.127	7.51e-70	1.26e-68
ENSMUSG00000020020	Usp44	-4.71086	2.9366	312.085	7.67e-70	1.28e-68
ENSMUSG00000002320	Tm9sf1	1.81638	6.83767	311.817	8.78e-70	1.46e-68
ENSMUSG00000091359	Gm3129	4.22868	3.95291	311.764	9.01e-70	1.5e-68
ENSMUSG00000034265	Zdhhc14	-1.97458	5.65746	311.537	1.01e-69	1.68e-68
ENSMUSG00000039470	Zdhhc2	2.68096	8.31427	311.523	1.02e-69	1.69e-68
ENSMUSG00000049047	Armcx3	1.80506	6.9526	310.551	1.66e-69	2.75e-68
ENSMUSG00000017288	Vps53	1.92971	5.7685	310.122	2.05e-69	3.4e-68
ENSMUSG00000038776	Ephx1	3.44932	4.06095	309.501	2.8e-69	4.64e-68
ENSMUSG00000021062	Rab15	5.94359	2.51165	308.665	4.27e-69	7.04e-68
ENSMUSG00000037686	Aspg	-7.64936	1.88427	308.305	5.11e-69	8.42e-68
ENSMUSG00000087196	Gm13373	-5.29298	4.92525	308.272	5.19e-69	8.55e-68
ENSMUSG00000038805	Six3	11.2218	2.51191	308.239	5.28e-69	8.69e-68
ENSMUSG00000010290	AI597479	-1.88712	5.84664	307.709	6.89e-69	1.13e-67
ENSMUSG00000063260	Syt10	10.6034	2.02434	307.649	7.1e-69	1.16e-67
ENSMUSG00000052751	Repin1	-1.81814	6.25691	307.379	8.13e-69	1.33e-67
ENSMUSG00000019768	Esr1	7.99908	2.23553	307.034	9.67e-69	1.58e-67
ENSMUSG00000021871	Pnp	1.99269	5.61108	306.744	1.12e-68	1.83e-67
ENSMUSG00000032344	E330016A19Rik	7.14828	2.13744	306.193	1.47e-68	2.41e-67
ENSMUSG00000020432	Tcn2	2.00346	6.82732	306.134	1.52e-68	2.47e-67
ENSMUSG00000039137	Whrn	1.96358	5.75402	306.052	1.58e-68	2.57e-67
ENSMUSG00000022453	Naga	2.17995	6.75038	305.926	1.69e-68	2.74e-67
ENSMUSG00000021678	F2rl1	10.4924	1.84533	304.7	3.12e-68	5.06e-67
ENSMUSG00000050332	Fam123b	-2.30119	5.40303	304.237	3.93e-68	6.37e-67
ENSMUSG00000049288	Lix1l	-2.04256	5.98137	304.209	3.99e-68	6.45e-67
ENSMUSG00000029762	Akr1b8	-3.53091	3.49694	304.17	4.07e-68	6.57e-67
ENSMUSG00000060882	Kcnd2	10.8005	2.25202	304.141	4.13e-68	6.66e-67
ENSMUSG00000039601	Rcan2	2.87336	5.66224	303.438	5.87e-68	9.46e-67
ENSMUSG00000029570	Lfng	8.72295	2.01965	302.688	8.55e-68	1.38e-66
ENSMUSG00000063646	Jakmip1	6.51036	2.93979	302.247	1.07e-67	1.72e-66
ENSMUSG00000026312	Cdh7	10.5187	2.074	302.18	1.1e-67	1.77e-66
ENSMUSG00000002064	Sdf2	1.88898	5.83519	302.178	1.1e-67	1.77e-66
ENSMUSG00000039058	Ak5	5.63328	3.40456	301.988	1.22e-67	1.95e-66
ENSMUSG00000030849	Fgfr2	3.11548	4.81273	301.539	1.52e-67	2.43e-66
ENSMUSG00000024044	Epb4.1l3	1.86342	7.35574	301.394	1.64e-67	2.61e-66
ENSMUSG00000031232	Magt1	2.36618	6.58375	301.353	1.67e-67	2.67e-66
ENSMUSG00000034472	Rasd2	2.77905	4.10431	300.831	2.17e-67	3.46e-66
ENSMUSG00000042599	Jhdm1d	-1.94085	6.47693	299.672	3.88e-67	6.18e-66
ENSMUSG00000034919	Ttc22	7.89454	2.50286	299.621	3.98e-67	6.33e-66
ENSMUSG00000039357	Fut11	2.59077	4.37873	299.354	4.55e-67	7.23e-66
ENSMUSG00000042249	Adrbk2	1.81892	6.36394	299.141	5.07e-67	8.03e-66
ENSMUSG00000049604	Hoxb13	-7.92291	1.85639	298.006	8.96e-67	1.42e-65
ENSMUSG00000009614	Sardh	-5.21675	2.5329	297.813	9.87e-67	1.56e-65
ENSMUSG00000057530	Ece1	2.3227	8.69557	297.672	1.06e-66	1.67e-65
ENSMUSG00000020963	Tshr	-4.37375	2.83426	297.65	1.07e-66	1.69e-65
ENSMUSG00000032564	Cpne4	10.5549	1.79336	296.997	1.49e-66	2.34e-65
ENSMUSG00000018931	Gm16515	2.16546	4.97443	296.918	1.55e-66	2.43e-65
ENSMUSG00000020873	Slc35b1	1.82481	6.73595	296.854	1.6e-66	2.51e-65
ENSMUSG00000024052	Lpin2	-1.73497	7.09826	295.288	3.5e-66	5.49e-65
ENSMUSG00000031374	Zfp92	10.5977	2.07764	293.685	7.83e-66	1.23e-64
ENSMUSG00000001802	Lrp3	-2.3172	5.69378	293.638	8.01e-66	1.25e-64
ENSMUSG00000017485	Top2b	2.11008	6.39949	293.283	9.58e-66	1.5e-64
ENSMUSG00000045871	Slitrk6	2.52473	5.73129	293.043	1.08e-65	1.69e-64
ENSMUSG00000025104	Hdgfrp3	5.16413	3.03757	292.4	1.49e-65	2.32e-64
ENSMUSG00000072844	G530011O06Rik	3.34923	3.54258	292.191	1.66e-65	2.58e-64
ENSMUSG00000005553	Atp4a	4.93193	2.68404	291.811	2e-65	3.12e-64
ENSMUSG00000030782	Tgfb1i1	8.02601	2.62271	291.642	2.18e-65	3.39e-64
ENSMUSG00000027004	Frzb	8.11572	2.38067	291.524	2.31e-65	3.59e-64
ENSMUSG00000028785	Hpca	2.5323	6.32424	291.391	2.47e-65	3.83e-64
ENSMUSG00000040904	Rnasek	1.97579	7.37877	291.369	2.5e-65	3.87e-64
ENSMUSG00000056629	Fkbp2	1.81805	7.09519	291.244	2.66e-65	4.11e-64
ENSMUSG00000075118	Gpr137b-ps	2.34717	4.80026	290.603	3.67e-65	5.67e-64
ENSMUSG00000005233	Spc25	1.97237	8.57918	290.491	3.89e-65	5.99e-64
ENSMUSG00000078439	2210404O07Rik	4.53267	2.83187	290.115	4.69e-65	7.21e-64
ENSMUSG00000027082	Tfpi	-6.4221	2.16202	290.115	4.69e-65	7.21e-64
ENSMUSG00000020841	Cpd	1.92955	7.43801	289.891	5.25e-65	8.06e-64
ENSMUSG00000032231	Anxa2	-2.91482	4.53779	289.578	6.15e-65	9.42e-64
ENSMUSG00000029211	Gabra4	7.60127	2.61388	289.335	6.94e-65	1.06e-63
ENSMUSG00000087471	Gm16836	3.27732	3.5924	289.185	7.48e-65	1.14e-63
ENSMUSG00000089876	Tmem102	8.88932	2.15298	289.136	7.67e-65	1.17e-63
ENSMUSG00000041625	A2ld1	2.15374	4.78182	288.82	8.99e-65	1.37e-63
ENSMUSG00000070407	Hs3st3b1	6.79015	2.06115	288.602	1e-64	1.53e-63
ENSMUSG00000038279	Nop2	-2.03143	6.70576	287.838	1.47e-64	2.24e-63
ENSMUSG00000026558	Uck2	-1.73514	6.81622	287.437	1.8e-64	2.73e-63
ENSMUSG00000027508	Pag1	2.43837	4.50376	287.437	1.8e-64	2.73e-63
ENSMUSG00000012483	Rpa3	-1.75877	5.96258	287.421	1.81e-64	2.75e-63
ENSMUSG00000033981	Gria2	-2.00869	6.06879	287.312	1.92e-64	2.9e-63
ENSMUSG00000066191	Anks6	3.14838	3.65989	286.836	2.43e-64	3.68e-63
ENSMUSG00000039774	Galnt12	5.87168	2.61714	286.632	2.69e-64	4.07e-63
ENSMUSG00000026879	Gsn	4.97799	3.13118	286.553	2.8e-64	4.23e-63
ENSMUSG00000021917	Spcs1	1.79536	6.88469	285.829	4.03e-64	6.07e-63
ENSMUSG00000047414	Flrt2	5.90166	2.34208	285.766	4.16e-64	6.26e-63
ENSMUSG00000059974	Ntm	-3.05621	3.7565	285.495	4.77e-64	7.16e-63
ENSMUSG00000000811	Txnrd3	-3.08465	4.03705	285.445	4.89e-64	7.34e-63
ENSMUSG00000051048	P4ha3	-4.4953	2.80898	285.247	5.4e-64	8.09e-63
ENSMUSG00000037852	Cpe	2.70814	10.8777	284.802	6.75e-64	1.01e-62
ENSMUSG00000086130	Gm16211	-1.78474	6.06653	284.64	7.32e-64	1.09e-62
ENSMUSG00000033885	Pxk	1.89153	6.01986	284.464	8e-64	1.19e-62
ENSMUSG00000025232	Hexa	1.98575	8.28821	284.325	8.57e-64	1.28e-62
ENSMUSG00000074934	Grem1	10.3213	1.76802	284.244	8.93e-64	1.33e-62
ENSMUSG00000063810	Alms1	-1.71081	6.88506	283.725	1.16e-63	1.72e-62
ENSMUSG00000040105	Ppapdc2	2.37608	5.13432	283.349	1.4e-63	2.08e-62
ENSMUSG00000068299	1700019G17Rik	4.9035	2.58374	283.281	1.45e-63	2.15e-62
ENSMUSG00000057375	Yipf1	2.01731	5.32555	282.725	1.91e-63	2.84e-62
ENSMUSG00000054737	Zfp182	10.3659	1.91036	282.592	2.05e-63	3.03e-62
ENSMUSG00000026576	Atp1b1	-1.94883	9.57724	282.5	2.14e-63	3.17e-62
ENSMUSG00000015401	Tmem27	3.46916	6.66372	282.468	2.18e-63	3.22e-62
ENSMUSG00000026278	Bok	5.389	3.09865	280.821	4.97e-63	7.34e-62
ENSMUSG00000036098	Gm98	6.08573	4.15075	280.692	5.31e-63	7.82e-62
ENSMUSG00000032999	Nlrp4f	-10.2604	1.73782	280.506	5.83e-63	8.58e-62
ENSMUSG00000020375	Rufy1	2.00018	5.26858	280.49	5.87e-63	8.63e-62
ENSMUSG00000015484	Fam163a	-4.39165	2.83475	279.997	7.52e-63	1.1e-61
ENSMUSG00000036863	Syde2	5.0693	3.16925	279.98	7.59e-63	1.11e-61
ENSMUSG00000021932	Rnaseh2b	2.38823	5.3577	279.761	8.47e-63	1.24e-61
ENSMUSG00000018286	Psmb6	1.79345	6.68845	279.452	9.89e-63	1.45e-61
ENSMUSG00000032633	Flcn	1.72323	6.31921	278.766	1.39e-62	2.04e-61
ENSMUSG00000017167	Cntnap1	-1.71125	6.58941	278.7	1.44e-62	2.1e-61
ENSMUSG00000001768	Rin2	-3.41583	3.63541	278.474	1.62e-62	2.36e-61
ENSMUSG00000044597	Mycs	-8.73243	1.90077	278.441	1.64e-62	2.39e-61
ENSMUSG00000042331	Specc1	2.66486	4.43795	278.39	1.68e-62	2.45e-61
ENSMUSG00000047347	Gm5806	-6.89757	1.94368	278.024	2.02e-62	2.94e-61
ENSMUSG00000019810	Fuca2	2.13658	6.90011	278.024	2.02e-62	2.94e-61
ENSMUSG00000031785	Gpr56	1.90277	6.44057	277.789	2.28e-62	3.3e-61
ENSMUSG00000038253	Hoxa5	-10.2503	1.83678	276.497	4.36e-62	6.31e-61
ENSMUSG00000062859	Tcp11	6.67539	1.99697	275.984	5.63e-62	8.15e-61
ENSMUSG00000047036	Zfp445	-1.77291	5.88035	275.978	5.65e-62	8.16e-61
ENSMUSG00000032289	Thsd4	6.83876	2.61651	275.674	6.58e-62	9.49e-61
ENSMUSG00000054720	Lrrc8c	-3.23837	4.1415	275.637	6.71e-62	9.66e-61
ENSMUSG00000089682	Bcl2l2	1.61653	6.23173	275.072	8.9e-62	1.28e-60
ENSMUSG00000091971	Hspa1a	5.71064	3.00775	275.023	9.13e-62	1.31e-60
ENSMUSG00000020407	Upp1	-2.04769	5.09536	274.812	1.01e-61	1.46e-60
ENSMUSG00000033149	Phldb2	5.08854	2.72656	274.704	1.07e-61	1.54e-60
ENSMUSG00000021636	Marveld2	6.04089	2.3807	274.679	1.08e-61	1.55e-60
ENSMUSG00000043301	Kcnj6	5.5841	2.44947	274.591	1.13e-61	1.62e-60
ENSMUSG00000053062	Jam2	5.17833	2.7057	274.486	1.19e-61	1.71e-60
ENSMUSG00000027868	Tbx15	-5.00258	2.56384	274.385	1.26e-61	1.79e-60
ENSMUSG00000016262	Sertad4	3.46936	3.33055	273.941	1.57e-61	2.24e-60
ENSMUSG00000056486	Chn1	3.15833	4.39997	273.355	2.11e-61	3e-60
ENSMUSG00000073469	Rnaset2a	1.81412	6.56941	272.928	2.61e-61	3.71e-60
ENSMUSG00000042349	Ikbke	4.23123	3.24678	272.751	2.85e-61	4.05e-60
ENSMUSG00000090223	Pcp4	5.03617	2.97003	271.218	6.16e-61	8.74e-60
ENSMUSG00000028780	Sema3c	5.61485	2.28759	270.898	7.23e-61	1.03e-59
ENSMUSG00000024331	Dsc2	10.3638	1.75768	270.725	7.89e-61	1.12e-59
ENSMUSG00000050473	Slc35d3	5.46625	4.89653	270.036	1.11e-60	1.58e-59
ENSMUSG00000024299	Adamts10	-4.62775	3.18956	269.339	1.58e-60	2.23e-59
ENSMUSG00000025375	Aatk	2.57544	5.59225	268.918	1.95e-60	2.76e-59
ENSMUSG00000030598	Fbxo17	5.50445	2.17508	268.579	2.32e-60	3.26e-59
ENSMUSG00000027984	Hadh	2.22228	7.0258	268.364	2.58e-60	3.63e-59
ENSMUSG00000021464	Ror2	3.26719	3.40509	267.571	3.84e-60	5.4e-59
ENSMUSG00000054034	Tceal5	-2.56464	3.98877	267.494	3.99e-60	5.61e-59
ENSMUSG00000034731	Dgkh	4.23163	3.47101	267.31	4.38e-60	6.14e-59
ENSMUSG00000047045	Tmem164	1.62982	6.15963	266.746	5.81e-60	8.14e-59
ENSMUSG00000032009	Sesn3	-1.92561	6.55812	266.57	6.34e-60	8.88e-59
ENSMUSG00000038538	Ubn2	-1.74107	7.08718	266.532	6.47e-60	9.04e-59
ENSMUSG00000068762	Gstm6	6.2989	2.00118	266.401	6.91e-60	9.65e-59
ENSMUSG00000057457	Phex	6.61801	2.37588	265.512	1.08e-59	1.51e-58
ENSMUSG00000030232	Aebp2	-1.69679	7.01333	264.866	1.49e-59	2.08e-58
ENSMUSG00000000197	Nalcn	5.16951	2.56838	264.281	2e-59	2.79e-58
ENSMUSG00000073164	2410018L13Rik	-4.08581	2.72201	263.847	2.49e-59	3.46e-58
ENSMUSG00000042632	Pla2g6	1.84556	5.54093	262.674	4.48e-59	6.23e-58
ENSMUSG00000051331	Cacna1c	-1.87411	7.73069	262.618	4.61e-59	6.4e-58
ENSMUSG00000018427	Ypel2	2.23954	4.51951	262.535	4.81e-59	6.66e-58
ENSMUSG00000034353	Ramp1	7.34816	1.82742	262.383	5.19e-59	7.18e-58
ENSMUSG00000029672	Fam3c	-1.64437	6.82859	262.213	5.65e-59	7.81e-58
ENSMUSG00000001105	Ift20	1.84181	5.4784	261.921	6.54e-59	9.03e-58
ENSMUSG00000059173	Pde1a	-6.57526	1.78204	261.755	7.11e-59	9.81e-58
ENSMUSG00000002812	Flii	1.55629	6.35797	261.675	7.4e-59	1.02e-57
ENSMUSG00000044393	Dsg2	4.376	4.03742	261.216	9.32e-59	1.28e-57
ENSMUSG00000005103	Wdr1	1.67044	6.76091	260.949	1.07e-58	1.47e-57
ENSMUSG00000028466	Creb3	1.61955	6.1588	260.65	1.24e-58	1.7e-57
ENSMUSG00000021893	Capn7	1.67543	5.9422	260.443	1.37e-58	1.88e-57
ENSMUSG00000006527	Sfmbt1	1.66538	5.9793	260.425	1.39e-58	1.9e-57
ENSMUSG00000022306	Zfpm2	-5.61896	2.14815	260.123	1.61e-58	2.21e-57
ENSMUSG00000029186	Pi4k2b	2.61836	4.22547	260.058	1.67e-58	2.28e-57
ENSMUSG00000020042	Btbd11	3.23687	4.3137	259.456	2.25e-58	3.08e-57
ENSMUSG00000057895	Zfp105	10.1509	1.61805	259.427	2.29e-58	3.12e-57
ENSMUSG00000046808	Atp10d	-2.21373	4.80824	259.239	2.51e-58	3.43e-57
ENSMUSG00000063884	Ptcd3	-1.6347	6.56074	258.95	2.91e-58	3.96e-57
ENSMUSG00000049553	Polr1a	-1.73842	6.86752	258.89	3e-58	4.07e-57
ENSMUSG00000038879	Nipal2	7.1463	1.72091	258.692	3.31e-58	4.49e-57
ENSMUSG00000026304	Rab17	6.14659	2.48233	258.634	3.41e-58	4.62e-57
ENSMUSG00000057715	A830018L16Rik	5.2341	2.3056	258.353	3.92e-58	5.31e-57
ENSMUSG00000042870	Tom1	1.96116	6.35711	257.821	5.12e-58	6.93e-57
ENSMUSG00000034777	Vax2	-5.43226	2.13077	257.692	5.46e-58	7.39e-57
ENSMUSG00000039385	Cdh6	6.56669	1.81054	257.471	6.11e-58	8.24e-57
ENSMUSG00000026637	Traf5	4.08324	2.824	257.358	6.46e-58	8.72e-57
ENSMUSG00000027400	Pdyn	8.63543	5.14022	257.191	7.03e-58	9.47e-57
ENSMUSG00000052572	Dlg2	4.26613	3.09849	257.106	7.33e-58	9.87e-57
ENSMUSG00000021536	Adcy2	4.75879	2.85825	257.03	7.62e-58	1.02e-56
ENSMUSG00000035953	Tmem55b	1.92558	6.64332	256.891	8.17e-58	1.1e-56
ENSMUSG00000019996	Mtap7	2.74888	4.60641	256.874	8.24e-58	1.11e-56
ENSMUSG00000026313	Hdac4	-2.11655	5.61492	256.848	8.35e-58	1.12e-56
ENSMUSG00000029776	Hibadh	-1.52913	6.30917	256.746	8.79e-58	1.18e-56
ENSMUSG00000041112	Elmo1	2.96518	4.58933	256.469	1.01e-57	1.35e-56
ENSMUSG00000025889	Snca	6.32533	2.23877	256.462	1.01e-57	1.35e-56
ENSMUSG00000015759	Cnih	1.61937	6.11588	256.382	1.05e-57	1.41e-56
ENSMUSG00000028565	Nfia	-2.63285	4.23624	256.264	1.12e-57	1.49e-56
ENSMUSG00000047712	Ust	5.31432	2.26217	256.115	1.21e-57	1.61e-56
ENSMUSG00000039474	Wfs1	2.18429	5.32104	255.507	1.64e-57	2.18e-56
ENSMUSG00000024516	Sec11c	1.58672	6.21454	255.198	1.91e-57	2.54e-56
ENSMUSG00000071547	Nt5dc2	1.75603	7.54093	254.979	2.13e-57	2.83e-56
ENSMUSG00000024913	Lrp5	4.43699	2.76303	254.938	2.18e-57	2.89e-56
ENSMUSG00000020901	Pik3r5	5.1614	2.48202	254.848	2.28e-57	3.02e-56
ENSMUSG00000037798	Mat1a	7.2084	1.58823	254.251	3.07e-57	4.07e-56
ENSMUSG00000085973	Gm14742	8.96483	2.11587	253.97	3.54e-57	4.68e-56
ENSMUSG00000025196	Cpn1	2.19878	6.28916	253.769	3.92e-57	5.17e-56
ENSMUSG00000021662	Rgnef	3.74615	3.23855	253.478	4.53e-57	5.97e-56
ENSMUSG00000060519	Tor3a	2.02322	5.37124	253.401	4.71e-57	6.2e-56
ENSMUSG00000071723	Gspt2	-1.95046	5.181	252.999	5.76e-57	7.58e-56
ENSMUSG00000028328	Tmod1	2.30031	4.73529	252.994	5.78e-57	7.59e-56
ENSMUSG00000078202	Nrarp	7.89983	1.88031	252.977	5.83e-57	7.65e-56
ENSMUSG00000028480	Glipr2	3.70969	2.938	252.87	6.15e-57	8.06e-56
ENSMUSG00000026626	Ppp2r5a	-1.59342	7.03548	252.292	8.22e-57	1.08e-55
ENSMUSG00000020840	Blmh	1.7311	5.64938	252.23	8.48e-57	1.11e-55
ENSMUSG00000037578	Pkd2l1	10.0893	1.64234	252.131	8.91e-57	1.16e-55
ENSMUSG00000018442	Derl2	1.54905	6.15606	252.041	9.32e-57	1.22e-55
ENSMUSG00000037362	Nov	6.05076	1.92317	252.01	9.47e-57	1.23e-55
ENSMUSG00000079262	Slco1a6	3.05751	3.40443	251.947	9.77e-57	1.27e-55
ENSMUSG00000043668	Tox3	-1.64286	7.18812	251.747	1.08e-56	1.41e-55
ENSMUSG00000026339	Ccdc93	-1.73061	6.76219	251.364	1.31e-56	1.7e-55
ENSMUSG00000031790	Mmp15	4.08459	3.06187	251.097	1.5e-56	1.94e-55
ENSMUSG00000027238	Frmd5	1.95211	4.91908	250.959	1.6e-56	2.08e-55
ENSMUSG00000054662	Ano9	7.09024	1.76993	250.92	1.64e-56	2.12e-55
ENSMUSG00000004268	Emg1	-1.5907	6.49203	250.489	2.03e-56	2.63e-55
ENSMUSG00000033705	Stard9	-2.02134	4.66171	250.133	2.43e-56	3.14e-55
ENSMUSG00000048376	F2r	3.67933	3.20366	250.046	2.54e-56	3.28e-55
ENSMUSG00000029407	Uso1	1.84316	7.42342	249.69	3.03e-56	3.92e-55
ENSMUSG00000028351	Dbc1	4.87655	2.22682	249.398	3.51e-56	4.53e-55
ENSMUSG00000040265	Dnm3	4.35784	3.99634	249.317	3.66e-56	4.71e-55
ENSMUSG00000071604	Fam189a2	10.1471	1.62827	249.042	4.2e-56	5.4e-55
ENSMUSG00000015143	Actn1	1.66215	6.58828	248.998	4.29e-56	5.52e-55
ENSMUSG00000024448	H2-M10.1	10.5222	1.5991	248.694	5e-56	6.42e-55
ENSMUSG00000030337	Vamp1	-2.18924	4.73065	248.318	6.04e-56	7.75e-55
ENSMUSG00000026701	Prdx6	-1.49239	6.28749	248.194	6.43e-56	8.24e-55
ENSMUSG00000037621	Atoh8	-3.12768	5.28969	247.573	8.78e-56	1.12e-54
ENSMUSG00000031093	Dock11	-1.68927	6.67237	247.482	9.19e-56	1.17e-54
ENSMUSG00000031343	Gabra3	7.25783	1.76586	247.093	1.12e-55	1.43e-54
ENSMUSG00000020917	Acly	1.9624	10.2481	246.907	1.23e-55	1.57e-54
ENSMUSG00000014592	Camta1	1.77424	5.43193	246.897	1.23e-55	1.57e-54
ENSMUSG00000034903	Cobll1	2.05026	5.61036	246.863	1.25e-55	1.6e-54
ENSMUSG00000041483	Zfp281	-1.93252	5.30936	246.437	1.55e-55	1.98e-54
ENSMUSG00000037474	Dtl	-1.73402	7.03483	246.368	1.61e-55	2.04e-54
ENSMUSG00000020847	Rph3al	1.8446	6.77172	246.196	1.75e-55	2.22e-54
ENSMUSG00000037754	Ppp1r16b	-2.73629	4.96941	246.047	1.89e-55	2.39e-54
ENSMUSG00000023170	Gps2	1.72708	5.83334	245.685	2.27e-55	2.87e-54
ENSMUSG00000090648	Gm17446	6.26072	4.22187	245.668	2.29e-55	2.89e-54
ENSMUSG00000040289	Hey1	-2.6911	4.18032	245.574	2.4e-55	3.03e-54
ENSMUSG00000020661	Dnmt3a	1.69789	7.5406	245.237	2.84e-55	3.58e-54
ENSMUSG00000027315	Spint1	8.0385	2.1656	245.194	2.9e-55	3.66e-54
ENSMUSG00000060147	Serpinb6a	1.66044	5.70195	243.577	6.53e-55	8.23e-54
ENSMUSG00000086141	9030622O22Rik	-3.70175	2.93868	243.032	8.58e-55	1.08e-53
ENSMUSG00000038400	Pmepa1	4.58272	3.16994	242.851	9.4e-55	1.18e-53
ENSMUSG00000003134	Tbc1d8	2.49512	5.04591	242.658	1.04e-54	1.3e-53
ENSMUSG00000032246	Calml4	10.1775	1.59034	242.62	1.06e-54	1.32e-53
ENSMUSG00000027215	Cd82	3.36007	4.66812	242.558	1.09e-54	1.36e-53
ENSMUSG00000000938	Hoxa10	-9.95598	1.39945	242.42	1.17e-54	1.46e-53
ENSMUSG00000072932	Gm15128	-8.19938	1.59956	241.968	1.46e-54	1.83e-53
ENSMUSG00000038024	Dennd4c	1.74895	8.00164	241.775	1.61e-54	2.02e-53
ENSMUSG00000024867	Pip5k1b	1.63043	6.88021	240.744	2.71e-54	3.38e-53
ENSMUSG00000028399	Ptprd	-2.48741	6.0833	240.283	3.41e-54	4.25e-53
ENSMUSG00000015112	Slc25a13	-2.50727	4.27608	239.864	4.21e-54	5.25e-53
ENSMUSG00000060212	Pcnxl2	-4.03588	3.03615	239.217	5.83e-54	7.25e-53
ENSMUSG00000018585	Atox1	1.89826	5.07613	239.099	6.18e-54	7.69e-53
ENSMUSG00000038175	Mylip	-1.9303	4.60627	238.98	6.56e-54	8.15e-53
ENSMUSG00000019429	Ffar3	7.00332	1.78342	238.538	8.19e-54	1.02e-52
ENSMUSG00000019779	Frk	8.68043	2.12838	238.19	9.76e-54	1.21e-52
ENSMUSG00000061353	Cxcl12	7.09417	2.74254	237.719	1.24e-53	1.53e-52
ENSMUSG00000022844	Pdia5	2.31793	5.27858	237.525	1.36e-53	1.69e-52
ENSMUSG00000069170	Gpr98	6.25135	2.31741	237.519	1.37e-53	1.69e-52
ENSMUSG00000021613	Hapln1	-3.17942	3.40519	237.382	1.46e-53	1.81e-52
ENSMUSG00000028126	Pip5k1a	-1.4996	6.27124	237.293	1.53e-53	1.89e-52
ENSMUSG00000010025	Aldh3a2	1.73613	5.70988	237.198	1.61e-53	1.98e-52
ENSMUSG00000049892	Rasd1	5.52175	2.12261	237.077	1.71e-53	2.1e-52
ENSMUSG00000023473	Celsr3	-1.78083	7.86861	236.896	1.87e-53	2.3e-52
ENSMUSG00000020623	Map2k6	10.1901	1.64388	236.834	1.93e-53	2.37e-52
ENSMUSG00000028139	Riiad1	4.58366	2.1494	236.461	2.32e-53	2.85e-52
ENSMUSG00000025278	Flnb	1.72446	7.12466	236.413	2.38e-53	2.92e-52
ENSMUSG00000002504	Slc9a3r2	4.94003	2.38793	235.888	3.1e-53	3.8e-52
ENSMUSG00000025607	Copg2	-1.685	7.25304	235.64	3.51e-53	4.3e-52
ENSMUSG00000032589	Bsn	-1.65513	6.32055	235.338	4.09e-53	4.99e-52
ENSMUSG00000024042	Sik1	-3.90039	6.9753	235.077	4.66e-53	5.69e-52
ENSMUSG00000043811	Rtn4r	5.72234	1.71558	234.835	5.26e-53	6.41e-52
ENSMUSG00000036699	Zcchc12	4.79705	3.812	234.673	5.7e-53	6.95e-52
ENSMUSG00000002329	Mdp1	2.02279	4.93035	234.498	6.23e-53	7.58e-52
ENSMUSG00000062519	Zfp398	-2.04126	4.77062	234.493	6.24e-53	7.59e-52
ENSMUSG00000010453	4632411B12Rik	-1.5585	7.31278	234.395	6.56e-53	7.97e-52
ENSMUSG00000022214	Dcaf11	1.53177	6.63676	234.383	6.6e-53	8.01e-52
ENSMUSG00000049690	Nckap5	6.16997	1.77302	234.279	6.95e-53	8.43e-52
ENSMUSG00000029616	Erp29	1.56181	6.86368	233.682	9.38e-53	1.14e-51
ENSMUSG00000035873	Pawr	2.88002	3.67714	233.673	9.42e-53	1.14e-51
ENSMUSG00000041959	S100a10	2.79481	4.99634	233.648	9.55e-53	1.15e-51
ENSMUSG00000026730	Pter	-3.76976	4.71425	232.824	1.44e-52	1.74e-51
ENSMUSG00000016758	Bik	8.32004	1.52411	232.623	1.6e-52	1.93e-51
ENSMUSG00000018500	Adora2b	9.97227	1.36449	232.227	1.95e-52	2.35e-51
ENSMUSG00000023966	Rsph9	3.28107	3.57813	232.214	1.96e-52	2.36e-51
ENSMUSG00000019139	Isyna1	2.67545	5.06454	231.799	2.42e-52	2.91e-51
ENSMUSG00000037254	Itih2	-6.67089	1.5434	231.483	2.83e-52	3.4e-51
ENSMUSG00000032120	C2cd2l	1.60807	5.94616	231.303	3.1e-52	3.72e-51
ENSMUSG00000030067	Foxp1	-1.55027	6.82443	231.206	3.25e-52	3.9e-51
ENSMUSG00000036768	Kif15	-1.56183	5.85192	230.931	3.73e-52	4.48e-51
ENSMUSG00000030309	Caprin2	-2.24831	4.55749	230.905	3.78e-52	4.53e-51
ENSMUSG00000021701	Plk2	-2.0752	6.30109	230.899	3.8e-52	4.54e-51
ENSMUSG00000004231	Pax2	3.67474	3.16575	230.488	4.67e-52	5.57e-51
ENSMUSG00000020227	Irak3	-4.26728	2.44813	230.444	4.77e-52	5.69e-51
ENSMUSG00000054453	Sytl5	-2.38958	5.3243	229.775	6.67e-52	7.96e-51
ENSMUSG00000041734	Kirrel	3.64171	3.1248	229.388	8.11e-52	9.66e-51
ENSMUSG00000060126	Tpt1	1.88001	10.1513	229.272	8.59e-52	1.02e-50
ENSMUSG00000026970	Rbms1	5.65427	1.91828	229.161	9.08e-52	1.08e-50
ENSMUSG00000028865	Cd164l2	5.75233	1.95531	229.035	9.68e-52	1.15e-50
ENSMUSG00000055013	Agap1	-1.72915	8.45032	228.661	1.17e-51	1.39e-50
ENSMUSG00000002332	Dhrs1	1.95235	5.30802	228.515	1.26e-51	1.49e-50
ENSMUSG00000033107	Rnf125	-5.08616	2.58416	228.43	1.31e-51	1.55e-50
ENSMUSG00000024525	Impa2	-2.94431	3.59877	228.313	1.39e-51	1.65e-50
ENSMUSG00000053046	Brsk2	2.47846	4.09757	228.203	1.47e-51	1.74e-50
ENSMUSG00000040729	AK129341	-2.38405	4.02543	227.978	1.65e-51	1.94e-50
ENSMUSG00000024187	Itfg3	1.61615	6.37208	227.732	1.86e-51	2.2e-50
ENSMUSG00000042750	Bex2	1.79746	8.57079	227.445	2.15e-51	2.53e-50
ENSMUSG00000018648	Dusp14	4.66265	2.59506	227.441	2.16e-51	2.54e-50
ENSMUSG00000037652	Phc3	-1.48197	6.00631	227.381	2.22e-51	2.61e-50
ENSMUSG00000032523	Hhatl	-6.45308	1.39432	227.303	2.31e-51	2.71e-50
ENSMUSG00000020844	Nxn	2.0269	4.4248	226.938	2.77e-51	3.26e-50
ENSMUSG00000029223	Uchl1	1.89588	7.08	226.881	2.86e-51	3.35e-50
ENSMUSG00000073433	Arhgdig	4.43185	2.32257	226.873	2.87e-51	3.36e-50
ENSMUSG00000027350	Chgb	3.10408	10.3744	226.654	3.2e-51	3.75e-50
ENSMUSG00000039367	Sec24c	1.59793	7.67818	226.438	3.57e-51	4.17e-50
ENSMUSG00000002266	Zim1	-1.87902	8.05454	226.377	3.68e-51	4.3e-50
ENSMUSG00000040907	Atp1a3	-3.2762	9.37797	226.282	3.86e-51	4.5e-50
ENSMUSG00000025192	Entpd7	1.97545	4.64034	226.175	4.07e-51	4.75e-50
ENSMUSG00000038984	Tspyl5	9.86176	1.29519	226.167	4.09e-51	4.76e-50
ENSMUSG00000022489	Pde1b	5.02467	1.95261	225.742	5.06e-51	5.89e-50
ENSMUSG00000025743	Sdc3	3.71426	4.56117	225.597	5.44e-51	6.33e-50
ENSMUSG00000038733	Wdr26	-1.63481	7.93339	225.497	5.72e-51	6.65e-50
ENSMUSG00000050824	Sstr5	11.0713	2.3919	225.391	6.03e-51	7e-50
ENSMUSG00000005320	Fgfr4	5.84106	2.25017	225.27	6.41e-51	7.43e-50
ENSMUSG00000030291	Med21	-1.90645	5.09487	224.719	8.46e-51	9.8e-50
ENSMUSG00000041084	Ostc	1.85145	7.0279	224.466	9.6e-51	1.11e-49
ENSMUSG00000057914	Cacnb2	2.24013	4.13283	224.343	1.02e-50	1.18e-49
ENSMUSG00000028048	Gba	1.61439	6.6507	224.05	1.18e-50	1.37e-49
ENSMUSG00000064105	Cnnm2	1.71527	5.40617	223.833	1.32e-50	1.52e-49
ENSMUSG00000042111	Ccdc115	-1.65851	5.72127	223.544	1.53e-50	1.76e-49
ENSMUSG00000030313	Dennd5b	-1.51557	6.00681	223.101	1.91e-50	2.19e-49
ENSMUSG00000064215	Ifi27l1	1.59988	5.68003	223.063	1.94e-50	2.24e-49
ENSMUSG00000034574	Daam1	1.53278	6.49831	223.02	1.98e-50	2.28e-49
ENSMUSG00000048349	Pou4f1	9.8838	1.21044	222.67	2.37e-50	2.72e-49
ENSMUSG00000028222	Calb1	9.81841	1.28332	222.391	2.72e-50	3.12e-49
ENSMUSG00000006576	Slc4a3	-1.54685	6.62902	222.158	3.06e-50	3.51e-49
ENSMUSG00000021514	Zfp369	-2.16792	4.4304	221.914	3.46e-50	3.96e-49
ENSMUSG00000021314	Amph	-1.65307	6.59572	221.767	3.72e-50	4.26e-49
ENSMUSG00000006378	Gcat	1.64648	5.97069	221.196	4.96e-50	5.67e-49
ENSMUSG00000038112	AW551984	6.1454	2.61959	220.955	5.6e-50	6.4e-49
ENSMUSG00000044499	Hs3st5	9.92343	1.35278	220.868	5.85e-50	6.67e-49
ENSMUSG00000040651	D14Abb1e	2.05674	4.79784	220.318	7.71e-50	8.79e-49
ENSMUSG00000023991	Foxp4	1.66589	5.91256	219.934	9.35e-50	1.07e-48
ENSMUSG00000041594	Tmtc4	2.05485	4.78444	219.589	1.11e-49	1.27e-48
ENSMUSG00000020436	Gabrg2	3.66817	2.93242	219.576	1.12e-49	1.27e-48
ENSMUSG00000033487	Fndc3a	1.81885	7.12044	219.565	1.13e-49	1.28e-48
ENSMUSG00000033257	Ttll4	-1.43271	6.33527	219.426	1.21e-49	1.37e-48
ENSMUSG00000029822	Osbpl3	2.69158	4.21257	219.418	1.21e-49	1.37e-48
ENSMUSG00000032349	Elovl5	1.4592	6.43585	219.319	1.27e-49	1.44e-48
ENSMUSG00000050447	Lypd6	10.0437	1.4795	219.171	1.37e-49	1.55e-48
ENSMUSG00000064263	Gm1631	-4.83856	2.11347	218.852	1.61e-49	1.82e-48
ENSMUSG00000031367	Ap1s2	1.51339	6.91468	218.739	1.7e-49	1.92e-48
ENSMUSG00000074872	Ctxn2	-5.1097	1.99611	218.555	1.87e-49	2.11e-48
ENSMUSG00000019806	Aig1	1.45138	6.04412	218.435	1.99e-49	2.24e-48
ENSMUSG00000038121	4933403F05Rik	-1.59468	5.8999	217.933	2.55e-49	2.88e-48
ENSMUSG00000028356	Ambp	7.23067	3.12555	217.846	2.67e-49	3e-48
ENSMUSG00000045374	Wdr81	1.84056	5.94782	217.8	2.73e-49	3.07e-48
ENSMUSG00000031119	Gpc4	3.6057	4.55223	217.76	2.79e-49	3.13e-48
ENSMUSG00000021978	Extl3	1.74329	5.59116	217.647	2.95e-49	3.31e-48
ENSMUSG00000030406	Gipr	4.96464	3.35155	217.21	3.67e-49	4.12e-48
ENSMUSG00000053253	Ndfip2	1.55279	5.86415	216.855	4.39e-49	4.92e-48
ENSMUSG00000014599	Csf1	3.84638	3.16276	216.762	4.6e-49	5.15e-48
ENSMUSG00000029273	Sult1d1	10.9085	2.80975	216.532	5.16e-49	5.77e-48
ENSMUSG00000032353	Tmed3	2.14917	6.64218	216.448	5.39e-49	6.02e-48
ENSMUSG00000035200	Chrnb4	5.30458	2.05353	216.405	5.5e-49	6.14e-48
ENSMUSG00000028551	Cdkn2c	1.81975	8.63656	216.288	5.84e-49	6.51e-48
ENSMUSG00000010307	Tmem86a	1.97085	4.71888	216.226	6.02e-49	6.71e-48
ENSMUSG00000047238	Mageh1	1.52657	6.05755	215.891	7.12e-49	7.93e-48
ENSMUSG00000021327	Zkscan3	-1.43059	6.48358	215.837	7.32e-49	8.14e-48
ENSMUSG00000032666	1700025G04Rik	-1.81185	5.40758	215.825	7.36e-49	8.18e-48
ENSMUSG00000026956	Uap1l1	2.08596	7.03444	215.547	8.47e-49	9.4e-48
ENSMUSG00000017760	Ctsa	1.66546	8.39492	215.35	9.35e-49	1.04e-47
ENSMUSG00000045441	Gprin3	-3.34432	3.68709	215.293	9.62e-49	1.07e-47
ENSMUSG00000024308	Tapbp	1.91975	6.58678	215.117	1.05e-48	1.16e-47
ENSMUSG00000031112	2610018G03Rik	9.73961	1.17627	215.034	1.1e-48	1.21e-47
ENSMUSG00000030465	Psd3	3.08828	4.36599	214.59	1.37e-48	1.51e-47
ENSMUSG00000055421	Pcdh9	-2.08062	4.2169	214.325	1.56e-48	1.73e-47
ENSMUSG00000055320	Tead1	-1.78266	6.99794	214.09	1.76e-48	1.94e-47
ENSMUSG00000041115	Iqsec2	3.76525	2.61313	213.967	1.87e-48	2.06e-47
ENSMUSG00000039741	Bahcc1	-2.28013	5.35259	213.872	1.96e-48	2.16e-47
ENSMUSG00000061451	Tmem151a	1.84489	4.71994	213.811	2.03e-48	2.23e-47
ENSMUSG00000040249	Lrp1	-2.00118	6.09139	213.8	2.04e-48	2.24e-47
ENSMUSG00000003824	Syce2	1.98012	4.84364	213.398	2.49e-48	2.74e-47
ENSMUSG00000038393	Txnip	-2.43294	7.04129	213.253	2.68e-48	2.94e-47
ENSMUSG00000091454	Dynlt1b	1.56258	7.51042	212.872	3.25e-48	3.56e-47
ENSMUSG00000022023	Wbp4	1.59299	5.65503	212.774	3.41e-48	3.73e-47
ENSMUSG00000025956	Mettl21a	-1.89892	4.76312	212.648	3.63e-48	3.98e-47
ENSMUSG00000032452	Clstn2	3.00633	3.85794	212.602	3.72e-48	4.06e-47
ENSMUSG00000031216	Stard8	-2.20569	4.4617	212.597	3.73e-48	4.07e-47
ENSMUSG00000058392	Rrp1b	-1.5878	5.84172	212.168	4.62e-48	5.04e-47
ENSMUSG00000032557	Uba5	1.76197	5.05196	212.164	4.63e-48	5.05e-47
ENSMUSG00000046768	Rhoj	9.75389	1.16668	211.914	5.25e-48	5.72e-47
ENSMUSG00000063931	Pepd	1.68145	5.50725	211.809	5.54e-48	6.03e-47
ENSMUSG00000050714	Zbtb26	-1.85817	4.83821	211.728	5.77e-48	6.27e-47
ENSMUSG00000025544	Tm9sf2	1.866	7.33226	211.671	5.93e-48	6.45e-47
ENSMUSG00000019872	Smpdl3a	2.84658	3.44476	211.599	6.15e-48	6.68e-47
ENSMUSG00000028626	Col9a2	7.18458	1.33447	211.528	6.38e-48	6.92e-47
ENSMUSG00000044550	Tceal3	1.87264	5.81068	211.419	6.73e-48	7.3e-47
ENSMUSG00000056666	Retsat	-2.08357	4.24798	211.189	7.56e-48	8.19e-47
ENSMUSG00000022131	Gpr180	1.80947	5.25182	210.616	1.01e-47	1.09e-46
ENSMUSG00000056073	Grik2	-2.60618	3.5375	210.218	1.23e-47	1.33e-46
ENSMUSG00000009739	Pou6f1	-1.82952	4.91753	209.931	1.42e-47	1.54e-46
ENSMUSG00000042514	Klhl14	6.06706	1.63241	209.928	1.42e-47	1.54e-46
ENSMUSG00000025202	Scd3	4.71425	2.38997	209.883	1.46e-47	1.57e-46
ENSMUSG00000001521	Tulp3	-1.49741	6.33057	209.85	1.48e-47	1.59e-46
ENSMUSG00000024186	Rgs11	3.48161	3.49508	209.808	1.51e-47	1.63e-46
ENSMUSG00000058022	9530008L14Rik	9.7068	1.0683	209.67	1.62e-47	1.74e-46
ENSMUSG00000036944	Tmem71	5.47363	1.89402	209.453	1.81e-47	1.94e-46
ENSMUSG00000047557	Lxn	5.02015	1.95131	209.227	2.03e-47	2.17e-46
ENSMUSG00000056973	Ces1d	10.2911	1.6611	209.17	2.08e-47	2.24e-46
ENSMUSG00000073481	Mosc2	-1.59879	6.30346	209.139	2.12e-47	2.27e-46
ENSMUSG00000032458	Copb2	1.59476	7.37428	208.993	2.28e-47	2.44e-46
ENSMUSG00000040661	Rad54l2	-1.64512	5.60184	208.912	2.37e-47	2.54e-46
ENSMUSG00000027087	Itgav	-1.49141	7.36539	208.777	2.54e-47	2.71e-46
ENSMUSG00000048706	D4Bwg0951e	1.79064	4.68475	208.689	2.65e-47	2.83e-46
ENSMUSG00000025534	Gusb	1.54893	6.55243	208.648	2.71e-47	2.89e-46
ENSMUSG00000030126	Tmcc1	-1.70394	5.18559	208.408	3.06e-47	3.26e-46
ENSMUSG00000038141	Tmem181a	1.6597	5.48129	208.223	3.35e-47	3.57e-46
ENSMUSG00000067889	Spnb3	4.00887	2.35302	208.013	3.73e-47	3.97e-46
ENSMUSG00000015305	Sash1	2.9843	3.33957	207.768	4.22e-47	4.48e-46
ENSMUSG00000073530	Pappa2	4.71067	9.7182	207.578	4.64e-47	4.92e-46
ENSMUSG00000005142	Man2b1	1.99071	7.22641	207.577	4.64e-47	4.92e-46
ENSMUSG00000028266	Lmo4	-1.84021	4.60876	207.504	4.81e-47	5.1e-46
ENSMUSG00000026274	Pask	-1.69388	6.00028	207.214	5.57e-47	5.9e-46
ENSMUSG00000027971	Ndst4	-2.8606	3.63988	206.947	6.37e-47	6.74e-46
ENSMUSG00000024109	Nrxn1	2.5775	3.99905	206.843	6.71e-47	7.09e-46
ENSMUSG00000055737	Ghr	2.05156	5.61512	206.635	7.45e-47	7.87e-46
ENSMUSG00000020374	Rasgef1c	5.76537	1.74271	206.343	8.62e-47	9.1e-46
ENSMUSG00000029830	Svopl	4.48051	2.34026	206.211	9.22e-47	9.72e-46
ENSMUSG00000026029	Casp8	4.19707	2.4984	206.098	9.76e-47	1.03e-45
ENSMUSG00000003070	Efna2	3.96352	2.53424	205.937	1.06e-46	1.11e-45
ENSMUSG00000037287	Tbcel	-1.36296	6.22018	205.6	1.25e-46	1.32e-45
ENSMUSG00000015837	Sqstm1	1.67268	9.10781	205.495	1.32e-46	1.39e-45
ENSMUSG00000035105	Egln3	3.43769	3.47901	205.362	1.41e-46	1.48e-45
ENSMUSG00000028637	Ccdc30	2.50532	3.78902	205.207	1.53e-46	1.6e-45
ENSMUSG00000050022	Amz1	3.45681	3.01353	205.014	1.68e-46	1.76e-45
ENSMUSG00000025225	Nfkb2	1.93076	5.08456	204.812	1.86e-46	1.95e-45
ENSMUSG00000000214	Th	2.5231	6.72474	204.801	1.87e-46	1.96e-45
ENSMUSG00000035246	Pcyt1b	-2.24497	4.09961	204.79	1.88e-46	1.97e-45
ENSMUSG00000074766	Ism1	9.63635	1.11033	204.748	1.92e-46	2.01e-45
ENSMUSG00000002014	Ssr4	2.07272	7.90038	204.746	1.92e-46	2.01e-45
ENSMUSG00000049349	Gm5105	7.08406	1.58693	204.699	1.97e-46	2.05e-45
ENSMUSG00000037813	D630003M21Rik	3.19884	3.19417	204.66	2.01e-46	2.09e-45
ENSMUSG00000012405	Rpl15	1.57694	6.56726	204.268	2.45e-46	2.55e-45
ENSMUSG00000031996	Aplp2	-1.56096	8.21745	204.222	2.5e-46	2.6e-45
ENSMUSG00000040037	Negr1	1.98605	4.97956	204.204	2.53e-46	2.63e-45
ENSMUSG00000045210	Vcpip1	-1.50216	6.42285	204.004	2.79e-46	2.9e-45
ENSMUSG00000031841	Cdh13	-3.32359	5.33449	203.867	2.99e-46	3.11e-45
ENSMUSG00000031103	Elf4	4.20717	3.29215	203.737	3.19e-46	3.31e-45
ENSMUSG00000039539	Sgcz	5.08013	2.20965	203.638	3.36e-46	3.48e-45
ENSMUSG00000038497	Tmco3	1.54312	6.52853	203.318	3.94e-46	4.08e-45
ENSMUSG00000085438	1700020I14Rik	-1.53534	6.90511	203.123	4.35e-46	4.5e-45
ENSMUSG00000041355	Ssr2	1.67799	7.81075	203.079	4.45e-46	4.59e-45
ENSMUSG00000070605	Gm13251	-3.62354	2.4512	202.727	5.31e-46	5.48e-45
ENSMUSG00000023495	Pcbp4	-1.66691	5.32491	202.654	5.51e-46	5.68e-45
ENSMUSG00000056313	1810011O10Rik	5.26462	1.68085	202.634	5.56e-46	5.73e-45
ENSMUSG00000028717	Tal1	-4.94991	1.9463	202.544	5.82e-46	5.99e-45
ENSMUSG00000005949	Ctns	2.00084	5.54362	202.509	5.92e-46	6.09e-45
ENSMUSG00000070034	Sp110	5.14239	2.11779	201.972	7.75e-46	7.97e-45
ENSMUSG00000018923	Med11	2.17118	4.04837	201.888	8.09e-46	8.31e-45
ENSMUSG00000042156	Dzip1	1.73415	5.85247	201.845	8.27e-46	8.48e-45
ENSMUSG00000054850	Ncrna00086	4.5235	2.16652	201.756	8.64e-46	8.86e-45
ENSMUSG00000072294	Klf12	3.53429	3.67272	201.742	8.7e-46	8.92e-45
ENSMUSG00000013367	Iglon5	-5.11604	1.87243	201.506	9.8e-46	1e-44
ENSMUSG00000037824	Tspan14	2.28114	3.83233	201.432	1.02e-45	1.04e-44
ENSMUSG00000032939	Nup93	1.45848	7.32973	201.419	1.02e-45	1.05e-44
ENSMUSG00000000317	Bcl6b	3.37249	3.88948	201.328	1.07e-45	1.09e-44
ENSMUSG00000029119	Man2b2	1.54126	6.87418	201.241	1.12e-45	1.14e-44
ENSMUSG00000067878	Mtap7d3	8.01886	1.40469	201.211	1.14e-45	1.16e-44
ENSMUSG00000022636	Alcam	-1.96927	5.50152	201.114	1.19e-45	1.22e-44
ENSMUSG00000021916	Glt8d1	1.65203	5.38777	200.696	1.47e-45	1.5e-44
ENSMUSG00000026109	Tmeff2	3.03807	3.17464	200.612	1.54e-45	1.56e-44
ENSMUSG00000028573	Fggy	4.58277	2.06586	200.597	1.55e-45	1.57e-44
ENSMUSG00000040640	Erc2	2.28433	4.06468	200.404	1.7e-45	1.73e-44
ENSMUSG00000051855	Mest	-3.59308	2.53662	200.371	1.73e-45	1.76e-44
ENSMUSG00000021900	Btd	2.07154	4.16126	200.221	1.87e-45	1.89e-44
ENSMUSG00000025666	Tmem47	9.61177	0.958088	199.616	2.53e-45	2.56e-44
ENSMUSG00000037568	Vash2	4.09324	2.28482	199.553	2.61e-45	2.65e-44
ENSMUSG00000046785	Epm2aip1	-1.50345	6.6017	199.444	2.76e-45	2.79e-44
ENSMUSG00000001323	Srr	2.06259	4.41125	199.198	3.12e-45	3.16e-44
ENSMUSG00000061024	Rrs1	-1.80327	5.29083	198.953	3.53e-45	3.57e-44
ENSMUSG00000050148	Ubqln2	1.57491	8.0645	198.904	3.62e-45	3.65e-44
ENSMUSG00000026192	Atic	-1.65463	6.73388	198.707	4e-45	4.03e-44
ENSMUSG00000038298	Pdzk1	7.27755	2.21937	198.681	4.05e-45	4.08e-44
ENSMUSG00000026064	Ptp4a1	-1.55981	7.81737	198.444	4.57e-45	4.59e-44
ENSMUSG00000010021	Kif19a	3.2542	4.00083	198.433	4.59e-45	4.61e-44
ENSMUSG00000033061	Resp18	1.76814	8.93713	198.386	4.7e-45	4.72e-44
ENSMUSG00000024276	Zfp397	-1.6659	6.10714	198.283	4.95e-45	4.97e-44
ENSMUSG00000086198	Gm16598	-3.05303	3.05229	197.736	6.52e-45	6.53e-44
ENSMUSG00000028226	Mmp16	5.54597	2.06903	197.693	6.66e-45	6.67e-44
ENSMUSG00000032042	Srpr	1.51544	7.44123	197.477	7.42e-45	7.43e-44
ENSMUSG00000031442	Mcf2l	1.40426	7.24717	197.335	7.97e-45	7.97e-44
ENSMUSG00000071567	A830039N20Rik	4.34608	1.83777	197.295	8.13e-45	8.13e-44
ENSMUSG00000015342	Xk	3.31414	3.26543	197.217	8.46e-45	8.44e-44
ENSMUSG00000061244	Exoc5	1.60838	5.49956	197.205	8.51e-45	8.49e-44
ENSMUSG00000032402	Smad3	-2.89362	3.33513	196.969	9.58e-45	9.55e-44
ENSMUSG00000010080	Epn3	-4.6222	2.021	196.844	1.02e-44	1.02e-43
ENSMUSG00000026443	Lrrn2	4.81062	2.58922	196.808	1.04e-44	1.03e-43
ENSMUSG00000020017	Hal	-9.60655	1.1732	196.768	1.06e-44	1.05e-43
ENSMUSG00000023764	Sfi1	-1.86736	6.90691	196.758	1.06e-44	1.06e-43
ENSMUSG00000054967	Zfp647	9.5997	1.06335	196.738	1.08e-44	1.07e-43
ENSMUSG00000052914	Cyp2j6	2.90493	3.26777	196.692	1.1e-44	1.09e-43
ENSMUSG00000015656	Hspa8	1.80113	10.8128	196.645	1.13e-44	1.12e-43
ENSMUSG00000011171	Vipr2	4.28228	3.00838	196.59	1.16e-44	1.15e-43
ENSMUSG00000030536	Iqgap1	1.53913	7.64316	196.358	1.3e-44	1.29e-43
ENSMUSG00000026605	Cenpf	-1.69075	8.96761	196.347	1.31e-44	1.29e-43
ENSMUSG00000038227	Hoxa9	-6.62896	1.30555	196.342	1.31e-44	1.3e-43
ENSMUSG00000075254	Heg1	-1.60224	7.14309	195.885	1.65e-44	1.63e-43
ENSMUSG00000070044	Fam149a	4.32622	2.15188	195.872	1.66e-44	1.64e-43
ENSMUSG00000043673	Kcns3	9.53745	1.03559	195.86	1.67e-44	1.65e-43
ENSMUSG00000021819	2310021P13Rik	1.55527	7.49302	195.834	1.69e-44	1.67e-43
ENSMUSG00000043162	Pigy	-1.58406	5.51862	195.66	1.85e-44	1.82e-43
ENSMUSG00000046447	Camk2n1	1.47282	7.39482	195.611	1.9e-44	1.86e-43
ENSMUSG00000021996	Esd	1.67481	6.41885	195.368	2.14e-44	2.1e-43
ENSMUSG00000026018	Ica1l	3.95272	2.42456	195.354	2.16e-44	2.12e-43
ENSMUSG00000037600	1810019J16Rik	7.85484	1.29063	195.118	2.43e-44	2.38e-43
ENSMUSG00000004347	Pde1c	-2.1706	8.31493	194.977	2.61e-44	2.56e-43
ENSMUSG00000000402	Egfl6	6.93461	1.49028	194.924	2.68e-44	2.62e-43
ENSMUSG00000015090	Ptgds	-7.16392	1.24183	194.779	2.88e-44	2.82e-43
ENSMUSG00000050505	Pcdh20	2.73201	3.95736	194.749	2.92e-44	2.86e-43
ENSMUSG00000028546	Elavl4	2.0716	4.88086	194.586	3.17e-44	3.1e-43
ENSMUSG00000038174	Fam126b	-1.64869	5.59898	194.544	3.24e-44	3.16e-43
ENSMUSG00000025959	Klf7	-1.52067	5.85153	194.543	3.24e-44	3.16e-43
ENSMUSG00000021951	N6amt2	2.52017	3.67156	194.507	3.3e-44	3.22e-43
ENSMUSG00000035954	Dock4	2.32745	4.12354	194.394	3.49e-44	3.4e-43
ENSMUSG00000031007	Atp6ap2	1.56145	8.81508	194.027	4.2e-44	4.09e-43
ENSMUSG00000041930	BC057022	1.88712	4.95106	193.778	4.76e-44	4.63e-43
ENSMUSG00000089832	Shkbp1	1.7594	4.67508	193.235	6.26e-44	6.08e-43
ENSMUSG00000029706	Pax4	9.4772	0.88584	193.156	6.51e-44	6.32e-43
ENSMUSG00000028977	Casz1	1.80004	5.50725	193.09	6.73e-44	6.53e-43
ENSMUSG00000028469	Npr2	5.6565	1.92521	192.93	7.29e-44	7.07e-43
ENSMUSG00000089862	Gm16039	-1.52861	6.84886	192.894	7.42e-44	7.19e-43
ENSMUSG00000024070	Prkd3	3.20741	3.7708	192.312	9.95e-44	9.63e-43
ENSMUSG00000030244	Gys2	-5.85572	2.65469	192.2	1.05e-43	1.02e-42
ENSMUSG00000051615	Rap2a	1.66588	4.98017	192.146	1.08e-43	1.04e-42
ENSMUSG00000020220	Vps13d	-1.44724	7.14349	192.143	1.08e-43	1.05e-42
ENSMUSG00000022883	Robo1	-1.8004	5.24248	191.926	1.21e-43	1.17e-42
ENSMUSG00000020372	Gnb2l1	1.73096	9.10452	191.878	1.24e-43	1.19e-42
ENSMUSG00000026436	Elk4	-1.75519	5.08386	191.718	1.34e-43	1.29e-42
ENSMUSG00000044279	Crb3	4.56678	2.10599	191.633	1.4e-43	1.35e-42
ENSMUSG00000057315	Arhgap24	1.8716	4.41521	191.611	1.41e-43	1.36e-42
ENSMUSG00000071379	Hpcal1	1.77156	4.66703	191.435	1.55e-43	1.49e-42
ENSMUSG00000036353	P2ry12	9.46643	0.922161	191.405	1.57e-43	1.51e-42
ENSMUSG00000074480	Mex3a	-2.24754	4.38121	191.323	1.64e-43	1.57e-42
ENSMUSG00000034940	Synrg	1.54119	7.0462	191.272	1.68e-43	1.61e-42
ENSMUSG00000022089	Bin3	2.16841	4.07756	191.168	1.77e-43	1.69e-42
ENSMUSG00000014980	Tsen15	-1.54381	5.4677	191.131	1.8e-43	1.72e-42
ENSMUSG00000004460	Dnajb11	1.45527	7.23387	190.991	1.93e-43	1.85e-42
ENSMUSG00000001827	Folr1	4.72125	1.94992	190.925	2e-43	1.91e-42
ENSMUSG00000022210	Dhrs4	2.07658	5.1945	190.566	2.39e-43	2.28e-42
ENSMUSG00000051136	Ghsr	-3.88443	2.32563	190.525	2.44e-43	2.33e-42
ENSMUSG00000022687	Boc	4.44253	1.77433	190.305	2.73e-43	2.6e-42
ENSMUSG00000054459	Vsnl1	4.29712	2.16566	190.247	2.81e-43	2.68e-42
ENSMUSG00000007594	Hapln4	1.50084	5.93082	190.167	2.92e-43	2.78e-42
ENSMUSG00000058174	Gm5148	9.65559	0.868673	189.98	3.21e-43	3.05e-42
ENSMUSG00000079634	Rhox2d	6.30628	1.24009	189.924	3.3e-43	3.14e-42
ENSMUSG00000045534	Kcna5	-9.51349	0.903648	189.786	3.54e-43	3.36e-42
ENSMUSG00000026220	Slc16a14	-3.74128	2.32177	189.61	3.87e-43	3.67e-42
ENSMUSG00000020706	Ftsj3	-1.58792	7.27039	189.287	4.55e-43	4.32e-42
ENSMUSG00000004951	Hspb1	7.15947	1.32553	189.263	4.61e-43	4.36e-42
ENSMUSG00000026082	Rev1	-1.31239	6.28927	189.213	4.72e-43	4.47e-42
ENSMUSG00000042269	Fam92b	6.97246	1.18521	189.076	5.06e-43	4.79e-42
ENSMUSG00000091243	Vgll3	-5.96586	1.41764	188.907	5.51e-43	5.21e-42
ENSMUSG00000003955	Fam162a	-2.90017	6.15287	188.877	5.59e-43	5.28e-42
ENSMUSG00000001946	Esam	5.17395	2.00551	188.735	6e-43	5.67e-42
ENSMUSG00000000861	Bcl11a	4.21365	2.8047	188.594	6.45e-43	6.08e-42
ENSMUSG00000003992	Ssbp2	-1.60876	5.27952	188.466	6.87e-43	6.48e-42
ENSMUSG00000037108	Zcwpw1	-2.06758	4.02525	188.42	7.03e-43	6.62e-42
ENSMUSG00000030659	Nucb2	2.87437	5.98591	188.403	7.09e-43	6.68e-42
ENSMUSG00000022024	Sugt1	1.44997	5.68369	188.352	7.28e-43	6.84e-42
ENSMUSG00000022193	Psmb5	1.4123	6.65266	188.29	7.51e-43	7.05e-42
ENSMUSG00000030180	Kdm5a	-1.49978	7.08884	188.207	7.83e-43	7.35e-42
ENSMUSG00000046417	BC046404	2.449	3.52604	188.042	8.5e-43	7.98e-42
ENSMUSG00000042682	Selk	1.44683	6.67893	187.954	8.89e-43	8.33e-42
ENSMUSG00000043587	Acpl2	-1.94963	4.6239	187.876	9.24e-43	8.66e-42
ENSMUSG00000020392	Cdkn2aipnl	1.39402	5.83037	187.864	9.3e-43	8.71e-42
ENSMUSG00000056771	Gm10010	-4.11257	1.78915	187.758	9.81e-43	9.18e-42
ENSMUSG00000034282	Evpl	3.33958	2.73063	187.72	1e-42	9.35e-42
ENSMUSG00000022864	D16Ertd472e	-3.11624	2.93232	187.675	1.02e-42	9.56e-42
ENSMUSG00000022012	Enox1	2.60992	3.34588	187.549	1.09e-42	1.02e-41
ENSMUSG00000078496	Gm13152	-7.6462	1.04564	187.468	1.14e-42	1.06e-41
ENSMUSG00000039740	Alg2	1.51724	7.40731	187.463	1.14e-42	1.06e-41
ENSMUSG00000087391	Gm2694	5.49722	1.82493	187.403	1.17e-42	1.09e-41
ENSMUSG00000008136	Fhl2	7.83551	1.28177	187.37	1.19e-42	1.11e-41
ENSMUSG00000034674	Tdg	1.52115	6.03998	187.338	1.21e-42	1.13e-41
ENSMUSG00000002997	Prkar2b	2.09265	4.52067	187.195	1.3e-42	1.21e-41
ENSMUSG00000029994	Anxa4	3.52024	5.80776	187.084	1.38e-42	1.28e-41
ENSMUSG00000035279	A430110N23Rik	-3.14702	3.32944	186.98	1.45e-42	1.35e-41
ENSMUSG00000022204	Ngdn	1.53538	5.62539	186.932	1.49e-42	1.38e-41
ENSMUSG00000031714	Gab1	4.69139	1.79548	186.737	1.64e-42	1.52e-41
ENSMUSG00000047822	Gm6484	7.64427	1.11502	186.601	1.76e-42	1.62e-41
ENSMUSG00000025790	Slco3a1	1.57991	5.36786	186.392	1.95e-42	1.8e-41
ENSMUSG00000022464	Slc38a4	-1.49011	8.43712	186.265	2.08e-42	1.92e-41
ENSMUSG00000022176	Rem2	5.14788	1.56502	186.206	2.14e-42	1.98e-41
ENSMUSG00000048416	Mlf1	3.90519	2.23178	185.926	2.46e-42	2.27e-41
ENSMUSG00000028415	Spink4	-3.24726	2.52233	185.647	2.83e-42	2.61e-41
ENSMUSG00000049001	A930038C07Rik	7.52289	1.76326	185.64	2.85e-42	2.62e-41
ENSMUSG00000078942	Naip6	-4.33645	1.7988	185.608	2.89e-42	2.66e-41
ENSMUSG00000033715	Akr1c14	2.41718	3.86584	185.316	3.35e-42	3.08e-41
ENSMUSG00000028073	Pear1	3.98794	2.04288	185.271	3.42e-42	3.15e-41
ENSMUSG00000070803	Cited4	9.49251	0.991667	185.203	3.54e-42	3.25e-41
ENSMUSG00000035914	Cd276	4.0724	2.00959	185.173	3.6e-42	3.3e-41
ENSMUSG00000032470	Mras	2.6146	3.49635	185.077	3.78e-42	3.46e-41
ENSMUSG00000051439	Cd14	-4.26626	2.53478	185.076	3.78e-42	3.46e-41
ENSMUSG00000035735	Dagla	1.83406	5.07207	185.01	3.91e-42	3.58e-41
ENSMUSG00000029816	Gpnmb	-4.2849	2.11136	184.963	4e-42	3.66e-41
ENSMUSG00000066000	2610305D13Rik	-9.44473	0.745188	184.898	4.13e-42	3.78e-41
ENSMUSG00000029233	Srd5a3	2.01908	4.25872	184.85	4.23e-42	3.87e-41
ENSMUSG00000022610	Mapk12	2.52093	3.5956	184.825	4.29e-42	3.91e-41
ENSMUSG00000041237	Pklr	6.11968	1.83221	184.6	4.8e-42	4.38e-41
ENSMUSG00000018862	Otop3	8.38673	1.71766	184.569	4.87e-42	4.44e-41
ENSMUSG00000030341	Tnfrsf1a	-1.30923	6.41028	184.424	5.24e-42	4.78e-41
ENSMUSG00000064036	Mro	5.12804	1.37688	184.2	5.87e-42	5.34e-41
ENSMUSG00000053560	Ier2	4.18157	5.48034	184.077	6.24e-42	5.68e-41
ENSMUSG00000037712	Fermt2	1.61134	5.9149	183.998	6.49e-42	5.9e-41
ENSMUSG00000000247	Lhx2	3.03609	2.89443	183.994	6.51e-42	5.91e-41
ENSMUSG00000025277	Abhd6	1.59214	4.94837	183.814	7.13e-42	6.47e-41
ENSMUSG00000041596	Vmn1r90	-6.24145	1.20184	183.786	7.23e-42	6.55e-41
ENSMUSG00000013846	St3gal1	2.21049	4.06688	183.568	8.06e-42	7.31e-41
ENSMUSG00000063450	Syne2	-1.66621	8.42251	183.538	8.18e-42	7.41e-41
ENSMUSG00000042197	Zfp451	-1.45647	6.70042	183.279	9.32e-42	8.43e-41
ENSMUSG00000018474	Chd3	1.86716	6.63335	183.217	9.62e-42	8.7e-41
ENSMUSG00000079108	Srp54b	1.51127	7.42353	183.155	9.92e-42	8.97e-41
ENSMUSG00000048668	5930416I19Rik	-1.40666	5.82582	183.08	1.03e-41	9.3e-41
ENSMUSG00000030854	Ptpn5	7.66308	1.1184	182.892	1.13e-41	1.02e-40
ENSMUSG00000055653	Gpc3	9.64088	1.14393	182.867	1.15e-41	1.03e-40
ENSMUSG00000029162	Khk	2.17588	3.96884	182.807	1.18e-41	1.06e-40
ENSMUSG00000041236	Vps41	1.32181	6.3744	182.743	1.22e-41	1.1e-40
ENSMUSG00000026841	Fibcd1	-3.80761	2.39456	182.726	1.23e-41	1.11e-40
ENSMUSG00000036218	Pdzrn4	4.19572	1.85748	182.719	1.24e-41	1.11e-40
ENSMUSG00000036330	Slc18a1	4.5304	2.91123	182.62	1.3e-41	1.17e-40
ENSMUSG00000022123	Scel	6.58188	1.42965	182.606	1.31e-41	1.17e-40
ENSMUSG00000022594	Lynx1	-4.58861	2.46714	182.566	1.33e-41	1.2e-40
ENSMUSG00000026502	Pppde1	-1.46347	5.60846	182.48	1.39e-41	1.25e-40
ENSMUSG00000023861	Brp44l	-1.76237	7.41877	182.398	1.45e-41	1.3e-40
ENSMUSG00000043629	1700019D03Rik	4.04956	2.83446	182.371	1.47e-41	1.32e-40
ENSMUSG00000028681	Ptch2	3.19699	2.99707	182.306	1.52e-41	1.36e-40
ENSMUSG00000000202	Btbd17	2.80704	4.75613	182.221	1.59e-41	1.42e-40
ENSMUSG00000056379	Taar1	9.45906	0.847549	181.576	2.19e-41	1.96e-40
ENSMUSG00000044117	2900011O08Rik	-3.9168	2.03089	181.362	2.44e-41	2.18e-40
ENSMUSG00000049721	Gal3st1	4.87129	2.18583	181.232	2.61e-41	2.33e-40
ENSMUSG00000001039	B9d1	1.95707	4.21251	181.15	2.72e-41	2.42e-40
ENSMUSG00000029408	Abcb9	2.08314	4.04843	181.119	2.76e-41	2.46e-40
ENSMUSG00000033083	Tbc1d4	2.0648	4.00156	181.105	2.78e-41	2.47e-40
ENSMUSG00000054196	Cthrc1	7.9602	1.37079	181.086	2.81e-41	2.5e-40
ENSMUSG00000071745	DXBay18	6.04017	1.38903	180.986	2.95e-41	2.62e-40
ENSMUSG00000058756	Thra	-1.56546	6.37921	180.856	3.15e-41	2.8e-40
ENSMUSG00000004100	Ppan	-1.83913	5.61537	180.806	3.23e-41	2.87e-40
ENSMUSG00000032724	Abtb2	4.3013	1.78555	180.519	3.73e-41	3.31e-40
ENSMUSG00000058975	Kcnc1	5.49915	2.59276	180.45	3.87e-41	3.42e-40
ENSMUSG00000018736	Ndel1	1.34899	6.43773	180.35	4.06e-41	3.6e-40
ENSMUSG00000025980	Hspd1	-1.95363	9.69282	180.213	4.36e-41	3.85e-40
ENSMUSG00000041708	Mpped1	-7.60871	1.14767	180.197	4.39e-41	3.88e-40
ENSMUSG00000031842	Pde4c	5.38347	1.65948	180.158	4.48e-41	3.95e-40
ENSMUSG00000051373	Ppapdc3	-2.87536	2.99225	180.128	4.54e-41	4.01e-40
ENSMUSG00000052981	Ube2ql1	7.59145	0.962301	180.079	4.66e-41	4.11e-40
ENSMUSG00000050315	Synpo2	4.83792	1.69854	179.667	5.73e-41	5.05e-40
ENSMUSG00000026471	Mr1	-4.01997	2.17661	179.571	6.01e-41	5.3e-40
ENSMUSG00000020589	Fam49a	4.8387	1.60566	179.519	6.17e-41	5.43e-40
ENSMUSG00000035486	Plk5	5.36006	2.34224	179.47	6.33e-41	5.56e-40
ENSMUSG00000032412	Atp1b3	1.44559	6.12877	179.337	6.76e-41	5.94e-40
ENSMUSG00000031654	Cbln1	4.44132	1.71637	179.273	6.99e-41	6.14e-40
ENSMUSG00000037211	Spry1	6.13971	1.51078	179.266	7.01e-41	6.15e-40
ENSMUSG00000030844	Rgs10	2.7705	3.22283	179.216	7.19e-41	6.3e-40
ENSMUSG00000031465	Angpt2	6.08711	1.17605	179.078	7.7e-41	6.75e-40
ENSMUSG00000034616	Ssh3	2.2482	3.7939	178.835	8.71e-41	7.62e-40
ENSMUSG00000058927	Gm10053	-1.28774	6.247	178.828	8.74e-41	7.65e-40
ENSMUSG00000031596	Slc7a2	-2.03867	9.25856	178.229	1.18e-40	1.03e-39
ENSMUSG00000074217	2210011C24Rik	6.07976	1.07336	177.993	1.33e-40	1.16e-39
ENSMUSG00000041141	Pnmal1	1.4754	5.58766	177.662	1.57e-40	1.37e-39
ENSMUSG00000028127	Abcd3	1.41678	6.56108	177.658	1.57e-40	1.37e-39
ENSMUSG00000023456	Tpi1	-2.262	9.90171	177.577	1.64e-40	1.43e-39
ENSMUSG00000029467	Atp2a2	2.04217	10.7087	177.485	1.72e-40	1.5e-39
ENSMUSG00000038807	Rap1gap2	1.51913	8.24548	177.483	1.72e-40	1.5e-39
ENSMUSG00000020902	Ntn1	-3.04838	2.91367	177.247	1.93e-40	1.68e-39
ENSMUSG00000032135	Mcam	3.34413	2.39751	177.11	2.07e-40	1.8e-39
ENSMUSG00000029426	Scarb2	1.48753	6.88368	177.037	2.15e-40	1.87e-39
ENSMUSG00000071719	Tmem28	-1.71259	5.34854	177.032	2.16e-40	1.87e-39
ENSMUSG00000032500	Dclk3	-4.06583	2.50375	176.609	2.67e-40	2.31e-39
ENSMUSG00000050910	Cdr2l	-1.40523	6.2702	176.355	3.03e-40	2.63e-39
ENSMUSG00000060314	Zfp941	-1.43514	5.82954	176.274	3.15e-40	2.73e-39
ENSMUSG00000024085	Man2a1	-1.62513	6.01909	176.207	3.26e-40	2.82e-39
ENSMUSG00000085022	Gm5860	5.05083	1.38433	176.183	3.3e-40	2.86e-39
ENSMUSG00000026103	Gls	-1.40054	7.23509	176.179	3.31e-40	2.86e-39
ENSMUSG00000039007	Pgcp	1.84528	4.61817	176.097	3.45e-40	2.98e-39
ENSMUSG00000057541	Pus7	-1.68314	5.55598	176.096	3.45e-40	2.98e-39
ENSMUSG00000026020	Nop58	-1.55436	7.95689	176.029	3.57e-40	3.08e-39
ENSMUSG00000023043	Krt18	8.89602	2.18174	175.773	4.06e-40	3.5e-39
ENSMUSG00000039953	Clstn1	1.5865	7.31373	175.676	4.26e-40	3.67e-39
ENSMUSG00000031387	Renbp	6.54394	1.92024	175.511	4.63e-40	3.99e-39
ENSMUSG00000061758	Akr1b10	-1.86454	4.27693	175.157	5.53e-40	4.76e-39
ENSMUSG00000061665	Cd2ap	1.31107	6.23716	175.019	5.93e-40	5.1e-39
ENSMUSG00000026377	Mki67ip	-1.45463	6.27877	174.765	6.74e-40	5.79e-39
ENSMUSG00000056300	Gm13247	-7.5088	0.816916	174.726	6.87e-40	5.9e-39
ENSMUSG00000030872	Gga2	1.38301	6.91458	174.6	7.32e-40	6.28e-39
ENSMUSG00000030000	Add2	-2.79796	2.98975	174.396	8.11e-40	6.95e-39
ENSMUSG00000008461	Fut1	5.43767	1.26773	174.378	8.19e-40	7.01e-39
ENSMUSG00000056952	Tatdn2	-1.42076	6.44616	174.368	8.23e-40	7.04e-39
ENSMUSG00000010086	Rnf112	3.88577	2.53256	174.357	8.27e-40	7.08e-39
ENSMUSG00000004880	Lbr	-1.3849	6.8366	174.326	8.4e-40	7.18e-39
ENSMUSG00000027207	Galk2	1.7858	5.41513	174.302	8.51e-40	7.27e-39
ENSMUSG00000046794	Ppp1r3b	2.89542	3.22724	174.243	8.76e-40	7.48e-39
ENSMUSG00000018995	Nars2	-1.73563	4.59184	174.166	9.11e-40	7.77e-39
ENSMUSG00000002365	Snx9	1.34494	5.95813	174.125	9.29e-40	7.92e-39
ENSMUSG00000042213	Anubl1	-1.90812	4.37359	174.07	9.55e-40	8.14e-39
ENSMUSG00000074093	Svip	2.29146	3.70848	173.968	1.01e-39	8.57e-39
ENSMUSG00000028782	Bai2	-4.53563	2.24124	173.665	1.17e-39	9.97e-39
ENSMUSG00000029545	Acads	-1.60524	5.68293	173.514	1.26e-39	1.07e-38
ENSMUSG00000031024	St5	1.89701	4.86235	173.38	1.35e-39	1.15e-38
ENSMUSG00000005514	Por	1.42381	6.89872	173.323	1.39e-39	1.18e-38
ENSMUSG00000040040	Ift88	2.26075	4.09218	173.15	1.52e-39	1.29e-38
ENSMUSG00000008682	Rpl10	1.41355	7.75265	172.898	1.72e-39	1.46e-38
ENSMUSG00000050860	Phospho1	-2.94708	2.85161	172.44	2.17e-39	1.84e-38
ENSMUSG00000046994	Mars2	-2.36268	4.12166	172.277	2.35e-39	1.99e-38
ENSMUSG00000029309	Sparcl1	5.00227	2.08309	172.197	2.45e-39	2.07e-38
ENSMUSG00000038668	Lpar1	6.37077	1.18069	172.072	2.61e-39	2.21e-38
ENSMUSG00000033022	Cdo1	3.71179	2.60154	172.052	2.64e-39	2.23e-38
ENSMUSG00000087143	A830082K12Rik	-5.54855	1.25245	171.973	2.74e-39	2.32e-38
ENSMUSG00000040711	Sh3pxd2b	-1.6418	4.894	171.944	2.78e-39	2.35e-38
ENSMUSG00000029687	Ezh2	-1.33318	7.28846	171.66	3.21e-39	2.71e-38
ENSMUSG00000054204	Fam150b	-6.76196	0.756362	171.526	3.44e-39	2.89e-38
ENSMUSG00000025995	Wdr75	-1.31172	6.03313	171.439	3.59e-39	3.02e-38
ENSMUSG00000025732	Fam195a	-2.21379	3.74746	171.248	3.95e-39	3.32e-38
ENSMUSG00000041684	Bivm	-1.57305	5.2959	171.239	3.97e-39	3.34e-38
ENSMUSG00000005881	Ergic3	1.36496	7.29853	171.221	4e-39	3.37e-38
ENSMUSG00000036275	9530068E07Rik	1.34759	7.42092	171.105	4.25e-39	3.56e-38
ENSMUSG00000024812	Tjp2	1.60101	5.3016	171.062	4.34e-39	3.64e-38
ENSMUSG00000021930	6330409N04Rik	1.66139	4.77838	171.055	4.35e-39	3.65e-38
ENSMUSG00000068874	Selenbp1	-4.57273	2.54539	171.042	4.38e-39	3.67e-38
ENSMUSG00000037826	Ppm1k	-1.78612	4.73211	171.026	4.42e-39	3.7e-38
ENSMUSG00000038248	Sobp	1.72197	5.47548	171.006	4.46e-39	3.73e-38
ENSMUSG00000010376	Nedd8	1.3764	6.45263	170.977	4.53e-39	3.78e-38
ENSMUSG00000072925	Ott	-9.2344	0.75895	170.948	4.59e-39	3.84e-38
ENSMUSG00000037106	Fer1l6	-1.34112	7.12708	170.896	4.71e-39	3.94e-38
ENSMUSG00000033952	Aspm	-1.65195	7.66892	170.858	4.81e-39	4.01e-38
ENSMUSG00000006362	Cbfa2t3	5.229	1.57643	170.789	4.98e-39	4.15e-38
ENSMUSG00000020212	Mdm1	-1.45094	6.6852	170.665	5.3e-39	4.41e-38
ENSMUSG00000057497	Fam136a	-1.51162	5.47766	170.569	5.56e-39	4.63e-38
ENSMUSG00000023868	Pde10a	-1.4833	7.30869	170.496	5.77e-39	4.8e-38
ENSMUSG00000091156	Gm3500	7.55999	1.20124	170.482	5.81e-39	4.83e-38
ENSMUSG00000032340	Neo1	-1.50679	8.32415	170.304	6.35e-39	5.28e-38
ENSMUSG00000044026	Tmem20	-1.28862	6.04671	170.133	6.92e-39	5.75e-38
ENSMUSG00000039747	Orai2	1.48557	5.53541	170.013	7.35e-39	6.1e-38
ENSMUSG00000022389	Tef	-1.38706	7.12253	169.837	8.03e-39	6.66e-38
ENSMUSG00000022106	Rcbtb2	2.75281	3.59914	169.719	8.52e-39	7.06e-38
ENSMUSG00000038569	Rad9b	-2.26019	3.56314	169.681	8.68e-39	7.19e-38
ENSMUSG00000029836	Cbx3	-1.38027	7.99066	169.498	9.52e-39	7.88e-38
ENSMUSG00000010048	Ifrd2	-1.57603	4.78282	169.396	1e-38	8.29e-38
ENSMUSG00000016541	Atxn10	1.33146	7.32805	169.314	1.04e-38	8.63e-38
ENSMUSG00000039497	Dse	-1.69396	5.57902	169.253	1.08e-38	8.9e-38
ENSMUSG00000052539	Magi3	-1.63817	4.82993	168.867	1.31e-38	1.08e-37
ENSMUSG00000034163	Zfc3h1	-1.35512	6.32077	168.809	1.35e-38	1.11e-37
ENSMUSG00000030909	Anks4b	9.44747	1.23006	168.791	1.36e-38	1.12e-37
ENSMUSG00000029070	Mxra8	5.42812	2.0327	168.718	1.41e-38	1.16e-37
ENSMUSG00000071337	Tia1	-1.64722	6.68571	168.607	1.49e-38	1.23e-37
ENSMUSG00000092083	Kcnb2	9.92317	1.46748	168.455	1.61e-38	1.32e-37
ENSMUSG00000029622	Arpc1b	1.54583	5.04011	168.412	1.64e-38	1.35e-37
ENSMUSG00000044468	Fam46c	3.13813	4.95435	168.36	1.69e-38	1.39e-37
ENSMUSG00000041889	Shisa4	-2.38146	3.85144	167.966	2.06e-38	1.69e-37
ENSMUSG00000044164	Rnf182	3.94414	1.83478	167.921	2.11e-38	1.73e-37
ENSMUSG00000033595	Lgi3	5.63351	1.1922	167.653	2.41e-38	1.98e-37
ENSMUSG00000039304	Tnfsf10	-3.29562	2.68352	167.601	2.47e-38	2.03e-37
ENSMUSG00000006169	Clint1	1.31665	6.25798	167.474	2.64e-38	2.16e-37
ENSMUSG00000020472	Zkscan17	1.32581	5.86492	167.457	2.66e-38	2.18e-37
ENSMUSG00000022661	Cd200	7.26164	1.45088	167.408	2.72e-38	2.23e-37
ENSMUSG00000068566	Myadm	1.81771	4.69358	167.387	2.75e-38	2.25e-37
ENSMUSG00000019235	Rps6kl1	3.41246	2.31257	167.299	2.88e-38	2.35e-37
ENSMUSG00000068011	2510049J12Rik	3.35289	2.8675	167.104	3.17e-38	2.59e-37
ENSMUSG00000018425	Dhx40	1.51933	5.66963	166.988	3.37e-38	2.74e-37
ENSMUSG00000074364	Ehd2	-4.40845	1.42944	166.825	3.65e-38	2.98e-37
ENSMUSG00000046844	Vat1l	1.49036	7.41038	166.763	3.77e-38	3.07e-37
ENSMUSG00000037628	Cdkn3	2.19271	4.34997	166.671	3.95e-38	3.21e-37
ENSMUSG00000036570	Fxyd1	9.23183	0.633677	166.303	4.75e-38	3.86e-37
ENSMUSG00000038828	Tmem214	1.36854	6.9347	166.238	4.91e-38	3.99e-37
ENSMUSG00000021824	Ap3m1	1.29062	6.42759	166.218	4.96e-38	4.03e-37
ENSMUSG00000003573	Homer3	2.48342	3.22884	165.942	5.7e-38	4.62e-37
ENSMUSG00000070871	Ccnyl1	-1.48176	5.21154	165.915	5.77e-38	4.68e-37
ENSMUSG00000028519	Dab1	7.34956	3.19068	165.709	6.4e-38	5.19e-37
ENSMUSG00000017631	Abr	1.28326	6.66603	165.683	6.49e-38	5.26e-37
ENSMUSG00000079629	Rhox2g	5.95121	0.891469	165.626	6.68e-38	5.41e-37
ENSMUSG00000043131	Mob1a	-1.27065	6.92861	165.452	7.29e-38	5.9e-37
ENSMUSG00000037653	Kctd8	5.0353	1.19669	165.31	7.83e-38	6.33e-37
ENSMUSG00000031451	Gas6	-3.81509	2.88438	165.295	7.88e-38	6.37e-37
ENSMUSG00000059248	2017-09-09	-1.35054	7.65772	165.261	8.02e-38	6.48e-37
ENSMUSG00000034522	Zfp395	-1.81952	6.68141	165.245	8.09e-38	6.53e-37
ENSMUSG00000024978	Gpam	-1.22355	6.19945	165.216	8.21e-38	6.62e-37
ENSMUSG00000031530	Dusp4	1.63208	6.39012	165.211	8.23e-38	6.63e-37
ENSMUSG00000000266	Mid2	2.86219	4.68564	164.848	9.87e-38	7.95e-37
ENSMUSG00000000561	Wdr77	-1.27877	6.41342	164.769	1.03e-37	8.27e-37
ENSMUSG00000079055	Slc8a3	3.23132	2.49672	164.696	1.07e-37	8.57e-37
ENSMUSG00000036459	Wtip	9.21218	0.627449	164.431	1.22e-37	9.79e-37
ENSMUSG00000033152	Podxl2	4.13491	2.02927	164.407	1.23e-37	9.9e-37
ENSMUSG00000028965	Tnfrsf9	9.27106	0.61946	164.371	1.26e-37	1.01e-36
ENSMUSG00000091793	Rian	2.09579	7.96742	164.35	1.27e-37	1.02e-36
ENSMUSG00000028307	Aldob	5.99218	0.815701	164.313	1.29e-37	1.04e-36
ENSMUSG00000036834	Plch1	2.40803	4.0196	164.264	1.32e-37	1.06e-36
ENSMUSG00000021936	Mapk8	1.435	5.60092	164.235	1.34e-37	1.08e-36
ENSMUSG00000022211	Lrrc16b	1.96302	6.63336	164.175	1.39e-37	1.11e-36
ENSMUSG00000022365	Derl1	1.29764	7.09044	163.988	1.52e-37	1.22e-36
ENSMUSG00000058706	0610030E20Rik	-1.45193	5.62572	163.944	1.56e-37	1.24e-36
ENSMUSG00000085128	Gm2115	1.66374	4.5411	163.839	1.64e-37	1.31e-36
ENSMUSG00000027774	Gfm1	-1.36741	6.71017	163.818	1.66e-37	1.32e-36
ENSMUSG00000037148	Arhgap10	1.80886	4.17025	163.769	1.7e-37	1.35e-36
ENSMUSG00000059810	Rgs3	1.38471	6.92916	163.416	2.03e-37	1.62e-36
ENSMUSG00000051586	Mical3	-1.31386	6.1728	163.392	2.05e-37	1.64e-36
ENSMUSG00000017165	Gast	6.37573	2.02106	163.295	2.16e-37	1.72e-36
ENSMUSG00000029641	Rasl11a	6.28033	0.853705	163.219	2.24e-37	1.78e-36
ENSMUSG00000023960	Enpp5	1.28163	7.19668	163.105	2.37e-37	1.89e-36
ENSMUSG00000042810	Krba1	-1.58322	5.7336	162.986	2.52e-37	2e-36
ENSMUSG00000022723	Crybg3	-1.20451	6.18786	162.892	2.64e-37	2.1e-36
ENSMUSG00000057098	Ebf1	-5.40914	1.60034	162.872	2.67e-37	2.12e-36
ENSMUSG00000063694	Cycs	-1.34048	7.56166	162.752	2.83e-37	2.25e-36
ENSMUSG00000038268	Ovca2	1.71207	4.4787	162.503	3.21e-37	2.55e-36
ENSMUSG00000026594	Ralgps2	-1.35168	6.3977	162.317	3.53e-37	2.79e-36
ENSMUSG00000025268	Maged2	1.83607	6.46054	162.178	3.78e-37	2.99e-36
ENSMUSG00000068615	Gjd2	3.06945	3.42318	162.078	3.98e-37	3.15e-36
ENSMUSG00000074607	Tox2	5.92508	1.14085	162.038	4.06e-37	3.21e-36
ENSMUSG00000093659	Irx2	-7.65763	0.47153	162.008	4.12e-37	3.25e-36
ENSMUSG00000006494	Pdk1	-1.81015	6.15887	161.857	4.45e-37	3.51e-36
ENSMUSG00000073617	Hdac4	-1.76335	4.80418	161.606	5.04e-37	3.98e-36
ENSMUSG00000039680	Mrps6	-1.502	4.87659	161.541	5.21e-37	4.11e-36
ENSMUSG00000021700	Rab3c	-1.21444	6.14473	161.396	5.61e-37	4.42e-36
ENSMUSG00000020091	Eif4ebp2	-1.2076	6.2883	161.354	5.72e-37	4.51e-36
ENSMUSG00000029635	Cdk8	1.33165	5.84362	161.335	5.78e-37	4.55e-36
ENSMUSG00000031931	Ankrd49	-1.91249	4.30211	161.156	6.33e-37	4.97e-36
ENSMUSG00000001642	Akr1b3	-1.27413	6.80593	161.127	6.42e-37	5.04e-36
ENSMUSG00000025968	Ndufs1	-1.3354	7.81086	161.098	6.51e-37	5.11e-36
ENSMUSG00000029370	Rassf6	5.17352	1.41214	160.941	7.05e-37	5.53e-36
ENSMUSG00000074158	9830147E19Rik	-3.28187	3.78092	160.927	7.1e-37	5.57e-36
ENSMUSG00000034308	Sdr42e1	4.04346	1.5837	160.904	7.18e-37	5.63e-36
ENSMUSG00000031608	Galnt7	-2.63946	3.08483	160.858	7.35e-37	5.76e-36
ENSMUSG00000057729	Prtn3	9.12641	0.541883	160.849	7.38e-37	5.78e-36
ENSMUSG00000028970	Abcb1b	4.57724	3.01814	160.774	7.67e-37	6e-36
ENSMUSG00000021910	Nisch	1.40931	8.62797	160.42	9.16e-37	7.16e-36
ENSMUSG00000043421	Hilpda	-2.75749	3.74679	160.219	1.01e-36	7.92e-36
ENSMUSG00000053141	Ptprt	-1.66736	5.37233	160.184	1.03e-36	8.05e-36
ENSMUSG00000040479	Dgkz	-1.20353	6.32243	159.832	1.23e-36	9.61e-36
ENSMUSG00000036764	Dnajc12	-2.08184	6.975	159.469	1.48e-36	1.15e-35
ENSMUSG00000039728	Slc6a5	-6.132	6.48714	159.365	1.56e-36	1.21e-35
ENSMUSG00000008398	Elk3	2.34927	3.6487	159.33	1.59e-36	1.23e-35
ENSMUSG00000001054	Rmnd5b	1.54652	4.92106	159.323	1.59e-36	1.24e-35
ENSMUSG00000026311	Asb1	-1.29016	7.16292	159.321	1.59e-36	1.24e-35
ENSMUSG00000011179	Odc1	-1.56866	8.5718	159.281	1.62e-36	1.26e-35
ENSMUSG00000001552	Jup	1.68958	6.28357	159.276	1.63e-36	1.27e-35
ENSMUSG00000022793	B4galt4	3.76391	1.79632	159.088	1.79e-36	1.39e-35
ENSMUSG00000090707	Gm8237	6.32471	1.14722	159.052	1.82e-36	1.41e-35
ENSMUSG00000026873	Phf19	-1.48418	5.51253	159.046	1.83e-36	1.42e-35
ENSMUSG00000035469	Rcbtb1	1.49937	5.94562	158.999	1.87e-36	1.45e-35
ENSMUSG00000074832	2410141K09Rik	-6.18104	0.73263	158.978	1.89e-36	1.46e-35
ENSMUSG00000048832	Vps37c	1.55551	5.1605	158.882	1.99e-36	1.54e-35
ENSMUSG00000045466	Zfp956	-1.53228	4.85561	158.786	2.08e-36	1.61e-35
ENSMUSG00000032115	Hyou1	1.93834	8.54283	158.759	2.11e-36	1.63e-35
ENSMUSG00000007987	Rabl5	1.49285	5.04553	158.486	2.42e-36	1.87e-35
ENSMUSG00000033460	Armcx1	1.3736	5.51346	158.377	2.56e-36	1.98e-35
ENSMUSG00000074994	Qser1	-1.42097	6.15147	158.217	2.77e-36	2.14e-35
ENSMUSG00000051444	Bbs12	-2.21545	3.78046	158.056	3.01e-36	2.32e-35
ENSMUSG00000016181	Diexf	-1.45477	5.17898	158.047	3.02e-36	2.33e-35
ENSMUSG00000036617	Etl4	1.58034	4.78316	158.006	3.09e-36	2.38e-35
ENSMUSG00000040434	Gyltl1b	5.11281	1.5204	157.785	3.45e-36	2.65e-35
ENSMUSG00000001305	Rrp15	-1.89348	5.19418	157.597	3.79e-36	2.92e-35
ENSMUSG00000047675	Rps8	1.49302	8.92691	157.497	3.99e-36	3.06e-35
ENSMUSG00000073197	5730507C01Rik	-2.58786	3.23707	157.308	4.38e-36	3.37e-35
ENSMUSG00000042010	Acacb	-2.78893	3.09236	156.964	5.21e-36	4e-35
ENSMUSG00000039910	Cited2	1.88144	5.92828	156.903	5.37e-36	4.12e-35
ENSMUSG00000039031	Arhgap18	-2.20572	6.06277	156.761	5.77e-36	4.43e-35
ENSMUSG00000038630	Zkscan16	5.33888	1.80139	156.59	6.29e-36	4.82e-35
ENSMUSG00000023272	Creld2	1.72162	6.40064	156.549	6.42e-36	4.92e-35
ENSMUSG00000034532	Fbxo16	3.16538	2.77699	156.496	6.6e-36	5.05e-35
ENSMUSG00000060579	Fhit	9.06158	0.701667	156.341	7.13e-36	5.45e-35
ENSMUSG00000025290	Rps24	1.44957	8.91903	156.257	7.44e-36	5.69e-35
ENSMUSG00000030246	Ldhb	-2.83274	5.57904	156.089	8.09e-36	6.18e-35
ENSMUSG00000024747	Aldh1a7	-9.01925	0.417028	155.975	8.57e-36	6.54e-35
ENSMUSG00000027834	Serpini1	2.3331	5.13221	155.696	9.86e-36	7.52e-35
ENSMUSG00000020638	Cmpk2	2.2633	3.52223	155.575	1.05e-35	7.99e-35
ENSMUSG00000075307	Kbtbd10	-3.46004	2.0293	155.484	1.1e-35	8.36e-35
ENSMUSG00000026709	Dars2	-1.2943	5.79086	155.383	1.15e-35	8.79e-35
ENSMUSG00000019373	Cops3	1.19913	6.49554	155.324	1.19e-35	9.05e-35
ENSMUSG00000039070	Cpa4	-4.99362	1.22504	155.32	1.19e-35	9.06e-35
ENSMUSG00000021944	Gata4	1.79465	4.20733	155.289	1.21e-35	9.2e-35
ENSMUSG00000067336	Bmpr2	-1.77188	4.74152	155.244	1.24e-35	9.4e-35
ENSMUSG00000070315	4930581F22Rik	-3.79023	1.60928	155.145	1.3e-35	9.88e-35
ENSMUSG00000026944	Abca2	-1.30508	7.07705	155.104	1.33e-35	1.01e-34
ENSMUSG00000032352	Lrrc1	2.02833	3.9294	155.066	1.35e-35	1.03e-34
ENSMUSG00000018761	Mpdu1	1.50674	4.9336	155.06	1.36e-35	1.03e-34
ENSMUSG00000022623	Shank3	-4.69239	1.57928	154.693	1.63e-35	1.24e-34
ENSMUSG00000027168	Pax6	1.53909	8.15942	154.638	1.68e-35	1.27e-34
ENSMUSG00000036887	C1qa	3.49087	4.15186	154.627	1.69e-35	1.28e-34
ENSMUSG00000039410	Prdm16	-5.81975	4.12697	154.598	1.71e-35	1.3e-34
ENSMUSG00000036687	Tmem184a	6.24922	1.38183	154.593	1.72e-35	1.3e-34
ENSMUSG00000030265	Kras	-1.2447	7.27965	154.274	2.02e-35	1.52e-34
ENSMUSG00000021268	Meg3	1.92205	7.58925	154.151	2.15e-35	1.62e-34
ENSMUSG00000040997	Abhd4	1.30398	5.91627	154.062	2.25e-35	1.69e-34
ENSMUSG00000047085	Lrrc4b	-4.60629	1.34041	154.051	2.26e-35	1.7e-34
ENSMUSG00000040511	Pvr	-2.25394	4.30605	153.996	2.32e-35	1.75e-34
ENSMUSG00000020151	Ptprr	2.92022	2.57224	153.994	2.32e-35	1.75e-34
ENSMUSG00000044022	Pcdhb21	-2.65068	2.85538	153.769	2.6e-35	1.96e-34
ENSMUSG00000001632	Brpf1	-1.18718	6.502	153.759	2.61e-35	1.96e-34
ENSMUSG00000027200	Sema6d	-1.60921	5.56943	153.758	2.62e-35	1.96e-34
ENSMUSG00000067049	Unc93a	9.71128	1.25936	153.696	2.7e-35	2.03e-34
ENSMUSG00000029556	Hnf1a	2.23831	4.30704	153.591	2.84e-35	2.13e-34
ENSMUSG00000031788	Kifc3	1.95126	4.28758	153.502	2.98e-35	2.23e-34
ENSMUSG00000000295	Hddc2	3.41119	2.09128	153.331	3.24e-35	2.43e-34
ENSMUSG00000060244	Alyref2	-2.57356	3.05614	153.283	3.32e-35	2.49e-34
ENSMUSG00000036181	Hist1h1c	2.44356	4.72112	153.232	3.41e-35	2.55e-34
ENSMUSG00000029559	2210016L21Rik	1.49294	6.3255	153.203	3.46e-35	2.59e-34
ENSMUSG00000038893	Fam117a	2.09691	5.24277	152.898	4.03e-35	3.01e-34
ENSMUSG00000034430	Zxdc	-1.4582	5.34828	152.875	4.08e-35	3.05e-34
ENSMUSG00000024403	Atp6v1g2	2.1288	3.82004	152.867	4.09e-35	3.06e-34
ENSMUSG00000060510	Zfp266	-1.51335	5.58106	152.701	4.45e-35	3.32e-34
ENSMUSG00000027203	Dut	-1.30998	7.75683	152.691	4.48e-35	3.34e-34
ENSMUSG00000048779	P2ry6	6.34357	1.23742	152.62	4.64e-35	3.46e-34
ENSMUSG00000034785	Dio1	6.60799	2.16742	152.355	5.3e-35	3.95e-34
ENSMUSG00000037370	Enpp1	4.26567	2.17474	152.187	5.77e-35	4.29e-34
ENSMUSG00000034918	Cdhr2	6.66733	1.76082	151.97	6.43e-35	4.78e-34
ENSMUSG00000078317	F8a	2.00722	3.98641	151.899	6.67e-35	4.96e-34
ENSMUSG00000023150	Ivns1abp	-1.55695	8.72962	151.892	6.69e-35	4.97e-34
ENSMUSG00000040321	Zfp770	-1.89158	4.87089	151.824	6.92e-35	5.14e-34
ENSMUSG00000028478	Clta	1.39726	7.74848	151.612	7.7e-35	5.71e-34
ENSMUSG00000062169	Cnih4	-1.22541	6.12937	151.549	7.95e-35	5.9e-34
ENSMUSG00000040891	Foxa3	6.73991	1.38839	151.445	8.38e-35	6.21e-34
ENSMUSG00000040046	Tph1	7.87428	1.12524	151.415	8.5e-35	6.3e-34
ENSMUSG00000031767	Nudt7	2.23512	3.47753	151.159	9.68e-35	7.16e-34
ENSMUSG00000064325	Hhip	4.60483	1.76905	151.095	9.99e-35	7.39e-34
ENSMUSG00000021365	Nedd9	1.88407	4.52578	151.09	1e-34	7.4e-34
ENSMUSG00000069806	Cacng7	-1.21612	6.39989	151.032	1.03e-34	7.62e-34
ENSMUSG00000030019	Fbxl14	-1.26896	5.86876	150.705	1.22e-34	8.98e-34
ENSMUSG00000038009	Dnajc22	5.01506	2.64237	150.644	1.25e-34	9.25e-34
ENSMUSG00000062038	Gm10108	-1.22628	6.4459	150.584	1.29e-34	9.53e-34
ENSMUSG00000058443	Rpl10-ps3	1.63114	9.7089	150.495	1.35e-34	9.96e-34
ENSMUSG00000037788	Vopp1	-1.36098	6.28781	150.269	1.51e-34	1.12e-33
ENSMUSG00000073664	Nbeal1	-1.59575	5.7281	150.229	1.55e-34	1.14e-33
ENSMUSG00000034573	Ptpn13	1.4985	4.92601	150.228	1.55e-34	1.14e-33
ENSMUSG00000039375	Wdr17	2.98916	2.7974	150.135	1.62e-34	1.19e-33
ENSMUSG00000042712	Wbp5	1.34903	8.91569	149.911	1.81e-34	1.33e-33
ENSMUSG00000031523	Dlc1	-1.65649	5.02285	149.88	1.84e-34	1.35e-33
ENSMUSG00000018740	Slc25a35	3.10841	2.34805	149.79	1.93e-34	1.41e-33
ENSMUSG00000024236	Svil	1.62065	4.62822	149.695	2.02e-34	1.48e-33
ENSMUSG00000018378	Cuedc1	2.01439	3.69786	149.641	2.08e-34	1.52e-33
ENSMUSG00000070337	Gpr179	-2.75386	3.02115	149.612	2.11e-34	1.54e-33
ENSMUSG00000052852	Reep1	-1.76152	4.62438	149.488	2.24e-34	1.64e-33
ENSMUSG00000024781	Lipa	1.7246	4.46584	149.485	2.25e-34	1.64e-33
ENSMUSG00000040165	Cd209c	1.27014	5.98099	149.399	2.35e-34	1.72e-33
ENSMUSG00000003178	Mical3	-1.77817	5.18233	149.363	2.39e-34	1.75e-33
ENSMUSG00000020108	Ddit4	-2.06392	5.57803	149.342	2.41e-34	1.76e-33
ENSMUSG00000031351	Zfp185	5.26655	3.1831	149.277	2.49e-34	1.82e-33
ENSMUSG00000042659	Arrdc4	-1.79995	4.37137	149.057	2.79e-34	2.03e-33
ENSMUSG00000036923	Stox1	4.27612	1.28009	148.852	3.09e-34	2.25e-33
ENSMUSG00000026491	Ahctf1	-1.28156	7.45959	148.643	3.43e-34	2.5e-33
ENSMUSG00000005846	Rsl1d1	-1.231	7.02204	148.551	3.6e-34	2.62e-33
ENSMUSG00000041506	Rrp9	-1.60082	4.65596	148.546	3.6e-34	2.62e-33
ENSMUSG00000025498	Irf7	2.72031	3.38389	148.495	3.7e-34	2.69e-33
ENSMUSG00000009741	Ubp1	-1.26736	6.48036	148.495	3.7e-34	2.69e-33
ENSMUSG00000018171	Vmp1	1.29757	5.78844	148.35	3.98e-34	2.89e-33
ENSMUSG00000013629	Cad	-1.40488	8.4098	148.215	4.26e-34	3.09e-33
ENSMUSG00000021379	Id4	4.9391	1.32566	148.166	4.36e-34	3.17e-33
ENSMUSG00000063275	Ptpla	2.87888	2.46261	148.137	4.43e-34	3.21e-33
ENSMUSG00000020183	Cpm	1.8288	4.66657	148.118	4.47e-34	3.24e-33
ENSMUSG00000090401	0610007N19Rik	7.20876	0.438245	148.046	4.64e-34	3.36e-33
ENSMUSG00000010362	Rdm1	-2.23097	3.4838	147.851	5.11e-34	3.7e-33
ENSMUSG00000045962	Wnk1	-1.44649	9.46937	147.752	5.37e-34	3.89e-33
ENSMUSG00000053965	Pde5a	4.26373	2.26387	147.689	5.55e-34	4.01e-33
ENSMUSG00000086177	Gm14616	-5.09628	1.04748	147.666	5.61e-34	4.06e-33
ENSMUSG00000026019	Wdr12	-1.34894	5.86181	147.585	5.85e-34	4.22e-33
ENSMUSG00000031565	Fgfr1	3.06271	2.43644	147.562	5.91e-34	4.27e-33
ENSMUSG00000075229	Ccdc58	-1.63072	4.64528	147.514	6.06e-34	4.37e-33
ENSMUSG00000010476	Ebf3	2.79357	2.95197	147.406	6.4e-34	4.61e-33
ENSMUSG00000073411	H2-D1	1.40448	8.42444	147.373	6.5e-34	4.69e-33
ENSMUSG00000049734	Trex1	-3.18509	2.43065	147.301	6.74e-34	4.86e-33
ENSMUSG00000058147	Xlr3c	4.38451	4.2631	147.279	6.82e-34	4.91e-33
ENSMUSG00000064128	Cenpj	1.44642	4.88282	147.193	7.12e-34	5.12e-33
ENSMUSG00000026853	Crat	-1.30702	6.4831	146.916	8.19e-34	5.88e-33
ENSMUSG00000036644	Tbc1d9b	1.3112	7.35399	146.873	8.37e-34	6.01e-33
ENSMUSG00000038256	Bcl9	1.50904	5.61233	146.822	8.58e-34	6.16e-33
ENSMUSG00000038323	1700066M21Rik	-1.50373	5.06743	146.735	8.97e-34	6.43e-33
ENSMUSG00000026623	Lpgat1	-1.38179	7.85215	146.642	9.4e-34	6.74e-33
ENSMUSG00000060550	H2-Q7	1.63526	4.59726	146.53	9.94e-34	7.13e-33
ENSMUSG00000070577	Gm572	4.05641	1.37704	146.494	1.01e-33	7.25e-33
ENSMUSG00000026492	Tfb2m	-1.37449	5.41753	146.254	1.14e-33	8.18e-33
ENSMUSG00000028883	Sema3a	-1.88037	4.00853	146.222	1.16e-33	8.31e-33
ENSMUSG00000026500	Fam36a	-1.4531	4.67197	146.087	1.24e-33	8.88e-33
ENSMUSG00000006005	Tpr	-1.35021	9.08307	146.035	1.28e-33	9.12e-33
ENSMUSG00000020949	Fkbp3	-1.27359	7.15299	146.008	1.29e-33	9.23e-33
ENSMUSG00000002233	Rhoc	4.21061	1.38106	145.575	1.61e-33	1.15e-32
ENSMUSG00000047242	Taf9b	1.97544	4.58488	145.52	1.65e-33	1.18e-32
ENSMUSG00000042684	Npl	-4.3351	1.30228	145.503	1.67e-33	1.19e-32
ENSMUSG00000035992	Fnip1	1.17964	6.4549	145.235	1.91e-33	1.36e-32
ENSMUSG00000029729	Zkscan1	-1.18631	6.20685	145.209	1.93e-33	1.38e-32
ENSMUSG00000086622	Gm16701	8.93221	0.270317	145.003	2.14e-33	1.53e-32
ENSMUSG00000022108	Itm2b	1.80228	7.64635	144.972	2.18e-33	1.55e-32
ENSMUSG00000041570	Camsap2	-1.22541	7.24567	144.909	2.25e-33	1.6e-32
ENSMUSG00000041717	Golt1a	5.14609	1.09593	144.863	2.3e-33	1.63e-32
ENSMUSG00000086968	4933431E20Rik	-1.53481	5.20565	144.851	2.31e-33	1.64e-32
ENSMUSG00000006205	Htra1	5.25212	0.927064	144.796	2.38e-33	1.69e-32
ENSMUSG00000025875	Tspan17	-1.91528	4.99661	144.74	2.45e-33	1.74e-32
ENSMUSG00000030177	Ccdc77	-1.45561	5.3268	144.605	2.62e-33	1.86e-32
ENSMUSG00000032812	Arap1	1.46803	4.67136	144.561	2.68e-33	1.9e-32
ENSMUSG00000022575	Gsdmd	2.95495	2.37631	144.533	2.72e-33	1.92e-32
ENSMUSG00000040875	Osbpl10	3.89714	1.67783	144.447	2.84e-33	2.01e-32
ENSMUSG00000087060	2810442I21Rik	2.59223	3.70416	144.428	2.86e-33	2.03e-32
ENSMUSG00000048076	Arf1	1.37179	8.80315	144.342	2.99e-33	2.11e-32
ENSMUSG00000060012	Kif13b	1.48279	5.44374	144.283	3.08e-33	2.18e-32
ENSMUSG00000042644	Itpr3	3.63651	3.38191	144.149	3.3e-33	2.33e-32
ENSMUSG00000021890	Eaf1	1.2149	6.77783	144.147	3.3e-33	2.33e-32
ENSMUSG00000032609	Klhdc8b	2.65082	3.13193	144.101	3.38e-33	2.38e-32
ENSMUSG00000033792	Atp7a	2.17208	4.80941	144.012	3.53e-33	2.49e-32
ENSMUSG00000026764	Kif5c	-1.29328	6.40131	143.998	3.56e-33	2.51e-32
ENSMUSG00000054000	Tusc1	5.54441	1.16084	143.964	3.62e-33	2.55e-32
ENSMUSG00000024772	Ehd1	1.23789	5.93253	143.963	3.62e-33	2.55e-32
ENSMUSG00000031521	Aga	1.42209	6.3604	143.872	3.79e-33	2.66e-32
ENSMUSG00000052566	Hook2	1.63884	5.36706	143.769	3.99e-33	2.8e-32
ENSMUSG00000026072	Il1r1	-1.72393	9.27303	143.569	4.41e-33	3.1e-32
ENSMUSG00000047844	Bex4	1.33397	5.55137	143.549	4.46e-33	3.13e-32
ENSMUSG00000064293	Cntn4	5.10021	1.02302	143.519	4.53e-33	3.17e-32
ENSMUSG00000026858	Fam73b	-1.20615	6.13493	143.45	4.69e-33	3.29e-32
ENSMUSG00000052298	Cdc42se2	1.3487	6.10019	143.436	4.72e-33	3.31e-32
ENSMUSG00000027439	Gzf1	-1.17812	6.01777	143.217	5.27e-33	3.69e-32
ENSMUSG00000060938	Rpl26	1.46487	8.34287	143.1	5.59e-33	3.91e-32
ENSMUSG00000021595	Nsun2	-1.19038	7.21958	143.076	5.66e-33	3.96e-32
ENSMUSG00000058997	1300010F03Rik	1.22087	6.07618	143.01	5.85e-33	4.09e-32
ENSMUSG00000032512	Wdr48	-1.11796	6.23446	142.969	5.97e-33	4.17e-32
ENSMUSG00000071553	Cpa2	-4.17673	4.44468	142.887	6.22e-33	4.35e-32
ENSMUSG00000057193	Slc44a2	-1.4006	5.2543	142.873	6.27e-33	4.37e-32
ENSMUSG00000072735	Gm10406	5.40683	0.896329	142.858	6.31e-33	4.4e-32
ENSMUSG00000007777	0610009B22Rik	1.53431	4.62194	142.774	6.59e-33	4.59e-32
ENSMUSG00000006930	Hap1	2.25486	7.58046	142.51	7.52e-33	5.24e-32
ENSMUSG00000047466	8030462N17Rik	-1.45543	4.81743	142.507	7.53e-33	5.25e-32
ENSMUSG00000005267	Zfp287	2.22489	3.3506	142.383	8.02e-33	5.58e-32
ENSMUSG00000040029	Ipo8	-1.284	6.77579	142.284	8.43e-33	5.86e-32
ENSMUSG00000051323	Pcdh19	-2.13422	3.70635	142.211	8.75e-33	6.08e-32
ENSMUSG00000026596	Abl2	-1.2505	6.66373	141.918	1.01e-32	7.04e-32
ENSMUSG00000013419	Zfp651	-1.51869	4.74915	141.906	1.02e-32	7.08e-32
ENSMUSG00000079587	Gpr45	3.83957	1.96692	141.874	1.04e-32	7.19e-32
ENSMUSG00000028467	Gba2	1.26468	5.71176	141.867	1.04e-32	7.21e-32
ENSMUSG00000020946	Gosr2	1.26667	7.32422	141.767	1.09e-32	7.58e-32
ENSMUSG00000035349	Mia2	3.95665	2.10911	141.751	1.1e-32	7.64e-32
ENSMUSG00000021901	Bap1	1.22387	6.97682	141.65	1.16e-32	8.03e-32
ENSMUSG00000015806	Qdpr	1.4515	6.73213	141.525	1.24e-32	8.55e-32
ENSMUSG00000040003	Magi2	2.17813	3.61521	141.412	1.31e-32	9.04e-32
ENSMUSG00000072694	1500011B03Rik	1.78343	4.3094	141.257	1.41e-32	9.77e-32
ENSMUSG00000047631	Apof	-3.39309	2.34536	141.104	1.53e-32	1.05e-31
ENSMUSG00000020817	Rabep1	1.18194	6.42527	141.1	1.53e-32	1.06e-31
ENSMUSG00000032280	Tle3	1.26604	6.75491	141.093	1.54e-32	1.06e-31
ENSMUSG00000039518	Cdsn	4.96073	0.931914	141.037	1.58e-32	1.09e-31
ENSMUSG00000037638	Zbtb42	4.0557	1.6067	140.944	1.66e-32	1.14e-31
ENSMUSG00000024063	Lbh	1.76816	4.56689	140.864	1.72e-32	1.19e-31
ENSMUSG00000018417	Myo1b	-1.21119	7.16536	140.844	1.74e-32	1.2e-31
ENSMUSG00000033436	Armcx2	1.22612	7.22237	140.829	1.75e-32	1.21e-31
ENSMUSG00000054277	Arfgap3	1.3851	6.06363	140.777	1.8e-32	1.24e-31
ENSMUSG00000039309	Edaradd	4.47505	1.25724	140.722	1.85e-32	1.27e-31
ENSMUSG00000046982	Tshz1	1.22205	7.34877	140.648	1.92e-32	1.32e-31
ENSMUSG00000022992	2310037I24Rik	-1.18631	7.05798	140.558	2.01e-32	1.38e-31
ENSMUSG00000042178	Armc5	1.46116	5.1229	140.53	2.04e-32	1.4e-31
ENSMUSG00000070661	Rnf186	5.19646	0.729368	140.529	2.04e-32	1.4e-31
ENSMUSG00000028214	Gem	4.10354	4.35336	140.466	2.11e-32	1.44e-31
ENSMUSG00000059182	Skap2	1.46327	4.83924	140.29	2.3e-32	1.58e-31
ENSMUSG00000025609	Mkln1	-1.2367	7.12205	140.073	2.57e-32	1.76e-31
ENSMUSG00000038845	Phb	-1.29481	6.86474	140.027	2.63e-32	1.8e-31
ENSMUSG00000074802	Gas2l3	-1.48966	6.91103	139.932	2.75e-32	1.88e-31
ENSMUSG00000007216	Zfp775	-1.84153	3.90342	139.892	2.81e-32	1.92e-31
ENSMUSG00000010067	Rassf1	-1.7342	5.11297	139.88	2.83e-32	1.93e-31
ENSMUSG00000022656	Pvrl3	1.65189	5.0426	139.579	3.29e-32	2.25e-31
ENSMUSG00000022216	Psme1	1.46573	5.62583	139.553	3.33e-32	2.28e-31
ENSMUSG00000034168	6430527G18Rik	-1.62431	5.10345	139.459	3.5e-32	2.38e-31
ENSMUSG00000021785	Ngly1	1.81935	4.29672	139.355	3.68e-32	2.51e-31
ENSMUSG00000021748	Pdhb	1.17069	6.89071	139.306	3.77e-32	2.57e-31
ENSMUSG00000037278	Tmem97	1.2903	5.83866	139.233	3.92e-32	2.67e-31
ENSMUSG00000057278	Snrpg	-1.25465	6.48652	139.139	4.11e-32	2.79e-31
ENSMUSG00000020368	Canx	1.49105	9.10864	139.07	4.25e-32	2.89e-31
ENSMUSG00000027692	Tnik	2.31741	3.86091	138.746	5.01e-32	3.4e-31
ENSMUSG00000017132	Cyth1	-1.33393	5.90809	138.586	5.43e-32	3.69e-31
ENSMUSG00000058317	Ube2e2	1.68992	4.32749	138.481	5.72e-32	3.88e-31
ENSMUSG00000016534	Lamp2	1.34234	8.08311	138.224	6.51e-32	4.42e-31
ENSMUSG00000030216	Wbp11	-1.23412	7.52952	138.198	6.6e-32	4.47e-31
ENSMUSG00000022130	Tgds	1.89084	3.71553	138.186	6.64e-32	4.5e-31
ENSMUSG00000021194	Chga	1.45929	11.4029	138.155	6.74e-32	4.57e-31
ENSMUSG00000048355	Arxes1	2.31908	3.16278	138.127	6.84e-32	4.63e-31
ENSMUSG00000015247	Nipsnap3b	1.37839	4.98663	138.008	7.26e-32	4.91e-31
ENSMUSG00000030103	Bhlhe40	-2.10441	6.73791	137.982	7.36e-32	4.97e-31
ENSMUSG00000051817	Sox12	-1.18706	6.00538	137.932	7.54e-32	5.1e-31
ENSMUSG00000028944	Prkag2	1.59451	5.41116	137.878	7.75e-32	5.23e-31
ENSMUSG00000034825	Nrip3	-1.62989	4.28405	137.863	7.81e-32	5.27e-31
ENSMUSG00000020783	1200014J11Rik	1.39783	5.12514	137.837	7.91e-32	5.34e-31
ENSMUSG00000019297	2610027L16Rik	1.41428	4.97481	137.825	7.96e-32	5.37e-31
ENSMUSG00000022769	Sdf2l1	1.93715	5.96688	137.69	8.52e-32	5.74e-31
ENSMUSG00000042359	Osbpl6	-1.47013	4.86242	137.58	9e-32	6.06e-31
ENSMUSG00000020803	Txndc17	1.26367	5.61478	137.555	9.12e-32	6.14e-31
ENSMUSG00000045671	Spred2	-1.42199	5.86634	137.508	9.33e-32	6.28e-31
ENSMUSG00000048915	Efna5	1.89484	4.28275	137.468	9.53e-32	6.41e-31
[truncated: 10,415 more rows]
