# Supplementary material for: Alpha TC1 and Beta-TC-6 genomic profiling uncovers both shared and distinct transcriptional regulatory features with their primary islet counterparts
Source: Sci Rep. 2017 Sep 20;7:11959. doi: 10.1038/s41598-017-12335-1 (PMC5607285; doi:10.1038/s41598-017-12335-1)
Supplement: Supplementary file 4 — Supplementary Table S3 [file 41598_2017_12335_MOESM4_ESM.xls]

## Sheet: Legend
Supplementary Table S3: Motif enrichment analysis was performed on aTC1 and bTC6 differentially accessible (DA) peaks using HOMER. Results for the enrichment analysis of aTC1 DA peaks are reported in the first sheet. Results of the enrichment analysis of bTC6 DA peaks are reported in the second sheet. In both of these enrichment analyses, common peaks were used as the background peak set. Lastly,…

## Sheet: HOMER.aTC1.motif.results
Motif Name	Consensus Sequence	aTC1 P-value	aTC1 Log P-Value	aTC1 q-value (Benjamini)	# of aTC1 Sequences with Motif	% of aTC1 Sequences with Motif	# of aTC1 Background Sequences with Motif	% of aTC1 Background Sequences with Motif
Ap4(HLH)/AML-Tfap4-ChIP-Seq(GSE45738)/Homer	NAHCAGCTGD	1e-67	-156.1	0	1903	0.3319	10286.2	0.2305
SCL(HLH)/HPC7-Scl-ChIP-Seq(GSE13511)/Homer	AVCAGCTG	1e-53	-124.2	0	4336	0.7563	29533.8	0.6619
Tcf12(HLH)/GM12878-Tcf12-ChIP-Seq(GSE32465)/Homer	VCAGCTGYTG	1e-35	-82.32	0	1491	0.2601	8569.6	0.1921
E2A(HLH)/proBcell-E2A-ChIP-Seq(GSE21978)/Homer	DNRCAGCTGY	1e-30	-69.58	0	1679	0.2929	10136.1	0.2272
Fox:Ebox(Forkhead:HLH)/Panc1-Foxa2-ChIP-Seq(GSE47459)/Homer	NNNVCTGWGYAAACASN	1e-22	-51.31	0	1587	0.2768	9883.2	0.2215
Foxa2(Forkhead)/Liver-Foxa2-ChIP-Seq(GSE25694)/Homer	CYTGTTTACWYW	1e-16	-37.77	0	1275	0.2224	7983.5	0.1789
NF1(CTF)/LNCAP-NF1-ChIP-Seq(Unpublished)/Homer	CYTGGCABNSTGCCAR	1e-14	-33.73	0	619	0.108	3508	0.0786
Oct2(POU/Homeobox)/Bcell-Oct2-ChIP-Seq(GSE21512)/Homer	ATATGCAAAT	1e-11	-25.37	0	249	0.0434	1234.4	0.0277
Foxo1(Forkhead)/RAW-Foxo1-ChIP-Seq(Fan et al.)/Homer	CTGTTTAC	1e-10	-24.71	0	1866	0.3255	12736.5	0.2854
Atf3(bZIP)/GBM-ATF3-ChIP-Seq(GSE33912)/Homer	DATGASTCATHN	1e-10	-24.45	0	930	0.1622	5884.7	0.1319
Jun-AP1(bZIP)/K562-cJun-ChIP-Seq(GSE31477)/Homer	GATGASTCATCN	1e-08	-20.6	0	527	0.0919	3157.3	0.0708
FOXP1(Forkhead)/H9-FOXP1-ChIP-Seq(GSE31006)/Homer	NYYTGTTTACHN	1e-08	-19.06	0	635	0.1108	3948.3	0.0885
RBPJ:Ebox/Panc1-Rbpj1-ChIP-Seq(GSE47459)/Homer	GGGRAARRGRMCAGMTG	1e-07	-16.67	0	360	0.0628	2106	0.0472
NF1-halfsite(CTF)/LNCaP-NF1-ChIP-Seq(Unpublished)/Homer	YTGCCAAG	1e-07	-16.55	0	1603	0.2796	11110.4	0.249
Maz(Zf)/HepG2-Maz-ChIP-Seq(GSE31477)/Homer	GGGGGGGG	0.0001	-11.36	0.0001	713	0.1244	4759.2	0.1067
Atf1(bZIP)/K562-ATF1-ChIP-Seq(GSE31477)/Homer	GATGACGTCA	0.0001	-11.28	0.0001	560	0.0977	3656.5	0.0819
Bach2(bZIP)/OCILy7-Bach2-ChIP-Seq(GSE44420)/Homer	TGCTGAGTCA	0.0001	-10.84	0.0001	372	0.0649	2334.2	0.0523
NF1:FOXA1/LNCAP-FOXA1-ChIP-Seq(GSE27824)/Homer	WNTGTTTRYTTTGGCA	0.0001	-9.671	0.0004	96	0.0167	491.5	0.011
BMYB(HTH)/Hela-BMYB-ChIPSeq(GSE27030)/Homer	NHAACBGYYV	0.001	-7.713	0.0027	1113	0.1941	7903.5	0.1771
Mef2a(MADS)/HL1-Mef2a.biotin-ChIP-Seq(GSE21529/Homer	CYAAAAATAG	0.001	-7.601	0.0029	280	0.0488	1784.9	0.04
Mef2c(MADS)/GM12878-Mef2c-ChIP-Seq(GSE32465)/Homer	DCYAAAAATAGM	0.001	-7.47	0.0033	301	0.0525	1937.8	0.0434
Gata2(Zf)/K562-GATA2-ChIP-Seq(GSE18829)/Homer	BBCTTATCTS	0.01	-6.336	0.0091	475	0.0829	3239.3	0.0726
Arnt:Ahr(bHLH)/MCF7-Arnt-ChIP-Seq(Lo et al.)/Homer	TBGCACGCAA	0.01	-5.982	0.0127	347	0.0605	2322.5	0.052
Max(HLH)/K562-Max-ChIP-Seq(GSE31477)/Homer	RCCACGTGGYYN	0.01	-5.739	0.0158	487	0.0849	3356.5	0.0752
ZFX(Zf)/mES-Zfx-ChIP-Seq(GSE11431)/Homer	AGGCCTRG	0.01	-5.489	0.0199	754	0.1315	5353.7	0.12
Gata4(Zf)/Heart-Gata4-ChIP-Seq(GSE35151)/Homer	NBWGATAAGR	0.01	-5.1	0.0273	683	0.1191	4847.6	0.1086
KLF5(Zf)/LoVo-KLF5-ChIP-Seq(GSE49402)/Homer	DGGGYGKGGC	0.01	-5.032	0.0287	762	0.1329	5444	0.122
CLOCK(HLH)/Liver-Clock-ChIP-Seq(GSE39860)/Homer	GHCACGTG	0.01	-4.934	0.0311	384	0.067	2639.3	0.0591
HIF-1a(HLH)/MCF7-HIF1a-ChIP-Seq(GSE28352)/Homer	TACGTGCV	0.1	-4.235	0.0594	117	0.0204	738.7	0.0166
BMAL1(HLH)/Liver-Bmal1-ChIP-Seq(GSE39860)/Homer	GNCACGTG	0.1	-3.91	0.0808	1284	0.224	9492.3	0.2127
n-Myc(HLH)/mES-nMyc-ChIP-Seq(GSE11431)/Homer	VRCCACGTGG	0.1	-3.849	0.0836	447	0.078	3165.1	0.0709
c-Myc/mES-cMyc-ChIP-Seq(GSE11431)/Homer	VVCCACGTGG	0.1	-3.179	0.1485	321	0.056	2269	0.0508
AMYB(HTH)/Testes-AMYB-ChIP-Seq(GSE44588)/Homer	TGGCAGTTGG	0.1	-3.159	0.1493	1076	0.1877	7980.8	0.1789
c-Jun-CRE(bZIP)/K562-cJun-ChIP-Seq(GSE31477)/Homer	ATGACGTCATCY	0.1	-2.968	0.1756	290	0.0506	2050.6	0.046
EWS:ERG-fusion(ETS)/CADO_ES1-EWS:ERG-ChIP-Seq(SRA014231)/Homer	ATTTCCTGTN	0.1	-2.861	0.1927	497	0.0867	3609.9	0.0809
MafA(bZIP)/Islet-MafA-ChIP-Seq(GSE30298)/Homer	TGCTGACTCA	0.1	-2.86	0.1927	782	0.1364	5769.9	0.1293
PAX3:FKHR-fusion(Paired/Homeobox)/Rh4-PAX3:FKHR-ChIP-Seq(GSE19063)/Homer	ACCRTGACTAATTNN	0.1	-2.772	0.2052	158	0.0276	1085.3	0.0243
FXR(NR/IR1)/Liver-FXR-ChIP-Seq(Chong et al.)/Homer	AGGTCANTGACCTB	0.1	-2.602	0.2367	252	0.044	1789.1	0.0401
Klf4(Zf)/mES-Klf4-ChIP-Seq(GSE11431)/Homer	GCCACACCCA	1	-2.267	0.3036	229	0.0399	1638.8	0.0367
MYB(HTH)/ERMYB-Myb-ChIPSeq(GSE22095)/Homer	GGCVGTTR	1	-2.173	0.3255	1137	0.1983	8565.4	0.192
EWS:FLI1-fusion(ETS)/SK_N_MC-EWS:FLI1-ChIP-Seq(SRA014231)/Homer	VACAGGAAAT	1	-2.158	0.3266	414	0.0722	3040.8	0.0681
Smad2(MAD)/ES-SMAD2-ChIP-Seq(GSE29422)/Homer	CTGTCTGG	1	-2.158	0.3266	1118	0.195	8421.6	0.1887
c-Myc(HLH)/LNCAP-cMyc-ChIP-Seq(unpublished)/Homer	VCCACGTG	1	-1.919	0.3923	225	0.0392	1631.7	0.0366
Nkx2.5(Homeobox)/HL1-Nkx2.5.biotin-ChIP-Seq(GSE21529)/Homer	RRSCACTYAA	1	-1.877	0.4005	1520	0.2651	11562.7	0.2591
Bach1(bZIP)/K562-Bach1-ChIP-Seq(GSE31477)/Homer	AWWNTGCTGAGTCAT	1	-1.85	0.4072	108	0.0188	760.7	0.017
VDR(NR/DR3)/GM10855-VDR+vitD-ChIP-Seq(GSE22484)/Homer	ARAGGTCANWGAGTTCANNN	1	-1.704	0.4436	105	0.0183	745.6	0.0167
ELF1(ETS)/Jurkat-ELF1-ChIP-Seq(SRA014231)/Homer	AVCCGGAAGT	1	-1.632	0.4668	306	0.0534	2267.5	0.0508
Smad3(MAD)/NPC-Smad3-ChIP-Seq(GSE36673)/Homer	TWGTCTGV	1	-1.474	0.517	2073	0.3616	15921.9	0.3568
USF1(HLH)/GM12878-Usf1-ChIP-Seq(GSE32465)/Homer	SGTCACGTGR	1	-1.417	0.5421	313	0.0546	2341.8	0.0525
HNF4a(NR/DR1)/HepG2-HNF4a-ChIP-Seq(GSE25021)/Homer	CARRGKBCAAAGTYCA	1	-1.399	0.5427	263	0.0459	1961.4	0.044
GABPA(ETS)/Jurkat-GABPa-ChIP-Seq(GSE17954)/Homer	RACCGGAAGT	1	-1.397	0.5427	583	0.1017	4414.8	0.0989
Bcl6(Zf)/Liver-Bcl6-ChIP-Seq(GSE31578)/Homer	NNNCTTTCCAGGAAA	1	-1.394	0.5427	798	0.1392	6070.4	0.136
Elk1(ETS)/Hela-Elk1-ChIP-Seq(GSE31477)/Homer	HACTTCCGGY	1	-1.342	0.5544	324	0.0565	2433.5	0.0545
CEBP(bZIP)/CEBPb-ChIP-Seq(GSE21512)/Homer	ATTGCGCAAC	1	-1.328	0.5544	349	0.0609	2626.9	0.0589
Smad4(MAD)/ESC-SMAD4-ChIP-Seq(GSE29422)/Homer	VBSYGTCTGG	1	-1.176	0.6172	1122	0.1957	8613.4	0.193
PRDM9(Zf)/Testis-DMC1-ChIP-Seq(GSE35498)/Homer	ADGGYAGYAGCATCT	1	-1.152	0.6213	338	0.059	2563	0.0574
MafK(bZIP)/C2C12-MafK-ChIP-Seq(GSE36030)/Homer	GCTGASTCAGCA	1	-1.147	0.6213	267	0.0466	2017.8	0.0452
ETV1(ETS)/GIST48-ETV1-ChIP-Seq(GSE22441)/Homer	AACCGGAAGT	1	-1.137	0.6213	886	0.1545	6794.9	0.1523
CEBP:AP1(bZIP)/ThioMac-CEBPb-ChIP-Seq(GSE21512)/Homer	DRTGTTGCAA	1	-0.9983	0.6774	467	0.0815	3578.8	0.0802
Usf2(HLH)/C2C12-Usf2-ChIP-Seq(GSE36030)/Homer	GTCACGTGGT	1	-0.6418	0.8808	250	0.0436	1951.5	0.0437
Rbpj1(?)/Panc1-Rbpj1-ChIP-Seq(GSE47459)/Homer	HTTTCCCASG	1	-0.6053	0.8962	878	0.1531	6855.8	0.1536
Tcf3(HMG)/mES-Tcf3-ChIP-Seq(GSE11724)/Homer	ASWTCAAAGG	1	-0.5984	0.8962	125	0.0218	981.7	0.022
Atf4(bZIP)/MEF-Atf4-ChIP-Seq(GSE35681)/Homer	MTGATGCAAT	1	-0.5911	0.8962	181	0.0316	1420.5	0.0318
Pdx1(Homeobox)/Islet-Pdx1-ChIP-Seq(SRA008281)/Homer	YCATYAATCA	1	-0.3492	1	626	0.1092	4969.6	0.1114
RARg(NR)/ES-RARg-ChIP-Seq(GSE30538)/Homer	AGGTCAAGGTCA	1	-0.3484	1	15	0.0026	132	0.003
JunD(bZIP)/K562-JunD-ChIP-Seq/Homer	ATGACGTCATCN	1	-0.2733	1	91	0.0159	759.4	0.017
EBF1(EBF)/Near-E2A-ChIP-Seq(GSE21512)/Homer	GTCCCCWGGGGA	1	-0.2223	1	615	0.1073	4939.8	0.1107
CEBP:CEBP(bZIP)/MEF-Chop-ChIP-Seq(GSE35681)/Homer	NTNATGCAAYMNNHTGMAAY	1	-0.2007	1	61	0.0106	529.4	0.0119
Elk4(ETS)/Hela-Elk4-ChIP-Seq(GSE31477)/Homer	NRYTTCCGGY	1	-0.1718	1	306	0.0534	2514.4	0.0564
E2F1(E2F)/Hela-E2F1-ChIP-Seq(GSE22478)/Homer	CWGGCGGGAA	1	-0.1665	1	53	0.0092	470.6	0.0105
E2F6(E2F)/Hela-E2F6-ChIP-Seq(GSE31477)/Homer	GGCGGGAARN	1	-0.1551	1	165	0.0288	1389.7	0.0311
PBX1(Homeobox)/MCF7-PBX1-ChIP-Seq(GSE28007)/Homer	GSCTGTCACTCA	1	-0.1174	1	52	0.0091	474.6	0.0106
HOXA9(Homeobox)/HSC-Hoxa9-ChIP-Seq(GSE33509)/Homer	GGCCATAAATCA	1	-0.08581	1	356	0.0621	2970.3	0.0666
Six1(Homeobox)/Myoblast-Six1-ChIP-Chip(GSE20150)/Homer	GKVTCADRTTWC	1	-0.08285	1	165	0.0288	1425.5	0.0319
STAT1(Stat)/HelaS3-STAT1-ChIP-Seq(GSE12782)/Homer	NATTTCCNGGAAAT	1	-0.06638	1	137	0.0239	1206.7	0.027
Egr1(Zf)/K562-Egr1-ChIP-Seq(GSE32465)/Homer	TGCGTGGGYG	1	-0.03575	1	286	0.0499	2463.9	0.0552
STAT6(Stat)/CD4-Stat6-ChIP-Seq(GSE22104)/Homer	ABTTCYYRRGAA	1	-0.03556	1	236	0.0412	2054.3	0.046
STAT6/Macrophage-Stat6-ChIP-Seq(GSE38377)/Homer	TTCCKNAGAA	1	-0.03114	1	253	0.0441	2202	0.0493
MafF(bZIP)/HepG2-MafF-ChIP-Seq(GSE31477)/Homer	HWWGTCAGCAWWTTT	1	-0.03033	1	176	0.0307	1567.6	0.0351
Stat3+il21(Stat)/CD4-Stat3-ChIP-Seq(GSE19198)/Homer	SVYTTCCNGGAARB	1	-0.02976	1	408	0.0712	3467.1	0.0777
Pbx3(Homeobox)/GM12878-PBX3-ChIP-Seq(GSE32465)/Homer	SCTGTCAMTCAN	1	-0.02792	1	134	0.0234	1220.5	0.0274
IRF1(IRF)/PBMC-IRF1-ChIP-Seq(GSE43036)/Homer	GAAAGTGAAAGT	1	-0.02212	1	89	0.0155	847.5	0.019
ZBTB33(Zf)/GM12878-ZBTB33-ChIP-Seq(GSE32465)/Homer	GGVTCTCGCGAGAAC	1	-0.008521	1	3	0.0005	67.5	0.0015
Tcf4(HMG)/Hct116-Tcf4-ChIP-Seq(SRA012054)/Homer	ASATCAAAGGVA	1	-0.008038	1	197	0.0344	1803.8	0.0404
E2F7(E2F)/Hela-E2F7-ChIP-Seq(GSE32673)/Homer	VDTTTCCCGCCA	1	-0.007838	1	19	0.0033	242.4	0.0054
Stat3(Stat)/mES-Stat3-ChIP-Seq(GSE11431)/Homer	CTTCCGGGAA	1	-0.005973	1	260	0.0454	2344.1	0.0525
NRF1/Promoter/Homer	STGCGCATGCGC	1	-0.003004	1	43	0.0075	491.8	0.011
YY1(Zf)/Promoter/Homer	CAAGATGGCGGC	1	-0.002849	1	22	0.0038	289.8	0.0065
Cdx2(Homeobox)/mES-Cdx2-ChIP-Seq(GSE14586)/Homer	GYMATAAAAH	1	-0.001942	1	310	0.0541	2814.9	0.0631
NRF1(NRF)/MCF7-NRF1-ChIP-Seq(Unpublished)/Homer	CTGCGCATGCGC	1	-0.000572	1	26	0.0045	356.7	0.008
Egr2/Thymocytes-Egr2-ChIP-Seq(GSE34254)/Homer	NGCGTGGGCGGR	1	-6.4e-05	1	43	0.0075	565.7	0.0127
IRF2(IRF)/Erythroblas-IRF2-ChIP-Seq(GSE36985)/Homer	GAAASYGAAASY	1	-4.3e-05	1	58	0.0101	720.5	0.0161
Sp1(Zf)/Promoter/Homer	GGCCCCGCCCCC	1	-2e-05	1	89	0.0155	1032.9	0.0231
Rfx2(HTH)/LoVo-RFX2-ChIP-Seq(GSE49402)/Homer	GTTGCCATGGCAACM	1	-2e-06	1	110	0.0192	1277.2	0.0286
RFX(HTH)/K562-RFX3-ChIP-Seq(SRA012198)/Homer	CGGTTGCCATGGCAAC	1	-2e-06	1	98	0.0171	1171.2	0.0262
Isl1(Homeobox)/Neuron-Isl1-ChIP-Seq(GSE31456)/Homer	CTAATKGV	1	0	1	1270	0.2215	11144.9	0.2498
Rfx1(HTH)/NPC-H3K4me1-ChIP-Seq(GSE16256)/Homer	KGTTGCCATGGCAA	1	0	1	169	0.0295	1879.3	0.0421
Nkx6.1(Homeobox)/Islet-Nkx6.1-ChIP-Seq(GSE40975)/Homer	GKTAATGR	1	0	1	1587	0.2768	14733.8	0.3302
Lhx2(Homeobox)/HFSC-Lhx2-ChIP-Seq(GSE48068)/Homer	TAATTAGN	1	0	1	663	0.1156	6489.3	0.1454
CTCF(Zf)/CD4+-CTCF-ChIP-Seq(Barski et al.)/Homer	AYAGTGCCMYCTRGTGGCCA	1	0	1	126	0.022	6690.6	0.1499
Rfx5(HTH)/GM12878-Rfx5-ChIP-Seq(GSE31477)/Homer	SCCTAGCAACAG	1	0	1	276	0.0481	2964.3	0.0664
CTCF-SatelliteElement/CD4+-CTCF-ChIP-Seq(Barski et al.)/Homer	TGCAGTTCCMVNWRTGGCCA	1	0	1	18	0.0031	395.9	0.0089

## Sheet: HOMER.bTC6.motif.results
Motif Name	Consensus Sequence	bTC6 P-value	bTC6 Log P-Value	bTC6 q-value (Benjamini)	# of bTC6 Sequences with Motif	% of bTC6 Sequences with Motif	# of bTC6 Background Sequences with Motif	% of bTC6 Background Sequences with Motif
Nkx6.1(Homeobox)/Islet-Nkx6.1-ChIP-Seq(GSE40975)/Homer	GKTAATGR	1e-246	-566.9	0	8194	0.5943	19086.4	0.4518
Lhx2(Homeobox)/HFSC-Lhx2-ChIP-Seq(GSE48068)/Homer	TAATTAGN	1e-163	-375.5	0	4296	0.3116	8959.3	0.2121
Isl1(Homeobox)/Neuron-Isl1-ChIP-Seq(GSE31456)/Homer	CTAATKGV	1e-140	-324.5	0	5773	0.4187	13351.3	0.316
Pdx1(Homeobox)/Islet-Pdx1-ChIP-Seq(SRA008281)/Homer	YCATYAATCA	1e-24	-57	0	2477	0.1797	6229.6	0.1475
Rfx5(HTH)/GM12878-Rfx5-ChIP-Seq(GSE31477)/Homer	SCCTAGCAACAG	1e-22	-52.35	0	1078	0.0782	2429.5	0.0575
HOXA9(Homeobox)/HSC-Hoxa9-ChIP-Seq(GSE33509)/Homer	GGCCATAAATCA	1e-16	-38.04	0	1538	0.1116	3820.7	0.0904
HNF4a(NR/DR1)/HepG2-HNF4a-ChIP-Seq(GSE25021)/Homer	CARRGKBCAAAGTYCA	1e-14	-33.79	0	654	0.0474	1459.7	0.0346
EWS:ERG-fusion(ETS)/CADO_ES1-EWS:ERG-ChIP-Seq(SRA014231)/Homer	ATTTCCTGTN	1e-08	-19.28	0	1282	0.093	3353.5	0.0794
Cdx2(Homeobox)/mES-Cdx2-ChIP-Seq(GSE14586)/Homer	GYMATAAAAH	1e-06	-15.06	0	1491	0.1081	4029.7	0.0954
Rfx1(HTH)/NPC-H3K4me1-ChIP-Seq(GSE16256)/Homer	KGTTGCCATGGCAA	1e-05	-13.36	0	593	0.043	1496.2	0.0354
Rfx2(HTH)/LoVo-RFX2-ChIP-Seq(GSE49402)/Homer	GTTGCCATGGCAACM	0.0001	-10.17	0.0003	390	0.0283	973.2	0.023
RFX(HTH)/K562-RFX3-ChIP-Seq(SRA012198)/Homer	CGGTTGCCATGGCAAC	0.0001	-9.682	0.0005	352	0.0255	874.2	0.0207
Egr1(Zf)/K562-Egr1-ChIP-Seq(GSE32465)/Homer	TGCGTGGGYG	0.001	-8.387	0.0019	718	0.0521	1930.4	0.0457
CEBP:CEBP(bZIP)/MEF-Chop-ChIP-Seq(GSE35681)/Homer	NTNATGCAAYMNNHTGMAAY	0.001	-7.618	0.0036	260	0.0189	645.4	0.0153
MafF(bZIP)/HepG2-MafF-ChIP-Seq(GSE31477)/Homer	HWWGTCAGCAWWTTT	0.001	-7.543	0.0037	683	0.0495	1846.1	0.0437
MYB(HTH)/ERMYB-Myb-ChIPSeq(GSE22095)/Homer	GGCVGTTR	0.001	-7.422	0.0041	2909	0.211	8444	0.1999
Egr2/Thymocytes-Egr2-ChIP-Seq(GSE34254)/Homer	NGCGTGGGCGGR	0.01	-6.082	0.0134	199	0.0144	495.7	0.0117
FXR(NR/IR1)/Liver-FXR-ChIP-Seq(Chong et al.)/Homer	AGGTCANTGACCTB	0.01	-5.617	0.0203	485	0.0352	1314.1	0.0311
BMYB(HTH)/Hela-BMYB-ChIPSeq(GSE27030)/Homer	NHAACBGYYV	0.01	-5.56	0.0207	2602	0.1887	7601.1	0.1799
Foxo1(Forkhead)/RAW-Foxo1-ChIP-Seq(Fan et al.)/Homer	CTGTTTAC	0.01	-5.543	0.0207	3965	0.2876	11718.6	0.2774
Gata4(Zf)/Heart-Gata4-ChIP-Seq(GSE35151)/Homer	NBWGATAAGR	0.01	-5.369	0.0234	1934	0.1403	5605.6	0.1327
AMYB(HTH)/Testes-AMYB-ChIP-Seq(GSE44588)/Homer	TGGCAGTTGG	0.1	-4.53	0.0531	2497	0.1811	7335.1	0.1736
CEBP:AP1(bZIP)/ThioMac-CEBPb-ChIP-Seq(GSE21512)/Homer	DRTGTTGCAA	0.1	-4.484	0.0545	1345	0.0976	3881.6	0.0919
PAX3:FKHR-fusion(Paired/Homeobox)/Rh4-PAX3:FKHR-ChIP-Seq(GSE19063)/Homer	ACCRTGACTAATTNN	0.1	-3.395	0.1528	483	0.035	1361.6	0.0322
MafA(bZIP)/Islet-MafA-ChIP-Seq(GSE30298)/Homer	TGCTGACTCA	0.1	-3.239	0.1693	1586	0.115	4659.1	0.1103
ETV1(ETS)/GIST48-ETV1-ChIP-Seq(GSE22441)/Homer	AACCGGAAGT	0.1	-3.212	0.1709	1946	0.1411	5745.3	0.136
E2F6(E2F)/Hela-E2F6-ChIP-Seq(GSE31477)/Homer	GGCGGGAARN	0.1	-2.936	0.2141	496	0.036	1413.2	0.0335
EBF1(EBF)/Near-E2A-ChIP-Seq(GSE21512)/Homer	GTCCCCWGGGGA	0.1	-2.585	0.2769	1066	0.0773	3129.8	0.0741
Stat3+il21(Stat)/CD4-Stat3-ChIP-Seq(GSE19198)/Homer	SVYTTCCNGGAARB	1	-2.299	0.3578	991	0.0719	2918.8	0.0691
STAT1(Stat)/HelaS3-STAT1-ChIP-Seq(GSE12782)/Homer	NATTTCCNGGAAAT	1	-2.249	0.3708	423	0.0307	1219.6	0.0289
c-Myc(HLH)/LNCAP-cMyc-ChIP-Seq(unpublished)/Homer	VCCACGTG	1	-2.181	0.3912	497	0.036	1442.1	0.0341
Smad2(MAD)/ES-SMAD2-ChIP-Seq(GSE29422)/Homer	CTGTCTGG	1	-2.119	0.4103	2052	0.1488	6137.2	0.1453
Smad3(MAD)/NPC-Smad3-ChIP-Seq(GSE36673)/Homer	TWGTCTGV	1	-2.055	0.4201	4093	0.2969	12354.6	0.2924
Gata2(Zf)/K562-GATA2-ChIP-Seq(GSE18829)/Homer	BBCTTATCTS	1	-2.029	0.4256	1229	0.0891	3651.1	0.0864
Six1(Homeobox)/Myoblast-Six1-ChIP-Chip(GSE20150)/Homer	GKVTCADRTTWC	1	-1.858	0.4796	490	0.0355	1434.7	0.034
Fox:Ebox(Forkhead:HLH)/Panc1-Foxa2-ChIP-Seq(GSE47459)/Homer	NNNVCTGWGYAAACASN	1	-1.334	0.6821	3181	0.2307	9650.2	0.2284
Arnt:Ahr(bHLH)/MCF7-Arnt-ChIP-Seq(Lo et al.)/Homer	TBGCACGCAA	1	-1.32	0.6847	760	0.0551	2277.9	0.0539
Stat3(Stat)/mES-Stat3-ChIP-Seq(GSE11431)/Homer	CTTCCGGGAA	1	-1.275	0.7083	671	0.0487	2010.3	0.0476
RARg(NR)/ES-RARg-ChIP-Seq(GSE30538)/Homer	AGGTCAAGGTCA	1	-1.213	0.7387	34	0.0025	94.8	0.0022
Rbpj1(?)/Panc1-Rbpj1-ChIP-Seq(GSE47459)/Homer	HTTTCCCASG	1	-1.085	0.8232	1786	0.1295	5421.6	0.1283
Smad4(MAD)/ESC-SMAD4-ChIP-Seq(GSE29422)/Homer	VBSYGTCTGG	1	-0.969	0.9152	2049	0.1486	6238.4	0.1477
CEBP(bZIP)/CEBPb-ChIP-Seq(GSE21512)/Homer	ATTGCGCAAC	1	-0.8128	1	1055	0.0765	3219	0.0762
VDR(NR/DR3)/GM10855-VDR+vitD-ChIP-Seq(GSE22484)/Homer	ARAGGTCANWGAGTTCANNN	1	-0.7777	1	192	0.0139	583.4	0.0138
Nkx2.5(Homeobox)/HL1-Nkx2.5.biotin-ChIP-Seq(GSE21529)/Homer	RRSCACTYAA	1	-0.6853	1	3505	0.2542	10740.7	0.2542
c-Myc/mES-cMyc-ChIP-Seq(GSE11431)/Homer	VVCCACGTGG	1	-0.6065	1	547	0.0397	1683	0.0398
Bcl6(Zf)/Liver-Bcl6-ChIP-Seq(GSE31578)/Homer	NNNCTTTCCAGGAAA	1	-0.602	1	1714	0.1243	5265.3	0.1246
EWS:FLI1-fusion(ETS)/SK_N_MC-EWS:FLI1-ChIP-Seq(SRA014231)/Homer	VACAGGAAAT	1	-0.5666	1	848	0.0615	2612.9	0.0619
Atf1(bZIP)/K562-ATF1-ChIP-Seq(GSE31477)/Homer	GATGACGTCA	1	-0.5178	1	1139	0.0826	3513.5	0.0832
Maz(Zf)/HepG2-Maz-ChIP-Seq(GSE31477)/Homer	GGGGGGGG	1	-0.4636	1	1170	0.0849	3617.7	0.0856
E2F1(E2F)/Hela-E2F1-ChIP-Seq(GSE22478)/Homer	CWGGCGGGAA	1	-0.4133	1	183	0.0133	577.8	0.0137
Foxa2(Forkhead)/Liver-Foxa2-ChIP-Seq(GSE25694)/Homer	CYTGTTTACWYW	1	-0.3742	1	2741	0.1988	8468.4	0.2005
CLOCK(HLH)/Liver-Clock-ChIP-Seq(GSE39860)/Homer	GHCACGTG	1	-0.3089	1	694	0.0503	2175.8	0.0515
MafK(bZIP)/C2C12-MafK-ChIP-Seq(GSE36030)/Homer	GCTGASTCAGCA	1	-0.1914	1	477	0.0346	1523.6	0.0361
GABPA(ETS)/Jurkat-GABPa-ChIP-Seq(GSE17954)/Homer	RACCGGAAGT	1	-0.1868	1	1188	0.0862	3736.2	0.0884
FOXP1(Forkhead)/H9-FOXP1-ChIP-Seq(GSE31006)/Homer	NYYTGTTTACHN	1	-0.1826	1	1365	0.099	4286.5	0.1015
Tcf3(HMG)/mES-Tcf3-ChIP-Seq(GSE11724)/Homer	ASWTCAAAGG	1	-0.156	1	320	0.0232	1038.7	0.0246
STAT6/Macrophage-Stat6-ChIP-Seq(GSE38377)/Homer	TTCCKNAGAA	1	-0.1507	1	690	0.05	2199.5	0.0521
HIF-1a(HLH)/MCF7-HIF1a-ChIP-Seq(GSE28352)/Homer	TACGTGCV	1	-0.1331	1	224	0.0162	739.3	0.0175
n-Myc(HLH)/mES-nMyc-ChIP-Seq(GSE11431)/Homer	VRCCACGTGG	1	-0.1288	1	768	0.0557	2450.9	0.058
STAT6(Stat)/CD4-Stat6-ChIP-Seq(GSE22104)/Homer	ABTTCYYRRGAA	1	-0.1256	1	656	0.0476	2101.8	0.0498
Tcf4(HMG)/Hct116-Tcf4-ChIP-Seq(SRA012054)/Homer	ASATCAAAGGVA	1	-0.1215	1	570	0.0413	1833.6	0.0434
Max(HLH)/K562-Max-ChIP-Seq(GSE31477)/Homer	RCCACGTGGYYN	1	-0.1076	1	836	0.0606	2671.4	0.0632
E2A(HLH)/proBcell-E2A-ChIP-Seq(GSE21978)/Homer	DNRCAGCTGY	1	-0.08724	1	2167	0.1572	6821.1	0.1615
NF1-halfsite(CTF)/LNCaP-NF1-ChIP-Seq(Unpublished)/Homer	YTGCCAAG	1	-0.07239	1	2624	0.1903	8249.6	0.1953
c-Jun-CRE(bZIP)/K562-cJun-ChIP-Seq(GSE31477)/Homer	ATGACGTCATCY	1	-0.07118	1	564	0.0409	1835.4	0.0434
JunD(bZIP)/K562-JunD-ChIP-Seq/Homer	ATGACGTCATCN	1	-0.04403	1	194	0.0141	669.3	0.0158
Atf3(bZIP)/GBM-ATF3-ChIP-Seq(GSE33912)/Homer	DATGASTCATHN	1	-0.03185	1	1779	0.129	5677	0.1344
Mef2c(MADS)/GM12878-Mef2c-ChIP-Seq(GSE32465)/Homer	DCYAAAAATAGM	1	-0.02789	1	788	0.0572	2577.2	0.061
BMAL1(HLH)/Liver-Bmal1-ChIP-Seq(GSE39860)/Homer	GNCACGTG	1	-0.02142	1	2612	0.1895	8291.1	0.1963
NF1:FOXA1/LNCAP-FOXA1-ChIP-Seq(GSE27824)/Homer	WNTGTTTRYTTTGGCA	1	-0.02046	1	125	0.0091	457	0.0108
PRDM9(Zf)/Testis-DMC1-ChIP-Seq(GSE35498)/Homer	ADGGYAGYAGCATCT	1	-0.01931	1	592	0.0429	1968.9	0.0466
Atf4(bZIP)/MEF-Atf4-ChIP-Seq(GSE35681)/Homer	MTGATGCAAT	1	-0.01609	1	492	0.0357	1654.1	0.0392
SCL(HLH)/HPC7-Scl-ChIP-Seq(GSE13511)/Homer	AVCAGCTG	1	-0.01538	1	7789	0.565	24250.7	0.574
ZFX(Zf)/mES-Zfx-ChIP-Seq(GSE11431)/Homer	AGGCCTRG	1	-0.01441	1	1114	0.0808	3631.9	0.086
Pbx3(Homeobox)/GM12878-PBX3-ChIP-Seq(GSE32465)/Homer	SCTGTCAMTCAN	1	-0.01272	1	260	0.0189	910.4	0.0216
E2F7(E2F)/Hela-E2F7-ChIP-Seq(GSE32673)/Homer	VDTTTCCCGCCA	1	-0.0083	1	73	0.0053	291.4	0.0069
NRF1/Promoter/Homer	STGCGCATGCGC	1	-0.004895	1	167	0.0121	619.8	0.0147
Mef2a(MADS)/HL1-Mef2a.biotin-ChIP-Seq(GSE21529/Homer	CYAAAAATAG	1	-0.003189	1	657	0.0477	2228.8	0.0528
USF1(HLH)/GM12878-Usf1-ChIP-Seq(GSE32465)/Homer	SGTCACGTGR	1	-0.002618	1	558	0.0405	1914.3	0.0453
RBPJ:Ebox/Panc1-Rbpj1-ChIP-Seq(GSE47459)/Homer	GGGRAARRGRMCAGMTG	1	-0.000501	1	411	0.0298	1470.9	0.0348
ZBTB33(Zf)/GM12878-ZBTB33-ChIP-Seq(GSE32465)/Homer	GGVTCTCGCGAGAAC	1	-0.000429	1	15	0.0011	96.8	0.0023
Klf4(Zf)/mES-Klf4-ChIP-Seq(GSE11431)/Homer	GCCACACCCA	1	-0.000417	1	316	0.0229	1158.8	0.0274
ELF1(ETS)/Jurkat-ELF1-ChIP-Seq(SRA014231)/Homer	AVCCGGAAGT	1	-0.000268	1	586	0.0425	2057.9	0.0487
Ap4(HLH)/AML-Tfap4-ChIP-Seq(GSE45738)/Homer	NAHCAGCTGD	1	-0.000224	1	2270	0.1646	7431.4	0.1759
PBX1(Homeobox)/MCF7-PBX1-ChIP-Seq(GSE28007)/Homer	GSCTGTCACTCA	1	-0.000191	1	74	0.0054	332.6	0.0079
Bach1(bZIP)/K562-Bach1-ChIP-Seq(GSE31477)/Homer	AWWNTGCTGAGTCAT	1	-0.000152	1	163	0.0118	652.2	0.0154
NRF1(NRF)/MCF7-NRF1-ChIP-Seq(Unpublished)/Homer	CTGCGCATGCGC	1	-0.000134	1	131	0.0095	541.4	0.0128
Elk1(ETS)/Hela-Elk1-ChIP-Seq(GSE31477)/Homer	HACTTCCGGY	1	-2e-05	1	657	0.0477	2342.4	0.0554
KLF5(Zf)/LoVo-KLF5-ChIP-Seq(GSE49402)/Homer	DGGGYGKGGC	1	-5e-06	1	1195	0.0867	4126	0.0977
Jun-AP1(bZIP)/K562-cJun-ChIP-Seq(GSE31477)/Homer	GATGASTCATCN	1	-3e-06	1	765	0.0555	2733.2	0.0647
Bach2(bZIP)/OCILy7-Bach2-ChIP-Seq(GSE44420)/Homer	TGCTGAGTCA	1	-3e-06	1	514	0.0373	1904.3	0.0451
Usf2(HLH)/C2C12-Usf2-ChIP-Seq(GSE36030)/Homer	GTCACGTGGT	1	-1e-06	1	428	0.031	1624.6	0.0385
Elk4(ETS)/Hela-Elk4-ChIP-Seq(GSE31477)/Homer	NRYTTCCGGY	1	-1e-06	1	681	0.0494	2479.6	0.0587
Tcf12(HLH)/GM12878-Tcf12-ChIP-Seq(GSE32465)/Homer	VCAGCTGYTG	1	0	1	1639	0.1189	5708.5	0.1351
NF1(CTF)/LNCAP-NF1-ChIP-Seq(Unpublished)/Homer	CYTGGCABNSTGCCAR	1	0	1	560	0.0406	2271	0.0538
Oct2(POU/Homeobox)/Bcell-Oct2-ChIP-Seq(GSE21512)/Homer	ATATGCAAAT	1	0	1	418	0.0303	1716.6	0.0406
CTCF(Zf)/CD4+-CTCF-ChIP-Seq(Barski et al.)/Homer	AYAGTGCCMYCTRGTGGCCA	1	0	1	223	0.0162	5354.3	0.1267
IRF1(IRF)/PBMC-IRF1-ChIP-Seq(GSE43036)/Homer	GAAAGTGAAAGT	1	0	1	178	0.0129	793.5	0.0188
Sp1(Zf)/Promoter/Homer	GGCCCCGCCCCC	1	0	1	250	0.0181	1178.6	0.0279
IRF2(IRF)/Erythroblas-IRF2-ChIP-Seq(GSE36985)/Homer	GAAASYGAAASY	1	0	1	146	0.0106	682.4	0.0162
CTCF-SatelliteElement/CD4+-CTCF-ChIP-Seq(Barski et al.)/Homer	TGCAGTTCCMVNWRTGGCCA	1	0	1	21	0.0015	298.8	0.0071
YY1(Zf)/Promoter/Homer	CAAGATGGCGGC	1	0	1	33	0.0024	307.5	0.0073

## Sheet: HOMER.Common.motif.results
Motif Name	Consensus	Common P-value	Common Log P-Value	Common q-value (Benjamini)	# of Target Sequences with Motif(of 45536)	% of Target Sequences with Motif	# of Background Sequences with Motif (of 17736)	% of Background Sequences with Motif
CTCF(Zf)/CD4+-CTCF-ChIP-Seq(Barski et al.)/Homer	AYAGTGCCMYCTRGTGGCCA	0	-5684	0	5815	0.1277	390.2	0.022
YY1(Zf)/Promoter/Homer	CAAGATGGCGGC	1e-216	-498	0	612	0.0134	48.8	0.0028
Sp1(Zf)/Promoter/Homer	GGCCCCGCCCCC	1e-150	-345.6	0	3520	0.0773	864	0.0488
Elk4(ETS)/Hela-Elk4-ChIP-Seq(GSE31477)/Homer	NRYTTCCGGY	1e-141	-326.1	0	4296	0.0943	1123.6	0.0634
Elk1(ETS)/Hela-Elk1-ChIP-Seq(GSE31477)/Homer	HACTTCCGGY	1e-106	-244.7	0	4165	0.0915	1146.8	0.0647
CTCF-SatelliteElement/CD4+-CTCF-ChIP-Seq(Barski et al.)/Homer	TGCAGTTCCMVNWRTGGCCA	1e-93	-214.4	0	307	0.0067	28.7	0.0016
ELF1(ETS)/Jurkat-ELF1-ChIP-Seq(SRA014231)/Homer	AVCCGGAAGT	1e-88	-203.5	0	3793	0.0833	1060.6	0.0599
ZBTB33(Zf)/GM12878-ZBTB33-ChIP-Seq(GSE32465)/Homer	GGVTCTCGCGAGAAC	1e-59	-137.3	0	304	0.0067	39.3	0.0022
NRF1(NRF)/MCF7-NRF1-ChIP-Seq(Unpublished)/Homer	CTGCGCATGCGC	1e-52	-120.8	0	1445	0.0317	367.6	0.0208
NRF1/Promoter/Homer	STGCGCATGCGC	1e-48	-112.8	0	1458	0.032	377.9	0.0213
KLF5(Zf)/LoVo-KLF5-ChIP-Seq(GSE49402)/Homer	DGGGYGKGGC	1e-33	-77.55	0	8641	0.1898	2978	0.1681
GABPA(ETS)/Jurkat-GABPa-ChIP-Seq(GSE17954)/Homer	RACCGGAAGT	1e-31	-72.14	0	5341	0.1173	1778	0.1004
ETV1(ETS)/GIST48-ETV1-ChIP-Seq(GSE22441)/Homer	AACCGGAAGT	1e-19	-44.53	0	7646	0.1679	2699.8	0.1524
Klf4(Zf)/mES-Klf4-ChIP-Seq(GSE11431)/Homer	GCCACACCCA	1e-19	-43.99	0	2450	0.0538	793.1	0.0448
E2F7(E2F)/Hela-E2F7-ChIP-Seq(GSE32673)/Homer	VDTTTCCCGCCA	1e-18	-42.62	0	761	0.0167	211.9	0.012
IRF2(IRF)/Erythroblas-IRF2-ChIP-Seq(GSE36985)/Homer	GAAASYGAAASY	1e-18	-42.59	0	715	0.0157	196.1	0.0111
JunD(bZIP)/K562-JunD-ChIP-Seq/Homer	ATGACGTCATCN	1e-14	-33.73	0	734	0.0161	211.6	0.0119
IRF1(IRF)/PBMC-IRF1-ChIP-Seq(GSE43036)/Homer	GAAAGTGAAAGT	1e-12	-29.83	0	795	0.0175	236.1	0.0133
PBX1(Homeobox)/MCF7-PBX1-ChIP-Seq(GSE28007)/Homer	GSCTGTCACTCA	1e-12	-29.66	0	436	0.0096	118	0.0067
EWS:FLI1-fusion(ETS)/SK_N_MC-EWS:FLI1-ChIP-Seq(SRA014231)/Homer	VACAGGAAAT	1e-11	-26.97	0	3334	0.0732	1152.4	0.0651
Pbx3(Homeobox)/GM12878-PBX3-ChIP-Seq(GSE32465)/Homer	SCTGTCAMTCAN	1e-10	-24.95	0	1096	0.0241	347.2	0.0196
Usf2(HLH)/C2C12-Usf2-ChIP-Seq(GSE36030)/Homer	GTCACGTGGT	1e-09	-22.9	0	1791	0.0393	599.9	0.0339
Stat3(Stat)/mES-Stat3-ChIP-Seq(GSE11431)/Homer	CTTCCGGGAA	1e-07	-17.99	0	2429	0.0533	845.4	0.0477
ZFX(Zf)/mES-Zfx-ChIP-Seq(GSE11431)/Homer	AGGCCTRG	1e-06	-15.44	0	5575	0.1224	2033.4	0.1148
Rbpj1(?)/Panc1-Rbpj1-ChIP-Seq(GSE47459)/Homer	HTTTCCCASG	1e-05	-11.96	0	6210	0.1364	2293.8	0.1295
PRDM9(Zf)/Testis-DMC1-ChIP-Seq(GSE35498)/Homer	ADGGYAGYAGCATCT	0.001	-8.032	0.0014	2263	0.0497	820.9	0.0463
c-Jun-CRE(bZIP)/K562-cJun-ChIP-Seq(GSE31477)/Homer	ATGACGTCATCY	0.001	-7.344	0.0027	1794	0.0394	647.2	0.0365
Bach1(bZIP)/K562-Bach1-ChIP-Seq(GSE31477)/Homer	AWWNTGCTGAGTCAT	0.001	-7.21	0.0031	541	0.0119	183.3	0.0103
Oct2(POU/Homeobox)/Bcell-Oct2-ChIP-Seq(GSE21512)/Homer	ATATGCAAAT	0.01	-6.161	0.0084	1126	0.0247	402.2	0.0227
RFX(HTH)/K562-RFX3-ChIP-Seq(SRA012198)/Homer	CGGTTGCCATGGCAAC	0.01	-5.067	0.0231	1050	0.0231	379	0.0214
Rfx2(HTH)/LoVo-RFX2-ChIP-Seq(GSE49402)/Homer	GTTGCCATGGCAACM	0.01	-4.699	0.0324	1131	0.0248	410.9	0.0232
Stat3+il21(Stat)/CD4-Stat3-ChIP-Seq(GSE19198)/Homer	SVYTTCCNGGAARB	0.1	-4.546	0.0373	3186	0.07	1191.3	0.0673
Tcf4(HMG)/Hct116-Tcf4-ChIP-Seq(SRA012054)/Homer	ASATCAAAGGVA	0.1	-4.21	0.0514	1543	0.0339	568.4	0.0321
STAT6(Stat)/CD4-Stat6-ChIP-Seq(GSE22104)/Homer	ABTTCYYRRGAA	0.1	-3.664	0.0863	1892	0.0416	704.5	0.0398
Atf4(bZIP)/MEF-Atf4-ChIP-Seq(GSE35681)/Homer	MTGATGCAAT	0.1	-3.384	0.1113	1190	0.0261	440	0.0248
Atf1(bZIP)/K562-ATF1-ChIP-Seq(GSE31477)/Homer	GATGACGTCA	0.1	-2.828	0.1774	3427	0.0753	1299	0.0733
STAT6/Macrophage-Stat6-ChIP-Seq(GSE38377)/Homer	TTCCKNAGAA	0.1	-2.384	0.2544	2017	0.0443	762.3	0.043
STAT1(Stat)/HelaS3-STAT1-ChIP-Seq(GSE12782)/Homer	NATTTCCNGGAAAT	1	-1.904	0.3897	1161	0.0255	439	0.0248
Maz(Zf)/HepG2-Maz-ChIP-Seq(GSE31477)/Homer	GGGGGGGG	1	-1.844	0.4097	8082	0.1775	3112.2	0.1757
Rfx1(HTH)/NPC-H3K4me1-ChIP-Seq(GSE16256)/Homer	KGTTGCCATGGCAA	1	-1.354	0.6478	1656	0.0364	634.1	0.0358
E2F1(E2F)/Hela-E2F1-ChIP-Seq(GSE22478)/Homer	CWGGCGGGAA	1	-1.341	0.6501	1539	0.0338	589.1	0.0333
MafK(bZIP)/C2C12-MafK-ChIP-Seq(GSE36030)/Homer	GCTGASTCAGCA	1	-1.241	0.6974	1541	0.0338	591.2	0.0334
Bach2(bZIP)/OCILy7-Bach2-ChIP-Seq(GSE44420)/Homer	TGCTGAGTCA	1	-0.9931	0.8762	1713	0.0376	661.7	0.0374
Mef2c(MADS)/GM12878-Mef2c-ChIP-Seq(GSE32465)/Homer	DCYAAAAATAGM	1	-0.9894	0.8762	1798	0.0395	694.1	0.0392
Mef2a(MADS)/HL1-Mef2a.biotin-ChIP-Seq(GSE21529/Homer	CYAAAAATAG	1	-0.7389	1	1653	0.0363	642.8	0.0363
Smad4(MAD)/ESC-SMAD4-ChIP-Seq(GSE29422)/Homer	VBSYGTCTGG	1	-0.716	1	7936	0.1743	3086.8	0.1743
RARg(NR)/ES-RARg-ChIP-Seq(GSE30538)/Homer	AGGTCAAGGTCA	1	-0.6699	1	108	0.0024	42.7	0.0024
Arnt:Ahr(bHLH)/MCF7-Arnt-ChIP-Seq(Lo et al.)/Homer	TBGCACGCAA	1	-0.6219	1	3070	0.0674	1196.6	0.0676
Six1(Homeobox)/Myoblast-Six1-ChIP-Chip(GSE20150)/Homer	GKVTCADRTTWC	1	-0.6038	1	1202	0.0264	469	0.0265
CEBP(bZIP)/CEBPb-ChIP-Seq(GSE21512)/Homer	ATTGCGCAAC	1	-0.5523	1	2418	0.0531	944.8	0.0533
USF1(HLH)/GM12878-Usf1-ChIP-Seq(GSE32465)/Homer	SGTCACGTGR	1	-0.4149	1	2351	0.0516	922.5	0.0521
VDR(NR/DR3)/GM10855-VDR+vitD-ChIP-Seq(GSE22484)/Homer	ARAGGTCANWGAGTTCANNN	1	-0.3027	1	660	0.0145	263.6	0.0149
AMYB(HTH)/Testes-AMYB-ChIP-Seq(GSE44588)/Homer	TGGCAGTTGG	1	-0.228	1	7380	0.1621	2896.4	0.1635
Nkx2.5(Homeobox)/HL1-Nkx2.5.biotin-ChIP-Seq(GSE21529)/Homer	RRSCACTYAA	1	-0.2263	1	10363	0.2276	4060.9	0.2293
HIF-1a(HLH)/MCF7-HIF1a-ChIP-Seq(GSE28352)/Homer	TACGTGCV	1	-0.2224	1	1035	0.0227	413.2	0.0233
Bcl6(Zf)/Liver-Bcl6-ChIP-Seq(GSE31578)/Homer	NNNCTTTCCAGGAAA	1	-0.1728	1	5394	0.1185	2125.7	0.12
Tcf3(HMG)/mES-Tcf3-ChIP-Seq(GSE11724)/Homer	ASWTCAAAGG	1	-0.1594	1	854	0.0188	344.1	0.0194
NF1:FOXA1/LNCAP-FOXA1-ChIP-Seq(GSE27824)/Homer	WNTGTTTRYTTTGGCA	1	-0.1092	1	369	0.0081	153.6	0.0087
Egr2/Thymocytes-Egr2-ChIP-Seq(GSE34254)/Homer	NGCGTGGGCGGR	1	-0.09588	1	1196	0.0263	483.5	0.0273
BMAL1(HLH)/Liver-Bmal1-ChIP-Seq(GSE39860)/Homer	GNCACGTG	1	-0.07187	1	8108	0.1781	3201.7	0.1808
MYB(HTH)/ERMYB-Myb-ChIPSeq(GSE22095)/Homer	GGCVGTTR	1	-0.06903	1	8546	0.1877	3373.2	0.1904
NF1(CTF)/LNCAP-NF1-ChIP-Seq(Unpublished)/Homer	CYTGGCABNSTGCCAR	1	-0.06244	1	2736	0.0601	1095.6	0.0619
n-Myc(HLH)/mES-nMyc-ChIP-Seq(GSE11431)/Homer	VRCCACGTGG	1	-0.01366	1	3167	0.0696	1279.3	0.0722
CEBP:CEBP(bZIP)/MEF-Chop-ChIP-Seq(GSE35681)/Homer	NTNATGCAAYMNNHTGMAAY	1	-0.01043	1	473	0.0104	204.3	0.0115
Jun-AP1(bZIP)/K562-cJun-ChIP-Seq(GSE31477)/Homer	GATGASTCATCN	1	-0.007923	1	2350	0.0516	959.2	0.0542
E2F6(E2F)/Hela-E2F6-ChIP-Seq(GSE31477)/Homer	GGCGGGAARN	1	-0.004677	1	3370	0.074	1368.1	0.0772
EBF1(EBF)/Near-E2A-ChIP-Seq(GSE21512)/Homer	GTCCCCWGGGGA	1	-0.003814	1	4836	0.1062	1950.8	0.1101
BMYB(HTH)/Hela-BMYB-ChIPSeq(GSE27030)/Homer	NHAACBGYYV	1	-0.003564	1	7376	0.162	2952.8	0.1667
Smad3(MAD)/NPC-Smad3-ChIP-Seq(GSE36673)/Homer	TWGTCTGV	1	-0.003372	1	14031	0.3082	5562.5	0.314
Smad2(MAD)/ES-SMAD2-ChIP-Seq(GSE29422)/Homer	CTGTCTGG	1	-0.002149	1	7706	0.1692	3087.2	0.1743
RBPJ:Ebox/Panc1-Rbpj1-ChIP-Seq(GSE47459)/Homer	GGGRAARRGRMCAGMTG	1	-0.001825	1	1643	0.0361	685.1	0.0387
MafF(bZIP)/HepG2-MafF-ChIP-Seq(GSE31477)/Homer	HWWGTCAGCAWWTTT	1	-0.000963	1	1259	0.0277	534	0.0301
CEBP:AP1(bZIP)/ThioMac-CEBPb-ChIP-Seq(GSE21512)/Homer	DRTGTTGCAA	1	-0.000818	1	3008	0.0661	1236.2	0.0698
FXR(NR/IR1)/Liver-FXR-ChIP-Seq(Chong et al.)/Homer	AGGTCANTGACCTB	1	-0.000402	1	1593	0.035	672.9	0.038
MafA(bZIP)/Islet-MafA-ChIP-Seq(GSE30298)/Homer	TGCTGACTCA	1	-0.000286	1	4742	0.1041	1933.3	0.1091
Max(HLH)/K562-Max-ChIP-Seq(GSE31477)/Homer	RCCACGTGGYYN	1	-6.9e-05	1	3025	0.0664	1257.8	0.071
PAX3:FKHR-fusion(Paired/Homeobox)/Rh4-PAX3:FKHR-ChIP-Seq(GSE19063)/Homer	ACCRTGACTAATTNN	1	-4.8e-05	1	951	0.0209	418.8	0.0236
Gata2(Zf)/K562-GATA2-ChIP-Seq(GSE18829)/Homer	BBCTTATCTS	1	-3.2e-05	1	2781	0.0611	1163.7	0.0657
Cdx2(Homeobox)/mES-Cdx2-ChIP-Seq(GSE14586)/Homer	GYMATAAAAH	1	-3e-06	1	2600	0.0571	1101.3	0.0622
Rfx5(HTH)/GM12878-Rfx5-ChIP-Seq(GSE31477)/Homer	SCCTAGCAACAG	1	-2e-06	1	2539	0.0558	1078.4	0.0609
NF1-halfsite(CTF)/LNCaP-NF1-ChIP-Seq(Unpublished)/Homer	YTGCCAAG	1	-1e-06	1	9391	0.2062	3816.2	0.2154
CLOCK(HLH)/Liver-Clock-ChIP-Seq(GSE39860)/Homer	GHCACGTG	1	-1e-06	1	2618	0.0575	1112.1	0.0628
Foxa2(Forkhead)/Liver-Foxa2-ChIP-Seq(GSE25694)/Homer	CYTGTTTACWYW	1	0	1	6376	0.14	2733	0.1543
Fox:Ebox(Forkhead:HLH)/Panc1-Foxa2-ChIP-Seq(GSE47459)/Homer	NNNVCTGWGYAAACASN	1	0	1	7606	0.167	3332.1	0.1881
SCL(HLH)/HPC7-Scl-ChIP-Seq(GSE13511)/Homer	AVCAGCTG	1	0	1	25889	0.5686	10616.9	0.5994
Ap4(HLH)/AML-Tfap4-ChIP-Seq(GSE45738)/Homer	NAHCAGCTGD	1	0	1	8107	0.178	3612.1	0.2039
Tcf12(HLH)/GM12878-Tcf12-ChIP-Seq(GSE32465)/Homer	VCAGCTGYTG	1	0	1	6909	0.1517	2887	0.163
Atf3(bZIP)/GBM-ATF3-ChIP-Seq(GSE33912)/Homer	DATGASTCATHN	1	0	1	4576	0.1005	1932.5	0.1091
FOXP1(Forkhead)/H9-FOXP1-ChIP-Seq(GSE31006)/Homer	NYYTGTTTACHN	1	0	1	3289	0.0722	1399.2	0.079
Foxo1(Forkhead)/RAW-Foxo1-ChIP-Seq(Fan et al.)/Homer	CTGTTTAC	1	0	1	10705	0.2351	4453.2	0.2514
E2A(HLH)/proBcell-E2A-ChIP-Seq(GSE21978)/Homer	DNRCAGCTGY	1	0	1	8471	0.186	3744.7	0.2114
Gata4(Zf)/Heart-Gata4-ChIP-Seq(GSE35151)/Homer	NBWGATAAGR	1	0	1	4256	0.0935	1811.1	0.1022
Isl1(Homeobox)/Neuron-Isl1-ChIP-Seq(GSE31456)/Homer	CTAATKGV	1	0	1	10057	0.2209	4751	0.2682
EWS:ERG-fusion(ETS)/CADO_ES1-EWS:ERG-ChIP-Seq(SRA014231)/Homer	ATTTCCTGTN	1	0	1	3241	0.0712	1398.4	0.0789
Pdx1(Homeobox)/Islet-Pdx1-ChIP-Seq(SRA008281)/Homer	YCATYAATCA	1	0	1	4209	0.0924	1988.1	0.1122
Nkx6.1(Homeobox)/Islet-Nkx6.1-ChIP-Seq(GSE40975)/Homer	GKTAATGR	1	0	1	13121	0.2882	6252.1	0.353
Lhx2(Homeobox)/HFSC-Lhx2-ChIP-Seq(GSE48068)/Homer	TAATTAGN	1	0	1	5863	0.1288	3098	0.1749
c-Myc(HLH)/LNCAP-cMyc-ChIP-Seq(unpublished)/Homer	VCCACGTG	1	0	1	2420	0.0531	1060.3	0.0599
HOXA9(Homeobox)/HSC-Hoxa9-ChIP-Seq(GSE33509)/Homer	GGCCATAAATCA	1	0	1	2622	0.0576	1213.2	0.0685
c-Myc/mES-cMyc-ChIP-Seq(GSE11431)/Homer	VVCCACGTGG	1	0	1	2065	0.0454	900.8	0.0509
HNF4a(NR/DR1)/HepG2-HNF4a-ChIP-Seq(GSE25021)/Homer	CARRGKBCAAAGTYCA	1	0	1	1618	0.0355	740	0.0418
Egr1(Zf)/K562-Egr1-ChIP-Seq(GSE32465)/Homer	TGCGTGGGYG	1	0	1	3861	0.0848	1620.1	0.0915
