# Supplementary material for: Alpha TC1 and Beta-TC-6 genomic profiling uncovers both shared and distinct transcriptional regulatory features with their primary islet counterparts
Source: Sci Rep. 2017 Sep 20;7:11959. doi: 10.1038/s41598-017-12335-1 (PMC5607285; doi:10.1038/s41598-017-12335-1)
Supplement: Supplementary file 5 — Supplementary Table S4 [file 41598_2017_12335_MOESM5_ESM.xlsx]

## Sheet: Legend
Supplementary Table S4: Whole islets from seven distinct human donors were obtained and used to generate ATAC-seq libraries. Metadata regarding each islet donor is provided in the first sheet. H = Hispanic, W = White, AA = African American, IIDP = Integrated Islet Distribution Program, NonT2D = non-type 2 diabetic, T2D = type 2 diabetic. The last sheet contains the single cell type proportions sa…

## Sheet: Islet.metadata
Patient	Phenotype	Islet Designation	UNOS ID	Biomaterials Provider	Sex	BMI	Race	Age
P2	NonT2D	Islet15	ACEK420A	IIDP	F	22	W	53
P3	NonT2D	Islet16	ACEL337	Prodo Labs	M	23	W	29
P4	NonT2D	Islet19	ACHY057	Prodo Labs	M	55	AA	30
P5	NonT2D	Islet20	ACIB065	Prodo Labs	F	26.6	W	56
P6	T2D	Islet12	ACCR015A	Prodo Labs	M	35.8	H	51
P7	T2D	Islet21	ACIW009	Prodo Labs	F	29.8	W	55
P8	T2D	Islet22	ACJV399	Prodo Labs	F	43	H	42

## Sheet: Islet.single.cell.proportions
	Acinar	Alpha	Beta	Delta	Ductal	Gamma/PP	Stellate	Other
P2	0.31	0.22	0.22	0.07	0.09	0.02	0	0.07
P3	0.01	0.17	0.69	0.04	0.03	0.02	0	0.04
P4	0	0.51	0.31	0.05	0.05	0.08	0	0
P5	0	0.39	0.44	0.02	0.04	0.04	0.04	0.05
P6	0.04	0.63	0.21	0.05	0.04	0	0	0.04
P7	0.05	0.27	0.29	0.05	0.12	0.06	0.08	0.08
P8	0.02	0.37	0.53	0.01	0.03	0	0.03	0.02
