# Supplementary material for: Alpha TC1 and Beta-TC-6 genomic profiling uncovers both shared and distinct transcriptional regulatory features with their primary islet counterparts
Source: Sci Rep. 2017 Sep 20;7:11959. doi: 10.1038/s41598-017-12335-1 (PMC5607285; doi:10.1038/s41598-017-12335-1)
Supplement: Supplementary file 6 — Supplementary Table S5 [file 41598_2017_12335_MOESM6_ESM.xlsx]

## Sheet: Legend
Supplementary Table S5: Pathway analysis of aTC1 and bTC6 transcriptomes were performed using HOMER. Each sheet contains KEGG or Gene Ontology pathway enrichment results for aTC1 or bTC6 upregulated genes.

## Sheet: bTC6.RNA.KEGG
TermID	Term	Enrichment	logP	Genes in Term	Target Genes in Term	Fraction of Targets in Term	Total Target Genes	Total Genes	Entrez Gene IDs	Gene Symbols
mmu04950	Maturity onset diabetes of the young	4.50717e-12	-26.1254	27	15	0.0336323	446	7279	1.53772e+76	Foxa3,Hnf1a,Pax4,Slc2a2,Bhlha15,Gck,Pklr,Mafa,Nkx6-1,Mnx1,Ins1,Iapp,Hnf4a,Ins2,Pdx1
ko04950	Maturity onset diabetes of the young	4.50717e-12	-26.1254	27	15	0.0336323	446	7279	1.53772e+76	Foxa3,Hnf1a,Pax4,Slc2a2,Bhlha15,Gck,Pklr,Mafa,Nkx6-1,Mnx1,Ins1,Iapp,Hnf4a,Ins2,Pdx1
ko04015	Rap1 signaling pathway	1.09817e-09	-20.6296	211	38	0.0852018	446	7279	1.40621e+195	F2r,Angpt2,Map2k6,Dock4,Cnr1,Lpar1,Adcy2,Adora2b,Magi2,Efna2,Adcy9,Adcy1,Igf1r,Prkd3,Csf1,P2ry1,Pard3,Ngfr,Mras,Gnai1,Fgfr2,Src,Fgfr4,Met,Cdh1,Skap1,Pik3r5,Prkcb,Lcp2,Fgf14,Prkca,Ins1,Egfr,Fgfr1,Rap1gap,Ins2,Mapk12,Adcy3
mmu04015	Rap1 signaling pathway	1.09817e-09	-20.6296	211	38	0.0852018	446	7279	1.40621e+195	F2r,Angpt2,Map2k6,Dock4,Cnr1,Lpar1,Adcy2,Adora2b,Magi2,Efna2,Adcy9,Adcy1,Igf1r,Prkd3,Csf1,P2ry1,Pard3,Ngfr,Mras,Gnai1,Fgfr2,Src,Fgfr4,Met,Cdh1,Skap1,Pik3r5,Prkcb,Lcp2,Fgf14,Prkca,Ins1,Egfr,Fgfr1,Rap1gap,Ins2,Mapk12,Adcy3
mmu04911	Insulin secretion	3.37155e-09	-19.5079	84	22	0.0493274	446	7279	1.15167e+115	Adcyap1,Kcnmb2,Chrm3,Slc2a2,Prkcb,Kcnma1,Gck,Prkca,Ins1,Kcnmb4,Adcy2,Adcy9,Glp1r,Adcy1,Kcnn2,Itpr3,Ffar1,Ins2,Pdx1,Atp1b2,Camk2b,Adcy3
ko04727	GABAergic synapse	2.38251e-08	-17.5525	85	21	0.0470852	446	7279	2.2712e+109	Plcl1,Gad2,Prkcb,Gabrg2,Gabbr2,Cacna1a,Prkca,Adcy2,Gng12,Adcy9,Kcnj6,Adcy1,Gabra3,Cacna1b,Gabra4,Hap1,Gabrq,Gabarap,Gnai1,Adcy3,Src
mmu04727	GABAergic synapse	2.38251e-08	-17.5525	85	21	0.0470852	446	7279	2.2712e+109	Plcl1,Gad2,Prkcb,Gabrg2,Gabbr2,Cacna1a,Prkca,Adcy2,Gng12,Adcy9,Kcnj6,Adcy1,Gabra3,Cacna1b,Gabra4,Hap1,Gabrq,Gabarap,Gnai1,Adcy3,Src
mmu05032	Morphine addiction	2.28729e-07	-15.2907	88	20	0.044843	446	7279	1.87511e+105	Prkcb,Gabrg2,Gabbr2,Cacna1a,Prkca,Adcy2,Pde1b,Gng12,Adcy9,Kcnj6,Adcy1,Gabra3,Cacna1b,Pde4c,Gabra4,Gabrq,Pde2a,Adora1,Gnai1,Adcy3
ko05032	Morphine addiction	2.28729e-07	-15.2907	88	20	0.044843	446	7279	1.87511e+105	Prkcb,Gabrg2,Gabbr2,Cacna1a,Prkca,Adcy2,Pde1b,Gng12,Adcy9,Kcnj6,Adcy1,Gabra3,Cacna1b,Pde4c,Gabra4,Gabrq,Pde2a,Adora1,Gnai1,Adcy3
ko04723	Retrograde endocannabinoid signaling	6.84515e-06	-11.892	99	19	0.0426009	446	7279	1.87511e+97	Prkcb,Gabrg2,Gria4,Cacna1a,Prkca,Cnr1,Adcy2,Gng12,Kcnj6,Adcy9,Adcy1,Gabra3,Cacna1b,Gabra4,Gabrq,Itpr3,Mapk12,Gnai1,Adcy3
mmu04723	Retrograde endocannabinoid signaling	6.84515e-06	-11.892	99	19	0.0426009	446	7279	1.87511e+97	Prkcb,Gabrg2,Gria4,Cacna1a,Prkca,Cnr1,Adcy2,Gng12,Kcnj6,Adcy9,Adcy1,Gabra3,Cacna1b,Gabra4,Gabrq,Itpr3,Mapk12,Gnai1,Adcy3
ko04971	Gastric acid secretion	1.93406e-05	-10.8533	71	15	0.0336323	446	7279	2.23504e+77	Ezr,Adcy1,Chrm3,Prkcb,Gast,Sst,Itpr3,Prkca,Adcy2,Atp4a,Atp1b2,Gnai1,Camk2b,Adcy3,Adcy9
mmu04971	Gastric acid secretion	1.93406e-05	-10.8533	71	15	0.0336323	446	7279	2.23504e+77	Ezr,Adcy1,Chrm3,Prkcb,Gast,Sst,Itpr3,Prkca,Adcy2,Atp4a,Atp1b2,Gnai1,Camk2b,Adcy3,Adcy9
mmu04022	cGMP-PKG signaling pathway	3.16634e-05	-10.3603	169	25	0.0560538	446	7279	7.24135e+133	Kcnmb2,Atp2a3,Pik3r5,Slc8a1,Kcnma1,Ins1,Kcnmb4,Adcy2,Atp2b4,Adcy9,Slc8a3,Npr2,Adcy1,Atp2a2,Itpr3,Pde2a,Gna13,Adora1,Adra2a,Ins2,Atp1b2,Gnai1,Npr1,Pde5a,Adcy3
ko04022	cGMP-PKG signaling pathway	3.16634e-05	-10.3603	169	25	0.0560538	446	7279	7.24135e+133	Kcnmb2,Atp2a3,Pik3r5,Slc8a1,Kcnma1,Ins1,Kcnmb4,Adcy2,Atp2b4,Adcy9,Slc8a3,Npr2,Adcy1,Atp2a2,Itpr3,Pde2a,Gna13,Adora1,Adra2a,Ins2,Atp1b2,Gnai1,Npr1,Pde5a,Adcy3
ko04024	cAMP signaling pathway	4.24272e-05	-10.0677	193	27	0.0605381	446	7279	1.40622e+145	F2r,Hhip,Pak1,Pik3r5,Gria4,Gabbr2,Sstr5,Adcy2,Atp2b4,Adcy9,Glp1r,Adcy1,Fxyd1,Pde4c,Vipr2,Atp2a2,Gipr,Fos,Adora1,Atp1b2,Gnai1,Abcc4,Npr1,Camk2b,Adcy3,Hcn4,Npy
mmu04024	cAMP signaling pathway	4.24272e-05	-10.0677	193	27	0.0605381	446	7279	1.40622e+145	F2r,Hhip,Pak1,Pik3r5,Gria4,Gabbr2,Sstr5,Adcy2,Atp2b4,Adcy9,Glp1r,Adcy1,Fxyd1,Pde4c,Vipr2,Atp2a2,Gipr,Fos,Adora1,Atp1b2,Gnai1,Abcc4,Npr1,Camk2b,Adcy3,Hcn4,Npy
ko04915	Estrogen signaling pathway	4.65063e-05	-9.97592	94	17	0.0381166	446	7279	3.20207e+90	Pik3r5,Gabbr2,Esr1,Adcy2,Kcnj6,Adcy9,Adcy1,Egfr,Hspa1b,Itpr3,Prkcd,Hspa1a,Fos,Shc3,Gnai1,Src,Adcy3
mmu04915	Estrogen signaling pathway	4.65063e-05	-9.97592	94	17	0.0381166	446	7279	3.20207e+90	Pik3r5,Gabbr2,Esr1,Adcy2,Kcnj6,Adcy9,Adcy1,Egfr,Hspa1b,Itpr3,Prkcd,Hspa1a,Fos,Shc3,Gnai1,Src,Adcy3
mmu04725	Cholinergic synapse	7.57287e-05	-9.48835	107	18	0.0403587	446	7279	1.26712e+95	Chrm3,Prkcb,Pik3r5,Cacna1a,Prkca,Adcy2,Gng12,Kcnj6,Adcy9,Adcy1,Cacna1b,Chrna3,Itpr3,Fos,Chrnb4,Camk2b,Gnai1,Adcy3
mmu04010	MAPK signaling pathway	0.000105085	-9.16074	248	31	0.0695067	446	7279	1.41862e+156	Fgfr4,Ptpn5,Rasgrf1,Myc,Pak1,Prkcb,Cacna1a,Fgf14,Map2k6,Prkca,Ptprr,Cacng4,Hspb1,Cacna2d3,Gng12,Ntrk1,Cacna1h,Egfr,Fgfr1,Cacna1b,Cacnb2,Dusp5,Cacnb1,Hspa1b,Relb,Mras,Tgfb1,Fos,Hspa1a,Fgfr2,Mapk12
ko04010	MAPK signaling pathway	0.000105085	-9.16074	248	31	0.0695067	446	7279	1.41862e+156	Fgfr4,Ptpn5,Rasgrf1,Myc,Pak1,Prkcb,Cacna1a,Fgf14,Map2k6,Prkca,Ptprr,Cacng4,Hspb1,Cacna2d3,Gng12,Ntrk1,Cacna1h,Egfr,Fgfr1,Cacna1b,Cacnb2,Cacnb1,Dusp5,Hspa1b,Relb,Mras,Tgfb1,Fos,Hspa1a,Mapk12,Fgfr2
ko04520	Adherens junction	0.000130793	-8.94189	74	14	0.0313901	446	7279	1.41821e+71	Fgfr1,Egfr,Lmo7,Met,Cdh1,Igf1r,Pard3,Ptprm,Ptpn6,Ptprf,Ctnna1,Baiap2,Pvrl1,Src
mmu04520	Adherens junction	0.000130793	-8.94189	74	14	0.0313901	446	7279	1.36491e+71	Egfr,Fgfr1,Igf1r,Lmo7,Cdh1,Met,Pard3,Ptprm,Ptpn6,Ptprf,Ctnna1,Pvrl1,Baiap2,Src
ko04930	Type II diabetes mellitus	0.000140648	-8.86925	49	11	0.0246637	446	7279	1.22872e+57	Cacna1b,Slc2a2,Pik3r5,Gck,Pklr,Cacna1a,Mafa,Prkcd,Ins1,Ins2,Pdx1
mmu04930	Type II diabetes mellitus	0.000140648	-8.86925	49	11	0.0246637	446	7279	1.22872e+57	Cacna1b,Slc2a2,Pik3r5,Gck,Pklr,Cacna1a,Mafa,Prkcd,Ins1,Ins2,Pdx1
ko04020	Calcium signaling pathway	0.000184499	-8.59787	177	24	0.0538117	446	7279	1.40623e+125	F2r,Itpkb,Chrm3,Atp2a3,Slc8a1,Prkcb,Cacna1a,Prkca,Adcy2,Adora2b,Pde1b,Atp2b4,Tacr3,Adcy9,Slc8a3,Adcy1,Egfr,Cacna1h,Cacna1b,Atp2a2,Itpr3,Sphk1,Camk2b,Adcy3
mmu04020	Calcium signaling pathway	0.000184499	-8.59787	177	24	0.0538117	446	7279	1.40623e+125	F2r,Itpkb,Chrm3,Atp2a3,Prkcb,Slc8a1,Cacna1a,Prkca,Adcy2,Adora2b,Pde1b,Tacr3,Atp2b4,Adcy9,Slc8a3,Adcy1,Cacna1h,Egfr,Cacna1b,Atp2a2,Itpr3,Sphk1,Camk2b,Adcy3
ko04976	Bile secretion	0.000236385	-8.35005	69	13	0.029148	446	7279	2.39574e+69	Nr0b2,Adcy1,Abcb1b,Abcb1a,Kcnn2,Abcb4,Slco1a6,Adcy2,Ephx1,Atp1b2,Abcc4,Adcy3,Adcy9
mmu04976	Bile secretion	0.000236385	-8.35005	69	13	0.029148	446	7279	2.39574e+69	Nr0b2,Adcy1,Abcb1b,Abcb1a,Kcnn2,Abcb4,Slco1a6,Adcy2,Ephx1,Atp1b2,Abcc4,Adcy3,Adcy9
ko04921	Oxytocin signaling pathway	0.000426981	-7.75877	154	21	0.0470852	446	7279	1.87513e+109	Prkcb,Pik3r5,Prkca,Adcy2,Cacng4,Cacna2d3,Kcnj6,Adcy9,Npr2,Adcy1,Egfr,Camkk1,Cacnb2,Cacnb1,Itpr3,Fos,Gnai1,Camk2b,Npr1,Adcy3,Src
mmu04921	Oxytocin signaling pathway	0.000426981	-7.75877	154	21	0.0470852	446	7279	1.87513e+109	Prkcb,Pik3r5,Prkca,Adcy2,Cacng4,Cacna2d3,Kcnj6,Adcy9,Npr2,Adcy1,Egfr,Camkk1,Cacnb2,Cacnb1,Itpr3,Fos,Gnai1,Camk2b,Npr1,Adcy3,Src
mmu04713	Circadian entrainment	0.000475592	-7.65095	93	15	0.0336323	446	7279	4.32531e+77	Adcy1,Cacna1h,Prkcb,Gria4,Itpr3,Rasd1,Prkca,Fos,Adcy2,Gnai1,Gng12,Camk2b,Adcy3,Kcnj6,Adcy9
ko04713	Circadian entrainment	0.000475592	-7.65095	93	15	0.0336323	446	7279	4.32531e+77	Adcy1,Cacna1h,Prkcb,Gria4,Itpr3,Rasd1,Prkca,Fos,Adcy2,Gnai1,Gng12,Camk2b,Adcy3,Kcnj6,Adcy9
mmu04923	Regulation of lipolysis in adipocytes	0.000571029	-7.46807	57	11	0.0246637	446	7279	4.3253e+59	Adcy1,Pik3r5,Ins1,Adcy2,Adora1,Ins2,Gnai1,Npr1,Adcy3,Npy,Adcy9
ko04514	Cell adhesion molecules (CAMs)	0.000778342	-7.15834	150	20	0.044843	446	7279	1.64562e+102	F11r,Nrxn1,Cdh1,Cd276,Cdh4,H2-K1,Cntn1,Cldn1,Nrcam,Ptprf,Pvrl1,Jam2,Sdc3,Ptprm,H2-M10.1,Cadm3,L1cam,Nlgn1,Esam,Icosl
mmu04514	Cell adhesion molecules (CAMs)	0.000778342	-7.15834	150	20	0.044843	446	7279	1.64562e+102	F11r,Nrxn1,Cdh1,Cdh4,Cd276,H2-K1,Cntn1,Cldn1,Nrcam,Ptprf,Pvrl1,Jam2,Sdc3,Ptprm,H2-M10.1,Cadm3,L1cam,Nlgn1,Esam,Icosl
mmu04080	Neuroactive ligand-receptor interaction	0.00101839	-6.88953	282	31	0.0695067	446	7279	1.40621e+160	F2r,Crhr1,Chrm3,P2ry6,Gabrg2,Gria4,Gabbr2,Vipr1,Sstr5,Cnr1,Lpar1,Adora2b,Tacr3,Grid1,Ghr,F2rl1,Galr1,Glp1r,Gabra3,Gabra4,Vipr2,Taar1,Sstr3,Gabrq,Chrna3,P2ry1,Pard3,Gipr,Adora1,Adra2a,Chrnb4
ko04080	Neuroactive ligand-receptor interaction	0.00101839	-6.88953	282	31	0.0695067	446	7279	1.40621e+160	F2r,Crhr1,Chrm3,P2ry6,Gabrg2,Gria4,Vipr1,Gabbr2,Sstr5,Lpar1,Cnr1,Adora2b,Tacr3,Ghr,Grid1,F2rl1,Galr1,Glp1r,Gabra3,Gabra4,Taar1,Sstr3,Vipr2,Chrna3,Gabrq,Pard3,P2ry1,Gipr,Adora1,Adra2a,Chrnb4
mmu05205	Proteoglycans in cancer	0.00105052	-6.85847	199	24	0.0538117	446	7279	2.23502e+120	Ezr,Met,Myc,Pak1,Prkcb,Pik3r5,Gab1,Prkca,Esr1,Igf2,Egfr,Fgfr1,Igf1r,Cav2,Itpr3,Tgfb1,Cd44,Mras,Ptpn6,Gpc3,Fzd7,Camk2b,Mapk12,Src
ko05205	Proteoglycans in cancer	0.00105052	-6.85847	199	24	0.0538117	446	7279	2.23502e+120	Ezr,Met,Myc,Pak1,Prkcb,Pik3r5,Gab1,Prkca,Esr1,Igf2,Egfr,Fgfr1,Igf1r,Cav2,Itpr3,Tgfb1,Cd44,Mras,Ptpn6,Gpc3,Fzd7,Camk2b,Mapk12,Src
mmu04961	Endocrine and other factor-regulated calcium reabsorption	0.00121209	-6.71541	53	10	0.0224215	446	7279	1.65912e+50	Kl,Prkcb,Dnm3,Slc8a1,Vdr,Prkca,Esr1,Atp1b2,Calb1,Adcy9
ko04961	Endocrine and other factor-regulated calcium reabsorption	0.00121209	-6.71541	53	10	0.0224215	446	7279	1.65912e+50	Kl,Prkcb,Dnm3,Slc8a1,Vdr,Prkca,Esr1,Atp1b2,Calb1,Adcy9
mmu04270	Vascular smooth muscle contraction	0.00126829	-6.67008	123	17	0.0381166	446	7279	7.24132e+88	Kcnmb2,Prkcb,Kcnma1,Prkca,Kcnmb4,Adcy2,Adora2b,Pla2g2d,Adcy9,Npr2,Adcy1,Itpr3,Prkcd,Gna13,Npr1,Ramp1,Adcy3
ko04270	Vascular smooth muscle contraction	0.00126829	-6.67008	123	17	0.0381166	446	7279	7.24132e+88	Kcnmb2,Prkcb,Kcnma1,Prkca,Kcnmb4,Adcy2,Adora2b,Pla2g2d,Adcy9,Npr2,Adcy1,Itpr3,Prkcd,Gna13,Npr1,Ramp1,Adcy3
ko04728	Dopaminergic synapse	0.00138895	-6.57921	124	17	0.0381166	446	7279	1.10877e+87	Slc18a1,Prkcb,Gria4,Cacna1a,Prkca,Th,Caly,Gng12,Kcnj6,Cacna1b,Maob,Itpr3,Fos,Ppp2r3a,Camk2b,Mapk12,Gnai1
mmu04728	Dopaminergic synapse	0.00138895	-6.57921	124	17	0.0381166	446	7279	1.10877e+87	Slc18a1,Prkcb,Gria4,Cacna1a,Prkca,Th,Caly,Gng12,Kcnj6,Cacna1b,Maob,Itpr3,Fos,Ppp2r3a,Camk2b,Mapk12,Gnai1
ko04261	Adrenergic signaling in cardiomyocytes	0.00140273	-6.56934	146	19	0.0426009	446	7279	5.82003e+100	Ppp1r1a,Pik3r5,Slc8a1,Prkca,Adcy2,Cacng4,Atp2b4,Cacna2d3,Adcy9,Adcy1,Cacnb2,Cacnb1,Atp2a2,Ppp2r3a,Atp1b2,Camk2b,Mapk12,Gnai1,Adcy3
mmu04261	Adrenergic signaling in cardiomyocytes	0.00140273	-6.56934	146	19	0.0426009	446	7279	5.82003e+100	Ppp1r1a,Pik3r5,Slc8a1,Prkca,Adcy2,Cacng4,Atp2b4,Cacna2d3,Adcy9,Adcy1,Cacnb2,Cacnb1,Atp2a2,Ppp2r3a,Atp1b2,Camk2b,Mapk12,Gnai1,Adcy3
mmu04925	Aldosterone synthesis and secretion	0.00147724	-6.51758	83	13	0.029148	446	7279	4.32531e+69	Adcy1,Cacna1h,Prkd3,Prkcb,Kcnk9,Itpr3,Pde2a,Prkca,Adcy2,Npr1,Camk2b,Adcy3,Adcy9
mmu04540	Gap junction	0.00147724	-6.51758	83	13	0.029148	446	7279	4.3253e+67	Adcy1,Gjd2,Egfr,Prkcb,Itpr3,Prkca,Tubb2b,Lpar1,Adcy2,Gnai1,Adcy3,Adcy9,Src
ko04540	Gap junction	0.00147724	-6.51758	83	13	0.029148	446	7279	4.3253e+67	Adcy1,Gjd2,Egfr,Prkcb,Itpr3,Prkca,Tubb2b,Lpar1,Adcy2,Gnai1,Src,Adcy3,Adcy9
ko04925	Aldosterone synthesis and secretion	0.00147724	-6.51758	83	13	0.029148	446	7279	4.32531e+69	Adcy1,Cacna1h,Prkd3,Prkcb,Kcnk9,Itpr3,Pde2a,Prkca,Adcy2,Npr1,Camk2b,Adcy3,Adcy9
mmu04750	Inflammatory mediator regulation of TRP channels	0.00178414	-6.32882	116	16	0.0358744	446	7279	1.82111e+83	Ntrk1,F2rl1,Adcy1,Prkcb,Pik3r5,Itpr3,Prkcd,Cyp2j6,Prkca,Map2k6,Adcy2,Mapk12,Camk2b,Adcy3,Src,Adcy9
ko04750	Inflammatory mediator regulation of TRP channels	0.00178414	-6.32882	116	16	0.0358744	446	7279	1.82111e+83	Ntrk1,F2rl1,Adcy1,Prkcb,Pik3r5,Itpr3,Prkcd,Cyp2j6,Prkca,Map2k6,Adcy2,Mapk12,Camk2b,Adcy3,Src,Adcy9
mmu04611	Platelet activation	0.00197329	-6.22806	128	17	0.0381166	446	7279	1.40623e+88	F2r,Pik3r5,Vamp8,Lcp2,Adcy2,Fcer1g,Adcy9,Adcy1,Col11a1,P2ry1,Itpr3,Gna13,P2ry12,Mapk12,Gnai1,Src,Adcy3
ko04972	Pancreatic secretion	0.00199285	-6.21819	96	14	0.0313901	446	7279	4.3253e+73	Adcy1,Chrm3,Atp2a3,Prkcb,Atp2a2,Kcnma1,Itpr3,Prkca,Adcy2,Atp2b4,Pla2g2d,Atp1b2,Adcy3,Adcy9
mmu04972	Pancreatic secretion	0.00199285	-6.21819	96	14	0.0313901	446	7279	4.3253e+73	Adcy1,Chrm3,Atp2a3,Prkcb,Atp2a2,Kcnma1,Itpr3,Prkca,Adcy2,Atp2b4,Pla2g2d,Atp1b2,Adcy3,Adcy9
ko04912	GnRH signaling pathway	0.002056	-6.18699	86	13	0.029148	446	7279	4.3253e+67	Adcy1,Egfr,Prkcb,Itpr3,Prkcd,Prkca,Map2k6,Adcy2,Mapk12,Camk2b,Adcy3,Adcy9,Src
mmu04912	GnRH signaling pathway	0.002056	-6.18699	86	13	0.029148	446	7279	4.3253e+67	Adcy1,Egfr,Prkcb,Itpr3,Prkcd,Prkca,Map2k6,Adcy2,Mapk12,Camk2b,Adcy3,Adcy9,Src
mmu04960	Aldosterone-regulated sodium reabsorption	0.00212795	-6.1526	39	8	0.0179372	446	7279	6.59622e+40	Slc9a3r2,Prkcb,Pik3r5,Prkca,Scnn1b,Ins1,Atp1b2,Ins2
ko04960	Aldosterone-regulated sodium reabsorption	0.00212795	-6.1526	39	8	0.0179372	446	7279	6.59622e+40	Slc9a3r2,Prkcb,Pik3r5,Prkca,Scnn1b,Ins1,Atp1b2,Ins2
mmu05200	Pathways in cancer	0.00261852	-5.94515	389	38	0.0852018	446	7279	1.40622e+194	F2r,Lamb1,Cxcr4,Lpar1,Adcy2,Ctnna1,Col4a1,Egln3,Adcy9,Ntrk1,Adcy1,Igf1r,Axin2,Tgfb1,Fos,Ret,Gnai1,Fgfr2,Met,Hhip,Cdh1,Myc,Pik3r5,Prkcb,Fgf14,Prkca,Cxcl12,Tgfa,Gng12,Pparg,Traf5,Fgfr1,Egfr,Casp8,Ptch2,Gna13,Fzd7,Adcy3
mmu04931	Insulin resistance	0.00300575	-5.80723	111	15	0.0336323	446	7279	1.05651e+80	Ppp1r3e,Pygl,Ppp1r3b,Slc2a2,Prkcb,Pik3r5,G6pc2,Mlxipl,Tbc1d4,Prkcd,Prkca,Ins1,Ptprf,Ins2,Ppp1r3d
ko04724	Glutamatergic synapse	0.00300575	-5.80723	111	15	0.0336323	446	7279	4.3253e+78	Adcy1,Slc1a2,Prkcb,Dlgap1,Gria4,Itpr3,Cacna1a,Prkca,Adcy2,Gnai1,Gng12,Homer3,Adcy3,Slc1a1,Adcy9
mmu04724	Glutamatergic synapse	0.00300575	-5.80723	111	15	0.0336323	446	7279	4.3253e+78	Adcy1,Slc1a2,Prkcb,Dlgap1,Gria4,Itpr3,Cacna1a,Prkca,Adcy2,Gnai1,Gng12,Homer3,Adcy3,Slc1a1,Adcy9
ko04974	Protein digestion and absorption	0.00310638	-5.7743	90	13	0.029148	446	7279	1.28401e+66	Col9a2,Slc8a3,Col11a1,Dpp4,Slc8a1,Col6a3,Slc7a8,Slc7a7,Slc36a1,Atp1b2,Slc6a19,Col4a1,Slc1a1
mmu04974	Protein digestion and absorption	0.00310638	-5.7743	90	13	0.029148	446	7279	1.28401e+66	Col9a2,Slc8a3,Col11a1,Dpp4,Slc8a1,Col6a3,Slc7a8,Slc7a7,Slc36a1,Atp1b2,Slc6a19,Col4a1,Slc1a1
mmu04917	Prolactin signaling pathway	0.00455087	-5.39244	73	11	0.0246637	446	7279	2.05263e+56	Slc2a2,Pik3r5,Gck,Fos,Ins1,Esr1,Shc3,Th,Ins2,Mapk12,Src
ko04917	Prolactin signaling pathway	0.00455087	-5.39244	73	11	0.0246637	446	7279	2.05263e+56	Slc2a2,Pik3r5,Gck,Fos,Ins1,Esr1,Shc3,Th,Ins2,Mapk12,Src
mmu05031	Amphetamine addiction	0.00459326	-5.38317	63	10	0.0224215	446	7279	1.10877e+51	Slc18a1,Pdyn,Prkcb,Arc,Gria4,Maob,Prkca,Fos,Th,Camk2b
mmu04924	Renin secretion	0.00459326	-5.38317	63	10	0.0224215	446	7279	1.15161e+49	Adcyap1,Ace,Agt,Kcnma1,Itpr3,Pde1b,Adora1,Ctsb,Gnai1,Npr1
mmu05230	Central carbon metabolism in cancer	0.00459326	-5.38317	63	10	0.0224215	446	7279	1.82111e+51	Ntrk1,Egfr,Fgfr1,Met,Myc,Slc2a2,Pik3r5,Gck,Ret,Fgfr2
ko05230	Central carbon metabolism in cancer	0.00459326	-5.38317	63	10	0.0224215	446	7279	1.82111e+51	Ntrk1,Egfr,Fgfr1,Met,Myc,Slc2a2,Pik3r5,Gck,Ret,Fgfr2
ko04924	Renin secretion	0.00459326	-5.38317	63	10	0.0224215	446	7279	1.15161e+49	Adcyap1,Ace,Agt,Kcnma1,Itpr3,Pde1b,Adora1,Ctsb,Gnai1,Npr1
ko05031	Amphetamine addiction	0.00459326	-5.38317	63	10	0.0224215	446	7279	1.10877e+51	Slc18a1,Pdyn,Prkcb,Arc,Gria4,Maob,Prkca,Fos,Th,Camk2b
mmu04360	Axon guidance	0.00487778	-5.32306	128	16	0.0358744	446	7279	2.03482e+83	Sema3c,Met,Pak1,Cxcr4,Cxcl12,Efna2,Plxnb2,Slit1,Srgap1,Unc5d,Nrp1,Sema4a,Dpysl5,L1cam,Plxnb1,Gnai1
ko04360	Axon guidance	0.00487778	-5.32306	128	16	0.0358744	446	7279	1.176e+83	Srgap1,Sema3c,Unc5d,Met,Pak1,Nrp1,Cxcr4,Sema4a,Dpysl5,Cxcl12,L1cam,Gnai1,Efna2,Plxnb1,Plxnb2,Slit1
ko04970	Salivary secretion	0.00561214	-5.18282	75	11	0.0246637	446	7279	4.3253e+58	Adcy1,Chrm3,Prkcb,Kcnma1,Itpr3,Prkca,Adcy2,Atp1b2,Atp2b4,Adcy3,Adcy9
mmu04970	Salivary secretion	0.00561214	-5.18282	75	11	0.0246637	446	7279	4.3253e+58	Adcy1,Chrm3,Prkcb,Kcnma1,Itpr3,Prkca,Adcy2,Atp1b2,Atp2b4,Adcy3,Adcy9
ko05100	Bacterial invasion of epithelial cells	0.00755954	-4.88495	78	11	0.0246637	446	7279	2.34683e+58	Elmo3,Cdh1,Met,Elmo1,Pik3r5,Dnm3,Cav2,Gab1,Ctnna1,Shc3,Src
mmu05100	Bacterial invasion of epithelial cells	0.00755954	-4.88495	78	11	0.0246637	446	7279	2.34683e+58	Elmo3,Cdh1,Met,Elmo1,Pik3r5,Dnm3,Cav2,Gab1,Ctnna1,Shc3,Src
ko04810	Regulation of actin cytoskeleton	0.00877293	-4.73608	209	22	0.0493274	446	7279	1.40622e+113	F2r,Ezr,Fgfr4,Chrm3,Cyfip2,Pak1,Pik3r5,Fgf14,Ins1,Gng12,Pip4k2a,Egfr,Arhgef6,Fgfr1,Gsn,Mras,Gna13,Ins2,Baiap2,Ssh3,Fgfr2,Src
mmu04810	Regulation of actin cytoskeleton	0.00877293	-4.73608	209	22	0.0493274	446	7279	1.40622e+113	F2r,Ezr,Fgfr4,Chrm3,Cyfip2,Pak1,Pik3r5,Fgf14,Ins1,Gng12,Pip4k2a,Egfr,Arhgef6,Fgfr1,Gsn,Mras,Gna13,Ins2,Baiap2,Ssh3,Fgfr2,Src
mmu04918	Thyroid hormone synthesis	0.00881195	-4.73165	69	10	0.0224215	446	7279	4.3253e+52	Adcy1,Prkcb,Itpr3,Iyd,Prkca,Adcy2,Gpx3,Atp1b2,Adcy9,Adcy3
ko04918	Thyroid hormone synthesis	0.00881195	-4.73165	69	10	0.0224215	446	7279	4.3253e+52	Adcy1,Prkcb,Itpr3,Iyd,Prkca,Adcy2,Gpx3,Atp1b2,Adcy9,Adcy3
ko05033	Nicotine addiction	0.00989355	-4.61587	40	7	0.0156951	446	7279	1.22861e+34	Cacna1a,Gabra3,Gabra4,Cacna1b,Gabrq,Gabrg2,Gria4
mmu05033	Nicotine addiction	0.00989355	-4.61587	40	7	0.0156951	446	7279	1.22861e+34	Cacna1a,Gabra3,Gabra4,Cacna1b,Gabrq,Gabrg2,Gria4
mmu04014	Ras signaling pathway	0.00996749	-4.60843	224	23	0.0515695	446	7279	1.41861e+115	Fgfr4,Angpt2,Met,Rasgrf1,Pak1,Prkcb,Pik3r5,Gab1,Fgf14,Prkca,Ins1,Pla2g2d,Efna2,Gng12,Egfr,Fgfr1,Igf1r,Csf1,Ngfr,Mras,Shc3,Ins2,Fgfr2
mmu04910	Insulin signaling pathway	0.00998627	-4.60654	138	16	0.0358744	446	7279	1.05651e+85	Ppp1r3e,Pygl,Sh2b2,Pik3r5,Gck,Ins1,Ptprf,Prkar1a,Prkar1b,Ppp1r3b,Pklr,G6pc2,Shc3,Prkar2b,Ins2,Ppp1r3d
ko04910	Insulin signaling pathway	0.00998627	-4.60654	138	16	0.0358744	446	7279	1.05651e+85	Ppp1r3e,Pygl,Sh2b2,Pik3r5,Gck,Ins1,Ptprf,Prkar1a,Prkar1b,Ppp1r3b,Pklr,G6pc2,Shc3,Prkar2b,Ins2,Ppp1r3d
ko00603	Glycosphingolipid biosynthesis - globo series	0.011046	-4.50569	15	4	0.00896861	446	7279	1.43439e+19	Fut1,B3galt5,Naga,St3gal1
mmu00604	Glycosphingolipid biosynthesis - ganglio series	0.011046	-4.50569	15	4	0.00896861	446	7279	2.25742e+20	St8sia5,St6galnac3,St6galnac5,St3gal1
mmu00603	Glycosphingolipid biosynthesis - globo series	0.011046	-4.50569	15	4	0.00896861	446	7279	1.43439e+19	Fut1,B3galt5,Naga,St3gal1
ko00604	Glycosphingolipid biosynthesis - ganglio series	0.011046	-4.50569	15	4	0.00896861	446	7279	2.25742e+20	St8sia5,St6galnac3,St6galnac5,St3gal1
ko04012	ErbB signaling pathway	0.0141375	-4.25893	85	11	0.0246637	446	7279	1.36492e+55	Egfr,Myc,Pak1,Pik3r5,Prkcb,Gab1,Prkca,Shc3,Tgfa,Camk2b,Src
mmu04012	ErbB signaling pathway	0.0141375	-4.25893	85	11	0.0246637	446	7279	1.36492e+55	Egfr,Myc,Pak1,Prkcb,Pik3r5,Gab1,Prkca,Shc3,Tgfa,Camk2b,Src
ko00230	Purine metabolism	0.0150598	-4.19572	169	18	0.0403587	446	7279	2.39722e+98	Papss2,Adcy2,Pde1b,Fhit,Adcy9,Npr2,Adcy1,Pde9a,Pde4c,Gucy2c,Pklr,Entpd3,Ak5,Pde2a,Pde5a,Enpp1,Npr1,Adcy3
mmu00230	Purine metabolism	0.0150598	-4.19572	169	18	0.0403587	446	7279	2.39722e+98	Papss2,Adcy2,Pde1b,Fhit,Adcy9,Npr2,Adcy1,Pde9a,Pde4c,Gucy2c,Pklr,Entpd3,Pde2a,Ak5,Pde5a,Npr1,Enpp1,Adcy3
mmu05414	Dilated cardiomyopathy	0.0180078	-4.01695	88	11	0.0246637	446	7279	4.3253e+57	Adcy1,Cacnb2,Slc8a1,Atp2a2,Cacnb1,Tgfb1,Adcy2,Cacng4,Cacna2d3,Adcy9,Adcy3
ko05414	Dilated cardiomyopathy	0.0180078	-4.01695	88	11	0.0246637	446	7279	4.3253e+57	Adcy1,Cacnb2,Slc8a1,Atp2a2,Cacnb1,Tgfb1,Adcy2,Cacng4,Cacna2d3,Adcy9,Adcy3
mmu04978	Mineral absorption	0.0185267	-3.98854	45	7	0.0156951	446	7279	2.23371e+34	Vdr,Atp7a,Steap1,Atp1b2,Slc6a19,Slc8a1,Slc40a1
ko04978	Mineral absorption	0.0185267	-3.98854	45	7	0.0156951	446	7279	2.23371e+34	Vdr,Atp7a,Steap1,Atp1b2,Slc6a19,Slc8a1,Slc40a1
ko02010	ABC transporters	0.0207395	-3.87572	46	7	0.0156951	446	7279	1.86702e+36	Abcb4,Abca5,Abcb9,Abcb1b,Abca8b,Abcc4,Abcb1a
mmu02010	ABC transporters	0.0207395	-3.87572	46	7	0.0156951	446	7279	1.86702e+36	Abcb4,Abca5,Abcb9,Abca8b,Abcb1b,Abcc4,Abcb1a
mmu04913	Ovarian steroidogenesis	0.0240528	-3.7275	58	8	0.0179372	446	7279	4.3253e+42	Adcy1,Igf1r,Cyp2j6,Ins1,Adcy2,Ins2,Adcy9,Adcy3
ko04913	Ovarian steroidogenesis	0.0240528	-3.7275	58	8	0.0179372	446	7279	4.3253e+42	Adcy1,Igf1r,Cyp2j6,Ins1,Adcy2,Ins2,Adcy9,Adcy3
ko04730	Long-term depression	0.0240528	-3.7275	58	8	0.0179372	446	7279	1.29212e+39	Crhr1,Igf1r,Prkcb,Itpr3,Cacna1a,Prkca,Gna13,Gnai1
mmu04730	Long-term depression	0.0240528	-3.7275	58	8	0.0179372	446	7279	1.29212e+39	Crhr1,Igf1r,Prkcb,Itpr3,Cacna1a,Prkca,Gna13,Gnai1
mmu04726	Serotonergic synapse	0.0244171	-3.71247	128	14	0.0313901	446	7279	1.10877e+72	Slc18a1,Cacna1b,Prkcb,Kcnn2,Itpr3,Maob,Cacna1a,Prkca,Cyp2j6,Kcnd2,Gnai1,Gng12,Tph1,Kcnj6
ko04670	Leukocyte transendothelial migration	0.0246758	-3.70193	116	13	0.029148	446	7279	1.64562e+65	F11r,Ezr,Jam2,Prkcb,Pik3r5,Cxcr4,Cldn1,Prkca,Cxcl12,Ctnna1,Gnai1,Esam,Mapk12
mmu04670	Leukocyte transendothelial migration	0.0246758	-3.70193	116	13	0.029148	446	7279	1.64562e+65	F11r,Ezr,Jam2,Prkcb,Pik3r5,Cldn1,Cxcr4,Prkca,Cxcl12,Ctnna1,Gnai1,Esam,Mapk12
mmu05216	Thyroid cancer	0.0257441	-3.65955	28	5	0.0112108	446	7279	1.82112e+24	Ntrk1,Pparg,Ret,Cdh1,Myc
ko05216	Thyroid cancer	0.0257441	-3.65955	28	5	0.0112108	446	7279	1.82112e+24	Ntrk1,Pparg,Ret,Cdh1,Myc
mmu04530	Tight junction	0.0259186	-3.65279	129	14	0.0313901	446	7279	1.64567e+70	F11r,Jam2,Prkcb,Pard3,Cldn1,Prkcd,Mras,Prkca,Ctnna1,Crb3,Gnai1,Inadl,Magi2,Src
ko04530	Tight junction	0.0259186	-3.65279	129	14	0.0313901	446	7279	1.64567e+70	F11r,Jam2,Prkcb,Pard3,Cldn1,Prkca,Mras,Prkcd,Ctnna1,Crb3,Gnai1,Magi2,Inadl,Src
ko04144	Endocytosis	0.0293934	-3.52699	261	24	0.0538117	446	7279	1.40621e+126	F2r,Fgfr4,Rufy1,Met,H2-K1,Dnm3,Rab11fip4,Cxcr4,Arap2,Psd3,Folr1,Ntrk1,Egfr,Igf1r,Cav2,Iqsec2,Hspa1b,Pard3,Tgfb1,Hspa1a,H2-M10.1,Ret,Fgfr2,Src
mmu04144	Endocytosis	0.0293934	-3.52699	261	24	0.0538117	446	7279	1.40621e+126	F2r,Fgfr4,Rufy1,Met,H2-K1,Dnm3,Rab11fip4,Cxcr4,Arap2,Psd3,Folr1,Ntrk1,Egfr,Igf1r,Cav2,Iqsec2,Hspa1b,Pard3,Tgfb1,Hspa1a,H2-M10.1,Ret,Fgfr2,Src
mmu04721	Synaptic vesicle cycle	0.0315425	-3.45642	61	8	0.0179372	446	7279	1.22861e+41	Cacna1a,Slc18a1,Atp6v1g2,Unc13b,Cplx2,Cacna1b,Stx3,Dnm3
ko04721	Synaptic vesicle cycle	0.0315425	-3.45642	61	8	0.0179372	446	7279	1.22861e+41	Cacna1a,Slc18a1,Atp6v1g2,Unc13b,Cplx2,Cacna1b,Stx3,Dnm3
mmu05214	Glioma	0.0343579	-3.37092	62	8	0.0179372	446	7279	1.87501e+40	Prkca,Egfr,Igf1r,Shc3,Tgfa,Prkcb,Pik3r5,Camk2b
ko05214	Glioma	0.0343579	-3.37092	62	8	0.0179372	446	7279	1.87501e+40	Prkca,Egfr,Igf1r,Shc3,Tgfa,Prkcb,Pik3r5,Camk2b
mmu05412	Arrhythmogenic right ventricular cardiomyopathy (ARVC)	0.035954	-3.32552	74	9	0.0201794	446	7279	1.35111e+44	Dsg2,Ctnna1,Cacng4,Cacnb2,Slc8a1,Cacna2d3,Atp2a2,Cacnb1,Dsc2
ko05412	Arrhythmogenic right ventricular cardiomyopathy (ARVC)	0.035954	-3.32552	74	9	0.0201794	446	7279	1.35111e+44	Dsg2,Ctnna1,Cacng4,Cacnb2,Slc8a1,Cacna2d3,Atp2a2,Cacnb1,Dsc2
mmu04914	Progesterone-mediated oocyte maturation	0.0366191	-3.30719	86	10	0.0224215	446	7279	4.3253e+53	Adcy1,Igf1r,Pik3r5,Ins1,Adcy2,Ins2,Mapk12,Gnai1,Adcy3,Adcy9
ko04914	Progesterone-mediated oocyte maturation	0.0366191	-3.30719	86	10	0.0224215	446	7279	4.3253e+53	Adcy1,Igf1r,Pik3r5,Ins1,Adcy2,Ins2,Mapk12,Gnai1,Adcy3,Adcy9
ko00380	Tryptophan metabolism	0.0411704	-3.19003	42	6	0.0134529	446	7279	5.67202e+30	Tdo2,Hadh,Cat,Ehhadh,Tph1,Maob
mmu00380	Tryptophan metabolism	0.0411704	-3.19003	42	6	0.0134529	446	7279	5.67202e+30	Tdo2,Hadh,Cat,Ehhadh,Maob,Tph1
ko00500	Starch and sucrose metabolism	0.0415068	-3.1819	53	7	0.0156951	446	7279	1.43782e+37	G6pc2,Kl,Ugt1a9,Pygl,Ugt1a6a,Enpp1,Gck
mmu00500	Starch and sucrose metabolism	0.0415068	-3.1819	53	7	0.0156951	446	7279	1.43782e+37	G6pc2,Kl,Ugt1a9,Pygl,Ugt1a6a,Enpp1,Gck
mmu04071	Sphingolipid signaling pathway	0.0431978	-3.14197	113	12	0.0269058	446	7279	1.87513e+62	Prkcb,Pik3r5,Prkca,Gna13,Adora1,Ppp2r3a,Fcer1g,Sphk1,Asah1,Gnai1,Mapk12,Acer2
ko04071	Sphingolipid signaling pathway	0.0431978	-3.14197	113	12	0.0269058	446	7279	1.87513e+62	Prkcb,Pik3r5,Prkca,Gna13,Adora1,Ppp2r3a,Fcer1g,Sphk1,Asah1,Gnai1,Mapk12,Acer2
mmu04919	Thyroid hormone signaling pathway	0.0483584	-3.02912	115	12	0.0269058	446	7279	1.78692e+62	Myc,Prkcb,Pik3r5,Atp2a2,Rcan2,Tbc1d4,Prkca,Dio1,Esr1,Atp1b2,Med12l,Src
mmu04066	HIF-1 signaling pathway	0.0527596	-2.94201	104	11	0.0246637	446	7279	1.36491e+56	Egfr,Angpt2,Igf1r,Prkcb,Pik3r5,Gapdh,Prkca,Ins1,Ins2,Egln3,Camk2b
mmu04664	Fc epsilon RI signaling pathway	0.0548374	-2.90338	68	8	0.0179372	446	7279	1.68222e+40	Lcp2,Prkcd,Map2k6,Prkca,Fcer1g,Prkcb,Pik3r5,Mapk12
ko04664	Fc epsilon RI signaling pathway	0.0548374	-2.90338	68	8	0.0179372	446	7279	1.68222e+40	Lcp2,Prkca,Map2k6,Prkcd,Fcer1g,Prkcb,Pik3r5,Mapk12
mmu00601	Glycosphingolipid biosynthesis - lacto and neolacto series	0.0557515	-2.88685	24	4	0.00896861	446	7279	5.63751e+19	B4galt4,Fut1,B3galt5,B3gnt3
ko00601	Glycosphingolipid biosynthesis - lacto and neolacto series	0.0557515	-2.88685	24	4	0.00896861	446	7279	5.63751e+19	B4galt4,Fut1,B3galt5,B3gnt3
mmu04062	Chemokine signaling pathway	0.0581003	-2.84558	184	17	0.0381166	446	7279	6.61022e+89	Cxcl16,Pak1,Prkcb,Pik3r5,Cxcr4,Cxcl12,Adcy2,Gng12,Adcy9,Adcy1,Elmo1,Pard3,Prkcd,Shc3,Gnai1,Src,Adcy3
ko04062	Chemokine signaling pathway	0.0581003	-2.84558	184	17	0.0381166	446	7279	6.61022e+89	Cxcl16,Pak1,Prkcb,Pik3r5,Cxcr4,Cxcl12,Adcy2,Gng12,Adcy9,Adcy1,Elmo1,Pard3,Prkcd,Shc3,Gnai1,Src,Adcy3
ko00040	Pentose and glucuronate interconversions	0.0600964	-2.81181	35	5	0.0112108	446	7279	1.65912e+25	Kl,Sord,Ugt1a9,Ugt1a6a,Cryl1
mmu00040	Pentose and glucuronate interconversions	0.0600964	-2.81181	35	5	0.0112108	446	7279	2.03222e+25	Sord,Kl,Ugt1a9,Ugt1a6a,Cryl1
ko04370	VEGF signaling pathway	0.0625618	-2.7716	58	7	0.0156951	446	7279	1.87502e+35	Prkca,Sphk1,Hspb1,Prkcb,Pik3r5,Mapk12,Src
mmu04370	VEGF signaling pathway	0.0625618	-2.7716	58	7	0.0156951	446	7279	1.87502e+35	Prkca,Hspb1,Sphk1,Prkcb,Pik3r5,Mapk12,Src
mmu04380	Osteoclast differentiation	0.0630671	-2.76356	120	12	0.0269058	446	7279	1.90161e+60	Pparg,Fhl2,Csf1,Pik3r5,Blnk,Relb,Lcp2,Tgfb1,Map2k6,Fos,Tec,Mapk12
ko04380	Osteoclast differentiation	0.0630671	-2.76356	120	12	0.0269058	446	7279	1.90161e+60	Pparg,Fhl2,Csf1,Pik3r5,Blnk,Relb,Lcp2,Tgfb1,Map2k6,Fos,Tec,Mapk12
mmu04068	FoxO signaling pathway	0.0632118	-2.76126	133	13	0.029148	446	7279	1.36492e+65	Egfr,Igf1r,Csnk1e,Pik3r5,Gabarap,G6pc2,Tgfb1,Ins1,Cat,Plk3,Ins2,Mapk12,Homer3
ko00512	Mucin type O-Glycan biosynthesis	0.0632903	-2.76002	25	4	0.00896861	446	7279	2.71786e+21	Galnt13,Galnt12,Gcnt1,St3gal1
mmu00512	Mucin type O-Glycan biosynthesis	0.0632903	-2.76002	25	4	0.00896861	446	7279	2.71786e+21	Galnt13,Galnt12,Gcnt1,St3gal1
mmu04070	Phosphatidylinositol signaling system	0.0645966	-2.73959	95	10	0.0224215	446	7279	6.70737e+53	Pi4k2b,Cds1,Dgkh,Pip4k2a,Itpkb,Prkcb,Pik3r5,Itpr3,Prkca,Inpp4b
ko04070	Phosphatidylinositol signaling system	0.0645966	-2.73959	95	10	0.0224215	446	7279	7.45967e+53	Cds1,Pi4k2b,Dgkh,Pip4k2a,Itpkb,Prkcb,Pik3r5,Itpr3,Prkca,Inpp4b
mmu05030	Cocaine addiction	0.0654315	-2.72675	47	6	0.0134529	446	7279	1.10877e+31	Slc18a1,Th,Pdyn,Rgs9,Gnai1,Maob
ko05030	Cocaine addiction	0.0654315	-2.72675	47	6	0.0134529	446	7279	1.10877e+31	Slc18a1,Th,Pdyn,Rgs9,Gnai1,Maob
mmu04114	Oocyte meiosis	0.0693868	-2.66806	109	11	0.0246637	446	7279	4.3253e+57	Adcy1,Igf1r,Itpr3,Ins1,Adcy2,Ins2,Rec8,Mapk12,Camk2b,Adcy3,Adcy9
ko04114	Oocyte meiosis	0.0693868	-2.66806	109	11	0.0246637	446	7279	4.3253e+57	Adcy1,Igf1r,Itpr3,Ins1,Adcy2,Ins2,Rec8,Mapk12,Camk2b,Adcy3,Adcy9
mmu04550	Signaling pathways regulating pluripotency of stem cells	0.0796412	-2.53022	138	13	0.029148	446	7279	1.59043e+66	Id4,Acvr1c,Fgfr4,Fgfr1,Igf1r,Hnf1a,Myc,Pik3r5,Axin2,Tbx3,Fzd7,Fgfr2,Mapk12
ko04550	Signaling pathways regulating pluripotency of stem cells	0.0796412	-2.53022	138	13	0.029148	446	7279	1.59043e+66	Id4,Acvr1c,Fgfr4,Fgfr1,Igf1r,Hnf1a,Myc,Pik3r5,Axin2,Tbx3,Fzd7,Fgfr2,Mapk12
ko04260	Cardiac muscle contraction	0.0818092	-2.50337	74	8	0.0179372	446	7279	1.28625e+39	Cox6a2,Cacng4,Cacnb2,Atp1b2,Slc8a1,Cacna2d3,Atp2a2,Cacnb1
mmu04260	Cardiac muscle contraction	0.0818092	-2.50337	74	8	0.0179372	446	7279	1.28625e+39	Cox6a2,Cacng4,Cacnb2,Atp1b2,Slc8a1,Cacna2d3,Atp2a2,Cacnb1
mmu00600	Sphingolipid metabolism	0.0876049	-2.43492	39	5	0.0112108	446	7279	2.22391e+25	Ugt8a,Asah1,Sphk1,Acer2,Gal3st1
ko00600	Sphingolipid metabolism	0.0876049	-2.43492	39	5	0.0112108	446	7279	2.22391e+25	Ugt8a,Asah1,Sphk1,Acer2,Gal3st1
mmu05213	Endometrial cancer	0.089773	-2.41047	51	6	0.0134529	446	7279	1.36491e+30	Egfr,Cdh1,Ctnna1,Myc,Pik3r5,Axin2
ko05213	Endometrial cancer	0.089773	-2.41047	51	6	0.0134529	446	7279	1.36491e+30	Egfr,Cdh1,Ctnna1,Myc,Pik3r5,Axin2
ko05146	Amoebiasis	0.0933617	-2.37127	115	11	0.0246637	446	7279	4.3253e+57	Adcy1,Col11a1,Prkcb,Pik3r5,Serpinb1c,Lamb1,Arg2,Tgfb1,Prkca,Hspb1,Col4a1
mmu05146	Amoebiasis	0.0933617	-2.37127	115	11	0.0246637	446	7279	4.3253e+57	Adcy1,Col11a1,Prkcb,Pik3r5,Serpinb1c,Lamb1,Arg2,Tgfb1,Prkca,Hspb1,Col4a1
ko05211	Renal cell carcinoma	0.101281	-2.28986	65	7	0.0156951	446	7279	2.18032e+36	Tgfb1,Met,Tgfa,Pak1,Pik3r5,Egln3,Gab1
mmu05211	Renal cell carcinoma	0.101281	-2.28986	65	7	0.0156951	446	7279	2.18032e+36	Tgfb1,Met,Tgfa,Pak1,Pik3r5,Egln3,Gab1
mmu04151	PI3K-Akt signaling pathway	0.102994	-2.27308	342	27	0.0605381	446	7279	1.40621e+136	F2r,Fgfr4,Angpt2,Met,Myc,Pik3r5,Lamb1,Fgf14,Col6a3,Prkca,Ins1,Lpar1,Col4a1,Efna2,Gng12,Ghr,Egfr,Col11a1,Fgfr1,Igf1r,Csf1,G6pc2,Ngfr,Ppp2r3a,Reln,Ins2,Fgfr2
ko04151	PI3K-Akt signaling pathway	0.102994	-2.27308	342	27	0.0605381	446	7279	1.40621e+136	F2r,Fgfr4,Angpt2,Met,Myc,Pik3r5,Lamb1,Fgf14,Col6a3,Prkca,Ins1,Lpar1,Col4a1,Efna2,Gng12,Ghr,Egfr,Col11a1,Fgfr1,Igf1r,Csf1,G6pc2,Ngfr,Ppp2r3a,Reln,Ins2,Fgfr2
ko04940	Type I diabetes mellitus	0.110843	-2.19964	54	6	0.0134529	446	7279	1.49852e+29	H2-M10.1,Ins1,Gad2,Ins2,H2-K1,Cpe
mmu04940	Type I diabetes mellitus	0.110843	-2.19964	54	6	0.0134529	446	7279	1.49852e+29	H2-M10.1,Ins1,Gad2,Ins2,H2-K1,Cpe
ko05223	Non-small cell lung cancer	0.110843	-2.19964	54	6	0.0134529	446	7279	1.87501e+30	Prkca,Egfr,Tgfa,Prkcb,Pik3r5,Fhit
mmu05223	Non-small cell lung cancer	0.110843	-2.19964	54	6	0.0134529	446	7279	1.87501e+30	Prkca,Egfr,Tgfa,Prkcb,Pik3r5,Fhit
ko04916	Melanogenesis	0.132687	-2.01976	96	9	0.0201794	446	7279	4.3253e+47	Adcy1,Prkcb,Prkca,Adcy2,Fzd7,Camk2b,Gnai1,Adcy9,Adcy3
mmu04916	Melanogenesis	0.132687	-2.01976	96	9	0.0201794	446	7279	4.3253e+47	Adcy1,Prkcb,Prkca,Adcy2,Fzd7,Camk2b,Gnai1,Adcy9,Adcy3
ko04666	Fc gamma R-mediated phagocytosis	0.134618	-2.00531	83	8	0.0179372	446	7279	1.84792e+41	Pak1,Prkcb,Pik3r5,Gsn,Prkca,Prkcd,Sphk1,Myo10
mmu04666	Fc gamma R-mediated phagocytosis	0.134618	-2.00531	83	8	0.0179372	446	7279	1.84792e+41	Pak1,Prkcb,Pik3r5,Gsn,Prkca,Prkcd,Sphk1,Myo10
ko05410	Hypertrophic cardiomyopathy (HCM)	0.134618	-2.00531	83	8	0.0179372	446	7279	2.18031e+39	Tgfb1,Ace,Cacng4,Cacnb2,Slc8a1,Cacna2d3,Atp2a2,Cacnb1
mmu05410	Hypertrophic cardiomyopathy (HCM)	0.134618	-2.00531	83	8	0.0179372	446	7279	2.18031e+39	Tgfb1,Ace,Cacng4,Cacnb2,Slc8a1,Cacna2d3,Atp2a2,Cacnb1
mmu05218	Melanoma	0.13538	-1.99967	70	7	0.0156951	446	7279	1.41691e+35	Fgf14,Egfr,Fgfr1,Igf1r,Cdh1,Met,Pik3r5
ko05218	Melanoma	0.13538	-1.99967	70	7	0.0156951	446	7279	1.41691e+35	Fgf14,Egfr,Fgfr1,Igf1r,Cdh1,Met,Pik3r5
ko04973	Carbohydrate digestion and absorption	0.138975	-1.97346	45	5	0.0112108	446	7279	1.43782e+25	G6pc2,Slc2a2,Atp1b2,Prkcb,Pik3r5
mmu04973	Carbohydrate digestion and absorption	0.138975	-1.97346	45	5	0.0112108	446	7279	1.43782e+25	G6pc2,Slc2a2,Atp1b2,Prkcb,Pik3r5
mmu00920	Sulfur metabolism	0.142947	-1.94528	11	2	0.0044843	446	7279	2397259010	Papss2,Sqrdl
ko00920	Sulfur metabolism	0.142947	-1.94528	11	2	0.0044843	446	7279	2397259010	Papss2,Sqrdl
mmu00430	Taurine and hypotaurine metabolism	0.142947	-1.94528	11	2	0.0044843	446	7279	1441712583	Gad2,Cdo1
ko00430	Taurine and hypotaurine metabolism	0.142947	-1.94528	11	2	0.0044843	446	7279	1441712583	Gad2,Cdo1
ko05145	Toxoplasmosis	0.147511	-1.91385	112	10	0.0224215	446	7279	3.20207e+51	Pik3r5,Hspa1b,Lamb1,Casp8,Tgfb1,Map2k6,Irgm1,Hspa1a,Mapk12,Gnai1
mmu05145	Toxoplasmosis	0.147511	-1.91385	112	10	0.0224215	446	7279	3.20207e+51	Pik3r5,Hspa1b,Lamb1,Casp8,Tgfb1,Map2k6,Irgm1,Hspa1a,Mapk12,Gnai1
mmu01230	Biosynthesis of amino acids	0.166208	-1.79452	74	7	0.0156951	446	7279	1.24111e+36	Cbs,Gapdh,Arg2,Mat1a,Aldob,Tat,Pklr
ko01230	Biosynthesis of amino acids	0.166208	-1.79452	74	7	0.0156951	446	7279	1.24111e+36	Cbs,Gapdh,Arg2,Mat1a,Aldob,Tat,Pklr
ko00010	Glycolysis / Gluconeogenesis	0.168602	-1.78021	61	6	0.0134529	446	7279	1.43781e+31	G6pc2,Gapdh,Aldob,Adh1,Gck,Pklr
mmu00010	Glycolysis / Gluconeogenesis	0.168602	-1.78021	61	6	0.0134529	446	7279	1.43781e+31	G6pc2,Gapdh,Aldob,Adh1,Gck,Pklr
mmu04512	ECM-receptor interaction	0.169954	-1.77223	88	8	0.0179372	446	7279	1.67771e+40	Lamb1,Col6a3,Cd44,Col11a1,Sv2b,Reln,Npnt,Col4a1
ko05215	Prostate cancer	0.169954	-1.77223	88	8	0.0179372	446	7279	1.36491e+40	Egfr,Fgfr1,Igf1r,Pik3r5,Ins1,Tgfa,Ins2,Fgfr2
mmu05215	Prostate cancer	0.169954	-1.77223	88	8	0.0179372	446	7279	1.36491e+40	Egfr,Fgfr1,Igf1r,Pik3r5,Ins1,Tgfa,Ins2,Fgfr2
ko04512	ECM-receptor interaction	0.169954	-1.77223	88	8	0.0179372	446	7279	1.28142e+40	Col11a1,Lamb1,Col6a3,Cd44,Sv2b,Reln,Npnt,Col4a1
mmu05034	Alcoholism	0.171874	-1.761	187	15	0.0336323	446	7279	1.52671e+80	Hist2h2aa1,Slc18a1,Hist3h2a,Camkk1,Pdyn,Hist1h4i,Maob,Adora2b,Shc3,Th,Hist2h2aa2,Gnai1,Gng12,Hdac5,Npy
ko05034	Alcoholism	0.171874	-1.761	187	15	0.0336323	446	7279	1.52671e+80	Hist2h2aa1,Slc18a1,Hist3h2a,Camkk1,Pdyn,Hist1h4i,Maob,Adora2b,Shc3,Th,Hist2h2aa2,Gnai1,Gng12,Hdac5,Npy
ko05142	Chagas disease (American trypanosomiasis)	0.171882	-1.76095	102	9	0.0201794	446	7279	4.3253e+46	Adcy1,Ace,Pik3r5,Casp8,Tgfb1,Fos,Mapk12,Gnai1,C1qa
mmu05142	Chagas disease (American trypanosomiasis)	0.171882	-1.76095	102	9	0.0201794	446	7279	4.3253e+46	Adcy1,Ace,Pik3r5,Casp8,Tgfb1,Fos,Mapk12,Gnai1,C1qa
ko00780	Biotin metabolism	0.172806	-1.75559	3	1	0.00224215	446	7279	26363	Btd
mmu00780	Biotin metabolism	0.172806	-1.75559	3	1	0.00224215	446	7279	26363	Btd
ko00350	Tyrosine metabolism	0.176263	-1.73578	36	4	0.00896861	446	7279	1.15222e+21	Adh1,Th,Tat,Maob
mmu00350	Tyrosine metabolism	0.176263	-1.73578	36	4	0.00896861	446	7279	1.15222e+21	Adh1,Th,Tat,Maob
mmu04720	Long-term potentiation	0.177735	-1.72746	62	6	0.0134529	446	7279	4.3253e+30	Adcy1,Prkca,Ppp1r1a,Prkcb,Camk2b,Itpr3
ko00982	Drug metabolism - cytochrome P450	0.177735	-1.72746	62	6	0.0134529	446	7279	3.94434e+31	Ugt1a9,Adh1,Ugt1a6a,Gstm6,Gstm2,Maob
mmu00982	Drug metabolism - cytochrome P450	0.177735	-1.72746	62	6	0.0134529	446	7279	3.94434e+31	Ugt1a9,Adh1,Ugt1a6a,Gstm6,Gstm2,Maob
ko00980	Metabolism of xenobiotics by cytochrome P450	0.177735	-1.72746	62	6	0.0134529	446	7279	3.94434e+30	Ugt1a9,Adh1,Ephx1,Ugt1a6a,Gstm6,Gstm2
ko04720	Long-term potentiation	0.177735	-1.72746	62	6	0.0134529	446	7279	4.3253e+30	Adcy1,Prkca,Ppp1r1a,Camk2b,Prkcb,Itpr3
mmu00980	Metabolism of xenobiotics by cytochrome P450	0.177735	-1.72746	62	6	0.0134529	446	7279	3.94434e+30	Ugt1a9,Adh1,Ephx1,Ugt1a6a,Gstm6,Gstm2
ko00534	Glycosaminoglycan biosynthesis - heparan sulfate / heparin	0.179213	-1.71918	24	3	0.00672646	446	7279	5078631941554710	Hs6st2,Hs3st5,Hs3st3b1
mmu00534	Glycosaminoglycan biosynthesis - heparan sulfate / heparin	0.179213	-1.71918	24	3	0.00672646	446	7279	3194155078654710	Hs3st5,Hs6st2,Hs3st3b1
ko04510	Focal adhesion	0.17943	-1.71797	203	16	0.0358744	446	7279	1.28141e+80	Col11a1,Egfr,Met,Igf1r,Rasgrf1,Pak1,Prkcb,Pik3r5,Cav2,Lamb1,Prkca,Col6a3,Shc3,Reln,Col4a1,Src
mmu04510	Focal adhesion	0.17943	-1.71797	203	16	0.0358744	446	7279	1.36491e+80	Egfr,Col11a1,Igf1r,Met,Rasgrf1,Pak1,Prkcb,Pik3r5,Cav2,Lamb1,Col6a3,Prkca,Shc3,Reln,Col4a1,Src
mmu01130	Biosynthesis of antibiotics	0.18445	-1.69038	204	16	0.0358744	446	7279	2.39721e+84	Papss2,Gck,Aass,Aldob,Isyna1,Hadh,Cat,Oat,Cbs,Uap1l1,Tat,Pklr,Ak5,Arg2,Gapdh,Ehhadh
ko00270	Cysteine and methionine metabolism	0.188762	-1.66727	37	4	0.00896861	446	7279	1.24111e+20	Cbs,Mat1a,Tat,Cdo1
mmu00270	Cysteine and methionine metabolism	0.188762	-1.66727	37	4	0.00896861	446	7279	1.24111e+20	Cbs,Mat1a,Tat,Cdo1
ko04722	Neurotrophin signaling pathway	0.199499	-1.61195	120	10	0.0224215	446	7279	1.82112e+50	Ntrk1,Sh2b2,Pik3r5,Arhgdig,Gab1,Prkcd,Ngfr,Shc3,Mapk12,Camk2b
mmu04722	Neurotrophin signaling pathway	0.199499	-1.61195	120	10	0.0224215	446	7279	1.82112e+50	Ntrk1,Sh2b2,Pik3r5,Arhgdig,Gab1,Prkcd,Ngfr,Shc3,Mapk12,Camk2b
ko00533	Glycosaminoglycan biosynthesis - keratan sulfate	0.210244	-1.55949	14	2	0.0044843	446	7279	5637520442	B4galt4,St3gal1
mmu00533	Glycosaminoglycan biosynthesis - keratan sulfate	0.210244	-1.55949	14	2	0.0044843	446	7279	5637520442	B4galt4,St3gal1
ko00650	Butanoate metabolism	0.211154	-1.55517	26	3	0.00672646	446	7279	144171510774147	Gad2,Hadh,Ehhadh
mmu00650	Butanoate metabolism	0.211154	-1.55517	26	3	0.00672646	446	7279	144171510774147	Gad2,Hadh,Ehhadh
mmu05014	Amyotrophic lateral sclerosis (ALS)	0.211654	-1.5528	52	5	0.0112108	446	7279	2.63991e+25	Map2k6,Cat,Slc1a2,Mapk12,Nefh
ko05014	Amyotrophic lateral sclerosis (ALS)	0.211654	-1.5528	52	5	0.0112108	446	7279	2.63991e+25	Map2k6,Cat,Slc1a2,Mapk12,Nefh
mmu04390	Hippo signaling pathway	0.220844	-1.5103	152	12	0.0269058	446	7279	2.38591e+60	Dlg2,Cdh1,Csnk1e,Myc,Wtip,Axin2,Pard3,Tgfb1,Rassf6,Ctnna1,Fzd7,Inadl
ko04390	Hippo signaling pathway	0.220844	-1.5103	152	12	0.0269058	446	7279	2.38591e+60	Dlg2,Cdh1,Csnk1e,Myc,Wtip,Axin2,Pard3,Tgfb1,Rassf6,Ctnna1,Fzd7,Inadl
ko04668	TNF signaling pathway	0.22349	-1.49839	109	9	0.0201794	446	7279	2.20331e+45	Traf5,Csf1,Pik3r5,Casp8,Map2k6,Bcl3,Fos,Mapk12,Magi2
mmu04668	TNF signaling pathway	0.22349	-1.49839	109	9	0.0201794	446	7279	2.20331e+45	Traf5,Csf1,Pik3r5,Casp8,Map2k6,Bcl3,Fos,Mapk12,Magi2
ko04210	Apoptosis	0.226641	-1.48439	81	7	0.0156951	446	7279	1.82111e+35	Ntrk1,Casp8,Prkar1b,Capn1,Prkar2b,Pik3r5,Prkar1a
mmu04210	Apoptosis	0.226641	-1.48439	81	7	0.0156951	446	7279	1.82111e+35	Ntrk1,Casp8,Prkar1b,Capn1,Prkar2b,Pik3r5,Prkar1a
ko00514	Other types of O-glycan biosynthesis	0.227563	-1.48033	27	3	0.00672646	446	7279	168482044076898	Lfng,St6gal1,B3gat1
ko04966	Collecting duct acid secretion	0.227563	-1.48033	27	3	0.00672646	446	7279	662371194420499	Atp6v1g2,Atp4a,Slc12a7
mmu00514	Other types of O-glycan biosynthesis	0.227563	-1.48033	27	3	0.00672646	446	7279	168482044076898	Lfng,St6gal1,B3gat1
mmu04966	Collecting duct acid secretion	0.227563	-1.48033	27	3	0.00672646	446	7279	662371194420499	Atp6v1g2,Atp4a,Slc12a7
mmu05219	Bladder cancer	0.2278	-1.47929	40	4	0.00896861	446	7279	1.36491e+19	Egfr,Cdh1,Myc,Src
mmu04672	Intestinal immune network for IgA production	0.2278	-1.47929	40	4	0.00896861	446	7279	1.27672e+19	Cxcr4,Tgfb1,Cxcl12,Icosl
ko04672	Intestinal immune network for IgA production	0.2278	-1.47929	40	4	0.00896861	446	7279	1.27672e+19	Cxcr4,Tgfb1,Cxcl12,Icosl
ko05219	Bladder cancer	0.2278	-1.47929	40	4	0.00896861	446	7279	1.36491e+19	Egfr,Cdh1,Myc,Src
mmu04650	Natural killer cell mediated cytotoxicity	0.239229	-1.43033	111	9	0.0201794	446	7279	1.49722e+45	H2-K1,Pak1,Prkcb,Pik3r5,Lcp2,Prkca,Ptpn6,Shc3,Fcer1g
ko04650	Natural killer cell mediated cytotoxicity	0.239229	-1.43033	111	9	0.0201794	446	7279	1.49722e+45	H2-K1,Pak1,Prkcb,Pik3r5,Lcp2,Prkca,Ptpn6,Shc3,Fcer1g
ko00565	Ether lipid metabolism	0.241244	-1.42195	41	4	0.00896861	446	7279	1.86062e+19	Enpp2,Ugt8a,Pla2g2d,Gal3st1
mmu00565	Ether lipid metabolism	0.241244	-1.42195	41	4	0.00896861	446	7279	1.86062e+19	Enpp2,Ugt8a,Pla2g2d,Gal3st1
mmu04152	AMPK signaling pathway	0.242972	-1.41481	126	10	0.0224215	446	7279	1.90166e+51	Pparg,Camkk1,Igf1r,Scd3,Pik3r5,G6pc2,Ins1,Hnf4a,Ppp2r3a,Ins2
ko04152	AMPK signaling pathway	0.242972	-1.41481	126	10	0.0224215	446	7279	1.90166e+51	Pparg,Camkk1,Igf1r,Scd3,Pik3r5,G6pc2,Ins1,Hnf4a,Ppp2r3a,Ins2
mmu00562	Inositol phosphate metabolism	0.257034	-1.35855	70	6	0.0134529	446	7279	6.70732e+32	Pi4k2b,Inpp4b,Isyna1,Plch1,Pip4k2a,Itpkb
ko00562	Inositol phosphate metabolism	0.257034	-1.35855	70	6	0.0134529	446	7279	6.70737e+32	Pi4k2b,Isyna1,Inpp4b,Plch1,Itpkb,Pip4k2a
mmu00524	Butirosin and neomycin biosynthesis	0.271114	-1.30522	5	1	0.00224215	446	7279	103988	Gck
ko00524	Butirosin and neomycin biosynthesis	0.271114	-1.30522	5	1	0.00224215	446	7279	103988	Gck
ko00910	Nitrogen metabolism	0.279915	-1.27327	17	2	0.0044843	446	7279	5607812319	Car5b,Car8
mmu00910	Nitrogen metabolism	0.279915	-1.27327	17	2	0.0044843	446	7279	5607812319	Car5b,Car8
ko04612	Antigen processing and presentation	0.288975	-1.24142	73	6	0.0134529	446	7279	1.49857e+30	H2-M10.1,Ifi30,Hspa1a,Ctsb,H2-K1,Hspa1b
mmu04612	Antigen processing and presentation	0.288975	-1.24142	73	6	0.0134529	446	7279	1.49852e+30	H2-M10.1,Hspa1a,Ifi30,Ctsb,H2-K1,Hspa1b
ko04150	mTOR signaling pathway	0.305825	-1.18474	60	5	0.0112108	446	7279	1.87502e+25	Prkca,Ins1,Ins2,Prkcb,Pik3r5
mmu04150	mTOR signaling pathway	0.305825	-1.18474	60	5	0.0112108	446	7279	1.87502e+25	Prkca,Ins1,Ins2,Prkcb,Pik3r5
ko05143	African trypanosomiasis	0.312194	-1.16413	32	3	0.00672646	446	7279	140631875018751	F2rl1,Prkca,Prkcb
mmu05143	African trypanosomiasis	0.312194	-1.16413	32	3	0.00672646	446	7279	140631875018751	F2rl1,Prkca,Prkcb
mmu04742	Taste transduction	0.318077	-1.14546	61	5	0.0112108	446	7279	1.22862e+24	Cacna1a,Scnn1b,Trpm5,Cacna1b,Itpr3
ko04742	Taste transduction	0.318077	-1.14546	61	5	0.0112108	446	7279	1.22862e+24	Cacna1a,Scnn1b,Trpm5,Cacna1b,Itpr3
ko00071	Fatty acid degradation	0.324781	-1.1246	47	4	0.00896861	446	7279	9.41801e+19	Acsbg1,Adh1,Hadh,Ehhadh
mmu00071	Fatty acid degradation	0.324781	-1.1246	47	4	0.00896861	446	7279	9.41802e+19	Acsbg1,Hadh,Adh1,Ehhadh
mmu04614	Renin-angiotensin system	0.329349	-1.11064	33	3	0.00672646	446	7279	114211160613809	Ace,Agt,Enpep
ko00051	Fructose and mannose metabolism	0.329349	-1.11064	33	3	0.00672646	446	7279	2032223016316540	Sord,Aldob,Khk
ko04614	Renin-angiotensin system	0.329349	-1.11064	33	3	0.00672646	446	7279	114211160613809	Ace,Agt,Enpep
mmu00051	Fructose and mannose metabolism	0.329349	-1.11064	33	3	0.00672646	446	7279	2032223016316540	Sord,Aldob,Khk
ko05169	Epstein-Barr virus infection	0.334857	-1.09405	199	14	0.0313901	446	7279	2.20332e+72	Traf5,Myc,H2-K1,Pik3r5,Entpd3,Relb,Hspa1b,Cd44,Map2k6,H2-M10.1,Hspa1a,Hspb1,Mapk12,Hdac5
mmu05169	Epstein-Barr virus infection	0.334857	-1.09405	199	14	0.0313901	446	7279	2.20332e+72	Traf5,Myc,H2-K1,Pik3r5,Entpd3,Relb,Hspa1b,Cd44,Map2k6,H2-M10.1,Hspa1a,Hspb1,Mapk12,Hdac5
mmu01212	Fatty acid metabolism	0.338974	-1.08183	48	4	0.00896861	446	7279	9.41802e+19	Acsbg1,Hadh,Scd3,Ehhadh
ko01212	Fatty acid metabolism	0.338974	-1.08183	48	4	0.00896861	446	7279	9.41802e+19	Acsbg1,Hadh,Scd3,Ehhadh
mmu05020	Prion diseases	0.346495	-1.05989	34	3	0.00672646	446	7279	1365319374012250	Egr1,Hspa1a,C1qa
ko05020	Prion diseases	0.346495	-1.05989	34	3	0.00672646	446	7279	1365319374012250	Egr1,Hspa1a,C1qa
mmu05202	Transcriptional misregulation in cancer	0.348241	-1.05486	170	12	0.0269058	446	7279	1.82112e+60	Ntrk1,Pparg,Igf1r,Met,Pbx3,Myc,Spint1,Prom1,Baiap3,Ngfr,Etv4,Mlf1
ko05202	Transcriptional misregulation in cancer	0.348241	-1.05486	170	12	0.0269058	446	7279	1.82112e+60	Ntrk1,Pparg,Igf1r,Met,Pbx3,Myc,Spint1,Prom1,Baiap3,Ngfr,Etv4,Mlf1
ko00532	Glycosaminoglycan biosynthesis - chondroitin sulfate / dermatan sulfate	0.349137	-1.05229	20	2	0.0044843	446	7279	58250338362	Chst11,Ust
mmu00532	Glycosaminoglycan biosynthesis - chondroitin sulfate / dermatan sulfate	0.349137	-1.05229	20	2	0.0044843	446	7279	58250338362	Chst11,Ust
mmu03320	PPAR signaling pathway	0.3549	-1.03592	79	6	0.0134529	446	7279	1.90169e+29	Pparg,Acsbg1,Scd3,Pltp,Apoa2,Ehhadh
ko03320	PPAR signaling pathway	0.3549	-1.03592	79	6	0.0134529	446	7279	1.90169e+29	Pparg,Acsbg1,Scd3,Pltp,Apoa2,Ehhadh
mmu05210	Colorectal cancer	0.35513	-1.03527	64	5	0.0112108	446	7279	2.18031e+25	Tgfb1,Fos,Myc,Pik3r5,Axin2
ko05210	Colorectal cancer	0.35513	-1.03527	64	5	0.0112108	446	7279	2.18031e+25	Tgfb1,Fos,Myc,Pik3r5,Axin2
mmu05140	Leishmaniasis	0.35513	-1.03527	64	5	0.0112108	446	7279	2.18031e+24	Tgfb1,Fos,Ptpn6,Prkcb,Mapk12
ko05140	Leishmaniasis	0.35513	-1.03527	64	5	0.0112108	446	7279	2.18031e+24	Tgfb1,Fos,Ptpn6,Prkcb,Mapk12
ko00400	Phenylalanine, tyrosine and tryptophan biosynthesis	0.357762	-1.02789	7	1	0.00224215	446	7279	234724	Tat
mmu00400	Phenylalanine, tyrosine and tryptophan biosynthesis	0.357762	-1.02789	7	1	0.00224215	446	7279	234724	Tat
ko05206	MicroRNAs in cancer	0.363071	-1.01316	141	10	0.0224215	446	7279	2.23501e+49	Ezr,Egfr,Met,Myc,Abcb1b,Prkcb,Abcb1a,Cd44,Prkca,Mmp16
mmu05206	MicroRNAs in cancer	0.363071	-1.01316	141	10	0.0224215	446	7279	2.23501e+49	Ezr,Egfr,Met,Myc,Abcb1b,Prkcb,Abcb1a,Cd44,Prkca,Mmp16
mmu05161	Hepatitis B	0.363071	-1.01316	141	10	0.0224215	446	7279	1.78692e+50	Myc,Prkcb,Pik3r5,Ikbke,Casp8,Tgfb1,Prkca,Fos,Irf7,Src
mmu00983	Drug metabolism - other enzymes	0.367401	-1.0013	50	4	0.00896861	446	7279	3.94435e+21	Ugt1a9,Cda,Ugt1a6a,Ces1d
ko00983	Drug metabolism - other enzymes	0.367401	-1.0013	50	4	0.00896861	446	7279	3.94435e+21	Ugt1a9,Cda,Ugt1a6a,Ces1d
mmu00360	Phenylalanine metabolism	0.371757	-0.989515	21	2	0.0044843	446	7279	234724109731	Tat,Maob
ko00360	Phenylalanine metabolism	0.371757	-0.989515	21	2	0.0044843	446	7279	234724109731	Tat,Maob
ko05212	Pancreatic cancer	0.379945	-0.967728	66	5	0.0112108	446	7279	2.18031e+25	Tgfb1,Egfr,Arhgef6,Tgfa,Pik3r5
mmu05212	Pancreatic cancer	0.379945	-0.967728	66	5	0.0112108	446	7279	2.18031e+25	Tgfb1,Egfr,Arhgef6,Tgfa,Pik3r5
ko04922	Glucagon signaling pathway	0.384127	-0.956782	97	7	0.0156951	446	7279	1.43781e+37	G6pc2,Pygl,Adcy2,Slc2a2,Camk2b,Gck,Itpr3
mmu04922	Glucagon signaling pathway	0.384127	-0.956782	97	7	0.0156951	446	7279	1.43781e+37	G6pc2,Pygl,Adcy2,Slc2a2,Camk2b,Gck,Itpr3
ko04620	Toll-like receptor signaling pathway	0.404578	-0.90491	99	7	0.0156951	446	7279	1.23703e+35	Casp8,Map2k6,Fos,Ikbke,Pik3r5,Mapk12,Irf7
mmu04620	Toll-like receptor signaling pathway	0.404578	-0.90491	99	7	0.0156951	446	7279	1.23703e+35	Casp8,Map2k6,Fos,Pik3r5,Ikbke,Mapk12,Irf7
ko04350	TGF-beta signaling pathway	0.410648	-0.890019	84	6	0.0134529	446	7279	1.59043e+30	Id4,Acvr1c,Tgfb1,Lefty1,Myc,Nbl1
mmu04350	TGF-beta signaling pathway	0.410648	-0.890019	84	6	0.0134529	446	7279	1.59043e+30	Id4,Acvr1c,Tgfb1,Lefty1,Myc,Nbl1
mmu04141	Protein processing in endoplasmic reticulum	0.415173	-0.87906	163	11	0.0246637	446	7279	1.23337e+59	Capn1,Ero1lb,Wfs1,Hspa1b,Ssr4,Sec24d,Sec61b,Hspa1a,Dad1,Svip,Dnajc3
ko04141	Protein processing in endoplasmic reticulum	0.415173	-0.87906	163	11	0.0246637	446	7279	1.23337e+59	Capn1,Ero1lb,Wfs1,Hspa1b,Ssr4,Sec24d,Sec61b,Hspa1a,Dad1,Svip,Dnajc3
mmu00062	Fatty acid elongation	0.415986	-0.877103	23	2	0.0044843	446	7279	7002515107	Acot7,Hadh
ko00062	Fatty acid elongation	0.415986	-0.877103	23	2	0.0044843	446	7279	7002515107	Acot7,Hadh
mmu05222	Small cell lung cancer	0.421775	-0.863284	85	6	0.0134529	446	7279	1.67772e+30	Lamb1,Traf5,Myc,Pik3r5,Col4a1,Fhit
ko05222	Small cell lung cancer	0.421775	-0.863284	85	6	0.0134529	446	7279	1.67772e+30	Lamb1,Traf5,Myc,Pik3r5,Col4a1,Fhit
ko04662	B cell receptor signaling pathway	0.429399	-0.845369	70	5	0.0112108	446	7279	1.51701e+25	Ptpn6,Fos,Prkcb,Pik3r5,Blnk
mmu04662	B cell receptor signaling pathway	0.429399	-0.845369	70	5	0.0112108	446	7279	1.42812e+25	Fos,Ptpn6,Prkcb,Pik3r5,Blnk
ko04140	Regulation of autophagy	0.431011	-0.841623	39	3	0.00672646	446	7279	564861633316334	Gabarap,Ins1,Ins2
mmu04140	Regulation of autophagy	0.431011	-0.841623	39	3	0.00672646	446	7279	564861633316334	Gabarap,Ins1,Ins2
mmu01040	Biosynthesis of unsaturated fatty acids	0.437511	-0.826653	24	2	0.0044843	446	7279	7002530049	Acot7,Scd3
mmu04977	Vitamin digestion and absorption	0.437511	-0.826653	24	2	0.0044843	446	7279	2636321452	Btd,Tcn2
ko01040	Biosynthesis of unsaturated fatty acids	0.437511	-0.826653	24	2	0.0044843	446	7279	7002530049	Acot7,Scd3
ko04977	Vitamin digestion and absorption	0.437511	-0.826653	24	2	0.0044843	446	7279	2636321452	Btd,Tcn2
mmu05217	Basal cell carcinoma	0.43787	-0.825833	55	4	0.00896861	446	7279	1.92072e+19	Ptch2,Hhip,Fzd7,Axin2
ko05217	Basal cell carcinoma	0.43787	-0.825833	55	4	0.00896861	446	7279	1.92072e+19	Ptch2,Hhip,Fzd7,Axin2
mmu00260	Glycine, serine and threonine metabolism	0.447487	-0.804107	40	3	0.00672646	446	7279	1241127364109730	Cbs,Srr,Maob
ko00260	Glycine, serine and threonine metabolism	0.447487	-0.804107	40	3	0.00672646	446	7279	1241127364109730	Cbs,Srr,Maob
mmu00564	Glycerophospholipid metabolism	0.454957	-0.787553	88	6	0.0134529	446	7279	7.45964e+30	Cds1,Dgkh,Lpin3,Pla2g2d,Gpd1,Agpat2
ko00564	Glycerophospholipid metabolism	0.454957	-0.787553	88	6	0.0134529	446	7279	7.45964e+30	Cds1,Dgkh,Lpin3,Pla2g2d,Gpd1,Agpat2
ko04660	T cell receptor signaling pathway	0.45549	-0.786381	104	7	0.0156951	446	7279	1.68222e+35	Lcp2,Ptpn6,Tec,Fos,Pak1,Pik3r5,Mapk12
mmu04660	T cell receptor signaling pathway	0.45549	-0.786381	104	7	0.0156951	446	7279	1.68221e+35	Lcp2,Fos,Tec,Ptpn6,Pak1,Pik3r5,Mapk12
ko00310	Lysine degradation	0.46377	-0.768367	41	3	0.00672646	446	7279	309561510774147	Aass,Hadh,Ehhadh
mmu00310	Lysine degradation	0.46377	-0.768367	41	3	0.00672646	446	7279	309561510774147	Aass,Hadh,Ehhadh
ko05204	Chemical carcinogenesis	0.476836	-0.740583	90	6	0.0134529	446	7279	3.94434e+30	Ugt1a9,Adh1,Ephx1,Ugt1a6a,Gstm6,Gstm2
mmu05204	Chemical carcinogenesis	0.476836	-0.740583	90	6	0.0134529	446	7279	3.94434e+30	Ugt1a9,Adh1,Ephx1,Ugt1a6a,Gstm6,Gstm2
ko03060	Protein export	0.479218	-0.7356	26	2	0.0044843	446	7279	6621276219	Sec61b,Arxes1
ko00053	Ascorbate and aldarate metabolism	0.479218	-0.7356	26	2	0.0044843	446	7279	39443494284	Ugt1a9,Ugt1a6a
mmu03060	Protein export	0.479218	-0.7356	26	2	0.0044843	446	7279	6621276219	Sec61b,Arxes1
mmu00053	Ascorbate and aldarate metabolism	0.479218	-0.7356	26	2	0.0044843	446	7279	39443494284	Ugt1a9,Ugt1a6a
mmu04142	Lysosome	0.483779	-0.726128	123	8	0.0179372	446	7279	7.40086e+40	Arsg,Abcb9,Ctsb,Galns,Ctso,Asah1,Ctns,Naga
ko04142	Lysosome	0.483779	-0.726128	123	8	0.0179372	446	7279	7.40086e+40	Arsg,Abcb9,Ctsb,Galns,Ctso,Asah1,Ctns,Naga
mmu04962	Vasopressin-regulated water reabsorption	0.49568	-0.701825	43	3	0.00672646	446	7279	1457010411111510	Arhgdig,Adcy3,Adcy9
ko04962	Vasopressin-regulated water reabsorption	0.49568	-0.701825	43	3	0.00672646	446	7279	1457010411111510	Arhgdig,Adcy3,Adcy9
mmu04310	Wnt signaling pathway	0.499523	-0.694101	141	9	0.0201794	446	7279	1.69733e+44	Lrp5,Csnk1e,Myc,Prkcb,Axin2,Prkca,Fzd7,Gpc4,Camk2b
ko04310	Wnt signaling pathway	0.499523	-0.694101	141	9	0.0201794	446	7279	1.69733e+44	Lrp5,Csnk1e,Myc,Prkcb,Axin2,Prkca,Gpc4,Fzd7,Camk2b
ko00130	Ubiquinone and other terpenoid-quinone biosynthesis	0.501434	-0.690282	11	1	0.00224215	446	7279	234724	Tat
mmu00130	Ubiquinone and other terpenoid-quinone biosynthesis	0.501434	-0.690282	11	1	0.00224215	446	7279	234724	Tat
mmu00330	Arginine and proline metabolism	0.526614	-0.641288	45	3	0.00672646	446	7279	1184718242109730	Arg2,Oat,Maob
ko00330	Arginine and proline metabolism	0.526614	-0.641288	45	3	0.00672646	446	7279	1184718242109730	Arg2,Oat,Maob
mmu05231	Choline metabolism in cancer	0.540705	-0.614882	96	6	0.0134529	446	7279	3.80921e+31	Dgkh,Prkca,Egfr,Fos,Prkcb,Pik3r5
ko05231	Choline metabolism in cancer	0.540705	-0.614882	96	6	0.0134529	446	7279	3.80921e+31	Dgkh,Prkca,Egfr,Fos,Prkcb,Pik3r5
mmu00030	Pentose phosphate pathway	0.556662	-0.585797	30	2	0.0044843	446	7279	71336230163	Rbks,Aldob
ko00030	Pentose phosphate pathway	0.556662	-0.585797	30	2	0.0044843	446	7279	23016371336	Aldob,Rbks
mmu05323	Rheumatoid arthritis	0.559318	-0.581037	81	5	0.0112108	446	7279	6.62372e+24	Atp6v1g2,Tgfb1,Fos,Cxcl12,Csf1
ko05323	Rheumatoid arthritis	0.559318	-0.581037	81	5	0.0112108	446	7279	6.62372e+24	Atp6v1g2,Tgfb1,Fos,Cxcl12,Csf1
ko00790	Folate biosynthesis	0.56075	-0.578481	13	1	0.00224215	446	7279	14528	Gch1
mmu00790	Folate biosynthesis	0.56075	-0.578481	13	1	0.00224215	446	7279	14528	Gch1
ko05166	HTLV-I infection	0.56889	-0.564068	266	16	0.0358744	446	7279	1.36532e+83	Egr1,Tert,Myc,H2-K1,Pik3r5,Adcy2,Adcy9,Adcy1,Relb,Nrp1,Mras,Tgfb1,H2-M10.1,Fos,Fzd7,Adcy3
mmu05166	HTLV-I infection	0.56889	-0.564068	266	16	0.0358744	446	7279	1.36532e+83	Egr1,Tert,Myc,H2-K1,Pik3r5,Adcy2,Adcy9,Adcy1,Relb,Nrp1,Mras,Tgfb1,H2-M10.1,Fos,Fzd7,Adcy3
ko04340	Hedgehog signaling pathway	0.570971	-0.560417	48	3	0.00672646	446	7279	192071524527373	Ptch2,Hhip,Csnk1e
ko00520	Amino sugar and nucleotide sugar metabolism	0.570971	-0.560417	48	3	0.00672646	446	7279	2.2762e+16	Uap1l1,Renbp,Gck
mmu04340	Hedgehog signaling pathway	0.570971	-0.560417	48	3	0.00672646	446	7279	192071524527373	Ptch2,Hhip,Csnk1e
mmu00520	Amino sugar and nucleotide sugar metabolism	0.570971	-0.560417	48	3	0.00672646	446	7279	2.2762e+16	Uap1l1,Renbp,Gck
mmu00410	beta-Alanine metabolism	0.574703	-0.553902	31	2	0.0044843	446	7279	1441774147	Gad2,Ehhadh
ko00410	beta-Alanine metabolism	0.574703	-0.553902	31	2	0.0044843	446	7279	1441774147	Gad2,Ehhadh
ko04622	RIG-I-like receptor signaling pathway	0.582358	-0.540671	66	4	0.00896861	446	7279	1.23706e+19	Casp8,Ikbke,Mapk12,Irf7
mmu04622	RIG-I-like receptor signaling pathway	0.582358	-0.540671	66	4	0.00896861	446	7279	1.23706e+19	Casp8,Ikbke,Mapk12,Irf7
mmu05164	Influenza A	0.585014	-0.536119	168	10	0.0224215	446	7279	1.87513e+55	Prkcb,Pik3r5,Ikbke,Hspa1b,Prkca,Map2k6,Hspa1a,Mapk12,Dnajc3,Irf7
ko05164	Influenza A	0.585014	-0.536119	168	10	0.0224215	446	7279	1.87513e+55	Prkcb,Pik3r5,Ikbke,Hspa1b,Prkca,Map2k6,Hspa1a,Mapk12,Dnajc3,Irf7
ko00061	Fatty acid biosynthesis	0.587712	-0.531519	14	1	0.00224215	446	7279	94180	Acsbg1
mmu00061	Fatty acid biosynthesis	0.587712	-0.531519	14	1	0.00224215	446	7279	94180	Acsbg1
ko00052	Galactose metabolism	0.592204	-0.523905	32	2	0.0044843	446	7279	14378103988	G6pc2,Gck
mmu00052	Galactose metabolism	0.592204	-0.523905	32	2	0.0044843	446	7279	14378103988	G6pc2,Gck
ko04130	SNARE interactions in vesicular transport	0.592204	-0.523905	32	2	0.0044843	446	7279	2090822320	Stx3,Vamp8
mmu04130	SNARE interactions in vesicular transport	0.592204	-0.523905	32	2	0.0044843	446	7279	2090822320	Stx3,Vamp8
ko05152	Tuberculosis	0.622679	-0.473724	173	10	0.0224215	446	7279	2.23371e+49	Vdr,Casp8,Tgfb1,Sphk1,Plk3,Fcer1g,Mapk12,Camk2b,Mrc2,Src
mmu05152	Tuberculosis	0.622679	-0.473724	173	10	0.0224215	446	7279	2.23371e+49	Vdr,Casp8,Tgfb1,Sphk1,Plk3,Fcer1g,Mapk12,Camk2b,Mrc2,Src
ko00561	Glycerolipid metabolism	0.638912	-0.447989	53	3	0.00672646	446	7279	3809216489967510	Dgkh,Lpin3,Agpat2
mmu00561	Glycerolipid metabolism	0.638912	-0.447989	53	3	0.00672646	446	7279	3809216489967510	Dgkh,Lpin3,Agpat2
mmu05133	Pertussis	0.64055	-0.445428	71	4	0.00896861	446	7279	1.42811e+19	Fos,Gnai1,Mapk12,C1qa
ko05133	Pertussis	0.64055	-0.445428	71	4	0.00896861	446	7279	1.42811e+19	Fos,Gnai1,Mapk12,C1qa
ko04920	Adipocytokine signaling pathway	0.651532	-0.428428	72	4	0.00896861	446	7279	1.43786e+20	G6pc2,Camkk1,Acsbg1,Npy
mmu05220	Chronic myeloid leukemia	0.651532	-0.428428	72	4	0.00896861	446	7279	2.18032e+20	Tgfb1,Shc3,Myc,Pik3r5
ko05220	Chronic myeloid leukemia	0.651532	-0.428428	72	4	0.00896861	446	7279	2.18032e+20	Tgfb1,Shc3,Myc,Pik3r5
mmu04920	Adipocytokine signaling pathway	0.651532	-0.428428	72	4	0.00896861	446	7279	1.43786e+20	G6pc2,Camkk1,Acsbg1,Npy
mmu00480	Glutathione metabolism	0.651559	-0.428388	54	3	0.00672646	446	7279	147781486714863	Gpx3,Gstm6,Gstm2
ko00480	Glutathione metabolism	0.651559	-0.428388	54	3	0.00672646	446	7279	147781486714863	Gpx3,Gstm6,Gstm2
mmu01100	Metabolic pathways	0.656779	-0.420407	1202	71	0.159193	446	7279	230145,103988,30956,68631,74596,271786,234724,20440,109731,234515,53897,21990,56375,12862,72269,26938,104158,13110,230163,71780,22169,22239,13135,15107,64899,18782,18242,72297,67512,67073,12411,380921,56720,14343,26363,50917,20698,20442,74147,394434,14417,110095,14537,54486,20322,225742,94180,20447,14528,21823,11522,12583,16591,16548,229949,66237,11847,94284,23972,320404,11720,11886,230379,269437…	Galnt12,Gck,Aass,Cryl1,Cds1,Galnt13,Tat,St6gal1,Maob,Inpp4b,Gal3st1,Tph1,B4galt4,Cox6a2,Cda,St6galnac5,Ces1d,Cyp2j6,Aldob,Isyna1,Cmpk2,Ugt8a,Dad1,Hadh,Lpin3,Pla2g2d,Oat,B3gnt3,Agpat2,Pi4k2b,Cbs,Dgkh,Tdo2,Fut1,Btd,Galns,Sphk1,St3gal1,Ehhadh,Ugt1a9,Gad2,Pygl,Gcnt1,Hpgds,Sord,St8sia5,Acsbg1,St6galnac3,Gch1,Th,Adh1,Cdo1,Kl,Khk,Ak5,Atp6v1g2,Arg2,Ugt1a6a,Papss2,Itpkb,Mat1a,Asah1,Acer2,Plch1,Uap1l1,Dhrs…
mmu00450	Selenocompound metabolism	0.659086	-0.416901	17	1	0.00224215	446	7279	23972	Papss2
ko00450	Selenocompound metabolism	0.659086	-0.416901	17	1	0.00224215	446	7279	23972	Papss2
mmu05010	Alzheimer's disease	0.661	-0.414002	161	9	0.0201794	446	7279	1.28621e+44	Cox6a2,Capn1,Atp2a3,Bace2,Snca,Atp2a2,Itpr3,Casp8,Gapdh
ko05010	Alzheimer's disease	0.661	-0.414002	161	9	0.0201794	446	7279	1.28621e+44	Cox6a2,Capn1,Atp2a3,Bace2,Snca,Atp2a2,Itpr3,Casp8,Gapdh
ko04975	Fat digestion and absorption	0.671613	-0.398073	37	2	0.0044843	446	7279	1878267512	Pla2g2d,Agpat2
mmu04975	Fat digestion and absorption	0.671613	-0.398073	37	2	0.0044843	446	7279	1878267512	Pla2g2d,Agpat2
mmu05134	Legionellosis	0.675896	-0.391717	56	3	0.00672646	446	7279	1237019374015510	Casp8,Hspa1a,Hspa1b
ko05134	Legionellosis	0.675896	-0.391717	56	3	0.00672646	446	7279	1237019374015510	Casp8,Hspa1a,Hspa1b
ko04932	Non-alcoholic fatty liver disease (NAFLD)	0.67935	-0.386619	146	8	0.0179372	446	7279	1.28623e+40	Cox6a2,Pik3r5,Pklr,Mlxipl,Tgfb1,Casp8,Ins1,Ins2
mmu04932	Non-alcoholic fatty liver disease (NAFLD)	0.67935	-0.386619	146	8	0.0179372	446	7279	1.28623e+40	Cox6a2,Pik3r5,Pklr,Mlxipl,Tgfb1,Casp8,Ins1,Ins2
mmu00770	Pantothenate and CoA biosynthesis	0.680024	-0.385628	18	1	0.00224215	446	7279	18605	Enpp1
mmu00511	Other glycan degradation	0.680024	-0.385628	18	1	0.00224215	446	7279	66848	Fuca2
ko00770	Pantothenate and CoA biosynthesis	0.680024	-0.385628	18	1	0.00224215	446	7279	18605	Enpp1
ko00511	Other glycan degradation	0.680024	-0.385628	18	1	0.00224215	446	7279	66848	Fuca2
mmu01200	Carbon metabolism	0.682737	-0.381645	111	6	0.0134529	446	7279	1.44332e+31	Gapdh,Aldob,Cat,Gck,Ehhadh,Pklr
ko01200	Carbon metabolism	0.682737	-0.381645	111	6	0.0134529	446	7279	1.44332e+31	Gapdh,Aldob,Cat,Gck,Ehhadh,Pklr
ko00220	Arginine biosynthesis	0.699678	-0.357135	19	1	0.00224215	446	7279	11847	Arg2
mmu00220	Arginine biosynthesis	0.699678	-0.357135	19	1	0.00224215	446	7279	11847	Arg2
mmu04064	NF-kappa B signaling pathway	0.700101	-0.356531	95	5	0.0112108	446	7279	2.20332e+24	Traf5,Cxcl12,Prkcb,Blnk,Relb
ko00860	Porphyrin and chlorophyll metabolism	0.712956	-0.338336	40	2	0.0044843	446	7279	39443494284	Ugt1a9,Ugt1a6a
mmu00860	Porphyrin and chlorophyll metabolism	0.712956	-0.338336	40	2	0.0044843	446	7279	39443494284	Ugt1a9,Ugt1a6a
mmu00531	Glycosaminoglycan degradation	0.735446	-0.307278	21	1	0.00224215	446	7279	50917	Galns
ko00531	Glycosaminoglycan degradation	0.735446	-0.307278	21	1	0.00224215	446	7279	50917	Galns
mmu04146	Peroxisome	0.740117	-0.300948	81	4	0.00896861	446	7279	2.82001e+19	Dhrs4,Cat,Nudt7,Ehhadh
ko04146	Peroxisome	0.740117	-0.300948	81	4	0.00896861	446	7279	2.82001e+19	Dhrs4,Cat,Nudt7,Ehhadh
mmu00340	Histidine metabolism	0.751703	-0.285414	22	1	0.00224215	446	7279	109731	Maob
ko04964	Proximal tubule bicarbonate reclamation	0.751703	-0.285414	22	1	0.00224215	446	7279	11932	Atp1b2
mmu04964	Proximal tubule bicarbonate reclamation	0.751703	-0.285414	22	1	0.00224215	446	7279	11932	Atp1b2
ko00340	Histidine metabolism	0.751703	-0.285414	22	1	0.00224215	446	7279	109731	Maob
ko00830	Retinol metabolism	0.765553	-0.267157	84	4	0.00896861	446	7279	3.94434e+20	Ugt1a9,Dhrs4,Adh1,Ugt1a6a
mmu00830	Retinol metabolism	0.765553	-0.267157	84	4	0.00896861	446	7279	3.94434e+20	Ugt1a9,Dhrs4,Adh1,Ugt1a6a
mmu05310	Asthma	0.766963	-0.265317	23	1	0.00224215	446	7279	14127	Fcer1g
ko05310	Asthma	0.766963	-0.265317	23	1	0.00224215	446	7279	14127	Fcer1g
mmu04115	p53 signaling pathway	0.769858	-0.26155	65	3	0.00672646	446	7279	123701252164058	Casp8,Cd82,Perp
ko04115	p53 signaling pathway	0.769858	-0.26155	65	3	0.00672646	446	7279	123701252164058	Casp8,Cd82,Perp
ko00140	Steroid hormone biosynthesis	0.773588	-0.256715	85	4	0.00896861	446	7279	3.94435e+20	Ugt1a9,Ugt1a6a,Sult2b1,Srd5a3
mmu00140	Steroid hormone biosynthesis	0.773588	-0.256715	85	4	0.00896861	446	7279	3.94435e+20	Ugt1a9,Sult2b1,Ugt1a6a,Srd5a3
mmu00590	Arachidonic acid metabolism	0.781406	-0.24666	86	4	0.00896861	446	7279	1.31101e+19	Cyp2j6,Gpx3,Pla2g2d,Hpgds
ko00590	Arachidonic acid metabolism	0.781406	-0.24666	86	4	0.00896861	446	7279	1.31101e+19	Cyp2j6,Gpx3,Pla2g2d,Hpgds
mmu05144	Malaria	0.782598	-0.245136	46	2	0.0044843	446	7279	2180317295	Tgfb1,Met
ko05144	Malaria	0.782598	-0.245136	46	2	0.0044843	446	7279	2180317295	Tgfb1,Met
mmu05330	Allograft rejection	0.792649	-0.232375	47	2	0.0044843	446	7279	1498514972	H2-M10.1,H2-K1
ko05330	Allograft rejection	0.792649	-0.232375	47	2	0.0044843	446	7279	1498514972	H2-M10.1,H2-K1
ko04320	Dorso-ventral axis formation	0.794732	-0.22975	25	1	0.00224215	446	7279	13649	Egfr
mmu04320	Dorso-ventral axis formation	0.794732	-0.22975	25	1	0.00224215	446	7279	13649	Egfr
ko00592	alpha-Linolenic acid metabolism	0.794732	-0.22975	25	1	0.00224215	446	7279	18782	Pla2g2d
mmu00592	alpha-Linolenic acid metabolism	0.794732	-0.22975	25	1	0.00224215	446	7279	18782	Pla2g2d
ko04330	Notch signaling pathway	0.802287	-0.220289	48	2	0.0044843	446	7279	1684816450	Lfng,Jag2
mmu00510	N-Glycan biosynthesis	0.802287	-0.220289	48	2	0.0044843	446	7279	1313520440	Dad1,St6gal1
mmu04330	Notch signaling pathway	0.802287	-0.220289	48	2	0.0044843	446	7279	1684816450	Lfng,Jag2
ko00510	N-Glycan biosynthesis	0.802287	-0.220289	48	2	0.0044843	446	7279	1313520440	Dad1,St6gal1
mmu00640	Propanoate metabolism	0.807352	-0.213995	26	1	0.00224215	446	7279	74147	Ehhadh
ko04744	Phototransduction	0.807352	-0.213995	26	1	0.00224215	446	7279	19739	Rgs9
ko00640	Propanoate metabolism	0.807352	-0.213995	26	1	0.00224215	446	7279	74147	Ehhadh
mmu04744	Phototransduction	0.807352	-0.213995	26	1	0.00224215	446	7279	19739	Rgs9
mmu05332	Graft-versus-host disease	0.811526	-0.208839	49	2	0.0044843	446	7279	1498514972	H2-M10.1,H2-K1
ko05332	Graft-versus-host disease	0.811526	-0.208839	49	2	0.0044843	446	7279	1498514972	H2-M10.1,H2-K1
mmu05416	Viral myocarditis	0.811689	-0.208638	70	3	0.00672646	446	7279	123701498514972	Casp8,H2-M10.1,H2-K1
mmu00760	Nicotinate and nicotinamide metabolism	0.819199	-0.199429	27	1	0.00224215	446	7279	18605	Enpp1
ko00760	Nicotinate and nicotinamide metabolism	0.819199	-0.199429	27	1	0.00224215	446	7279	18605	Enpp1
mmu00591	Linoleic acid metabolism	0.820378	-0.19799	50	2	0.0044843	446	7279	1311018782	Cyp2j6,Pla2g2d
ko00591	Linoleic acid metabolism	0.820378	-0.19799	50	2	0.0044843	446	7279	1311018782	Cyp2j6,Pla2g2d
ko05160	Hepatitis C	0.822268	-0.195689	131	6	0.0134529	446	7279	1.27371e+30	Cldn1,Egfr,Pik3r5,Ikbke,Mapk12,Irf7
mmu05160	Hepatitis C	0.822268	-0.195689	131	6	0.0134529	446	7279	1.27371e+30	Cldn1,Egfr,Pik3r5,Ikbke,Mapk12,Irf7
ko00280	Valine, leucine and isoleucine degradation	0.836972	-0.177965	52	2	0.0044843	446	7279	1510774147	Hadh,Ehhadh
mmu00280	Valine, leucine and isoleucine degradation	0.836972	-0.177965	52	2	0.0044843	446	7279	1510774147	Hadh,Ehhadh
ko04610	Complement and coagulation cascades	0.840362	-0.173923	74	3	0.00672646	446	7279	140622070112259	F2r,Serpina1b,C1qa
mmu04610	Complement and coagulation cascades	0.840362	-0.173923	74	3	0.00672646	446	7279	140622070112259	F2r,Serpina1b,C1qa
mmu00630	Glyoxylate and dicarboxylate metabolism	0.840755	-0.173455	29	1	0.00224215	446	7279	12359	Cat
ko00630	Glyoxylate and dicarboxylate metabolism	0.840755	-0.173455	29	1	0.00224215	446	7279	12359	Cat
ko04710	Circadian rhythm	0.850551	-0.161871	30	1	0.00224215	446	7279	27373	Csnk1e
mmu04710	Circadian rhythm	0.850551	-0.161871	30	1	0.00224215	446	7279	27373	Csnk1e
mmu05203	Viral carcinogenesis	0.857366	-0.153891	215	10	0.0224215	446	7279	2.20331e+52	Traf5,H2-K1,Pik3r5,Hist1h4i,Gsn,Casp8,H2-M10.1,Irf7,Hdac5,Src
ko05203	Viral carcinogenesis	0.857366	-0.153891	215	10	0.0224215	446	7279	2.20331e+52	Traf5,H2-K1,Pik3r5,Hist1h4i,Gsn,Casp8,H2-M10.1,Irf7,Hdac5,Src
mmu05221	Acute myeloid leukemia	0.859274	-0.151667	55	2	0.0044843	446	7279	17869320207	Myc,Pik3r5
ko05221	Acute myeloid leukemia	0.859274	-0.151667	55	2	0.0044843	446	7279	17869320207	Myc,Pik3r5
mmu05132	Salmonella infection	0.85932	-0.151614	77	3	0.00672646	446	7279	1428123294329850	Fos,Klc3,Mapk12
ko05132	Salmonella infection	0.85932	-0.151614	77	3	0.00672646	446	7279	1428123294329850	Fos,Klc3,Mapk12
mmu04621	NOD-like receptor signaling pathway	0.872556	-0.136328	57	2	0.0044843	446	7279	1237029857	Casp8,Mapk12
ko04621	NOD-like receptor signaling pathway	0.872556	-0.136328	57	2	0.0044843	446	7279	1237029857	Casp8,Mapk12
mmu03410	Base excision repair	0.876477	-0.131845	33	1	0.00224215	446	7279	382913	Neil2
ko03410	Base excision repair	0.876477	-0.131845	33	1	0.00224215	446	7279	382913	Neil2
mmu04623	Cytosolic DNA-sensing pathway	0.884677	-0.122533	59	2	0.0044843	446	7279	5648954123	Ikbke,Irf7
ko04623	Cytosolic DNA-sensing pathway	0.884677	-0.122533	59	2	0.0044843	446	7279	5648954123	Ikbke,Irf7
mmu05012	Parkinson's disease	0.888887	-0.117785	125	5	0.0112108	446	7279	1.10877e+25	Slc18a1,Cox6a2,Th,Gnai1,Snca
ko03030	DNA replication	0.891216	-0.115168	35	1	0.00224215	446	7279	67153	Rnaseh2b
mmu03030	DNA replication	0.891216	-0.115168	35	1	0.00224215	446	7279	67153	Rnaseh2b
ko05340	Primary immunodeficiency	0.891216	-0.115168	35	1	0.00224215	446	7279	17060	Blnk
mmu05340	Primary immunodeficiency	0.891216	-0.115168	35	1	0.00224215	446	7279	17060	Blnk
ko04640	Hematopoietic cell lineage	0.891402	-0.11496	83	3	0.00672646	446	7279	125051248412977	Cd44,Cd24a,Csf1
mmu04640	Hematopoietic cell lineage	0.891402	-0.11496	83	3	0.00672646	446	7279	125051248412977	Cd44,Cd24a,Csf1
ko05320	Autoimmune thyroid disease	0.895724	-0.110123	61	2	0.0044843	446	7279	1498514972	H2-M10.1,H2-K1
mmu05320	Autoimmune thyroid disease	0.895724	-0.110123	61	2	0.0044843	446	7279	1498514972	H2-M10.1,H2-K1
ko00250	Alanine, aspartate and glutamate metabolism	0.897914	-0.107681	36	1	0.00224215	446	7279	14417	Gad2
mmu00250	Alanine, aspartate and glutamate metabolism	0.897914	-0.107681	36	1	0.00224215	446	7279	14417	Gad2
mmu00620	Pyruvate metabolism	0.9042	-0.100705	37	1	0.00224215	446	7279	18770	Pklr
ko00620	Pyruvate metabolism	0.9042	-0.100705	37	1	0.00224215	446	7279	18770	Pklr
ko04060	Cytokine-cytokine receptor interaction	0.909848	-0.0944772	251	11	0.0246637	446	7279	1.36492e+54	Egfr,Met,Cxcl16,Csf1,Cntfr,Cxcr4,Tgfb1,Ngfr,Cxcl12,Tnfrsf9,Ghr
mmu04060	Cytokine-cytokine receptor interaction	0.909848	-0.0944772	251	11	0.0246637	446	7279	1.36492e+54	Egfr,Met,Cxcl16,Csf1,Cntfr,Cxcr4,Ngfr,Tgfb1,Cxcl12,Tnfrsf9,Ghr
ko05168	Herpes simplex infection	0.917916	-0.0856494	195	8	0.0179372	446	7279	1.23702e+39	Casp8,Traf5,Fos,H2-M10.1,H2-K1,Pvrl1,Ikbke,Irf7
mmu05168	Herpes simplex infection	0.917916	-0.0856494	195	8	0.0179372	446	7279	1.23702e+39	Casp8,Traf5,Fos,H2-M10.1,H2-K1,Pvrl1,Ikbke,Irf7
ko05162	Measles	0.92339	-0.0797038	135	5	0.0112108	446	7279	1.9374e+26	Hspa1a,Pik3r5,Ikbke,Hspa1b,Irf7
mmu05322	Systemic lupus erythematosus	0.92339	-0.0797038	135	5	0.0112108	446	7279	1.52673e+27	Hist2h2aa1,Hist3h2a,Hist2h2aa2,Hist1h4i,C1qa
mmu05162	Measles	0.92339	-0.0797038	135	5	0.0112108	446	7279	1.9374e+26	Hspa1a,Pik3r5,Ikbke,Hspa1b,Irf7
ko05322	Systemic lupus erythematosus	0.92339	-0.0797038	135	5	0.0112108	446	7279	1.52673e+27	Hist2h2aa1,Hist3h2a,Hist2h2aa2,Hist1h4i,C1qa
mmu00190	Oxidative phosphorylation	0.936903	-0.0651756	118	4	0.00896861	446	7279	6.62371e+19	Atp6v1g2,Cox6a2,Atp4a,Lhpp
ko00190	Oxidative phosphorylation	0.936903	-0.0651756	118	4	0.00896861	446	7279	1.28627e+19	Cox6a2,Atp6v1g2,Atp4a,Lhpp
ko04145	Phagosome	0.940308	-0.061548	163	6	0.0134529	446	7279	6.62127e+29	Sec61b,Atp6v1g2,Tubb2b,H2-M10.1,H2-K1,Mrc2
mmu04145	Phagosome	0.940308	-0.061548	163	6	0.0134529	446	7279	6.62127e+29	Sec61b,Atp6v1g2,Tubb2b,H2-M10.1,H2-K1,Mrc2
mmu00240	Pyrimidine metabolism	0.947347	-0.0540895	99	3	0.00672646	446	7279	2216972269215440	Cmpk2,Cda,Entpd3
ko00240	Pyrimidine metabolism	0.947347	-0.0540895	99	3	0.00672646	446	7279	2216972269215440	Cmpk2,Cda,Entpd3
mmu05150	Staphylococcus aureus infection	0.952412	-0.0487571	48	1	0.00224215	446	7279	12259	C1qa
ko05150	Staphylococcus aureus infection	0.952412	-0.0487571	48	1	0.00224215	446	7279	12259	C1qa
ko04630	Jak-STAT signaling pathway	0.963861	-0.0368085	154	5	0.0112108	446	7279	1.28042e+25	Cntfr,Ptpn6,Myc,Pik3r5,Ghr
mmu04630	Jak-STAT signaling pathway	0.963861	-0.0368085	154	5	0.0112108	446	7279	1.28042e+25	Cntfr,Ptpn6,Myc,Pik3r5,Ghr
ko05321	Inflammatory bowel disease (IBD)	0.974833	-0.025489	58	1	0.00224215	446	7279	21803	Tgfb1
mmu05321	Inflammatory bowel disease (IBD)	0.974833	-0.025489	58	1	0.00224215	446	7279	21803	Tgfb1
mmu05016	Huntington's disease	0.97715	-0.0231156	165	5	0.0112108	446	7279	1.90161e+25	Pparg,Casp8,Cox6a2,Dnaic2,Hap1
ko05016	Huntington's disease	0.97715	-0.0231156	165	5	0.0112108	446	7279	1.90161e+25	Pparg,Casp8,Cox6a2,Dnaic2,Hap1
ko04110	Cell cycle	0.996408	-0.00359896	123	2	0.0044843	446	7279	2180317869	Tgfb1,Myc
mmu04110	Cell cycle	0.996408	-0.00359896	123	2	0.0044843	446	7279	2180317869	Tgfb1,Myc
ko03015	mRNA surveillance pathway	0.996743	-0.0032625	90	1	0.00224215	446	7279	235542	Ppp2r3a
mmu03015	mRNA surveillance pathway	0.996743	-0.0032625	90	1	0.00224215	446	7279	235542	Ppp2r3a
ko03040	Spliceosome	0.996973	-0.00303186	126	2	0.0044843	446	7279	19374015511	Hspa1a,Hspa1b
mmu03040	Spliceosome	0.996973	-0.00303186	126	2	0.0044843	446	7279	19374015511	Hspa1a,Hspa1b
ko04120	Ubiquitin mediated proteolysis	0.998087	-0.0019147	134	2	0.0044843	446	7279	1731876980	Mid1,Ube2ql1
mmu04120	Ubiquitin mediated proteolysis	0.998087	-0.0019147	134	2	0.0044843	446	7279	1731876980	Mid1,Ube2ql1
ko03010	Ribosome	0.999697	-0.000302741	127	1	0.00224215	446	7279	19933	Rpl21
mmu03010	Ribosome	0.999697	-0.000302741	127	1	0.00224215	446	7279	19933	Rpl21
mmu03013	RNA transport	0.999962	-3.83847e-05	159	1	0.00224215	446	7279	76884	Cyfip2
ko03013	RNA transport	0.999962	-3.83847e-05	159	1	0.00224215	446	7279	76884	Cyfip2

## Sheet: bTC6.RNA.GO
TermID	Term	Enrichment	logP	Genes in Term	Target Genes in Term	Fraction of Targets in Term	Total Target Genes	Total Genes	Entrez Gene IDs	Gene Symbols
GO:0005886	plasma membrane	4.7141e-32	-72.1322	4494	409	0.378004	1082	20036	170643,18189,22249,16531,20732,12737,58802,625098,14027,11515,84004,12484,338370,18585,16001,238988,665113,14917,18671,15444,93742,17532,233081,20200,50934,217371,108100,108015,27404,14183,381058,50723,12921,72413,17060,22320,72040,234353,27260,15507,224912,70357,71096,12876,14701,14198,14803,56506,224022,67374,12296,223604,20194,80837,16691,140743,67075,11932,19126,12563,12835,98741,241201,70358…	Kirrel,Nrxn1,Unc13b,Kcnma1,Spint1,Cldn1,Kcnmb4,Slc38a6,Evpl,Adcy9,Mcam,Cd24a,Nalcn,Pde9a,Igf1r,Erc2,Tnik,Gucy2c,Abcb1a,Hpca,Pard3,Mras,Ffar1,S100a6,Slc7a8,Rab40b,Baiap2,Chrnb4,Abca8b,Fgfr2,Unc93a,Icosl,Crhr1,Kcnmb2,Blnk,Vamp8,Cdhr5,Psd3,Plek2,Hspb1,Crb3,Kcnip1,Sntg1,Cpe,Gng12,Fhit,Grid1,Cib2,Slc7a4,Jam2,Cacnb2,Kcnk9,S100a10,Rhoj,Krt8,Rem2,Magt1,Atp1b2,Prom1,Cdh6,Col6a3,Kcnb2,Cdh7,Steap1,Slc6a19,P…
GO:0071944	cell periphery	9.42776e-32	-71.4391	4601	415	0.383549	1082	20036	18189,170643,22249,16531,103988,20732,12737,58802,14027,625098,11515,84004,12484,338370,18585,16001,238988,14917,18671,665113,93742,15444,17532,233081,20200,50934,217371,108015,27404,108100,14183,381058,50723,12921,21916,72413,17060,22320,72040,27260,234353,15507,224912,70357,71096,12876,14701,14198,14803,56506,67374,12296,224022,223604,16668,20194,80837,16691,140743,67075,11932,19126,12563,12835…	Nrxn1,Kirrel,Unc13b,Kcnma1,Gck,Spint1,Cldn1,Kcnmb4,Evpl,Slc38a6,Adcy9,Mcam,Cd24a,Nalcn,Pde9a,Igf1r,Erc2,Gucy2c,Abcb1a,Tnik,Pard3,Hpca,Mras,Ffar1,S100a6,Slc7a8,Rab40b,Chrnb4,Abca8b,Baiap2,Fgfr2,Unc93a,Icosl,Crhr1,Tmod1,Kcnmb2,Blnk,Vamp8,Cdhr5,Plek2,Psd3,Hspb1,Crb3,Kcnip1,Sntg1,Cpe,Gng12,Fhit,Grid1,Cib2,Jam2,Cacnb2,Slc7a4,Kcnk9,Krt18,S100a10,Rhoj,Krt8,Rem2,Magt1,Atp1b2,Prom1,Cdh6,Col6a3,Kcnb2,Cdh7,…
GO:0097458	neuron part	2.52592e-31	-70.4535	1327	179	0.165434	1082	20036	18189,170643,18996,93688,12890,22249,399558,12424,16531,11302,13982,18574,16508,21338,14600,11515,72003,18585,16001,238988,93742,15444,21803,14281,64176,19699,108015,108100,22295,12921,20660,68151,218756,12944,15507,70357,58235,12876,53945,14803,56506,54670,12287,20745,223604,26363,15114,225266,108800,72333,320405,19126,114774,104027,98741,21823,15874,12307,16522,18211,67865,27373,66237,18053,117…	Nrxn1,Kirrel,Pou4f1,Klhl1,Cplx2,Unc13b,Flrt2,Cck,Kcnma1,Aatk,Esr1,Pde1b,Kcnd2,Tacr3,Ghr,Adcy9,Synpr,Pde9a,Igf1r,Erc2,Pard3,Hpca,Tgfb1,Fos,Sv2b,Reln,Chrnb4,Baiap2,Cdh23,Crhr1,Sorl1,Wls,Slc4a7,Crp,Hspb1,Kcnip1,Pvrl1,Cpe,Slc40a1,Grid1,Cib2,Atp8b1,Cacna1b,Spock1,Kcnk9,Btd,Hap1,Klhl14,Ston2,Palld,Cadps2,Prom1,Pawr,Synpo,Kcnb2,Th,Iapp,Calb1,Kcnj6,Ntrk1,Rgs10,Csnk1e,Atp6v1g2,Ngfr,Boc,Dpysl5,Pacrg,Gc,Sez…
GO:0044699	single-organism process	4.98956e-28	-62.865	11751	800	0.747664	1070	19844	18189,170643,93688,29877,12890,13048,20732,12737,329910,75396,14027,625098,11515,319162,210801,338370,14917,18671,665113,93742,12124,15444,217265,228993,20200,72236,217371,108015,19280,53897,21916,17060,66848,22320,12944,58805,66212,27260,16333,71096,56739,72297,69640,109032,15114,16870,319876,20194,80837,67075,11932,12153,13653,76071,382913,53324,20322,75409,72693,223473,105653,70358,15874,23311…	Nrxn1,Kirrel,Klhl1,Hdgfrp3,Cplx2,Cux2,Spint1,Cldn1,Acot11,Spp2,Evpl,Slc38a6,Adcy9,Hist3h2a,Unc5d,Nalcn,Gucy2c,Abcb1a,Tnik,Pard3,Bik,Hpca,Abca5,Slc17a9,S100a6,Tsnaxip1,Rab40b,Chrnb4,Ptprs,Gal3st1,Tmod1,Blnk,Fuca2,Vamp8,Crp,Mlxipl,Sec61b,Plek2,Ins1,Sntg1,Rec8,B3gnt3,Fam83g,Sp110,Hap1,Lhx2,Cobll1,S100a10,Rhoj,Magt1,Atp1b2,Bmp1,Egr1,Jakmip1,Neil2,Nptx2,Sord,Slitrk5,Zcchc12,Nipal2,Phyhip,Steap1,Iapp,D…
GO:0043005	neuron projection	1.31353e-26	-59.5945	1043	145	0.134011	1082	20036	170643,18996,93688,12890,22249,399558,12424,16531,11302,13982,16508,21338,11515,72003,16001,238988,93742,15444,21803,14281,64176,19699,108015,108100,12921,68151,12944,15507,70357,58235,12876,14803,12287,20745,15114,225266,108800,72333,114774,104027,98741,21823,12307,16522,18211,67865,27373,18053,117606,65254,69310,14473,11977,12550,76884,17869,242425,108030,380684,64011,207728,11516,232943,74480,…	Kirrel,Pou4f1,Klhl1,Cplx2,Unc13b,Flrt2,Cck,Kcnma1,Aatk,Esr1,Kcnd2,Tacr3,Adcy9,Synpr,Igf1r,Erc2,Pard3,Hpca,Tgfb1,Fos,Sv2b,Reln,Chrnb4,Baiap2,Crhr1,Wls,Crp,Hspb1,Kcnip1,Pvrl1,Cpe,Grid1,Cacna1b,Spock1,Hap1,Klhl14,Ston2,Palld,Pawr,Synpo,Kcnb2,Th,Calb1,Kcnj6,Ntrk1,Rgs10,Csnk1e,Ngfr,Boc,Dpysl5,Pacrg,Gc,Atp7a,Cdh1,Cyfip2,Myc,Gabbr2,Lin7a,Nefh,Nrgn,Pde2a,Adcyap1,Klc3,Samd4,Acot7,Rgs11,Cacna1a,Cxcr4,Scgn,…
GO:0042995	cell projection	2.56826e-26	-58.924	1827	208	0.192237	1082	20036	170643,18996,93688,12890,22249,399558,12424,16531,11302,13982,24084,16508,21338,11515,14063,72003,12484,18585,16001,110385,286942,238988,93742,15444,21803,20200,14281,64176,19699,108015,108100,22295,12921,18751,68151,218756,12944,27260,75691,15507,70357,71096,58235,12876,14803,56506,54670,12287,20745,15114,225266,56486,78933,108800,11421,72333,19126,114774,104027,20322,98741,21823,12307,14275,743…	Kirrel,Pou4f1,Klhl1,Cplx2,Unc13b,Flrt2,Cck,Kcnma1,Aatk,Esr1,Tekt2,Kcnd2,Tacr3,Adcy9,F2rl1,Synpr,Cd24a,Pde9a,Igf1r,Pde4c,Kif19a,Erc2,Pard3,Hpca,Tgfb1,S100a6,Fos,Sv2b,Reln,Chrnb4,Baiap2,Cdh23,Crhr1,Prkcb,Wls,Slc4a7,Crp,Plek2,Anks6,Hspb1,Kcnip1,Sntg1,Pvrl1,Cpe,Grid1,Cib2,Atp8b1,Cacna1b,Spock1,Hap1,Klhl14,Gabarap,Agbl4,Ston2,Ace,Palld,Prom1,Pawr,Synpo,Sord,Kcnb2,Th,Calb1,Folr1,Slc6a19,Kcnj6,Ntrk1,Rho…
GO:0005515	protein binding	9.71261e-26	-57.5938	7324	559	0.524883	1065	19709	170643,93688,18189,29877,12890,12737,14027,319162,210801,665113,15444,12124,93742,20200,72236,69987,108015,19280,21916,17060,22320,12944,58805,66212,16333,71096,56739,15114,225266,16870,319876,78933,20194,80837,11932,12153,13653,76071,382913,20322,72693,105653,50760,15874,76897,19698,269389,65254,94284,22350,14186,227120,17869,107351,14169,52882,11699,64011,20287,14674,14062,27359,19152,70025,186…	Kirrel,Klhl1,Nrxn1,Hdgfrp3,Cplx2,Cldn1,Evpl,Hist3h2a,Unc5d,Tnik,Hpca,Bik,Pard3,S100a6,Tsnaxip1,1700026L06Rik,Chrnb4,Ptprs,Tmod1,Blnk,Vamp8,Crp,Mlxipl,Sec61b,Ins1,Sntg1,Rec8,Hap1,Klhl14,Lhx2,Cobll1,Agbl4,S100a10,Rhoj,Atp1b2,Bmp1,Egr1,Jakmip1,Neil2,Sord,Zcchc12,Phyhip,Fbxo17,Iapp,Ralyl,Relb,Tox2,Dpysl5,Ugt1a6a,Ezr,Fgfr4,Plcl1,Myc,Kank1,Fgf14,Rgs7bp,Ambp,Nrgn,Sct,Gna13,F2r,Sytl4,Prtn3,Acot7,Pdyn,Gab…
GO:0032879	regulation of localization	1.0853e-25	-57.4828	2200	234	0.218692	1070	19844	23957,18189,22249,399558,102657,11807,12424,103988,16531,13982,68813,16508,84004,14063,72565,210801,338370,16001,12728,110385,93742,15444,109731,21803,14734,233081,228993,19699,53626,110877,12921,26950,20660,66102,18751,22320,68151,12944,106347,15507,70357,230972,75104,13649,12287,12296,70097,15114,108800,11932,13653,380705,11421,106522,320405,114774,67338,210789,98741,18830,15184,17965,16522,117…	Nr0b2,Nrxn1,Unc13b,Flrt2,Cd276,Apoa2,Cck,Gck,Kcnma1,Esr1,Dock5,Kcnd2,Mcam,F2rl1,Uaca,Unc5d,Nalcn,Igf1r,Clcn5,Pde4c,Pard3,Hpca,Maob,Tgfb1,Gpc3,Ffar1,Slc17a9,Reln,Insm1,Slc18a1,Crhr1,Vsnl1,Sorl1,Cxcl16,Prkcb,Vamp8,Wls,Crp,Ildr1,Hspb1,Kcnip1,Arhgef16,Mmd2,Egfr,Cacna1b,Cacnb2,Sash1,Hap1,Ston2,Atp1b2,Egr1,Tmem102,Ace,Pkdcc,Cadps2,Pawr,Rffl,Tbc1d4,Kcnb2,Pltp,Hdac5,Nbl1,Kcnj6,Srgap1,Rhou,Acvr1c,Cav2,Nna…
GO:0048856	anatomical structure development	1.42714e-24	-54.9064	4097	360	0.336449	1070	19844	15904,93688,18189,12890,22249,12424,16531,13048,20732,70691,12737,14027,84004,22671,210801,12484,16001,665113,18671,15444,12124,93742,21803,108100,14183,53897,19280,50723,12921,21916,18516,20473,12944,234353,75691,224912,56739,12876,12411,15114,16870,80837,16691,386463,230909,12153,13653,106522,19126,75409,22441,72891,12583,12390,18111,19698,18053,18675,65254,13386,27206,22350,16848,14186,74511,1…	Id4,Klhl1,Nrxn1,Cplx2,Unc13b,Cck,Kcnma1,Cux2,Spint1,3830403N18Rik,Cldn1,Evpl,Mcam,Rnf112,Unc5d,Cd24a,Igf1r,Tnik,Abcb1a,Hpca,Bik,Pard3,Tgfb1,Baiap2,Fgfr2,Gal3st1,Ptprs,Icosl,Crhr1,Tmod1,Pbx3,Six3,Crp,Psd3,Anks6,Crb3,Rec8,Cpe,Cbs,Hap1,Lhx2,Rhoj,Krt8,Cdsn,Gm572,Bmp1,Egr1,Pkdcc,Prom1,Slitrk5,Xlr,Xlr4c,Cdo1,Cav2,Nnat,Relb,Ngfr,Phex,Dpysl5,Dlk1,Nrk,Ezr,Lfng,Fgfr4,Lrrc17,Atp7a,Capn1,Myc,Igsf10,Abcb1b,Ka…
GO:0016020	membrane	2.22128e-23	-52.1614	8553	620	0.573013	1082	20036	18189,170643,12890,20732,12737,14027,625098,11515,210801,338370,58178,14917,18671,665113,93742,15444,12124,217265,228993,20200,217371,108015,19280,381058,53897,21916,17060,22320,66212,27260,71096,16979,72297,225266,20194,80837,67075,11932,76071,20322,246104,75409,223473,70358,233115,100182,330812,217203,18675,94284,54710,22350,14186,227120,18669,107351,52882,11699,64011,66825,93961,226777,14674,2…	Nrxn1,Kirrel,Cplx2,Spint1,Cldn1,Evpl,Slc38a6,Adcy9,Unc5d,Nalcn,Sorcs1,Gucy2c,Abcb1a,Tnik,Pard3,Hpca,Bik,Abca5,Slc17a9,S100a6,Rab40b,Chrnb4,Ptprs,Unc93a,Gal3st1,Tmod1,Blnk,Vamp8,Sec61b,Plek2,Sntg1,Lrrn1,B3gnt3,Klhl14,S100a10,Rhoj,Magt1,Atp1b2,Jakmip1,Sord,Rhbdl3,Slitrk5,Nipal2,Steap1,Dpy19l3,Akna,Rnf150,Tmem106a,Phex,Ugt1a6a,Hs3st3b1,Ezr,Fgfr4,Plcl1,Abcb1b,Kank1,Rgs7bp,Ambp,Nrgn,Rnf186,B3galt5,C13…
GO:0048731	system development	2.43949e-23	-52.0677	3497	317	0.296262	1070	19844	15904,93688,18189,22249,12890,12424,16531,13048,20732,70691,12737,14027,84004,22671,210801,12484,16001,665113,15444,12124,93742,21803,108100,14183,53897,19280,50723,12921,21916,18516,20473,12944,234353,75691,56739,12876,12411,15114,16870,80837,16691,386463,230909,12153,13653,106522,19126,75409,12583,18111,12390,19698,18053,18675,65254,13386,27206,16848,14186,11977,74511,17869,12333,18669,107351,1…	Id4,Klhl1,Nrxn1,Unc13b,Cplx2,Cck,Kcnma1,Cux2,Spint1,3830403N18Rik,Cldn1,Evpl,Mcam,Rnf112,Unc5d,Cd24a,Igf1r,Tnik,Hpca,Bik,Pard3,Tgfb1,Baiap2,Fgfr2,Gal3st1,Ptprs,Icosl,Crhr1,Tmod1,Pbx3,Six3,Crp,Psd3,Anks6,Rec8,Cpe,Cbs,Hap1,Lhx2,Rhoj,Krt8,Cdsn,Gm572,Bmp1,Egr1,Pkdcc,Prom1,Slitrk5,Cdo1,Nnat,Cav2,Relb,Ngfr,Phex,Dpysl5,Dlk1,Nrk,Lfng,Fgfr4,Atp7a,Lrrc17,Myc,Capn1,Abcb1b,Kank1,Fgf14,Nxn,Nefh,Nrgn,Sct,Pde2a…
GO:0044767	single-organism developmental process	4.47639e-23	-51.4606	4601	387	0.361682	1070	19844	15904,93688,18189,12890,22249,12424,16531,13048,20732,70691,12737,14027,84004,22671,210801,12484,16001,665113,18671,15444,12124,93742,21803,72236,108100,14183,19280,53897,50723,12921,21916,18516,20473,12944,234353,75691,224912,56739,12876,12411,15114,16870,80837,16691,386463,230909,12153,13653,106522,19126,75409,22441,72891,12583,16591,12390,18111,19698,18753,18053,18675,65254,13386,27206,22350,1…	Id4,Klhl1,Nrxn1,Cplx2,Unc13b,Cck,Kcnma1,Cux2,Spint1,3830403N18Rik,Cldn1,Evpl,Mcam,Rnf112,Unc5d,Cd24a,Igf1r,Tnik,Abcb1a,Hpca,Bik,Pard3,Tgfb1,Tsnaxip1,Baiap2,Fgfr2,Ptprs,Gal3st1,Icosl,Crhr1,Tmod1,Pbx3,Six3,Crp,Psd3,Anks6,Crb3,Rec8,Cpe,Cbs,Hap1,Lhx2,Rhoj,Krt8,Cdsn,Gm572,Bmp1,Egr1,Pkdcc,Prom1,Slitrk5,Xlr,Xlr4c,Cdo1,Kl,Cav2,Nnat,Relb,Prkcd,Ngfr,Phex,Dpysl5,Dlk1,Nrk,Ezr,Lfng,Fgfr4,Lrrc17,Atp7a,Capn1,My…
GO:0044297	cell body	4.64031e-23	-51.4247	634	101	0.0933457	1082	20036	18189,93688,12890,70025,18610,12424,16531,12286,13982,14745,18574,16508,21338,13637,14600,21333,18585,16001,238988,22283,16440,93742,15444,18441,16510,18186,21803,14419,11539,19699,12795,16728,108100,94229,56320,17909,16502,12921,20660,234214,17295,22240,14802,18011,18750,19268,15507,70357,12876,58226,12287,26363,225266,56486,268345,110351,19088,72333,13803,19259,19417,114774,98741,15874,56843,21…	Nrxn1,Klhl1,Cplx2,Acot7,Pdyn,Cck,Kcnma1,Cacna1a,Esr1,Lpar1,Pde1b,Kcnd2,Tacr3,Efna2,Ghr,Tac1,Pde9a,Igf1r,Erc2,Ush2a,Itpr3,Pard3,Hpca,P2ry1,Kcnh1,Nrp1,Tgfb1,Gal,Adora1,Reln,Plk3,L1cam,Baiap2,Slc4a10,Dbn1,Myo10,Kcnc1,Crhr1,Sorl1,Sorbs2,Met,Dpysl3,Gria4,Neurl1a,Prkca,Ptprf,Hspb1,Kcnip1,Cpe,Cacna1h,Cacna1b,Btd,Klhl14,Gabarap,Kcnc2,Rap1gap,Prkar2b,Palld,Enc1,Ptpn5,Rasgrf1,Pawr,Kcnb2,Iapp,Trpm5,Th,Calb1…
GO:0051239	regulation of multicellular organismal process	5.52473e-23	-51.2502	2442	244	0.228037	1070	19844	18189,15904,18996,399558,102657,11807,12424,16531,13048,11302,20732,13982,68813,21338,14600,230103,14063,22671,210801,12484,18585,16001,665113,93742,21803,14281,19699,108015,108100,14183,245857,50723,12921,12404,20660,15245,18516,21752,170740,18751,22320,20473,12944,58805,107586,15507,269784,58235,12876,16979,75104,319909,13649,12287,20745,319158,70097,15114,12153,13653,11421,106522,17133,54486,1…	Nrxn1,Id4,Pou4f1,Flrt2,Cd276,Apoa2,Cck,Kcnma1,Cux2,Aatk,Spint1,Esr1,Dock5,Tacr3,Ghr,Npr2,F2rl1,Rnf112,Unc5d,Cd24a,Pde9a,Igf1r,Tnik,Pard3,Tgfb1,Fos,Reln,Chrnb4,Baiap2,Fgfr2,Ssh3,Icosl,Crhr1,Cbln1,Sorl1,Hhip,Pbx3,Tert,Zfp287,Prkcb,Vamp8,Six3,Crp,Mlxipl,Ovol2,Hspb1,Cntn4,Pvrl1,Cpe,Lrrn1,Mmd2,Ism1,Egfr,Cacna1b,Spock1,Hist1h4i,Sash1,Hap1,Bmp1,Egr1,Ace,Pkdcc,Maff,Hpgds,Prom1,Pawr,Chn1,Slitrk5,Th,Iapp,V…
GO:0098589	membrane region	6.19405e-23	-51.1359	1027	136	0.125693	1082	20036	170643,18189,16531,12737,16508,21338,12484,16001,238988,665113,15444,12804,193740,108015,12404,18751,68151,218756,72040,234353,15507,224912,71096,12876,53945,14803,13649,54670,20194,11932,11421,320405,19126,104027,74338,14275,12390,18053,22350,11977,12550,18669,20526,242425,107351,23828,108030,56188,64085,207728,20277,14674,11746,26558,14062,27359,224997,381290,20607,65962,56746,22283,57249,18441…	Kirrel,Nrxn1,Kcnma1,Cldn1,Kcnd2,Tacr3,Cd24a,Igf1r,Erc2,Tnik,Hpca,Cntfr,Hspa1a,Chrnb4,Cbln1,Prkcb,Wls,Slc4a7,Cdhr5,Psd3,Hspb1,Crb3,Sntg1,Cpe,Slc40a1,Grid1,Egfr,Atp8b1,S100a10,Atp1b2,Ace,Cadps2,Prom1,Synpo,Slc6a19,Folr1,Cav2,Ngfr,Ezr,Atp7a,Cdh1,Abcb1b,Slc2a2,Gabbr2,Kank1,Bves,Lin7a,Fxyd1,Clstn2,Pde2a,Scnn1b,Gna13,Anxa4,Homer3,F2r,Sytl4,Dlgap1,Atp2b4,Sstr3,Slc9a3r2,Tex101,Ush2a,Gabrq,P2ry1,Kcnh1,Ado…
GO:0036477	somatodendritic compartment	7.5762e-23	-50.9344	778	114	0.10536	1082	20036	18189,170643,93688,12890,18610,50782,12424,16531,12286,13982,14745,18574,16508,21338,13637,50791,14600,11515,21333,18585,16001,319924,238988,22283,16440,93742,15444,18441,16510,18186,21803,14419,11539,19699,12795,16728,192167,108100,94229,56320,17909,16502,12921,20660,234214,17295,68151,14802,18011,18750,19268,15507,70357,12876,14803,58226,12287,26363,15114,225266,268345,110351,19088,72333,13803,…	Nrxn1,Kirrel,Klhl1,Cplx2,Pdyn,Rgs11,Cck,Kcnma1,Cacna1a,Esr1,Lpar1,Pde1b,Kcnd2,Tacr3,Efna2,Magi2,Ghr,Adcy9,Tac1,Pde9a,Igf1r,Apba1,Erc2,Ush2a,Itpr3,Pard3,Hpca,P2ry1,Kcnh1,Nrp1,Tgfb1,Gal,Adora1,Reln,Plk3,L1cam,Nlgn1,Baiap2,Slc4a10,Dbn1,Myo10,Kcnc1,Crhr1,Sorl1,Sorbs2,Met,Wls,Gria4,Neurl1a,Prkca,Ptprf,Hspb1,Kcnip1,Cpe,Grid1,Cacna1h,Cacna1b,Btd,Hap1,Klhl14,Kcnc2,Rap1gap,Prkar2b,Palld,Enc1,Ptpn5,Rasgrf1…
GO:0032502	developmental process	1.2804e-22	-50.4097	4626	387	0.361682	1070	19844	15904,93688,18189,12890,22249,12424,16531,13048,20732,70691,12737,14027,84004,22671,210801,12484,16001,665113,18671,15444,12124,93742,21803,72236,108100,14183,19280,53897,50723,12921,21916,18516,20473,12944,234353,75691,224912,56739,12876,12411,15114,16870,80837,16691,386463,230909,12153,13653,106522,19126,75409,22441,72891,12583,16591,12390,18111,19698,18753,18053,18675,65254,13386,27206,22350,1…	Id4,Klhl1,Nrxn1,Cplx2,Unc13b,Cck,Kcnma1,Cux2,Spint1,3830403N18Rik,Cldn1,Evpl,Mcam,Rnf112,Unc5d,Cd24a,Igf1r,Tnik,Abcb1a,Hpca,Bik,Pard3,Tgfb1,Tsnaxip1,Baiap2,Fgfr2,Ptprs,Gal3st1,Icosl,Crhr1,Tmod1,Pbx3,Six3,Crp,Psd3,Anks6,Crb3,Rec8,Cpe,Cbs,Hap1,Lhx2,Rhoj,Krt8,Cdsn,Gm572,Bmp1,Egr1,Pkdcc,Prom1,Slitrk5,Xlr,Xlr4c,Cdo1,Kl,Cav2,Nnat,Relb,Prkcd,Ngfr,Phex,Dpysl5,Dlk1,Nrk,Ezr,Lfng,Fgfr4,Lrrc17,Atp7a,Capn1,My…
GO:0098590	plasma membrane region	1.49618e-22	-50.254	829	118	0.109057	1082	20036	14062,170643,18189,27359,224997,16531,12737,16508,21338,381290,12484,16001,20607,65962,238988,57249,665113,22283,18441,15444,16510,12804,193740,11539,16728,94229,108015,192167,56320,16502,12404,17295,233571,243043,18751,14802,218756,68151,22337,18011,234353,13030,15507,224912,13809,21802,71096,12876,14803,53945,58226,13649,54670,26365,59020,268345,11932,239273,11421,380928,19417,320405,20511,2054…	F2r,Kirrel,Nrxn1,Sytl4,Dlgap1,Kcnma1,Cldn1,Kcnd2,Tacr3,Atp2b4,Cd24a,Igf1r,Sstr3,Slc9a3r2,Erc2,Gabrq,Tnik,Ush2a,P2ry1,Hpca,Kcnh1,Cntfr,Hspa1a,Adora1,L1cam,Slc4a10,Chrnb4,Nlgn1,Dbn1,Kcnc1,Cbln1,Met,P2ry6,Kctd8,Prkcb,Gria4,Slc4a7,Wls,Vdr,Neurl1a,Psd3,Ctsb,Hspb1,Crb3,Enpep,Tgfa,Sntg1,Cpe,Grid1,Slc40a1,Cacna1h,Egfr,Atp8b1,Ceacam1,Pdzk1,Kcnc2,Atp1b2,Abcc4,Ace,Lmo7,Rasgrf1,Cadps2,Slc1a2,Slc8a1,Gabrg2,Pr…
GO:0043025	neuronal cell body	3.79698e-22	-49.3227	568	93	0.0859519	1082	20036	18189,93688,12890,18610,12424,16531,12286,13982,14745,18574,16508,21338,13637,14600,21333,18585,16001,238988,22283,16440,93742,15444,16510,18186,21803,14419,11539,19699,12795,16728,108100,94229,56320,17909,16502,12921,20660,234214,17295,14802,18011,18750,19268,15507,70357,12876,58226,12287,26363,225266,268345,110351,19088,72333,13803,19259,19417,114774,98741,15874,56843,21823,12307,16522,110893,1…	Nrxn1,Klhl1,Cplx2,Pdyn,Cck,Kcnma1,Cacna1a,Esr1,Lpar1,Pde1b,Kcnd2,Tacr3,Efna2,Ghr,Tac1,Pde9a,Igf1r,Erc2,Ush2a,Itpr3,Pard3,Hpca,Kcnh1,Nrp1,Tgfb1,Gal,Adora1,Reln,Plk3,L1cam,Baiap2,Slc4a10,Dbn1,Myo10,Kcnc1,Crhr1,Sorl1,Sorbs2,Met,Gria4,Neurl1a,Prkca,Ptprf,Hspb1,Kcnip1,Cpe,Cacna1h,Cacna1b,Btd,Klhl14,Kcnc2,Rap1gap,Prkar2b,Palld,Enc1,Ptpn5,Rasgrf1,Pawr,Kcnb2,Iapp,Trpm5,Th,Calb1,Kcnj6,Slc8a3,Ntrk1,Nov,Rgs…
GO:0007275	multicellular organismal development	1.80873e-21	-47.7617	4023	345	0.32243	1070	19844	15904,93688,18189,12890,22249,12424,16531,13048,20732,70691,12737,14027,84004,22671,210801,12484,16001,665113,93742,12124,15444,21803,72236,108100,14183,53897,19280,50723,12921,21916,18516,20473,12944,234353,75691,56739,12876,12411,15114,16870,80837,16691,386463,230909,12153,13653,106522,19126,75409,12583,12390,18111,19698,18053,18675,65254,13386,27206,16848,14186,74511,11977,12333,17869,18669,10…	Id4,Klhl1,Nrxn1,Cplx2,Unc13b,Cck,Kcnma1,Cux2,Spint1,3830403N18Rik,Cldn1,Evpl,Mcam,Rnf112,Unc5d,Cd24a,Igf1r,Tnik,Pard3,Bik,Hpca,Tgfb1,Tsnaxip1,Baiap2,Fgfr2,Gal3st1,Ptprs,Icosl,Crhr1,Tmod1,Pbx3,Six3,Crp,Psd3,Anks6,Rec8,Cpe,Cbs,Hap1,Lhx2,Rhoj,Krt8,Cdsn,Gm572,Bmp1,Egr1,Pkdcc,Prom1,Slitrk5,Cdo1,Cav2,Nnat,Relb,Ngfr,Phex,Dpysl5,Dlk1,Nrk,Lfng,Fgfr4,Lrrc17,Atp7a,Capn1,Myc,Abcb1b,Kank1,Fgf14,Nxn,Nefh,Nrgn,…
GO:0045202	synapse	3.55612e-21	-47.0856	759	109	0.100739	1082	20036	11516,14062,18189,12890,74480,22249,399558,12424,16531,224997,214189,13982,319504,14745,16508,13637,50791,72003,319924,238988,57249,22283,15444,18441,16510,11539,64176,16728,192167,108015,108100,14183,22295,56320,12404,234214,54526,13508,243043,17295,218756,14802,18011,327814,234353,19268,15507,58235,12876,53945,14803,56506,13649,20745,223604,15114,108800,268345,20698,19088,14417,320405,20511,184…	Adcyap1,F2r,Nrxn1,Cplx2,Samd4,Unc13b,Flrt2,Cck,Kcnma1,Dlgap1,Scgn,Esr1,Nrcam,Lpar1,Kcnd2,Efna2,Magi2,Synpr,Apba1,Erc2,Gabrq,Ush2a,Hpca,P2ry1,Kcnh1,Adora1,Sv2b,L1cam,Nlgn1,Chrnb4,Baiap2,Fgfr2,Cdh23,Dbn1,Cbln1,Sorbs2,Syt10,Dscam,Kctd8,Met,Slc4a7,Gria4,Neurl1a,Ppfia2,Psd3,Ptprf,Hspb1,Pvrl1,Cpe,Slc40a1,Grid1,Cib2,Egfr,Spock1,Kcnk9,Hap1,Ston2,Kcnc2,Sphk1,Prkar2b,Gad2,Cadps2,Slc1a2,Pak1,Dnm3,Slc8a1,Snc…
GO:0044763	single-organism cellular process	7.57501e-21	-46.3294	10392	707	0.660748	1070	19844	18189,170643,93688,12890,13048,20732,12737,329910,14027,625098,11515,319162,210801,338370,14917,18671,665113,93742,12124,217265,228993,20200,72236,217371,108015,19280,53897,21916,17060,22320,12944,58805,66212,27260,71096,56739,72297,69640,109032,15114,16870,319876,20194,80837,67075,11932,12153,13653,382913,20322,75409,72693,105653,233115,19698,65254,94284,22350,57319,14186,74511,227120,17869,1866…	Nrxn1,Kirrel,Klhl1,Cplx2,Cux2,Spint1,Cldn1,Acot11,Evpl,Slc38a6,Adcy9,Hist3h2a,Unc5d,Nalcn,Gucy2c,Abcb1a,Tnik,Pard3,Bik,Abca5,Slc17a9,S100a6,Tsnaxip1,Rab40b,Chrnb4,Ptprs,Gal3st1,Tmod1,Blnk,Vamp8,Crp,Mlxipl,Sec61b,Plek2,Sntg1,Rec8,B3gnt3,Fam83g,Sp110,Hap1,Lhx2,Cobll1,S100a10,Rhoj,Magt1,Atp1b2,Bmp1,Egr1,Neil2,Sord,Slitrk5,Zcchc12,Phyhip,Dpy19l3,Relb,Dpysl5,Ugt1a6a,Ezr,Smpdl3a,Fgfr4,Lrrc17,Plcl1,Myc,…
GO:0005488	binding	1.26726e-20	-45.8148	11491	763	0.716432	1065	19709	18189,170643,93688,29877,12890,13048,12737,329910,14027,11515,319162,210801,14917,18671,665113,93742,12124,15444,217265,20200,72236,69987,217371,108015,19280,21916,17060,22320,12944,93721,58805,66212,16333,71096,56739,73442,226075,109032,15114,16870,319876,225266,78933,20194,80837,11932,12153,13653,76071,382913,53324,20322,246104,72693,105653,50760,70358,15874,76897,100182,330812,19698,269389,186…	Nrxn1,Kirrel,Klhl1,Hdgfrp3,Cplx2,Cux2,Cldn1,Acot11,Evpl,Adcy9,Hist3h2a,Unc5d,Gucy2c,Abcb1a,Tnik,Pard3,Bik,Hpca,Abca5,S100a6,Tsnaxip1,1700026L06Rik,Rab40b,Chrnb4,Ptprs,Tmod1,Blnk,Vamp8,Crp,Cpn1,Mlxipl,Sec61b,Ins1,Sntg1,Rec8,Hspa12a,Glis3,Sp110,Hap1,Lhx2,Cobll1,Klhl14,Agbl4,S100a10,Rhoj,Atp1b2,Bmp1,Egr1,Jakmip1,Neil2,Nptx2,Sord,Rhbdl3,Zcchc12,Phyhip,Fbxo17,Steap1,Iapp,Ralyl,Akna,Rnf150,Relb,Tox2,Ph…
GO:0030154	cell differentiation	2.39257e-20	-45.1793	3054	278	0.259813	1070	19844	15904,93688,12890,12424,16531,13048,20732,70691,14027,22671,210801,12484,16001,665113,18671,93742,21803,72236,108100,14183,19280,12921,21916,18516,20473,12944,234353,224912,56739,15114,16870,16691,12153,13653,106522,19126,75409,22441,72891,12390,19698,18053,65254,13386,27206,16848,22350,14186,11977,74511,17869,18669,107351,18230,380684,104362,207728,14674,16334,29857,19152,12286,18096,319504,7088…	Id4,Klhl1,Cplx2,Cck,Kcnma1,Cux2,Spint1,3830403N18Rik,Evpl,Rnf112,Unc5d,Cd24a,Igf1r,Tnik,Abcb1a,Pard3,Tgfb1,Tsnaxip1,Baiap2,Fgfr2,Ptprs,Crhr1,Tmod1,Pbx3,Six3,Crp,Psd3,Crb3,Rec8,Hap1,Lhx2,Krt8,Bmp1,Egr1,Pkdcc,Prom1,Slitrk5,Xlr,Xlr4c,Cav2,Relb,Ngfr,Dpysl5,Dlk1,Nrk,Lfng,Ezr,Fgfr4,Atp7a,Lrrc17,Myc,Abcb1b,Kank1,Nxn,Nefh,Meig1,Pde2a,Gna13,Ins2,Mapk12,Prtn3,Cacna1a,Nkx6-1,Nrcam,Dmrtc1a,Plxnb2,Nfix,Ush2a,…
GO:0051049	regulation of transport	3.19506e-20	-44.8901	1613	176	0.164486	1070	19844	23957,18189,22249,102657,11807,12424,16531,103988,13982,16508,14063,72565,338370,12728,110385,93742,15444,109731,21803,14734,233081,228993,19699,110877,12921,26950,20660,18751,22320,68151,12944,106347,70357,13649,12287,12296,15114,108800,11932,380705,11421,106522,320405,114774,210789,98741,18830,16522,69581,269275,18111,12006,11847,18753,18053,89867,75744,13483,22350,12550,17869,104886,14169,1073…	Nr0b2,Nrxn1,Unc13b,Cd276,Apoa2,Cck,Kcnma1,Gck,Esr1,Kcnd2,F2rl1,Uaca,Nalcn,Clcn5,Pde4c,Pard3,Hpca,Maob,Tgfb1,Gpc3,Ffar1,Slc17a9,Reln,Slc18a1,Crhr1,Vsnl1,Sorl1,Prkcb,Vamp8,Wls,Crp,Ildr1,Kcnip1,Egfr,Cacna1b,Cacnb2,Hap1,Ston2,Atp1b2,Tmem102,Ace,Pkdcc,Cadps2,Pawr,Tbc1d4,Kcnb2,Pltp,Kcnj6,Rhou,Acvr1c,Nnat,Axin2,Arg2,Prkcd,Ngfr,Sec16b,Svip,Dpp6,Ezr,Cdh1,Myc,Rab15,Fgf14,Kank1,Syt17,Bves,Nefh,Fxyd1,Sct,Atp…
GO:0044425	membrane part	5.89368e-20	-44.2778	6315	480	0.443623	1082	20036	170643,18189,12890,16531,12737,58802,625098,75552,11515,84004,22671,210801,271786,12484,338370,58178,16001,238988,665113,14917,20440,18671,15444,12124,109731,217265,233081,20200,228993,69655,50934,108015,27404,14183,19280,381058,53897,50723,12921,26938,72413,66102,216867,22320,66212,72040,234353,74007,224912,15507,70357,71096,12876,14701,16979,14803,72297,67374,224022,12296,223604,20194,16691,670…	Kirrel,Nrxn1,Cplx2,Kcnma1,Cldn1,Kcnmb4,Slc38a6,Paqr9,Adcy9,Mcam,Rnf112,Unc5d,Galnt13,Cd24a,Nalcn,Sorcs1,Igf1r,Erc2,Tnik,Gucy2c,St6gal1,Abcb1a,Hpca,Bik,Maob,Abca5,Ffar1,S100a6,Slc17a9,Cd164l2,Slc7a8,Chrnb4,Abca8b,Fgfr2,Ptprs,Unc93a,Gal3st1,Icosl,Crhr1,St6galnac5,Kcnmb2,Cxcl16,Slc16a11,Vamp8,Sec61b,Cdhr5,Psd3,Btbd11,Crb3,Hspb1,Kcnip1,Sntg1,Cpe,Gng12,Lrrn1,Grid1,B3gnt3,Jam2,Slc7a4,Cacnb2,Kcnk9,S100a…
GO:0065008	regulation of biological quality	6.12007e-20	-44.2401	2630	248	0.231776	1070	19844	18189,170643,12890,22249,399558,114664,11807,12424,103988,16531,13048,11302,12737,13982,58802,18574,16508,21338,14063,12484,338370,16001,56016,18671,78977,109731,338320,21803,233081,193740,19699,108015,108100,22295,245857,110877,12921,12404,21916,20660,72413,21752,18751,22320,218756,58805,15507,12810,58235,12876,16979,53945,12411,56506,65972,13649,54670,12287,223604,80837,67075,59049,208659,11932…	Nrxn1,Kirrel,Cplx2,Unc13b,Flrt2,Hsd17b11,Apoa2,Cck,Gck,Kcnma1,Cux2,Aatk,Cldn1,Esr1,Kcnmb4,Pde1b,Kcnd2,Tacr3,F2rl1,Cd24a,Nalcn,Igf1r,Hebp2,Abcb1a,Popdc3,Maob,Mia2,Tgfb1,Ffar1,Hspa1a,Reln,Chrnb4,Baiap2,Cdh23,Ssh3,Slc18a1,Crhr1,Cbln1,Tmod1,Sorl1,Kcnmb2,Tert,Prkcb,Vamp8,Slc4a7,Mlxipl,Hspb1,Coch,Pvrl1,Cpe,Lrrn1,Slc40a1,Cbs,Cib2,Ifi30,Egfr,Atp8b1,Cacna1b,Kcnk9,Rhoj,Magt1,Slc22a17,Fam20a,Atp1b2,Egr1,Ace…
GO:0030054	cell junction	1.50153e-19	-43.3426	1094	134	0.123845	1082	20036	18189,170643,22249,399558,12737,71228,16508,14027,84004,72003,69697,238988,18671,93742,193740,64176,108015,69524,83397,12404,75697,106347,234353,15507,224912,58235,14803,56506,65972,13649,71602,22673,67374,15114,16691,108800,386463,72823,72333,320405,104027,69581,14200,12390,18053,18753,17534,22350,14186,14617,12550,76884,12333,20526,18669,78473,218194,242425,21804,23828,108030,64011,11938,14674,…	Nrxn1,Kirrel,Unc13b,Flrt2,Cldn1,Dlg5,Kcnd2,Evpl,Mcam,Synpr,Camsap3,Erc2,Abcb1a,Pard3,Hspa1a,Sv2b,Chrnb4,Esam,Akap12,Cbln1,C2cd4b,Ildr1,Psd3,Hspb1,Crb3,Pvrl1,Grid1,Cib2,Ifi30,Egfr,Myo1e,Zfp185,Jam2,Hap1,Krt8,Ston2,Cdsn,Pard3b,Palld,Cadps2,Synpo,Rhou,Fhl2,Cav2,Ngfr,Prkcd,Mrc2,Ezr,Fgfr4,Gjd2,Cdh1,Cyfip2,Capn1,Slc2a2,Abcb1b,Skap1,Phactr1,Gabbr2,Tgfb1i1,Bves,Lin7a,Nrgn,Atp2a2,Gna13,Cadm3,Perp,Homer3,S…
GO:0048869	cellular developmental process	1.98065e-19	-43.0657	3205	285	0.266355	1070	19844	15904,93688,12890,12424,16531,13048,20732,70691,14027,22671,210801,12484,16001,665113,18671,93742,21803,72236,108100,14183,19280,12921,21916,18516,20473,12944,234353,224912,56739,15114,16870,16691,12153,13653,106522,19126,75409,22441,72891,12390,19698,18053,65254,13386,27206,16848,22350,14186,11977,74511,17869,18669,107351,18230,380684,104362,207728,14674,16334,29857,19152,12286,18096,319504,7088…	Id4,Klhl1,Cplx2,Cck,Kcnma1,Cux2,Spint1,3830403N18Rik,Evpl,Rnf112,Unc5d,Cd24a,Igf1r,Tnik,Abcb1a,Pard3,Tgfb1,Tsnaxip1,Baiap2,Fgfr2,Ptprs,Crhr1,Tmod1,Pbx3,Six3,Crp,Psd3,Crb3,Rec8,Hap1,Lhx2,Krt8,Bmp1,Egr1,Pkdcc,Prom1,Slitrk5,Xlr,Xlr4c,Cav2,Relb,Ngfr,Dpysl5,Dlk1,Nrk,Lfng,Ezr,Fgfr4,Atp7a,Lrrc17,Myc,Abcb1b,Kank1,Nxn,Nefh,Meig1,Pde2a,Gna13,Ins2,Mapk12,Prtn3,Cacna1a,Nkx6-1,Nrcam,Dmrtc1a,Plxnb2,Nfix,Ush2a,…
GO:0051179	localization	7.63526e-19	-41.7163	3948	331	0.309346	1070	19844	18189,15904,12890,22249,12424,103988,16531,58802,625098,12484,338370,18671,665113,93742,217265,21803,233081,228993,20200,50934,217371,108015,27404,14183,12921,72413,66102,216867,22320,20473,66212,16333,70357,12876,14803,12296,224022,223604,15114,16668,20194,67075,11932,106522,76071,20322,98741,223473,70358,74338,73182,12583,12390,66237,18753,18053,89867,13483,22350,14186,11977,17869,104886,18669,…	Nrxn1,Id4,Cplx2,Unc13b,Cck,Gck,Kcnma1,Kcnmb4,Slc38a6,Cd24a,Nalcn,Abcb1a,Tnik,Pard3,Abca5,Tgfb1,Ffar1,Slc17a9,S100a6,Slc7a8,Rab40b,Chrnb4,Abca8b,Fgfr2,Crhr1,Kcnmb2,Cxcl16,Slc16a11,Vamp8,Six3,Sec61b,Ins1,Kcnip1,Cpe,Grid1,Cacnb2,Slc7a4,Kcnk9,Hap1,Krt18,S100a10,Magt1,Atp1b2,Pkdcc,Jakmip1,Sord,Kcnb2,Nipal2,Steap1,Slc6a19,Pear1,Cdo1,Cav2,Atp6v1g2,Prkcd,Ngfr,Sec16b,Dpp6,Ezr,Fgfr4,Atp7a,Myc,Rab15,Abcb1b,…
GO:0065007	biological regulation	9.84426e-19	-41.4622	10301	694	0.648598	1070	19844	18189,170643,12890,13048,20732,12737,329910,11515,319162,210801,338370,14917,18671,665113,93742,12124,15444,217265,228993,217371,108015,21916,17060,66848,22320,12944,58805,27260,71096,16979,226075,69640,213649,109032,15114,16870,20194,80837,67075,11932,12153,13653,75409,72693,105653,70358,15874,100182,56222,18111,19698,269389,22350,14186,74511,227120,17869,14169,107351,52882,11699,64011,20287,146…	Nrxn1,Kirrel,Cplx2,Cux2,Spint1,Cldn1,Acot11,Adcy9,Hist3h2a,Unc5d,Nalcn,Gucy2c,Abcb1a,Tnik,Pard3,Bik,Hpca,Abca5,Slc17a9,Rab40b,Chrnb4,Tmod1,Blnk,Fuca2,Vamp8,Crp,Mlxipl,Plek2,Sntg1,Lrrn1,Glis3,Fam83g,Arhgef19,Sp110,Hap1,Lhx2,S100a10,Rhoj,Magt1,Atp1b2,Bmp1,Egr1,Slitrk5,Zcchc12,Phyhip,Steap1,Iapp,Akna,Cited4,Nnat,Relb,Tox2,Ezr,Fgfr4,Lrrc17,Plcl1,Myc,Fgf14,Kank1,Rgs7bp,Ambp,Nrgn,Sct,Gna13,Tspyl5,Cdhr2…
GO:0098805	whole membrane	1.00935e-18	-41.4372	1517	165	0.152495	1082	20036	170643,18189,16531,12737,16508,21338,12484,16001,12728,238988,665113,15444,109731,12804,193740,217371,108015,12404,18751,22320,68151,218756,72040,234353,224912,15507,71096,12876,53945,14803,13649,54670,66111,56486,20194,11932,11421,320405,19126,67338,104027,21823,74338,14275,12390,66237,18053,22350,11977,12550,104886,18669,20526,242425,107351,208795,215335,23828,108030,64011,56188,28200,64085,207…	Kirrel,Nrxn1,Kcnma1,Cldn1,Kcnd2,Tacr3,Cd24a,Igf1r,Clcn5,Erc2,Tnik,Hpca,Maob,Cntfr,Hspa1a,Rab40b,Chrnb4,Cbln1,Prkcb,Vamp8,Wls,Slc4a7,Cdhr5,Psd3,Crb3,Hspb1,Sntg1,Cpe,Slc40a1,Grid1,Egfr,Atp8b1,Tmed3,Gabarap,S100a10,Atp1b2,Ace,Cadps2,Prom1,Rffl,Synpo,Th,Slc6a19,Folr1,Cav2,Atp6v1g2,Ngfr,Ezr,Atp7a,Cdh1,Rab15,Abcb1b,Slc2a2,Gabbr2,Kank1,Tmem63a,Slc36a1,Bves,Lin7a,Nrgn,Fxyd1,Dhrs4,Clstn2,Pde2a,Scnn1b,Gna1…
GO:0050793	regulation of developmental process	1.17036e-18	-41.2892	2098	207	0.193458	1070	19844	18189,15904,18996,399558,102657,13048,11302,20732,13982,14600,230103,22671,210801,12484,16001,665113,20440,93742,217265,21803,14281,19699,108100,14183,53626,245857,12404,20660,15245,21752,18751,20473,12944,107586,15507,12810,269784,58235,12876,16979,75104,319909,20745,319158,70097,15114,20194,80837,12153,13653,11421,106522,17133,19126,108699,75409,15874,226841,15184,17965,16591,69581,18211,269275…	Nrxn1,Id4,Pou4f1,Flrt2,Cd276,Cux2,Aatk,Spint1,Esr1,Ghr,Npr2,Rnf112,Unc5d,Cd24a,Igf1r,Tnik,St6gal1,Pard3,Abca5,Tgfb1,Fos,Reln,Baiap2,Fgfr2,Insm1,Ssh3,Cbln1,Sorl1,Hhip,Tert,Prkcb,Six3,Crp,Ovol2,Hspb1,Coch,Cntn4,Pvrl1,Cpe,Lrrn1,Mmd2,Ism1,Spock1,Hist1h4i,Sash1,Hap1,S100a10,Rhoj,Bmp1,Egr1,Ace,Pkdcc,Maff,Prom1,Chn1,Slitrk5,Iapp,Vash2,Hdac5,Nbl1,Kl,Rhou,Ntrk1,Acvr1c,Csnk1e,Axin2,Sema4a,Chadl,Ngfr,Boc,Dl…
GO:0007399	nervous system development	4.15849e-18	-40.0214	1800	184	0.171963	1070	19844	18996,69539,15904,93688,18189,76829,22249,399558,12890,12424,16531,20732,13048,11302,71228,22671,210801,12484,16001,665113,93742,21803,14281,20418,19699,108100,14183,245857,53626,22295,53897,19280,12404,20660,15245,18516,20473,68151,218756,12944,107586,234353,22239,269784,58235,75104,12411,13649,54670,20745,15114,16870,11421,72333,108699,19126,75409,21823,14275,17965,15184,18211,18111,20351,18053…	Pou4f1,Trnp1,Id4,Klhl1,Nrxn1,Dok5,Unc13b,Flrt2,Cplx2,Cck,Kcnma1,Spint1,Cux2,Aatk,Dlg5,Rnf112,Unc5d,Cd24a,Igf1r,Tnik,Pard3,Tgfb1,Fos,Shc3,Reln,Baiap2,Fgfr2,Ssh3,Insm1,Cdh23,Gal3st1,Ptprs,Cbln1,Sorl1,Hhip,Pbx3,Six3,Wls,Slc4a7,Crp,Ovol2,Psd3,Ugt8a,Cntn4,Pvrl1,Mmd2,Cbs,Egfr,Atp8b1,Spock1,Hap1,Lhx2,Ace,Palld,Chn1,Prom1,Slitrk5,Th,Folr1,Nbl1,Hdac5,Ntrk1,Nnat,Sema4a,Ngfr,Boc,Dpysl5,Plxnb1,Sez6l,Nrk,Atp7…
GO:0031982	vesicle	1.37659e-17	-38.8243	3295	285	0.263401	1082	20036	18189,170643,16531,103988,13048,20732,329910,75396,14027,319162,72565,18671,665113,20440,109731,17532,21803,20200,69987,50934,12653,108100,14183,19280,50723,12921,66848,22320,12944,72040,16333,15507,12876,14701,14198,14803,67881,73442,223604,319158,15114,319876,16668,20194,80837,16691,12153,394434,17939,19126,20322,12835,12563,100037258,12307,74338,16552,16591,217203,12390,69692,66237,18753,18053…	Nrxn1,Kirrel,Kcnma1,Gck,Cux2,Spint1,Acot11,Spp2,Evpl,Hist3h2a,Uaca,Abcb1a,Tnik,St6gal1,Maob,Mras,Tgfb1,S100a6,1700026L06Rik,Slc7a8,Chgb,Baiap2,Fgfr2,Ptprs,Icosl,Crhr1,Fuca2,Vamp8,Crp,Cdhr5,Ins1,Hspb1,Cpe,Gng12,Fhit,Grid1,Mdp1,Hspa12a,Kcnk9,Hist1h4i,Hap1,Cobll1,Krt18,S100a10,Rhoj,Krt8,Bmp1,Ugt1a9,Naga,Prom1,Sord,Col6a3,Cdh6,Dnajc3,Calb1,Slc6a19,Kif12,Kl,Tmem106a,Cav2,Hddc2,Atp6v1g2,Prkcd,Ngfr,Ugt1…
GO:0007610	behavior	2.17013e-17	-38.3692	556	83	0.0775701	1070	19844	11516,18189,18996,93688,27220,12424,16531,13048,53901,12286,14266,76965,18574,16508,19064,21333,19085,319924,16440,18441,20363,12804,14419,20418,19699,108015,94229,22295,12921,21916,13508,17295,18516,20473,18750,239102,20315,14803,170719,13649,242523,12287,19088,104111,13653,11421,11606,19259,20511,18479,53324,20617,14406,75141,16777,13860,75409,12801,11522,15874,21823,12307,110893,18211,432530,1…	Adcyap1,Nrxn1,Pou4f1,Klhl1,Cartpt,Cck,Kcnma1,Cux2,Rcan2,Cacna1a,Aff2,Slitrk1,Pde1b,Kcnd2,Ppy,Tac1,Prkar1b,Apba1,Itpr3,P2ry1,Sepp1,Cntfr,Gal,Shc3,Reln,Chrnb4,Slc4a10,Cdh23,Crhr1,Tmod1,Dscam,Met,Pbx3,Six3,Prkca,Zfhx2,Cxcl12,Grid1,Oxr1,Egfr,Dmrta1,Cacna1b,Prkar2b,Adcy3,Egr1,Ace,Agt,Ptpn5,Slc1a2,Pak1,Nptx2,Snca,Gabrg2,Rasd2,Lamb1,Eps8,Slitrk5,Cnr1,Adh1,Iapp,Th,Calb1,Slc8a3,Ntrk1,Adcy1,Dpp4,Csnk1e,Ctn…
GO:0044459	plasma membrane part	2.40592e-17	-38.266	2527	233	0.215342	1082	20036	170643,18189,399558,102657,16531,12737,13982,58802,16508,14735,21338,625098,11515,84004,14600,14063,12484,16001,238988,57278,665113,15444,12804,14734,233081,193740,20200,50934,108015,14183,50723,12404,12921,15245,72413,18751,68151,218756,234353,70357,224912,15507,58235,71096,12876,14579,14701,14803,53945,13649,12287,54670,12296,224022,223604,20194,16691,59049,11932,11421,320405,19126,104027,98741…	Kirrel,Nrxn1,Flrt2,Cd276,Kcnma1,Cldn1,Esr1,Kcnmb4,Kcnd2,Gpc4,Tacr3,Slc38a6,Adcy9,Mcam,Ghr,F2rl1,Cd24a,Igf1r,Erc2,Bcam,Tnik,Hpca,Cntfr,Gpc3,Ffar1,Hspa1a,S100a6,Slc7a8,Chrnb4,Fgfr2,Icosl,Cbln1,Crhr1,Hhip,Kcnmb2,Prkcb,Wls,Slc4a7,Psd3,Kcnip1,Crb3,Hspb1,Pvrl1,Sntg1,Cpe,Gem,Gng12,Grid1,Slc40a1,Egfr,Cacna1b,Atp8b1,Cacnb2,Slc7a4,Kcnk9,S100a10,Krt8,Slc22a17,Atp1b2,Ace,Cadps2,Prom1,Synpo,Kcnb2,Steap1,Th,Fo…
GO:0048699	generation of neurons	3.36199e-17	-37.9314	1310	145	0.135514	1070	19844	18996,15904,93688,399558,12424,16531,20732,13048,11302,22671,210801,12484,16001,665113,21803,19699,108100,14183,245857,53626,22295,12404,20660,15245,18516,20473,218756,12944,234353,22239,269784,58235,75104,13649,54670,20745,15114,16870,11421,72333,108699,19126,75409,21823,14275,17965,18211,20351,18053,117606,65254,235611,27206,11977,12550,17869,107351,21974,110058,380684,20562,14182,16450,15285,1…	Pou4f1,Id4,Klhl1,Flrt2,Cck,Kcnma1,Spint1,Cux2,Aatk,Rnf112,Unc5d,Cd24a,Igf1r,Tnik,Tgfb1,Reln,Baiap2,Fgfr2,Ssh3,Insm1,Cdh23,Cbln1,Sorl1,Hhip,Pbx3,Six3,Slc4a7,Crp,Psd3,Ugt8a,Cntn4,Pvrl1,Mmd2,Egfr,Atp8b1,Spock1,Hap1,Lhx2,Ace,Palld,Chn1,Prom1,Slitrk5,Th,Folr1,Nbl1,Ntrk1,Sema4a,Ngfr,Boc,Dpysl5,Plxnb1,Nrk,Atp7a,Cdh1,Myc,Kank1,Top2b,Syt17,Nefh,Slit1,Fgfr1,Jag2,Mnx1,Lhx1,Adcyap1,Cacna1a,Cxcr4,Nkx6-1,Lpar1…
GO:0048518	positive regulation of biological process	4.03674e-17	-37.7485	4679	370	0.345794	1070	19844	16010,18189,15904,170643,22249,12424,16531,103988,13048,20732,11515,84004,22671,72565,12484,18585,16001,18671,665113,20440,93742,15444,12124,109731,21803,233081,228993,16597,108015,108100,329650,14183,50723,12921,18516,66102,17060,22320,20473,12944,58805,15507,70357,16979,226075,213649,109032,12296,15114,16870,20194,11932,12153,13653,106522,19126,75409,72693,16591,100182,56222,12390,18111,19698,2…	Igfbp4,Nrxn1,Id4,Kirrel,Unc13b,Cck,Kcnma1,Gck,Cux2,Spint1,Adcy9,Mcam,Rnf112,Uaca,Cd24a,Pde9a,Igf1r,Abcb1a,Tnik,St6gal1,Pard3,Hpca,Bik,Maob,Tgfb1,Ffar1,Slc17a9,Klf12,Chrnb4,Baiap2,Med12l,Fgfr2,Icosl,Crhr1,Pbx3,Cxcl16,Blnk,Vamp8,Six3,Crp,Mlxipl,Hspb1,Kcnip1,Lrrn1,Glis3,Arhgef19,Sp110,Cacnb2,Hap1,Lhx2,S100a10,Atp1b2,Bmp1,Egr1,Pkdcc,Prom1,Slitrk5,Zcchc12,Kl,Akna,Cited4,Cav2,Nnat,Relb,Tox2,Prkcd,Ngfr,…
GO:0044463	cell projection part	5.72045e-17	-37.3999	899	112	0.103512	1082	20036	11516,170643,12890,22249,232943,50782,12424,16531,224997,11302,12767,13982,319504,14745,16508,381290,21338,12484,319924,238988,20607,22283,93742,15444,18441,16510,18186,11539,64176,16728,192167,108100,22295,56320,16502,13508,21821,22240,18751,68151,12944,14802,18011,19268,71096,58235,54670,12287,20745,15114,56486,78933,59020,26365,268345,19088,11421,72333,19259,19417,20511,18479,103967,20541,2061…	Adcyap1,Kirrel,Cplx2,Unc13b,Klc3,Rgs11,Cck,Kcnma1,Dlgap1,Aatk,Cxcr4,Esr1,Nrcam,Lpar1,Kcnd2,Atp2b4,Tacr3,Cd24a,Apba1,Erc2,Sstr3,Ush2a,Pard3,Hpca,P2ry1,Kcnh1,Nrp1,Adora1,Sv2b,L1cam,Nlgn1,Baiap2,Cdh23,Dbn1,Kcnc1,Dscam,Ift88,Dpysl3,Prkcb,Wls,Crp,Gria4,Neurl1a,Ptprf,Sntg1,Pvrl1,Atp8b1,Cacna1b,Spock1,Hap1,Gabarap,Agbl4,Pdzk1,Ceacam1,Kcnc2,Prkar2b,Ace,Palld,Ptpn5,Rasgrf1,Slc1a2,Pak1,Dnm3,Slc8a1,Snca,Gab…
GO:0048523	negative regulation of cellular process	1.09447e-16	-36.7511	3743	310	0.28972	1070	19844	15904,170643,103988,13048,20732,277432,319162,72565,12484,69697,16001,18671,20440,93742,15444,109731,217265,21803,16597,14183,12921,12029,21916,22320,20473,12944,58805,15507,14198,12411,226075,67374,319158,15114,16668,72391,13653,106522,15874,100037258,12390,19698,18753,18053,13386,27206,22350,16848,74511,11977,17869,380839,107351,52882,18230,11699,20287,68567,207728,16334,29857,268663,14062,7448…	Id4,Kirrel,Gck,Cux2,Spint1,Vstm2l,Hist3h2a,Uaca,Cd24a,Camsap3,Igf1r,Abcb1a,St6gal1,Pard3,Hpca,Maob,Abca5,Tgfb1,Klf12,Fgfr2,Crhr1,Bcl6b,Tmod1,Vamp8,Six3,Crp,Mlxipl,Hspb1,Fhit,Cbs,Glis3,Jam2,Hist1h4i,Hap1,Krt18,Cdkn3,Egr1,Pkdcc,Iapp,Dnajc3,Cav2,Relb,Prkcd,Ngfr,Dlk1,Nrk,Ezr,Lfng,Lrrc17,Atp7a,Myc,Serpinb1c,Kank1,Rgs7bp,Nxn,Ambp,Sct,Cgref1,Pde2a,Ins2,Mapk12,Cdhr2,F2r,Samd4,Sytl4,Prtn3,Ppp1r1a,Cartpt,R…
GO:0044456	synapse part	1.20844e-16	-36.652	571	83	0.0767098	1082	20036	11516,14062,18189,12890,22249,12424,16531,224997,13982,14745,16508,50791,72003,319924,238988,57249,22283,15444,18441,16510,11539,64176,16728,192167,108015,108100,56320,12404,234214,243043,17295,14802,18011,234353,15507,12876,53945,14803,223604,108800,268345,20698,19088,14417,320405,20511,18479,103967,20541,20617,14406,104027,13860,12564,21823,12307,110893,67865,14396,110834,213469,11838,140492,12…	Adcyap1,F2r,Nrxn1,Cplx2,Unc13b,Cck,Kcnma1,Dlgap1,Esr1,Lpar1,Kcnd2,Magi2,Synpr,Apba1,Erc2,Gabrq,Ush2a,Hpca,P2ry1,Kcnh1,Adora1,Sv2b,L1cam,Nlgn1,Chrnb4,Baiap2,Dbn1,Cbln1,Sorbs2,Kctd8,Met,Gria4,Neurl1a,Psd3,Hspb1,Cpe,Slc40a1,Grid1,Kcnk9,Ston2,Kcnc2,Sphk1,Prkar2b,Gad2,Cadps2,Slc1a2,Pak1,Dnm3,Slc8a1,Snca,Gabrg2,Synpo,Eps8,Cdh8,Th,Calb1,Slc8a3,Rgs10,Gabra3,Chrna3,Lgi3,Arc,Kcnn2,Axin2,Ngfr,Atp6v1g2,Stx3,…
GO:0022008	neurogenesis	1.32037e-16	-36.5635	1397	150	0.140187	1070	19844	18996,15904,93688,399558,12424,16531,20732,13048,11302,22671,210801,12484,16001,665113,93742,21803,19699,108100,14183,245857,53626,22295,12404,20660,15245,18516,20473,218756,12944,234353,22239,269784,58235,75104,13649,54670,20745,15114,16870,11421,72333,108699,19126,75409,21823,14275,17965,18211,20351,18053,117606,65254,235611,27206,11977,12550,17869,107351,21974,110058,380684,20562,14182,16450,1…	Pou4f1,Id4,Klhl1,Flrt2,Cck,Kcnma1,Spint1,Cux2,Aatk,Rnf112,Unc5d,Cd24a,Igf1r,Tnik,Pard3,Tgfb1,Reln,Baiap2,Fgfr2,Ssh3,Insm1,Cdh23,Cbln1,Sorl1,Hhip,Pbx3,Six3,Slc4a7,Crp,Psd3,Ugt8a,Cntn4,Pvrl1,Mmd2,Egfr,Atp8b1,Spock1,Hap1,Lhx2,Ace,Palld,Chn1,Prom1,Slitrk5,Th,Folr1,Nbl1,Ntrk1,Sema4a,Ngfr,Boc,Dpysl5,Plxnb1,Nrk,Atp7a,Cdh1,Myc,Kank1,Top2b,Syt17,Nefh,Slit1,Fgfr1,Jag2,Mnx1,Lhx1,Adcyap1,Cxcr4,Cacna1a,Nkx6-1…
GO:0005576	extracellular region	1.85728e-16	-36.2222	3954	323	0.298521	1082	20036	16010,170643,114664,12424,16531,13048,20732,329910,75396,277432,14027,84004,319162,72565,18671,665113,20440,109731,21803,17532,20200,50934,12653,108100,14183,19280,50723,66102,66848,22320,12944,93721,72040,16333,229445,15507,12876,14701,14198,14803,67881,56506,73442,319158,319876,16668,20194,80837,16691,386463,12153,106522,394434,53324,17939,19126,20322,12835,12563,15874,100037258,12307,74338,165…	Igfbp4,Kirrel,Hsd17b11,Cck,Kcnma1,Cux2,Spint1,Acot11,Spp2,Vstm2l,Evpl,Mcam,Hist3h2a,Uaca,Abcb1a,Tnik,St6gal1,Maob,Tgfb1,Mras,S100a6,Slc7a8,Chgb,Baiap2,Fgfr2,Ptprs,Icosl,Cxcl16,Fuca2,Vamp8,Crp,Cpn1,Cdhr5,Ins1,Ctso,Hspb1,Cpe,Gng12,Fhit,Grid1,Mdp1,Cib2,Hspa12a,Hist1h4i,Cobll1,Krt18,S100a10,Rhoj,Krt8,Cdsn,Bmp1,Pkdcc,Ugt1a9,Nptx2,Naga,Prom1,Sord,Col6a3,Cdh6,Iapp,Dnajc3,Calb1,Slc6a19,Kif12,Kl,Tmem106a,…
GO:0048519	negative regulation of biological process	2.0986e-16	-36.1001	4046	328	0.306542	1070	19844	18189,15904,170643,12424,103988,16531,13048,20732,277432,319162,72565,12484,69697,16001,18671,20440,93742,15444,109731,217265,21803,16597,14183,12921,12029,21916,22320,20473,12944,58805,15507,12876,14198,12411,226075,67374,319158,15114,16668,72391,13653,106522,15874,100037258,12390,19698,18753,18053,13386,27206,22350,16848,74511,11977,17869,380839,107351,52882,18230,11699,20287,68567,207728,16334…	Nrxn1,Id4,Kirrel,Cck,Gck,Kcnma1,Cux2,Spint1,Vstm2l,Hist3h2a,Uaca,Cd24a,Camsap3,Igf1r,Abcb1a,St6gal1,Pard3,Hpca,Maob,Abca5,Tgfb1,Klf12,Fgfr2,Crhr1,Bcl6b,Tmod1,Vamp8,Six3,Crp,Mlxipl,Hspb1,Cpe,Fhit,Cbs,Glis3,Jam2,Hist1h4i,Hap1,Krt18,Cdkn3,Egr1,Pkdcc,Iapp,Dnajc3,Cav2,Relb,Prkcd,Ngfr,Dlk1,Nrk,Ezr,Lfng,Lrrc17,Atp7a,Myc,Serpinb1c,Kank1,Rgs7bp,Nxn,Ambp,Sct,Cgref1,Pde2a,Ins2,Mapk12,Cdhr2,F2r,Samd4,Sytl4,P…
GO:2000026	regulation of multicellular organismal development	2.58717e-16	-35.8908	1638	167	0.156075	1070	19844	18189,15904,18996,399558,102657,13048,11302,20732,13982,22671,210801,12484,16001,665113,93742,21803,14281,19699,108100,14183,245857,12404,20660,15245,18751,20473,12944,107586,15507,269784,58235,12876,16979,75104,319909,20745,319158,70097,15114,12153,13653,11421,106522,17133,19126,108699,75409,226841,15184,17965,16591,18211,269275,12006,20351,214685,18053,117606,235611,27206,16848,14186,74511,1537…	Nrxn1,Id4,Pou4f1,Flrt2,Cd276,Cux2,Aatk,Spint1,Esr1,Rnf112,Unc5d,Cd24a,Igf1r,Tnik,Pard3,Tgfb1,Fos,Reln,Baiap2,Fgfr2,Ssh3,Cbln1,Sorl1,Hhip,Prkcb,Six3,Crp,Ovol2,Hspb1,Cntn4,Pvrl1,Cpe,Lrrn1,Mmd2,Ism1,Spock1,Hist1h4i,Sash1,Hap1,Bmp1,Egr1,Ace,Pkdcc,Maff,Prom1,Chn1,Slitrk5,Vash2,Hdac5,Nbl1,Kl,Ntrk1,Acvr1c,Axin2,Sema4a,Chadl,Ngfr,Boc,Plxnb1,Nrk,Lfng,Fgfr4,Lrrc17,Foxa3,Cdh1,Myc,Stox1,Kank1,Tgfb1i1,Syt17,S…
GO:0098609	cell-cell adhesion	3.01258e-16	-35.7386	515	77	0.0719626	1070	19844	170643,102657,12737,12767,319504,54156,84004,14063,210801,12484,69697,93742,14025,21803,16728,192167,69524,22295,50723,12404,72040,12051,14226,19268,20315,15507,14127,58235,18782,13649,26365,14369,386463,114249,13653,380928,12561,14537,13506,16777,12563,241201,50498,12385,12564,18133,13482,233765,19698,20351,104010,19274,117606,19713,70839,192216,170677,16848,17075,13511,320404,11977,12550,76884,…	Kirrel,Cd276,Cldn1,Cxcr4,Nrcam,Egfl6,Mcam,F2rl1,Unc5d,Cd24a,Camsap3,Pard3,Bcl11a,Tgfb1,L1cam,Nlgn1,Esam,Cdh23,Icosl,Cbln1,Cdhr5,Bcl3,Fkbp1b,Ptprf,Cxcl12,Hspb1,Fcer1g,Pvrl1,Pla2g2d,Egfr,Ceacam1,Fzd7,Cdsn,Npnt,Egr1,Lmo7,Cdh4,Gcnt1,Dsc2,Lamb1,Cdh6,Cdh7,Ebi3,Ctnna1,Cdh8,Nov,Dpp4,Plekha7,Relb,Sema4a,Cdh22,Ptprm,Boc,Ret,P2ry12,Tmem47,Cdhr1,Lfng,Epcam,Dsg2,Itpkb,Atp7a,Cdh1,Cyfip2,Dab1,Elf4,Kirrel2,Bves,…
GO:0048468	cell development	3.94999e-16	-35.4676	1428	151	0.141121	1070	19844	18996,15904,93688,399558,12424,16531,70691,13982,14063,210801,12484,16001,665113,18671,93742,21803,19699,108100,14183,53626,22295,19280,21916,18516,20473,218756,107586,22239,269784,58235,56739,13649,71602,54670,15114,16870,16691,72333,108699,75409,22441,72891,21823,11459,14275,17965,15184,18211,18718,12390,58250,20351,18053,117606,65254,69310,235611,57784,27206,22350,11977,12550,18669,21974,23828…	Pou4f1,Id4,Klhl1,Flrt2,Cck,Kcnma1,3830403N18Rik,Esr1,F2rl1,Unc5d,Cd24a,Igf1r,Tnik,Abcb1a,Pard3,Tgfb1,Reln,Baiap2,Fgfr2,Insm1,Cdh23,Ptprs,Tmod1,Pbx3,Six3,Slc4a7,Ovol2,Ugt8a,Cntn4,Pvrl1,Rec8,Egfr,Myo1e,Atp8b1,Hap1,Lhx2,Krt8,Palld,Chn1,Slitrk5,Xlr,Xlr4c,Th,Acta1,Folr1,Nbl1,Hdac5,Ntrk1,Pip4k2a,Cav2,Chst11,Sema4a,Ngfr,Boc,Dpysl5,Pacrg,Plxnb1,Bin3,Nrk,Ezr,Atp7a,Cdh1,Abcb1b,Top2b,Bves,Ybx2,Nefh,Slit1,Fg…
GO:0006811	ion transport	6.05751e-16	-35.0401	1043	121	0.113084	1070	19844	11516,14062,104681,11807,16531,103988,12286,58802,67547,16508,381290,625098,382571,12294,19746,76157,338370,21405,319924,12728,57249,18671,16440,16510,228993,235281,20200,50934,108015,94229,22295,110877,16502,209760,72413,233571,216867,53313,18751,218756,14802,22337,14226,238271,14127,70357,58235,53945,14803,58226,54670,12287,12296,224022,223604,59020,268345,67075,11981,59049,11932,11421,20511,18…	Adcyap1,F2r,Slc16a6,Apoa2,Kcnma1,Gck,Cacna1a,Kcnmb4,Slc39a8,Kcnd2,Atp2b4,Slc38a6,Kcnf1,Cacna2d3,Rhd,Slc35d3,Nalcn,Hnf1a,Apba1,Clcn5,Gabrq,Abcb1a,Itpr3,Kcnh1,Slc17a9,Scn3b,S100a6,Slc7a8,Chrnb4,Slc4a10,Cdh23,Slc18a1,Kcnc1,Tmc7,Kcnmb2,P2ry6,Slc16a11,Atp2a3,Prkcb,Slc4a7,Gria4,Vdr,Fkbp1b,Kcnh5,Fcer1g,Kcnip1,Pvrl1,Slc40a1,Grid1,Cacna1h,Atp8b1,Cacna1b,Cacnb2,Slc7a4,Kcnk9,Pdzk1,Kcnc2,Magt1,Atp9a,Slc22a17…
GO:0051960	regulation of nervous system development	1.04383e-15	-34.4959	803	101	0.0943925	1070	19844	11516,18189,15904,18996,399558,13048,11302,20732,12767,12286,18096,319504,14745,76965,50791,140570,22671,210801,12484,16001,665113,216166,93742,14025,18186,21803,18546,18606,19699,16728,192167,108100,245857,56320,20348,12404,20660,13508,17295,22240,20473,12944,18011,18750,14226,19268,20315,269784,58235,12876,75104,16979,11567,20745,338362,15114,110351,18504,20698,235402,240888,11421,13803,19259,1…	Adcyap1,Nrxn1,Id4,Pou4f1,Flrt2,Cux2,Aatk,Spint1,Cxcr4,Cacna1a,Nkx6-1,Nrcam,Lpar1,Slitrk1,Magi2,Plxnb2,Rnf112,Unc5d,Cd24a,Igf1r,Tnik,Plk5,Pard3,Bcl11a,Nrp1,Tgfb1,Pcp4,Enpp2,Reln,L1cam,Nlgn1,Baiap2,Ssh3,Dbn1,Sema3c,Cbln1,Sorl1,Dscam,Met,Dpysl3,Six3,Crp,Neurl1a,Prkca,Fkbp1b,Ptprf,Cxcl12,Cntn4,Pvrl1,Cpe,Mmd2,Lrrn1,Avil,Spock1,Ust,Hap1,Rap1gap,Pax2,Sphk1,Lingo1,Gpr161,Ace,Enc1,Ptpn5,Cdh4,Dnm3,Chn1,Sli…
GO:0030425	dendrite	1.46959e-15	-34.1538	507	75	0.0693161	1082	20036	170643,93688,12890,50782,12424,16531,12286,14745,16508,50791,11515,319924,16440,15444,18441,16510,11539,19699,12795,16728,192167,108100,94229,56320,16502,12921,234214,17295,68151,14802,18011,18750,15507,70357,12876,14803,58226,12287,15114,268345,110351,19088,19259,19417,20511,18479,103967,20541,104027,98741,210044,56843,21823,12307,16522,110893,18211,18133,67865,110834,140492,19329,13193,65254,19…	Kirrel,Klhl1,Cplx2,Rgs11,Cck,Kcnma1,Cacna1a,Lpar1,Kcnd2,Magi2,Adcy9,Apba1,Itpr3,Hpca,P2ry1,Kcnh1,Adora1,Reln,Plk3,L1cam,Nlgn1,Baiap2,Slc4a10,Dbn1,Kcnc1,Crhr1,Sorbs2,Met,Wls,Gria4,Neurl1a,Prkca,Hspb1,Kcnip1,Cpe,Grid1,Cacna1h,Cacna1b,Hap1,Kcnc2,Rap1gap,Prkar2b,Ptpn5,Rasgrf1,Slc1a2,Pak1,Dnm3,Slc8a1,Synpo,Kcnb2,Adcy2,Trpm5,Th,Calb1,Kcnj6,Slc8a3,Ntrk1,Nov,Rgs10,Chrna3,Kcnn2,Rab17,Dcx,Dpysl5,Ret,Stx3,E…
GO:1902578	single-organism localization	1.77298e-15	-33.9661	2582	230	0.214953	1070	19844	18189,12890,22249,11807,16531,103988,58802,16508,625098,76157,14063,12484,338370,56016,12728,18671,665113,93742,217265,21803,233081,228993,20200,50934,64176,217371,19699,108015,27404,14183,22295,83397,110877,12921,12404,20660,72413,216867,18751,22320,20473,218756,66212,16333,70357,58235,75219,12876,53945,14803,54670,12287,12296,224022,223604,15114,16668,20194,108800,67075,59049,11932,11421,320405…	Nrxn1,Cplx2,Unc13b,Apoa2,Kcnma1,Gck,Kcnmb4,Kcnd2,Slc38a6,Slc35d3,F2rl1,Cd24a,Nalcn,Hebp2,Clcn5,Abcb1a,Tnik,Pard3,Abca5,Tgfb1,Ffar1,Slc17a9,S100a6,Slc7a8,Sv2b,Rab40b,Reln,Chrnb4,Abca8b,Fgfr2,Cdh23,Akap12,Slc18a1,Crhr1,Cbln1,Sorl1,Kcnmb2,Slc16a11,Prkcb,Vamp8,Six3,Slc4a7,Sec61b,Ins1,Kcnip1,Pvrl1,Dusp18,Cpe,Slc40a1,Grid1,Atp8b1,Cacna1b,Cacnb2,Slc7a4,Kcnk9,Hap1,Krt18,S100a10,Ston2,Magt1,Slc22a17,Atp1b…
GO:0007267	cell-cell signaling	1.84993e-15	-33.9236	510	75	0.0700935	1070	19844	11516,18189,27359,12890,22249,18610,27220,16531,224997,12286,58802,19064,21333,12484,21405,319924,20607,233081,235281,64176,11539,20418,192167,108015,14183,12921,54526,17295,72413,24063,20473,14802,14226,14803,12287,12296,108800,18609,320405,17341,18479,20617,14406,100039795,75141,55991,75409,378435,12564,21823,18133,14396,16973,12295,110834,12390,27062,20908,14186,14617,12671,20609,14169,21386,1…	Adcyap1,Nrxn1,Sytl4,Cplx2,Unc13b,Pdyn,Cartpt,Kcnma1,Dlgap1,Cacna1a,Kcnmb4,Ppy,Tac1,Cd24a,Hnf1a,Apba1,Sstr3,Ffar1,Scn3b,Sv2b,Adora1,Shc3,Nlgn1,Chrnb4,Fgfr2,Crhr1,Syt10,Met,Kcnmb2,Spry1,Six3,Gria4,Fkbp1b,Grid1,Cacna1b,Cacnb2,Ston2,Pdx1,Cadps2,Bhlha15,Pak1,Snca,Gabrg2,Ildr2,Rasd2,Panx1,Slitrk5,Mafa,Cdh8,Th,Nov,Gabra3,Lrp5,Cacnb1,Chrna3,Cav2,Cadps,Stx3,Fgfr4,Gjd2,Chrm3,Sstr5,Fgf14,Tbx3,Syt17,Lin7a,Dl…
GO:0048522	positive regulation of cellular process	1.98497e-15	-33.8532	4205	334	0.31215	1070	19844	16010,18189,15904,170643,22249,12424,16531,103988,13048,20732,11515,84004,22671,72565,12484,16001,665113,20440,93742,15444,12124,109731,21803,233081,228993,16597,108015,108100,329650,14183,50723,12921,18516,66102,17060,22320,20473,12944,58805,15507,16979,226075,109032,15114,16870,20194,11932,13653,106522,19126,75409,16591,100182,56222,12390,18111,19698,269389,18753,18053,13483,27206,22350,16848,1…	Igfbp4,Nrxn1,Id4,Kirrel,Unc13b,Cck,Kcnma1,Gck,Cux2,Spint1,Adcy9,Mcam,Rnf112,Uaca,Cd24a,Igf1r,Tnik,St6gal1,Pard3,Hpca,Bik,Maob,Tgfb1,Ffar1,Slc17a9,Klf12,Chrnb4,Baiap2,Med12l,Fgfr2,Icosl,Crhr1,Pbx3,Cxcl16,Blnk,Vamp8,Six3,Crp,Mlxipl,Hspb1,Lrrn1,Glis3,Sp110,Hap1,Lhx2,S100a10,Atp1b2,Egr1,Pkdcc,Prom1,Slitrk5,Kl,Akna,Cited4,Cav2,Nnat,Relb,Tox2,Prkcd,Ngfr,Dpp6,Nrk,Ezr,Lfng,Fgfr4,Myc,Fgf14,Kank1,Sct,Ebf3,…
GO:0044421	extracellular region part	2.15366e-15	-33.7716	3452	287	0.26525	1082	20036	16010,170643,12424,16531,13048,20732,329910,75396,14027,84004,319162,72565,18671,665113,20440,109731,17532,21803,20200,50934,108100,19280,50723,66102,66848,22320,12944,93721,72040,16333,229445,15507,12876,14701,14198,14803,67881,56506,73442,319158,319876,16668,20194,80837,16691,12153,394434,17939,19126,20322,12835,12563,15874,100037258,12307,74338,16552,16591,217203,69692,18753,13386,94284,13483,…	Igfbp4,Kirrel,Cck,Kcnma1,Cux2,Spint1,Acot11,Spp2,Evpl,Mcam,Hist3h2a,Uaca,Abcb1a,Tnik,St6gal1,Maob,Mras,Tgfb1,S100a6,Slc7a8,Baiap2,Ptprs,Icosl,Cxcl16,Fuca2,Vamp8,Crp,Cpn1,Cdhr5,Ins1,Ctso,Hspb1,Cpe,Gng12,Fhit,Grid1,Mdp1,Cib2,Hspa12a,Hist1h4i,Cobll1,Krt18,S100a10,Rhoj,Krt8,Bmp1,Ugt1a9,Naga,Prom1,Sord,Col6a3,Cdh6,Iapp,Dnajc3,Calb1,Slc6a19,Kif12,Kl,Tmem106a,Hddc2,Prkcd,Dlk1,Ugt1a6a,Dpp6,Ezr,Smpdl3a,Lf…
GO:0050789	regulation of biological process	2.46999e-15	-33.6346	9837	655	0.61215	1070	19844	18189,170643,12890,13048,20732,329910,11515,319162,210801,338370,14917,18671,665113,93742,15444,12124,217265,228993,217371,108015,21916,17060,66848,22320,12944,58805,27260,71096,16979,226075,69640,213649,109032,15114,16870,20194,80837,67075,11932,12153,13653,75409,72693,105653,15874,100182,56222,18111,19698,269389,22350,14186,74511,227120,17869,14169,107351,52882,11699,64011,20287,14674,239364,26…	Nrxn1,Kirrel,Cplx2,Cux2,Spint1,Acot11,Adcy9,Hist3h2a,Unc5d,Nalcn,Gucy2c,Abcb1a,Tnik,Pard3,Hpca,Bik,Abca5,Slc17a9,Rab40b,Chrnb4,Tmod1,Blnk,Fuca2,Vamp8,Crp,Mlxipl,Plek2,Sntg1,Lrrn1,Glis3,Fam83g,Arhgef19,Sp110,Hap1,Lhx2,S100a10,Rhoj,Magt1,Atp1b2,Bmp1,Egr1,Slitrk5,Zcchc12,Phyhip,Iapp,Akna,Cited4,Nnat,Relb,Tox2,Ezr,Fgfr4,Lrrc17,Plcl1,Myc,Fgf14,Kank1,Rgs7bp,Ambp,Nrgn,Sct,Gna13,Tspyl5,Cdhr2,Mapk12,F2r,S…
GO:0031175	neuron projection development	2.54704e-15	-33.6038	513	75	0.0700935	1070	19844	11516,93688,399558,12424,12767,12286,319504,76965,13637,140570,210801,12484,16001,665113,18186,19699,16728,237847,108100,192167,14183,20348,13508,18750,20315,22239,19268,269784,58235,13649,75770,15114,16870,235402,72333,12561,19417,18479,14587,108699,16777,320365,75409,12801,14275,17965,18211,432530,67263,20351,18053,19274,13193,117606,65254,20908,235611,27206,15572,11977,13131,12805,21974,18612,…	Adcyap1,Klhl1,Flrt2,Cck,Cxcr4,Cacna1a,Nrcam,Slitrk1,Efna2,Plxnb2,Unc5d,Cd24a,Igf1r,Tnik,Nrp1,Reln,L1cam,Rtn4rl1,Baiap2,Nlgn1,Fgfr2,Sema3c,Dscam,Prkca,Cxcl12,Ugt8a,Ptprf,Cntn4,Pvrl1,Egfr,Brsk2,Hap1,Lhx2,Lingo1,Palld,Cdh4,Rasgrf1,Pak1,Gfra3,Chn1,Lamb1,Fry,Slitrk5,Cnr1,Folr1,Nbl1,Ntrk1,Adcy1,Zswim6,Sema4a,Ngfr,Ptprm,Dcx,Boc,Dpysl5,Stx3,Plxnb1,Nrk,Elavl4,Atp7a,Dab1,Cntn1,Top2b,Etv4,Slit1,Nefh,Fgfr1,S…
GO:0048513	organ development	2.85479e-15	-33.4898	2563	228	0.213084	1070	19844	18996,69539,15904,93688,399558,11807,16531,20732,70691,11302,12737,13982,71228,14027,14063,230103,12484,16001,15444,12124,12804,21803,14734,14281,19699,14183,53626,22295,19280,12404,12921,21916,15245,18516,20473,68151,218756,107586,75691,58235,18782,56739,12876,382639,53945,12411,13649,71602,54670,231470,15114,16870,80837,16691,108800,208659,386463,230909,12153,13653,11421,106522,72333,17133,1912…	Pou4f1,Trnp1,Id4,Klhl1,Flrt2,Apoa2,Kcnma1,Spint1,3830403N18Rik,Aatk,Cldn1,Esr1,Dlg5,Evpl,F2rl1,Npr2,Cd24a,Igf1r,Hpca,Bik,Cntfr,Tgfb1,Gpc3,Fos,Reln,Fgfr2,Insm1,Cdh23,Ptprs,Cbln1,Crhr1,Tmod1,Hhip,Pbx3,Six3,Wls,Slc4a7,Ovol2,Anks6,Pvrl1,Pla2g2d,Rec8,Cpe,Zbtb42,Slc40a1,Cbs,Egfr,Myo1e,Atp8b1,Fras1,Hap1,Lhx2,Rhoj,Krt8,Ston2,Fam20a,Cdsn,Gm572,Bmp1,Egr1,Ace,Pkdcc,Palld,Maff,Prom1,Slitrk5,Th,Acta1,Folr1,Cd…
GO:0048666	neuron development	3.4567e-15	-33.2985	663	88	0.082243	1070	19844	18996,11516,93688,399558,12424,12767,12286,319504,76965,13637,140570,210801,12484,16001,665113,18186,19699,16728,237847,108100,192167,94229,14183,53626,22295,68588,20348,21821,13508,18516,218756,18750,20315,22239,19268,269784,58235,13649,75770,54670,15114,16870,235402,72333,12561,19417,18479,108699,14587,16777,75409,320365,12801,21823,14275,17965,18211,432530,67263,20351,18053,19274,13193,117606,…	Pou4f1,Adcyap1,Klhl1,Flrt2,Cck,Cxcr4,Cacna1a,Nrcam,Slitrk1,Efna2,Plxnb2,Unc5d,Cd24a,Igf1r,Tnik,Nrp1,Reln,L1cam,Rtn4rl1,Baiap2,Nlgn1,Slc4a10,Fgfr2,Insm1,Cdh23,Cthrc1,Sema3c,Ift88,Dscam,Pbx3,Slc4a7,Prkca,Cxcl12,Ugt8a,Ptprf,Cntn4,Pvrl1,Egfr,Brsk2,Atp8b1,Hap1,Lhx2,Lingo1,Palld,Cdh4,Rasgrf1,Pak1,Chn1,Gfra3,Lamb1,Slitrk5,Fry,Cnr1,Th,Folr1,Nbl1,Ntrk1,Adcy1,Zswim6,Sema4a,Ngfr,Ptprm,Dcx,Boc,Ret,Dpysl5,Stx…
GO:0031224	intrinsic component of membrane	4.88007e-15	-32.9536	5391	405	0.374307	1082	20036	170643,18189,16531,12737,58802,625098,75552,11515,84004,22671,210801,271786,12484,338370,58178,16001,14917,20440,18671,12124,109731,217265,233081,228993,69655,50934,108015,27404,14183,19280,381058,53897,50723,12921,26938,72413,66102,216867,22320,66212,72040,74007,224912,70357,16979,14803,72297,67374,224022,12296,223604,67075,11932,394434,70337,19126,246104,75409,12563,225742,98741,241201,223473,7…	Kirrel,Nrxn1,Kcnma1,Cldn1,Kcnmb4,Slc38a6,Paqr9,Adcy9,Mcam,Rnf112,Unc5d,Galnt13,Cd24a,Nalcn,Sorcs1,Igf1r,Gucy2c,St6gal1,Abcb1a,Bik,Maob,Abca5,Ffar1,Slc17a9,Cd164l2,Slc7a8,Chrnb4,Abca8b,Fgfr2,Ptprs,Unc93a,Gal3st1,Icosl,Crhr1,St6galnac5,Kcnmb2,Cxcl16,Slc16a11,Vamp8,Sec61b,Cdhr5,Btbd11,Crb3,Kcnip1,Lrrn1,Grid1,B3gnt3,Jam2,Slc7a4,Cacnb2,Kcnk9,Magt1,Atp1b2,Ugt1a9,Iyd,Prom1,Rhbdl3,Slitrk5,Cdh6,St8sia5,Kc…
GO:0050794	regulation of cellular process	6.66298e-15	-32.6422	9406	630	0.588785	1070	19844	18189,170643,12890,13048,20732,329910,11515,319162,210801,338370,14917,18671,665113,93742,15444,12124,217265,228993,217371,108015,21916,17060,22320,12944,58805,27260,16979,226075,69640,213649,109032,15114,16870,20194,80837,67075,11932,13653,75409,72693,15874,100182,56222,18111,19698,269389,22350,14186,74511,227120,17869,14169,107351,52882,11699,64011,20287,14674,239364,268663,29857,14062,74480,27…	Nrxn1,Kirrel,Cplx2,Cux2,Spint1,Acot11,Adcy9,Hist3h2a,Unc5d,Nalcn,Gucy2c,Abcb1a,Tnik,Pard3,Hpca,Bik,Abca5,Slc17a9,Rab40b,Chrnb4,Tmod1,Blnk,Vamp8,Crp,Mlxipl,Plek2,Lrrn1,Glis3,Fam83g,Arhgef19,Sp110,Hap1,Lhx2,S100a10,Rhoj,Magt1,Atp1b2,Egr1,Slitrk5,Zcchc12,Iapp,Akna,Cited4,Nnat,Relb,Tox2,Ezr,Fgfr4,Lrrc17,Plcl1,Myc,Fgf14,Kank1,Rgs7bp,Ambp,Nrgn,Sct,Gna13,Tspyl5,Cdhr2,Mapk12,F2r,Samd4,Sytl4,Prtn3,Pdyn,Ga…
GO:0023051	regulation of signaling	7.16988e-15	-32.5689	2435	218	0.203738	1070	19844	23957,16010,18189,76829,12890,22249,103988,13048,13982,14600,14063,72565,12484,16001,110385,27280,665113,12124,21803,14734,233081,19699,108015,108100,14183,83397,110877,12921,26950,20660,15245,21752,17060,18751,22320,20473,68151,107586,106347,234353,15507,230972,75104,12411,13649,213649,12287,70097,15114,11853,13653,380705,114774,75141,67338,12307,14275,17965,16591,18211,67865,269275,27373,232431…	Nr0b2,Igfbp4,Nrxn1,Dok5,Cplx2,Unc13b,Gck,Cux2,Esr1,Ghr,F2rl1,Uaca,Cd24a,Igf1r,Pde4c,Phlda3,Tnik,Bik,Tgfb1,Gpc3,Ffar1,Reln,Chrnb4,Baiap2,Fgfr2,Akap12,Slc18a1,Crhr1,Vsnl1,Sorl1,Hhip,Tert,Blnk,Prkcb,Vamp8,Six3,Wls,Ovol2,Ildr1,Psd3,Hspb1,Arhgef16,Mmd2,Cbs,Egfr,Arhgef19,Cacna1b,Sash1,Hap1,Rhoc,Egr1,Tmem102,Pawr,Rasd2,Rffl,Calb1,Folr1,Nbl1,Kl,Ntrk1,Rgs10,Acvr1c,Csnk1e,Gprc5a,Cav2,Nnat,Plekhg6,Axin2,Chs…
GO:1903530	regulation of secretion by cell	9.75726e-15	-32.2608	628	84	0.0785047	1070	19844	11516,23957,14062,18189,22249,27359,102657,27220,11807,12424,103988,12286,18096,11541,21942,21333,14063,21405,233080,110385,20607,109731,18441,21803,14419,233081,18546,11539,192167,110877,12921,26950,54526,18751,22320,68151,12944,18750,106347,14226,20315,14127,15107,13649,58226,75770,12287,15114,26365,20698,18609,11606,320405,20617,55991,12801,14427,18133,269275,16973,242662,110834,18111,213469,2…	Adcyap1,Nr0b2,F2r,Nrxn1,Unc13b,Sytl4,Cd276,Cartpt,Apoa2,Cck,Gck,Cacna1a,Nkx6-1,Adora2b,Tnfrsf9,Tac1,F2rl1,Hnf1a,Ffar3,Pde4c,Sstr3,Maob,P2ry1,Tgfb1,Gal,Ffar1,Pcp4,Adora1,Nlgn1,Slc18a1,Crhr1,Vsnl1,Syt10,Prkcb,Vamp8,Wls,Crp,Prkca,Ildr1,Fkbp1b,Cxcl12,Fcer1g,Hadh,Egfr,Cacna1h,Brsk2,Cacna1b,Hap1,Ceacam1,Sphk1,Pdx1,Agt,Cadps2,Snca,Panx1,Cnr1,Galr1,Nov,Acvr1c,Lrp5,Rims3,Chrna3,Nnat,Lgi3,Cadps,P2ry12,Src,…
GO:0009987	cellular process	1.1745e-14	-32.0754	12722	800	0.747664	1070	19844	18189,170643,93688,12890,13048,20732,12737,329910,75396,14027,625098,11515,319162,210801,338370,14917,18671,665113,93742,12124,15444,217265,228993,20200,72236,217371,108015,19280,53897,21916,17060,22320,12944,93721,58805,66212,27260,229445,71096,56739,72297,226075,69640,109032,15114,16870,319876,225266,78933,20194,80837,67075,11932,12153,13653,382913,20322,75409,72693,105653,233115,100182,56222,1…	Nrxn1,Kirrel,Klhl1,Cplx2,Cux2,Spint1,Cldn1,Acot11,Spp2,Evpl,Slc38a6,Adcy9,Hist3h2a,Unc5d,Nalcn,Gucy2c,Abcb1a,Tnik,Pard3,Bik,Hpca,Abca5,Slc17a9,S100a6,Tsnaxip1,Rab40b,Chrnb4,Ptprs,Gal3st1,Tmod1,Blnk,Vamp8,Crp,Cpn1,Mlxipl,Sec61b,Plek2,Ctso,Sntg1,Rec8,B3gnt3,Glis3,Fam83g,Sp110,Hap1,Lhx2,Cobll1,Klhl14,Agbl4,S100a10,Rhoj,Magt1,Atp1b2,Bmp1,Egr1,Neil2,Sord,Slitrk5,Zcchc12,Phyhip,Dpy19l3,Akna,Cited4,Relb…
GO:0030424	axon	1.17796e-14	-32.0724	472	70	0.064695	1082	20036	11516,12890,22249,12424,16531,11302,13982,319504,11515,21333,16001,238988,22283,93742,15444,18186,16510,21803,18546,11539,64176,19699,16728,56320,16502,13508,14802,18750,15507,58235,12287,20745,15114,20970,268345,110351,20698,72333,14417,20511,19259,18479,103967,20617,14406,114774,104027,12801,12564,21823,12307,16522,18211,18133,67865,117606,19713,14473,12671,12550,17869,338367,13527,380684,64011…	Adcyap1,Cplx2,Unc13b,Cck,Kcnma1,Aatk,Esr1,Nrcam,Adcy9,Tac1,Igf1r,Erc2,Ush2a,Pard3,Hpca,Nrp1,Kcnh1,Tgfb1,Pcp4,Adora1,Sv2b,Reln,L1cam,Dbn1,Kcnc1,Dscam,Gria4,Prkca,Hspb1,Pvrl1,Cacna1b,Spock1,Hap1,Sdc3,Kcnc2,Rap1gap,Sphk1,Palld,Gad2,Slc1a2,Ptpn5,Pak1,Dnm3,Snca,Gabrg2,Pawr,Synpo,Cnr1,Cdh8,Th,Calb1,Kcnj6,Ntrk1,Nov,Rgs10,Boc,Ret,Gc,Chrm3,Cdh1,Myc,Myo1d,Dtna,Nefh,Nrgn,Dlg2,Pde2a,Ptprz1,Rtn4r,Hcn4
GO:0022603	regulation of anatomical structure morphogenesis	1.3072e-14	-31.9683	884	105	0.0981308	1070	19844	13048,11302,12286,67122,18096,13982,14745,208177,11541,140570,665113,20440,227753,14025,18186,21803,14419,18606,19699,16728,192167,108100,14183,245857,56320,17909,68588,20348,12591,15245,13508,21821,17295,24063,101543,18751,22337,107586,18750,19268,20315,15507,12810,12876,319909,338362,26564,70097,15114,20194,80837,18504,20698,14369,235402,11601,11606,22379,12561,103967,108699,20472,13860,22439,2…	Cux2,Aatk,Cacna1a,Nrarp,Nkx6-1,Esr1,Lpar1,Phldb2,Adora2b,Plxnb2,Tnik,St6gal1,Gsn,Bcl11a,Nrp1,Tgfb1,Gal,Enpp2,Reln,L1cam,Nlgn1,Baiap2,Fgfr2,Ssh3,Dbn1,Myo10,Cthrc1,Sema3c,Cdx2,Hhip,Dscam,Ift88,Met,Spry1,Wtip,Prkcb,Vdr,Ovol2,Prkca,Ptprf,Cxcl12,Hspb1,Coch,Cpe,Ism1,Ust,Ror2,Sash1,Hap1,S100a10,Rhoj,Pax2,Sphk1,Fzd7,Lingo1,Angpt2,Agt,Fmnl3,Cdh4,Dnm3,Chn1,Six2,Eps8,Xk,Vash2,Hdac5,Ntrk1,Rhou,Csnk1e,Il1f9,C…
GO:0043269	regulation of ion transport	1.51483e-14	-31.8209	564	78	0.0728972	1070	19844	11516,14062,12424,16531,103988,12767,12286,16508,381290,382571,12294,338370,12728,56746,109731,18441,16510,21803,14419,233081,235281,18546,11539,19699,192167,110877,16502,12921,18751,22320,22393,22337,14226,238271,20315,70357,58226,12287,12296,15114,59020,268345,11932,11421,11606,19417,20541,20617,114774,18670,26399,12801,98741,56843,54377,238076,16522,12295,110834,11838,18753,11847,70839,11944,7…	Adcyap1,F2r,Cck,Kcnma1,Gck,Cxcr4,Cacna1a,Kcnd2,Atp2b4,Kcnf1,Cacna2d3,Nalcn,Clcn5,Tex101,Maob,P2ry1,Kcnh1,Tgfb1,Gal,Ffar1,Scn3b,Pcp4,Adora1,Reln,Nlgn1,Slc18a1,Kcnc1,Crhr1,Prkcb,Vamp8,Wfs1,Vdr,Fkbp1b,Kcnh5,Cxcl12,Kcnip1,Cacna1h,Cacna1b,Cacnb2,Hap1,Pdzk1,Kcnc2,Atp1b2,Ace,Agt,Rasgrf1,Slc8a1,Snca,Pawr,Abcb4,Map2k6,Cnr1,Kcnb2,Trpm5,Cacng4,Kcns3,Kcnj6,Cacnb1,Chrna3,Arc,Prkcd,Arg2,P2ry12,Atp4a,Ano9,Dpp6,…
GO:0044708	single-organism behavior	1.72137e-14	-31.6931	412	64	0.0598131	1070	19844	11516,18189,93688,27220,12424,16531,13048,53901,12286,14266,76965,18574,16508,21333,19085,16440,20418,19699,108015,94229,22295,12921,21916,17295,18516,18750,239102,20315,170719,13649,19088,104111,13653,20511,19259,18479,53324,20617,14406,16777,13860,75409,12801,21823,11522,12307,18211,110893,432530,13482,110834,83429,56747,15572,13131,14169,16002,14652,20287,239250,140477,71816,19283,242202	Adcyap1,Nrxn1,Klhl1,Cartpt,Cck,Kcnma1,Cux2,Rcan2,Cacna1a,Aff2,Slitrk1,Pde1b,Kcnd2,Tac1,Prkar1b,Itpr3,Shc3,Reln,Chrnb4,Slc4a10,Cdh23,Crhr1,Tmod1,Met,Pbx3,Prkca,Zfhx2,Cxcl12,Oxr1,Egfr,Prkar2b,Adcy3,Egr1,Slc1a2,Ptpn5,Pak1,Nptx2,Snca,Gabrg2,Lamb1,Eps8,Slitrk5,Cnr1,Th,Adh1,Calb1,Ntrk1,Slc8a3,Adcy1,Dpp4,Chrna3,Ctns,Sez6l,Elavl4,Dab1,Fgf14,Igf2,Glp1r,Sct,Slitrk6,Dmbx1,Rnf180,Ptprz1,Pde5a
GO:0044765	single-organism transport	2.08409e-14	-31.5019	2385	213	0.199065	1070	19844	18189,12890,22249,11807,103988,16531,58802,16508,625098,76157,14063,12484,338370,56016,12728,18671,93742,217265,21803,233081,228993,20200,50934,64176,108015,27404,14183,22295,83397,110877,12921,12404,20660,72413,216867,18751,22320,20473,218756,66212,16333,70357,58235,75219,53945,14803,54670,12287,12296,224022,223604,15114,16668,108800,67075,59049,11932,11421,320405,114774,98741,223473,21823,70358…	Nrxn1,Cplx2,Unc13b,Apoa2,Gck,Kcnma1,Kcnmb4,Kcnd2,Slc38a6,Slc35d3,F2rl1,Cd24a,Nalcn,Hebp2,Clcn5,Abcb1a,Pard3,Abca5,Tgfb1,Ffar1,Slc17a9,S100a6,Slc7a8,Sv2b,Chrnb4,Abca8b,Fgfr2,Cdh23,Akap12,Slc18a1,Crhr1,Cbln1,Sorl1,Kcnmb2,Slc16a11,Prkcb,Vamp8,Six3,Slc4a7,Sec61b,Ins1,Kcnip1,Pvrl1,Dusp18,Slc40a1,Grid1,Atp8b1,Cacna1b,Cacnb2,Slc7a4,Kcnk9,Hap1,Krt18,Ston2,Magt1,Slc22a17,Atp1b2,Ace,Cadps2,Pawr,Kcnb2,Nipal…
GO:0031988	membrane-bounded vesicle	2.45173e-14	-31.3394	3019	255	0.235675	1082	20036	59083,18189,170643,399558,102657,11807,103988,16531,13048,20732,20832,329910,75396,14735,14027,68631,319162,72565,72003,56016,27280,57278,18671,665113,20440,109731,21803,17532,14734,20200,69987,50934,64176,12653,108100,69524,19280,50723,11568,20660,18751,66848,22320,68151,12944,72040,327814,230163,13110,16333,13135,15507,12810,12876,14701,14198,53945,14803,67881,73442,13649,71602,223604,26363,319…	Fetub,Nrxn1,Kirrel,Flrt2,Cd276,Apoa2,Gck,Kcnma1,Cux2,Spint1,Ssr4,Acot11,Spp2,Gpc4,Evpl,Cryl1,Hist3h2a,Uaca,Synpr,Hebp2,Phlda3,Bcam,Abcb1a,Tnik,St6gal1,Maob,Tgfb1,Mras,Gpc3,S100a6,1700026L06Rik,Slc7a8,Sv2b,Chgb,Baiap2,Esam,Ptprs,Icosl,Aebp1,Sorl1,Prkcb,Fuca2,Vamp8,Wls,Crp,Cdhr5,Ppfia2,Aldob,Cyp2j6,Ins1,Dad1,Hspb1,Coch,Cpe,Gng12,Fhit,Slc40a1,Grid1,Mdp1,Hspa12a,Egfr,Myo1e,Kcnk9,Btd,Hist1h4i,Hap1,Cob…
GO:0051046	regulation of secretion	3.06963e-14	-31.1146	676	87	0.0813084	1070	19844	11516,23957,14062,18189,22249,27359,102657,27220,11807,12424,103988,12286,18096,11541,21942,21333,14063,21405,233080,110385,20607,109731,18441,21803,14419,233081,18546,11539,192167,110877,12921,26950,54526,18751,22320,68151,231832,12944,18750,106347,14226,20315,14127,15107,13649,58226,75770,12287,15114,26365,20698,18609,11606,320405,20617,55991,26399,12801,14427,18133,269275,16973,242662,110834,1…	Adcyap1,Nr0b2,F2r,Nrxn1,Unc13b,Sytl4,Cd276,Cartpt,Apoa2,Cck,Gck,Cacna1a,Nkx6-1,Adora2b,Tnfrsf9,Tac1,F2rl1,Hnf1a,Ffar3,Pde4c,Sstr3,Maob,P2ry1,Tgfb1,Gal,Ffar1,Pcp4,Adora1,Nlgn1,Slc18a1,Crhr1,Vsnl1,Syt10,Prkcb,Vamp8,Wls,Tmem184a,Crp,Prkca,Ildr1,Fkbp1b,Cxcl12,Fcer1g,Hadh,Egfr,Cacna1h,Brsk2,Cacna1b,Hap1,Ceacam1,Sphk1,Pdx1,Agt,Cadps2,Snca,Panx1,Map2k6,Cnr1,Galr1,Nov,Acvr1c,Lrp5,Rims3,Chrna3,Nnat,Lgi3,C…
GO:0010646	regulation of cell communication	4.22563e-14	-30.795	2476	218	0.203738	1070	19844	23957,16010,18189,76829,12890,22249,103988,13048,13982,14600,14063,72565,12484,16001,110385,27280,665113,12124,21803,14734,233081,228993,19699,108015,108100,14183,83397,110877,12921,26950,20660,15245,21752,17060,18751,22320,20473,68151,107586,106347,234353,15507,230972,75104,12411,13649,213649,12287,70097,15114,11853,13653,380705,114774,75141,67338,12307,14275,17965,16591,18211,67865,269275,18718…	Nr0b2,Igfbp4,Nrxn1,Dok5,Cplx2,Unc13b,Gck,Cux2,Esr1,Ghr,F2rl1,Uaca,Cd24a,Igf1r,Pde4c,Phlda3,Tnik,Bik,Tgfb1,Gpc3,Ffar1,Slc17a9,Reln,Chrnb4,Baiap2,Fgfr2,Akap12,Slc18a1,Crhr1,Vsnl1,Sorl1,Hhip,Tert,Blnk,Prkcb,Vamp8,Six3,Wls,Ovol2,Ildr1,Psd3,Hspb1,Arhgef16,Mmd2,Cbs,Egfr,Arhgef19,Cacna1b,Sash1,Hap1,Rhoc,Egr1,Tmem102,Pawr,Rasd2,Rffl,Calb1,Folr1,Nbl1,Kl,Ntrk1,Rgs10,Acvr1c,Pip4k2a,Csnk1e,Gprc5a,Cav2,Nnat,P…
GO:0051240	positive regulation of multicellular organismal process	5.62499e-14	-30.509	1404	143	0.133645	1070	19844	18189,15904,399558,102657,11807,13048,20732,21338,14600,14063,22671,12484,18585,16001,93742,21803,14281,19699,108015,108100,14183,50723,12404,21752,18751,22320,12944,107586,15507,16979,75104,13649,70097,15114,12153,13653,11421,106522,19126,114774,75409,226841,17965,16591,18211,12006,18053,235611,22350,14186,15377,17869,216021,21804,110058,16002,14182,20287,64085,19207,16334,242202,16869,14062,115…	Nrxn1,Id4,Flrt2,Cd276,Apoa2,Cux2,Spint1,Tacr3,Ghr,F2rl1,Rnf112,Cd24a,Pde9a,Igf1r,Pard3,Tgfb1,Fos,Reln,Chrnb4,Baiap2,Fgfr2,Icosl,Cbln1,Tert,Prkcb,Vamp8,Crp,Ovol2,Hspb1,Lrrn1,Mmd2,Egfr,Sash1,Hap1,Bmp1,Egr1,Ace,Pkdcc,Prom1,Pawr,Slitrk5,Vash2,Nbl1,Kl,Ntrk1,Axin2,Ngfr,Plxnb1,Ezr,Fgfr4,Foxa3,Myc,Stox1,Tgfb1i1,Syt17,Igf2,Fgfr1,Sct,Clstn2,Ptch2,Ins2,Pde5a,Lhx1,F2r,Adcyap1,Cartpt,Cxcr4,Nkx6-1,Lpar1,Adora2…
GO:0005623	cell	5.66449e-14	-30.502	13983	861	0.795749	1082	20036	18189,170643,93688,29877,12890,13048,20732,12737,329910,14027,625098,11515,319162,210801,338370,14917,18671,665113,93742,12124,15444,217265,20200,72236,69987,217371,108015,381058,53897,21916,17060,22320,12944,58805,66212,27260,16333,229445,71096,56739,72297,226075,69640,109032,15114,16870,225266,78933,20194,80837,67075,11932,12153,13653,76071,382913,20322,72693,50760,70358,15874,233115,100182,562…	Nrxn1,Kirrel,Klhl1,Hdgfrp3,Cplx2,Cux2,Spint1,Cldn1,Acot11,Evpl,Slc38a6,Adcy9,Hist3h2a,Unc5d,Nalcn,Gucy2c,Abcb1a,Tnik,Pard3,Bik,Hpca,Abca5,S100a6,Tsnaxip1,1700026L06Rik,Rab40b,Chrnb4,Unc93a,Gal3st1,Tmod1,Blnk,Vamp8,Crp,Mlxipl,Sec61b,Plek2,Ins1,Ctso,Sntg1,Rec8,B3gnt3,Glis3,Fam83g,Sp110,Hap1,Lhx2,Klhl14,Agbl4,S100a10,Rhoj,Magt1,Atp1b2,Bmp1,Egr1,Jakmip1,Neil2,Sord,Zcchc12,Fbxo17,Steap1,Iapp,Dpy19l3,A…
GO:0045595	regulation of cell differentiation	6.15348e-14	-30.4192	1488	149	0.139252	1070	19844	15904,18996,399558,102657,13048,11302,20732,230103,22671,210801,12484,16001,665113,20440,217265,21803,14281,19699,108100,14183,53626,245857,20660,20473,12944,107586,269784,75104,20745,319158,15114,20194,11421,106522,17133,19126,108699,15874,15184,17965,12006,20351,214685,18053,117606,13386,235611,74511,15377,12550,17869,107351,21804,110058,20562,14182,18506,19207,16334,18605,242202,16869,11516,27…	Id4,Pou4f1,Flrt2,Cd276,Cux2,Aatk,Spint1,Npr2,Rnf112,Unc5d,Cd24a,Igf1r,Tnik,St6gal1,Abca5,Tgfb1,Fos,Reln,Baiap2,Fgfr2,Insm1,Ssh3,Sorl1,Six3,Crp,Ovol2,Cntn4,Mmd2,Spock1,Hist1h4i,Hap1,S100a10,Ace,Pkdcc,Maff,Prom1,Chn1,Iapp,Hdac5,Nbl1,Axin2,Sema4a,Chadl,Ngfr,Boc,Dlk1,Plxnb1,Lrrc17,Foxa3,Cdh1,Myc,Kank1,Tgfb1i1,Syt17,Slit1,Fgfr1,Pax4,Ptch2,Ins2,Enpp1,Pde5a,Lhx1,Adcyap1,Cartpt,Nrarp,Cacna1a,Cxcr4,Nkx6-1…
GO:0051128	regulation of cellular component organization	6.47276e-14	-30.3686	1970	183	0.171028	1070	19844	16010,18189,170643,22249,399558,11807,12424,13048,11302,13982,14063,12484,69697,16001,665113,20440,93742,15444,12124,21803,14734,228993,19699,108100,14183,53626,245857,12404,21916,20660,66102,22320,12944,107586,12810,58235,230972,16979,54670,213649,20745,15114,20194,80837,108800,380705,11421,106522,72333,108699,104027,210789,75409,107581,18211,69581,18718,27373,12006,20351,214685,18053,18753,7574…	Igfbp4,Nrxn1,Kirrel,Unc13b,Flrt2,Apoa2,Cck,Cux2,Aatk,Esr1,F2rl1,Cd24a,Camsap3,Igf1r,Tnik,St6gal1,Pard3,Hpca,Bik,Tgfb1,Gpc3,Slc17a9,Reln,Baiap2,Fgfr2,Insm1,Ssh3,Cbln1,Tmod1,Sorl1,Cxcl16,Vamp8,Crp,Ovol2,Coch,Pvrl1,Arhgef16,Lrrn1,Atp8b1,Arhgef19,Spock1,Hap1,S100a10,Rhoj,Ston2,Tmem102,Ace,Pkdcc,Palld,Chn1,Synpo,Tbc1d4,Slitrk5,Col16a1,Ntrk1,Rhou,Pip4k2a,Csnk1e,Axin2,Sema4a,Chadl,Ngfr,Prkcd,Svip,Plxnb1…
GO:0016021	integral component of membrane	6.61045e-14	-30.3475	5258	392	0.362292	1082	20036	170643,18189,16531,12737,58802,625098,75552,11515,84004,22671,210801,271786,338370,58178,16001,14917,20440,18671,12124,109731,217265,233081,228993,69655,50934,108015,27404,14183,19280,381058,53897,50723,12921,26938,72413,66102,216867,22320,66212,72040,74007,224912,70357,16979,14803,72297,67374,224022,12296,223604,67075,11932,394434,70337,19126,246104,75409,12563,225742,98741,241201,223473,70358,2…	Kirrel,Nrxn1,Kcnma1,Cldn1,Kcnmb4,Slc38a6,Paqr9,Adcy9,Mcam,Rnf112,Unc5d,Galnt13,Nalcn,Sorcs1,Igf1r,Gucy2c,St6gal1,Abcb1a,Bik,Maob,Abca5,Ffar1,Slc17a9,Cd164l2,Slc7a8,Chrnb4,Abca8b,Fgfr2,Ptprs,Unc93a,Gal3st1,Icosl,Crhr1,St6galnac5,Kcnmb2,Cxcl16,Slc16a11,Vamp8,Sec61b,Cdhr5,Btbd11,Crb3,Kcnip1,Lrrn1,Grid1,B3gnt3,Jam2,Slc7a4,Cacnb2,Kcnk9,Magt1,Atp1b2,Ugt1a9,Iyd,Prom1,Rhbdl3,Slitrk5,Cdh6,St8sia5,Kcnb2,Cd…
GO:0030182	neuron differentiation	7.09708e-14	-30.2765	832	99	0.0925234	1070	19844	18996,11516,15904,93688,399558,12424,16531,12767,12286,18096,319504,76965,13637,140570,18032,210801,12484,16001,22283,665113,18186,19699,16728,237847,108100,192167,94229,14183,53626,22295,68588,20348,12404,21821,13508,18516,218756,18750,234353,20315,22239,19268,269784,58235,13649,75770,54670,15114,16870,235402,72333,12561,19417,18479,108699,19126,14587,16777,75409,320365,12801,21823,14275,17965,1…	Pou4f1,Adcyap1,Id4,Klhl1,Flrt2,Cck,Kcnma1,Cxcr4,Cacna1a,Nkx6-1,Nrcam,Slitrk1,Efna2,Plxnb2,Nfix,Unc5d,Cd24a,Igf1r,Ush2a,Tnik,Nrp1,Reln,L1cam,Rtn4rl1,Baiap2,Nlgn1,Slc4a10,Fgfr2,Insm1,Cdh23,Cthrc1,Sema3c,Cbln1,Ift88,Dscam,Pbx3,Slc4a7,Prkca,Psd3,Cxcl12,Ugt8a,Ptprf,Cntn4,Pvrl1,Egfr,Brsk2,Atp8b1,Hap1,Lhx2,Lingo1,Palld,Cdh4,Rasgrf1,Pak1,Chn1,Prom1,Gfra3,Lamb1,Slitrk5,Fry,Cnr1,Th,Folr1,Nbl1,Ntrk1,Ier2,Ad…
GO:0044464	cell part	8.17555e-14	-30.135	13976	860	0.794824	1082	20036	18189,170643,93688,29877,12890,13048,20732,12737,329910,14027,625098,11515,319162,210801,338370,14917,18671,665113,93742,12124,15444,217265,20200,72236,69987,217371,108015,381058,53897,21916,17060,22320,12944,58805,66212,27260,16333,229445,71096,56739,72297,226075,69640,109032,15114,16870,225266,78933,20194,80837,67075,11932,12153,13653,76071,382913,20322,72693,50760,70358,15874,233115,100182,562…	Nrxn1,Kirrel,Klhl1,Hdgfrp3,Cplx2,Cux2,Spint1,Cldn1,Acot11,Evpl,Slc38a6,Adcy9,Hist3h2a,Unc5d,Nalcn,Gucy2c,Abcb1a,Tnik,Pard3,Bik,Hpca,Abca5,S100a6,Tsnaxip1,1700026L06Rik,Rab40b,Chrnb4,Unc93a,Gal3st1,Tmod1,Blnk,Vamp8,Crp,Mlxipl,Sec61b,Plek2,Ins1,Ctso,Sntg1,Rec8,B3gnt3,Glis3,Fam83g,Sp110,Hap1,Lhx2,Klhl14,Agbl4,S100a10,Rhoj,Magt1,Atp1b2,Bmp1,Egr1,Jakmip1,Neil2,Sord,Zcchc12,Fbxo17,Steap1,Iapp,Dpy19l3,A…
GO:0040012	regulation of locomotion	1.07582e-13	-29.8605	727	90	0.0841121	1070	19844	14062,399558,14388,12767,18096,319415,14745,208177,68813,50791,84004,140570,21333,14063,210801,16001,20440,227753,18186,21803,18606,11539,19699,53626,56320,20348,20660,13508,233571,17295,66102,22240,66848,18750,20315,15507,13649,26564,70097,20970,20698,20733,13653,380705,11421,11601,11606,18479,20541,20617,114774,67338,16777,238130,53868,19279,12385,17965,15184,117600,18133,269275,67263,12977,203…	F2r,Flrt2,Gab1,Cxcr4,Nkx6-1,Hs3st5,Lpar1,Phldb2,Dock5,Magi2,Mcam,Plxnb2,Tac1,F2rl1,Unc5d,Igf1r,St6gal1,Gsn,Nrp1,Tgfb1,Enpp2,Adora1,Reln,Insm1,Dbn1,Sema3c,Sorl1,Dscam,P2ry6,Met,Cxcl16,Dpysl3,Fuca2,Prkca,Cxcl12,Hspb1,Egfr,Ror2,Sash1,Sdc3,Sphk1,Spint2,Egr1,Tmem102,Ace,Angpt2,Agt,Pak1,Slc8a1,Snca,Pawr,Rffl,Lamb1,Dock4,Rab25,Ptprr,Ctnna1,Nbl1,Hdac5,Srgap1,Nov,Acvr1c,Zswim6,Csf1,Sema4a,Ptprm,P2ry12,Ret…
GO:0051270	regulation of cellular component movement	1.26301e-13	-29.7001	729	90	0.0841121	1070	19844	14062,399558,14388,12767,18096,14745,208177,68813,50791,84004,140570,21333,14063,210801,16001,227753,18186,21803,235281,18606,11539,19699,53626,56320,20348,20660,13508,233571,17295,66102,22240,18750,20315,15507,13649,26564,70097,15114,20970,20698,20733,13653,380705,11421,11601,11606,18479,20541,13506,114774,67338,16777,238130,53868,19279,12385,17965,15184,117600,18133,269275,67263,12977,20351,192…	F2r,Flrt2,Gab1,Cxcr4,Nkx6-1,Lpar1,Phldb2,Dock5,Magi2,Mcam,Plxnb2,Tac1,F2rl1,Unc5d,Igf1r,Gsn,Nrp1,Tgfb1,Scn3b,Enpp2,Adora1,Reln,Insm1,Dbn1,Sema3c,Sorl1,Dscam,P2ry6,Met,Cxcl16,Dpysl3,Prkca,Cxcl12,Hspb1,Egfr,Ror2,Sash1,Hap1,Sdc3,Sphk1,Spint2,Egr1,Tmem102,Ace,Angpt2,Agt,Pak1,Slc8a1,Dsc2,Pawr,Rffl,Lamb1,Dock4,Rab25,Ptprr,Ctnna1,Nbl1,Hdac5,Srgap1,Nov,Acvr1c,Zswim6,Csf1,Sema4a,Ptprm,P2ry12,Ret,Ppp2r3a,P…
GO:0031344	regulation of cell projection organization	1.57486e-13	-29.4794	543	74	0.0691589	1070	19844	11516,13048,11302,12286,18096,319504,14745,50791,140570,14063,12484,16001,665113,216166,14025,18186,18546,18606,19699,16728,192167,108100,245857,56320,17909,20348,13508,21821,17295,22240,12944,18011,14226,19268,20315,11567,54670,20745,338362,15114,110351,20698,235402,13803,19259,12561,103967,108699,22439,12801,98845,110834,20351,19329,18053,18753,19713,235611,57784,20779,15572,22350,13131,14972,1…	Adcyap1,Cux2,Aatk,Cacna1a,Nkx6-1,Nrcam,Lpar1,Magi2,Plxnb2,F2rl1,Cd24a,Igf1r,Tnik,Plk5,Bcl11a,Nrp1,Pcp4,Enpp2,Reln,L1cam,Nlgn1,Baiap2,Ssh3,Dbn1,Myo10,Sema3c,Dscam,Ift88,Met,Dpysl3,Crp,Neurl1a,Fkbp1b,Ptprf,Cxcl12,Avil,Atp8b1,Spock1,Ust,Hap1,Rap1gap,Sphk1,Lingo1,Enc1,Ptpn5,Cdh4,Dnm3,Chn1,Xk,Cnr1,Eps8l2,Chrna3,Sema4a,Rab17,Ngfr,Prkcd,Ret,Plxnb1,Bin3,Src,Elavl4,Ezr,Dab1,H2-K1,Cntn1,Kank1,Syt17,Hnf4a,S…
GO:0060284	regulation of cell development	1.68763e-13	-29.4103	894	103	0.0962617	1070	19844	11516,15904,18996,399558,13048,11302,20732,12767,12286,18096,319504,14745,208177,50791,140570,230103,22671,210801,12484,16001,665113,216166,20440,14025,18186,21803,14419,18546,18606,19699,16728,192167,108100,245857,56320,20348,20660,13508,17295,22240,20473,12944,22337,18011,107586,73121,14226,19268,20315,269784,75104,11567,20745,338362,15114,20194,110351,18504,20698,235402,11421,13803,19259,12561…	Adcyap1,Id4,Pou4f1,Flrt2,Cux2,Aatk,Spint1,Cxcr4,Cacna1a,Nkx6-1,Nrcam,Lpar1,Phldb2,Magi2,Plxnb2,Npr2,Rnf112,Unc5d,Cd24a,Igf1r,Tnik,Plk5,St6gal1,Bcl11a,Nrp1,Tgfb1,Gal,Pcp4,Enpp2,Reln,L1cam,Nlgn1,Baiap2,Ssh3,Dbn1,Sema3c,Sorl1,Dscam,Met,Dpysl3,Six3,Crp,Vdr,Neurl1a,Ovol2,Fam101a,Fkbp1b,Ptprf,Cxcl12,Cntn4,Mmd2,Avil,Spock1,Ust,Hap1,S100a10,Rap1gap,Pax2,Sphk1,Lingo1,Ace,Enc1,Ptpn5,Cdh4,Dnm3,Chn1,Xk,Cnr1,…
GO:0035556	intracellular signal transduction	1.952e-13	-29.2648	1169	124	0.115888	1070	19844	11516,14062,76829,22249,58200,50782,13599,103988,11302,14388,53901,12767,329910,68813,12319,11515,14600,230103,72565,16001,27280,75292,665113,14917,16440,227753,16510,21803,17532,14419,26559,20418,270192,217371,12795,108100,18160,56527,18751,17060,12051,18750,234353,27260,14226,12925,238271,15507,14579,14198,13649,75770,26564,19739,240505,56489,80837,268345,140743,11853,18504,20698,94212,18609,10…	Adcyap1,F2r,Dok5,Unc13b,Ppp1r1a,Rgs11,Ecel1,Gck,Aatk,Gab1,Rcan2,Cxcr4,Acot11,Dock5,Car8,Adcy9,Ghr,Npr2,Uaca,Igf1r,Phlda3,Prkd3,Tnik,Gucy2c,Itpr3,Gsn,Kcnh1,Tgfb1,Mras,Gal,Hunk,Shc3,Rab6b,Rab40b,Plk3,Baiap2,Npr1,Mast1,Prkcb,Blnk,Bcl3,Prkca,Psd3,Plek2,Fkbp1b,Crip1,Kcnh5,Hspb1,Gem,Fhit,Egfr,Brsk2,Ror2,Rgs9,Cdc42bpg,Ikbke,Rhoj,Kcnc2,Rem2,Rhoc,Pax2,Sphk1,Pag1,Pdx1,Adcy3,Lingo1,Bok,Agt,Dock9,Rasgrf1,Pak…
GO:0005737	cytoplasm	2.80076e-13	-28.9037	9191	612	0.565619	1082	20036	18189,170643,93688,29877,12890,329910,14027,14917,665113,93742,12124,15444,217265,20200,72236,69987,217371,53897,21916,17060,22320,58805,66212,27260,16333,229445,71096,72297,226075,69640,15114,225266,78933,20194,67075,11932,12153,13653,76071,382913,20322,70358,56222,18111,19698,18675,65254,94284,54710,22350,14186,227120,17869,18669,14169,107351,52882,64011,93961,14674,29857,14062,74008,74480,2735…	Nrxn1,Kirrel,Klhl1,Hdgfrp3,Cplx2,Acot11,Evpl,Gucy2c,Tnik,Pard3,Bik,Hpca,Abca5,S100a6,Tsnaxip1,1700026L06Rik,Rab40b,Gal3st1,Tmod1,Blnk,Vamp8,Mlxipl,Sec61b,Plek2,Ins1,Ctso,Sntg1,B3gnt3,Glis3,Fam83g,Hap1,Klhl14,Agbl4,S100a10,Magt1,Atp1b2,Bmp1,Egr1,Jakmip1,Neil2,Sord,Steap1,Cited4,Nnat,Relb,Phex,Dpysl5,Ugt1a6a,Hs3st3b1,Ezr,Fgfr4,Plcl1,Myc,Abcb1b,Fgf14,Kank1,Rgs7bp,Nrgn,B3galt5,Gna13,Mapk12,F2r,Arsg,S…
GO:0009653	anatomical structure morphogenesis	2.86844e-13	-28.8798	1973	181	0.169159	1070	19844	18996,69539,15904,399558,109242,12424,20732,13982,24084,71228,84004,210801,16001,665113,93742,21803,14734,19699,14183,22295,12404,21916,15245,20473,68151,218756,107586,22239,224912,58235,12876,53945,12411,13649,71602,54670,231470,16870,80837,16691,208659,386463,11421,106522,72333,108699,19126,75409,21823,11459,14275,17965,15184,18211,12006,58250,20351,18053,117606,65254,235611,57784,27206,16848,1…	Pou4f1,Trnp1,Id4,Flrt2,Kif24,Cck,Spint1,Esr1,Tekt2,Dlg5,Mcam,Unc5d,Igf1r,Tnik,Pard3,Tgfb1,Gpc3,Reln,Fgfr2,Cdh23,Cbln1,Tmod1,Hhip,Six3,Wls,Slc4a7,Ovol2,Ugt8a,Crb3,Pvrl1,Cpe,Slc40a1,Cbs,Egfr,Myo1e,Atp8b1,Fras1,Lhx2,Rhoj,Krt8,Fam20a,Cdsn,Ace,Pkdcc,Palld,Chn1,Prom1,Slitrk5,Th,Acta1,Folr1,Nbl1,Hdac5,Ntrk1,Axin2,Chst11,Sema4a,Ngfr,Boc,Dpysl5,Plxnb1,Bin3,Nrk,Lfng,Atp7a,Foxa3,Cdh1,Capn1,Myc,Top2b,Tgfb1i1…
GO:0060341	regulation of cellular localization	4.8302e-13	-28.3587	1144	121	0.113084	1070	19844	11516,23957,14062,18189,22249,27359,102657,27220,11807,12424,103988,12286,18096,11541,21942,50791,21333,14063,72565,21405,233080,110385,56746,20607,93742,15444,109731,18441,227753,234515,21803,14419,233081,228993,18546,11539,12795,192167,56320,110877,12921,26950,54526,20660,18751,22320,68151,12944,18750,106347,14226,20315,14127,15107,230972,13649,58226,75770,12287,15114,59020,26365,20698,14369,18…	Adcyap1,Nr0b2,F2r,Nrxn1,Unc13b,Sytl4,Cd276,Cartpt,Apoa2,Cck,Gck,Cacna1a,Nkx6-1,Adora2b,Tnfrsf9,Magi2,Tac1,F2rl1,Uaca,Hnf1a,Ffar3,Pde4c,Tex101,Sstr3,Pard3,Hpca,Maob,P2ry1,Gsn,Inpp4b,Tgfb1,Gal,Ffar1,Slc17a9,Pcp4,Adora1,Plk3,Nlgn1,Dbn1,Slc18a1,Crhr1,Vsnl1,Syt10,Sorl1,Prkcb,Vamp8,Wls,Crp,Prkca,Ildr1,Fkbp1b,Cxcl12,Fcer1g,Hadh,Arhgef16,Egfr,Cacna1h,Brsk2,Cacna1b,Hap1,Pdzk1,Ceacam1,Sphk1,Fzd7,Pdx1,Tmem1…
GO:0051962	positive regulation of nervous system development	5.07818e-13	-28.3087	476	67	0.0626168	1070	19844	11516,18189,399558,13048,20732,12767,18096,14745,76965,50791,140570,22671,12484,16001,216166,93742,14025,18186,18546,18606,19699,16728,192167,108100,56320,12404,13508,17295,22240,12944,18011,18750,14226,19268,20315,75104,16979,11567,15114,18504,20698,11421,13803,19259,12561,75409,12801,17965,18211,12977,18053,19713,235611,15572,17869,13131,12805,110058,19016,14182,239250,64085,20257,12405,19283,1…	Adcyap1,Nrxn1,Flrt2,Cux2,Spint1,Cxcr4,Nkx6-1,Lpar1,Slitrk1,Magi2,Plxnb2,Rnf112,Cd24a,Igf1r,Plk5,Pard3,Bcl11a,Nrp1,Pcp4,Enpp2,Reln,L1cam,Nlgn1,Baiap2,Dbn1,Cbln1,Dscam,Met,Dpysl3,Crp,Neurl1a,Prkca,Fkbp1b,Ptprf,Cxcl12,Mmd2,Lrrn1,Avil,Hap1,Pax2,Sphk1,Ace,Enc1,Ptpn5,Cdh4,Slitrk5,Cnr1,Nbl1,Ntrk1,Csf1,Ngfr,Ret,Plxnb1,Elavl4,Myc,Dab1,Cntn1,Syt17,Pparg,Fgfr1,Slitrk6,Clstn2,Stmn2,Cbln2,Ptprz1,Camk2b,Lhx1
GO:0005911	cell-cell junction	6.88891e-13	-28.0037	380	58	0.0536044	1082	20036	170643,72823,399558,380928,18479,20541,13506,104027,12737,55991,12767,18670,71228,12385,50791,18133,69697,73341,13482,233765,18671,93742,19274,18753,18053,192216,71529,20908,69524,56320,16456,17075,14186,13511,14617,12550,78473,18669,20526,16822,243911,106347,21682,57785,224912,58235,108030,23828,73608,71602,67374,11938,16691,15170,94332,218518,386463,12695	Kirrel,Pard3b,Flrt2,Lmo7,Pak1,Slc8a1,Dsc2,Synpo,Cldn1,Panx1,Cxcr4,Abcb4,Dlg5,Ctnna1,Magi2,Nov,Camsap3,Arhgef6,Dpp4,Plekha7,Abcb1a,Pard3,Ptprm,Prkcd,Ngfr,Tmem47,Kazn,Stx3,Esam,Dbn1,F11r,Epcam,Fgfr4,Dsg2,Gjd2,Cdh1,Skap1,Abcb1b,Slc2a2,Lcp2,Kirrel2,Ildr1,Tec,Rangrf,Crb3,Pvrl1,Lin7a,Bves,Marveld3,Myo1e,Jam2,Atp2a2,Krt8,Ptpn6,Cadm3,Marveld2,Cdsn,Inadl
GO:0051234	establishment of localization	1.02955e-12	-27.6019	3157	257	0.240187	1070	19844	18189,12890,22249,11807,103988,16531,58802,16508,625098,14600,76157,14063,72003,12484,338370,56016,12728,18671,93742,217265,21803,233081,228993,20200,50934,64176,217371,108015,27404,14183,22295,83397,110877,12921,12404,20660,72413,66102,216867,18751,22320,20473,68151,218756,66212,16333,70357,58235,75219,14579,53945,14803,71602,54670,12287,231470,12296,224022,223604,15114,16668,56486,66111,20194,1…	Nrxn1,Cplx2,Unc13b,Apoa2,Gck,Kcnma1,Kcnmb4,Kcnd2,Slc38a6,Ghr,Slc35d3,F2rl1,Synpr,Cd24a,Nalcn,Hebp2,Clcn5,Abcb1a,Pard3,Abca5,Tgfb1,Ffar1,Slc17a9,S100a6,Slc7a8,Sv2b,Rab40b,Chrnb4,Abca8b,Fgfr2,Cdh23,Akap12,Slc18a1,Crhr1,Cbln1,Sorl1,Kcnmb2,Cxcl16,Slc16a11,Prkcb,Vamp8,Six3,Wls,Slc4a7,Sec61b,Ins1,Kcnip1,Pvrl1,Dusp18,Gem,Slc40a1,Grid1,Myo1e,Atp8b1,Cacna1b,Fras1,Cacnb2,Slc7a4,Kcnk9,Hap1,Krt18,Gabarap,Tme…
GO:0030030	cell projection organization	1.0988e-12	-27.5368	832	96	0.0897196	1070	19844	11516,93688,232943,399558,109242,12424,12767,12286,319504,14745,24084,76965,13637,140570,210801,12484,16001,665113,227753,18186,237847,19699,16728,108100,192167,22295,14183,68588,20348,13508,21821,18011,18750,20315,19268,22239,269784,58235,11567,13649,75770,15114,16870,235402,72333,19417,12561,18479,103967,108699,14587,16777,75409,320365,12801,53868,14275,17965,18211,432530,73341,67263,214459,193…	Adcyap1,Klhl1,Klc3,Flrt2,Kif24,Cck,Cxcr4,Cacna1a,Nrcam,Lpar1,Tekt2,Slitrk1,Efna2,Plxnb2,Unc5d,Cd24a,Igf1r,Tnik,Gsn,Nrp1,Rtn4rl1,Reln,L1cam,Baiap2,Nlgn1,Cdh23,Fgfr2,Cthrc1,Sema3c,Dscam,Ift88,Neurl1a,Prkca,Cxcl12,Ptprf,Ugt8a,Cntn4,Pvrl1,Avil,Egfr,Brsk2,Hap1,Lhx2,Lingo1,Palld,Rasgrf1,Cdh4,Pak1,Dnm3,Chn1,Gfra3,Lamb1,Slitrk5,Fry,Cnr1,Rab25,Folr1,Nbl1,Ntrk1,Adcy1,Arhgef6,Zswim6,Fnbp1l,Rab17,Sema4a,Ngfr…
GO:0007155	cell adhesion	1.32475e-12	-27.3498	860	98	0.0915888	1070	19844	18189,170643,399558,102657,12737,12767,319504,114332,54156,84004,14063,210801,12484,69697,57278,93742,14025,21803,100689,19699,16728,192167,69524,22295,19280,50723,12404,13508,72040,12051,18750,14226,19268,20315,15507,14127,269784,58235,18782,13649,20970,26365,14369,386463,114249,11932,29817,13653,11606,380928,12561,14537,13506,16777,12563,241201,50498,12385,12564,107581,18133,13482,233765,19698,…	Nrxn1,Kirrel,Flrt2,Cd276,Cldn1,Cxcr4,Nrcam,Lyve1,Egfl6,Mcam,F2rl1,Unc5d,Cd24a,Camsap3,Bcam,Pard3,Bcl11a,Tgfb1,Spon2,Reln,L1cam,Nlgn1,Esam,Cdh23,Ptprs,Icosl,Cbln1,Dscam,Cdhr5,Bcl3,Prkca,Fkbp1b,Ptprf,Cxcl12,Hspb1,Fcer1g,Cntn4,Pvrl1,Pla2g2d,Egfr,Sdc3,Ceacam1,Fzd7,Cdsn,Npnt,Atp1b2,Igfbp7,Egr1,Agt,Lmo7,Cdh4,Gcnt1,Dsc2,Lamb1,Cdh6,Cdh7,Ebi3,Ctnna1,Cdh8,Col16a1,Nov,Dpp4,Plekha7,Relb,Sema4a,Cdh22,Ptprm,Bo…
GO:0005509	calcium ion binding	1.44909e-12	-27.2601	543	72	0.0676056	1065	19709	18189,27359,214189,54156,16440,15444,227753,20200,18606,117148,22295,20195,26950,54526,94214,12944,75697,72040,70357,18782,56506,12287,20745,213262,20194,75568,17389,114249,12153,19672,12561,20617,54486,13506,13602,22038,246104,229731,12563,241201,14528,12564,75040,12307,17388,94249,104010,27062,13386,19713,170677,13511,12550,12333,75600,52377,268451,27364,110058,20562,269437,338352,11938,64085,6…	Nrxn1,Sytl4,Scgn,Egfl6,Itpr3,Hpca,Gsn,S100a6,Enpp2,Necab2,Cdh23,S100a11,Vsnl1,Syt10,Spock2,Crp,C2cd4b,Cdhr5,Kcnip1,Pla2g2d,Cib2,Cacna1b,Spock1,Fstl5,S100a10,Capsl,Mmp16,Npnt,Bmp1,Rcn1,Cdh4,Snca,Hpgds,Dsc2,Sparcl1,Plscr1,Rhbdl3,Slc25a24,Cdh6,Cdh7,Gch1,Cdh8,Efcab10,Calb1,Mmp15,Slc24a3,Cdh22,Cadps,Dlk1,Ret,Cdhr1,Dsg2,Cdh1,Capn1,Calml4,Rcn3,Rab11fip4,Srr,Syt17,Slit1,Plch1,Nell1,Atp2a2,Clstn2,Cgref1,J…
GO:0007268	synaptic transmission	1.53146e-12	-27.2048	294	49	0.0457944	1070	19844	11516,18189,27359,12890,22249,320405,18610,18479,27220,20617,16531,224997,14406,75141,12286,75409,58802,12564,21823,21333,14396,12484,319924,20607,12390,110834,12295,27062,64176,20418,11539,192167,20908,108015,14617,54526,17295,72413,12671,14802,20609,14169,110058,108030,14803,23859,12287,12296,108800	Adcyap1,Nrxn1,Sytl4,Cplx2,Unc13b,Cadps2,Pdyn,Pak1,Cartpt,Snca,Kcnma1,Dlgap1,Gabrg2,Rasd2,Cacna1a,Slitrk5,Kcnmb4,Cdh8,Th,Tac1,Gabra3,Cd24a,Apba1,Sstr3,Cav2,Chrna3,Cacnb1,Cadps,Sv2b,Shc3,Adora1,Nlgn1,Stx3,Chrnb4,Gjd2,Syt10,Met,Kcnmb2,Chrm3,Gria4,Sstr5,Fgf14,Syt17,Lin7a,Grid1,Dlg2,Cacna1b,Cacnb2,Ston2
GO:0006810	transport	1.81357e-12	-27.0357	3032	248	0.231776	1070	19844	18189,12890,22249,11807,16531,103988,58802,16508,625098,14600,76157,14063,72003,12484,338370,56016,12728,18671,93742,217265,21803,233081,228993,20200,50934,64176,217371,108015,27404,14183,22295,83397,110877,12921,12404,20660,72413,66102,216867,18751,22320,20473,68151,218756,66212,16333,70357,58235,75219,53945,14803,71602,54670,12287,231470,12296,224022,223604,15114,16668,56486,66111,20194,108800,…	Nrxn1,Cplx2,Unc13b,Apoa2,Kcnma1,Gck,Kcnmb4,Kcnd2,Slc38a6,Ghr,Slc35d3,F2rl1,Synpr,Cd24a,Nalcn,Hebp2,Clcn5,Abcb1a,Pard3,Abca5,Tgfb1,Ffar1,Slc17a9,S100a6,Slc7a8,Sv2b,Rab40b,Chrnb4,Abca8b,Fgfr2,Cdh23,Akap12,Slc18a1,Crhr1,Cbln1,Sorl1,Kcnmb2,Cxcl16,Slc16a11,Prkcb,Vamp8,Six3,Wls,Slc4a7,Sec61b,Ins1,Kcnip1,Pvrl1,Dusp18,Slc40a1,Grid1,Myo1e,Atp8b1,Cacna1b,Fras1,Cacnb2,Slc7a4,Kcnk9,Hap1,Krt18,Gabarap,Tmed3,S…
GO:0098794	postsynapse	1.81876e-12	-27.0329	378	57	0.0526802	1082	20036	14062,20511,320405,18479,16531,14406,20541,103967,224997,104027,13860,14745,16508,50791,110893,67865,14396,319924,238988,11838,57249,110834,140492,15444,12006,18441,18053,11539,192167,108015,108100,56320,20779,12404,234214,243043,12671,17295,13131,242425,14802,18011,234353,15507,108030,18196,14803,380684,64011,23859,14397,64085,268345,19283,19088,26558,12323	F2r,Slc1a2,Cadps2,Pak1,Kcnma1,Gabrg2,Slc8a1,Dnm3,Dlgap1,Synpo,Eps8,Lpar1,Kcnd2,Magi2,Slc8a3,Rgs10,Gabra3,Apba1,Erc2,Arc,Gabrq,Chrna3,Kcnn2,Hpca,Axin2,P2ry1,Ngfr,Adora1,Nlgn1,Chrnb4,Baiap2,Dbn1,Src,Cbln1,Sorbs2,Kctd8,Chrm3,Met,Dab1,Gabbr2,Gria4,Neurl1a,Psd3,Hspb1,Lin7a,Nsg1,Grid1,Nefh,Nrgn,Dlg2,Gabra4,Clstn2,Kcnc2,Ptprz1,Prkar2b,Homer3,Camk2b
GO:0022610	biological adhesion	2.29518e-12	-26.8002	868	98	0.0915888	1070	19844	18189,170643,399558,102657,12737,12767,319504,114332,54156,84004,14063,210801,12484,69697,57278,93742,14025,21803,100689,19699,16728,192167,69524,22295,19280,50723,12404,13508,72040,12051,18750,14226,19268,20315,15507,14127,269784,58235,18782,13649,20970,26365,14369,386463,114249,11932,29817,13653,11606,380928,12561,14537,13506,16777,12563,241201,50498,12385,12564,107581,18133,13482,233765,19698,…	Nrxn1,Kirrel,Flrt2,Cd276,Cldn1,Cxcr4,Nrcam,Lyve1,Egfl6,Mcam,F2rl1,Unc5d,Cd24a,Camsap3,Bcam,Pard3,Bcl11a,Tgfb1,Spon2,Reln,L1cam,Nlgn1,Esam,Cdh23,Ptprs,Icosl,Cbln1,Dscam,Cdhr5,Bcl3,Prkca,Fkbp1b,Ptprf,Cxcl12,Hspb1,Fcer1g,Cntn4,Pvrl1,Pla2g2d,Egfr,Sdc3,Ceacam1,Fzd7,Cdsn,Npnt,Atp1b2,Igfbp7,Egr1,Agt,Lmo7,Cdh4,Gcnt1,Dsc2,Lamb1,Cdh6,Cdh7,Ebi3,Ctnna1,Cdh8,Col16a1,Nov,Dpp4,Plekha7,Relb,Sema4a,Cdh22,Ptprm,Bo…
GO:0010975	regulation of neuron projection development	3.31675e-12	-26.432	439	62	0.0579439	1070	19844	11516,13803,12561,19259,103967,108699,13048,11302,12286,18096,22439,12801,319504,14745,50791,140570,12484,16001,110834,665113,216166,18186,14025,20351,19329,18053,18546,19713,19699,16728,108100,192167,235611,245857,56320,15572,20348,17295,13508,22240,14972,13131,12805,12944,18011,107351,14226,110058,20315,19268,11567,20562,14182,338362,20745,15114,20257,65079,19283,20698,12323,235402	Adcyap1,Enc1,Cdh4,Ptpn5,Dnm3,Chn1,Cux2,Aatk,Cacna1a,Nkx6-1,Xk,Cnr1,Nrcam,Lpar1,Magi2,Plxnb2,Cd24a,Igf1r,Chrna3,Tnik,Plk5,Nrp1,Bcl11a,Sema4a,Rab17,Ngfr,Pcp4,Ret,Reln,L1cam,Baiap2,Nlgn1,Plxnb1,Ssh3,Dbn1,Elavl4,Sema3c,Met,Dscam,Dpysl3,H2-K1,Dab1,Cntn1,Crp,Neurl1a,Kank1,Fkbp1b,Syt17,Cxcl12,Ptprf,Avil,Slit1,Fgfr1,Ust,Spock1,Hap1,Stmn2,Rtn4r,Ptprz1,Sphk1,Camk2b,Lingo1
GO:0050767	regulation of neurogenesis	5.25822e-12	-25.9712	716	85	0.0794393	1070	19844	18996,11516,15904,399558,20732,13048,11302,12767,12286,18096,319504,14745,50791,140570,22671,210801,12484,16001,665113,216166,18186,14025,21803,18546,18606,19699,16728,108100,192167,245857,56320,20348,20660,17295,13508,22240,20473,12944,18011,14226,20315,19268,269784,75104,11567,338362,20745,15114,110351,20698,235402,11421,13803,19259,12561,103967,108699,22439,12801,12385,17965,67263,12977,110834…	Pou4f1,Adcyap1,Id4,Flrt2,Spint1,Cux2,Aatk,Cxcr4,Cacna1a,Nkx6-1,Nrcam,Lpar1,Magi2,Plxnb2,Rnf112,Unc5d,Cd24a,Igf1r,Tnik,Plk5,Nrp1,Bcl11a,Tgfb1,Pcp4,Enpp2,Reln,L1cam,Baiap2,Nlgn1,Ssh3,Dbn1,Sema3c,Sorl1,Met,Dscam,Dpysl3,Six3,Crp,Neurl1a,Fkbp1b,Cxcl12,Ptprf,Cntn4,Mmd2,Avil,Ust,Spock1,Hap1,Rap1gap,Sphk1,Lingo1,Ace,Enc1,Ptpn5,Cdh4,Dnm3,Chn1,Xk,Cnr1,Ctnna1,Nbl1,Zswim6,Csf1,Chrna3,Rab17,Sema4a,Ngfr,P2ry12…
GO:0023056	positive regulation of signaling	7.51954e-12	-25.6135	1301	129	0.120561	1070	19844	23957,16010,18189,22249,103988,13048,13982,14600,14063,12484,16001,665113,12124,21803,14734,233081,19699,108015,14183,83397,12921,26950,21752,17060,18751,22320,68151,106347,75104,13649,12287,70097,15114,11853,114774,75141,16591,18211,27373,12390,18111,18053,18753,235611,27206,16848,14186,23947,17869,216021,107351,21804,23828,16002,52588,14182,20287,64085,381853,209588,16450,239364,16334,242202,14…	Nr0b2,Igfbp4,Nrxn1,Unc13b,Gck,Cux2,Esr1,Ghr,F2rl1,Cd24a,Igf1r,Tnik,Bik,Tgfb1,Gpc3,Ffar1,Reln,Chrnb4,Fgfr2,Akap12,Crhr1,Vsnl1,Tert,Blnk,Prkcb,Vamp8,Wls,Ildr1,Mmd2,Egfr,Cacna1b,Sash1,Hap1,Rhoc,Pawr,Rasd2,Kl,Ntrk1,Csnk1e,Cav2,Nnat,Ngfr,Prkcd,Plxnb1,Nrk,Lfng,Fgfr4,Mid2,Myc,Stox1,Kank1,Tgfb1i1,Bves,Igf2,Tspan14,Fgfr1,Sct,Clstn2,Gipr,Sectm1a,Jag2,Tspyl5,Ins2,Pde5a,F2r,Adcyap1,Cartpt,Gab1,Nrarp,Nkx6-1,L…
GO:0044707	single-multicellular organism process	7.59648e-12	-25.6033	6054	428	0.4	1070	19844	15904,170643,93688,18189,12890,22249,12424,16531,13048,20732,70691,12737,75396,58802,14027,84004,22671,210801,12484,16001,665113,15444,12124,93742,217265,21803,72236,108100,108015,14183,19280,53897,50723,12921,21916,72413,18516,22320,20473,12944,234353,75691,15507,56739,12876,12411,56506,12296,15114,16870,80837,16691,67075,386463,230909,12153,13653,106522,76071,53324,19126,75409,15874,12307,12583…	Id4,Kirrel,Klhl1,Nrxn1,Cplx2,Unc13b,Cck,Kcnma1,Cux2,Spint1,3830403N18Rik,Cldn1,Spp2,Kcnmb4,Evpl,Mcam,Rnf112,Unc5d,Cd24a,Igf1r,Tnik,Hpca,Bik,Pard3,Abca5,Tgfb1,Tsnaxip1,Baiap2,Chrnb4,Fgfr2,Ptprs,Gal3st1,Icosl,Crhr1,Tmod1,Kcnmb2,Pbx3,Vamp8,Six3,Crp,Psd3,Anks6,Hspb1,Rec8,Cpe,Cbs,Cib2,Cacnb2,Hap1,Lhx2,Rhoj,Krt8,Magt1,Cdsn,Gm572,Bmp1,Egr1,Pkdcc,Jakmip1,Nptx2,Prom1,Slitrk5,Iapp,Calb1,Cdo1,Cav2,Nnat,Relb…
GO:0040011	locomotion	8.1765e-12	-25.5298	926	101	0.0943925	1070	19844	18996,399558,12424,53901,12767,319504,14745,24084,13637,140570,14063,94352,210801,12484,93742,18441,18186,21803,18606,19699,19201,16728,13590,17909,68588,20348,20660,17295,66102,22320,20473,18011,107586,18750,13030,19268,20315,14127,13809,58235,230972,27356,13649,16870,20970,26365,14302,104111,22379,12561,18479,70031,14537,14587,108699,13860,16777,20472,20322,238130,18830,14275,117600,15936,18211…	Pou4f1,Flrt2,Cck,Rcan2,Cxcr4,Nrcam,Lpar1,Tekt2,Efna2,Plxnb2,F2rl1,Loxl2,Unc5d,Cd24a,Pard3,P2ry1,Nrp1,Tgfb1,Enpp2,Reln,Pstpip2,L1cam,Lefty1,Myo10,Cthrc1,Sema3c,Sorl1,Met,Cxcl16,Vamp8,Six3,Neurl1a,Ovol2,Prkca,Ctsb,Ptprf,Cxcl12,Fcer1g,Enpep,Pvrl1,Arhgef16,Insl6,Egfr,Lhx2,Sdc3,Ceacam1,Frk,Adcy3,Fmnl3,Cdh4,Pak1,Cmtm8,Gcnt1,Gfra3,Chn1,Eps8,Lamb1,Six2,Sord,Dock4,Pltp,Folr1,Srgap1,Ier2,Ntrk1,Nov,Elmo3,Lr…
GO:0009888	tissue development	9.31241e-12	-25.3997	1501	143	0.133645	1070	19844	15904,18996,16531,20732,13982,71228,14027,14063,16001,93742,21803,14734,14281,53626,22295,14183,19280,12921,21916,15245,104158,20473,68151,218756,107586,224912,58235,53945,12411,13649,71602,231470,16870,80837,208659,12153,13653,106522,72333,17133,19126,11459,14275,15184,18211,12390,76633,12006,20351,58250,18053,18675,57784,22350,16848,14186,74511,11977,12550,17869,242050,18669,21804,23828,64929,1…	Id4,Pou4f1,Kcnma1,Spint1,Esr1,Dlg5,Evpl,F2rl1,Igf1r,Pard3,Tgfb1,Gpc3,Fos,Insm1,Cdh23,Fgfr2,Ptprs,Crhr1,Tmod1,Hhip,Ces1d,Six3,Wls,Slc4a7,Ovol2,Crb3,Pvrl1,Slc40a1,Cbs,Egfr,Myo1e,Fras1,Lhx2,Rhoj,Fam20a,Bmp1,Egr1,Pkdcc,Palld,Maff,Prom1,Acta1,Folr1,Hdac5,Ntrk1,Cav2,1700112E06Rik,Axin2,Sema4a,Chst11,Ngfr,Phex,Bin3,Ezr,Lfng,Fgfr4,Lrrc17,Atp7a,Cdh1,Myc,Igsf10,Abcb1b,Tgfb1i1,Bves,Scel,Fgfr1,Pde2a,Scnn1b,P…
GO:1903561	extracellular vesicle	9.74975e-12	-25.3538	2501	211	0.195009	1082	20036	59083,170643,399558,102657,11807,16531,13048,20732,20832,329910,75396,14735,14027,68631,319162,72565,56016,27280,57278,18671,665113,20440,109731,17532,14734,20200,50934,108100,69524,19280,50723,11568,20660,18751,66848,22320,12944,72040,327814,230163,13110,13135,15507,12810,12876,14701,14198,14803,67881,73442,71602,26363,319158,319876,16668,20194,80837,16691,50917,11853,208659,20442,11421,394434,1…	Fetub,Kirrel,Flrt2,Cd276,Apoa2,Kcnma1,Cux2,Spint1,Ssr4,Acot11,Spp2,Gpc4,Evpl,Cryl1,Hist3h2a,Uaca,Hebp2,Phlda3,Bcam,Abcb1a,Tnik,St6gal1,Maob,Mras,Gpc3,S100a6,Slc7a8,Baiap2,Esam,Ptprs,Icosl,Aebp1,Sorl1,Prkcb,Fuca2,Vamp8,Crp,Cdhr5,Ppfia2,Aldob,Cyp2j6,Dad1,Hspb1,Coch,Cpe,Gng12,Fhit,Grid1,Mdp1,Hspa12a,Myo1e,Btd,Hist1h4i,Cobll1,Krt18,S100a10,Rhoj,Krt8,Galns,Rhoc,Fam20a,St3gal1,Ace,Ugt1a9,Naga,Prom1,Tbc…
GO:0098742	cell-cell adhesion via plasma-membrane adhesion molecules	1.02498e-11	-25.3038	107	27	0.0252336	1070	19844	1.35111e+139	Dsg2,Cbln1,Cdh1,Cdh4,Dab1,Dsc2,Cldn1,Cdhr5,Cdh6,Cdh7,Ptprf,Cdh8,Pvrl1,Mcam,Cd24a,Clstn2,Cdh22,Ceacam1,Ptprm,Ret,L1cam,Cadm3,Nlgn1,Esam,Cdh23,Cdhr1,Pcdh20
GO:0065009	regulation of molecular function	1.12533e-11	-25.2104	2072	182	0.170093	1070	19844	59083,23957,11807,12424,20732,13982,14600,11515,72565,12484,69697,16001,665113,15444,21803,14734,19699,14183,12921,20660,21752,18751,230163,15507,230972,75104,12411,13649,213649,20745,12296,70097,15114,16870,20194,11853,208659,11932,11421,114774,108699,67338,72693,14528,100037258,15184,18211,269275,232431,12390,12006,11847,18753,235611,27206,16848,14186,18542,11977,23947,12550,227120,76884,17869,…	Fetub,Nr0b2,Apoa2,Cck,Spint1,Esr1,Ghr,Adcy9,Uaca,Cd24a,Camsap3,Igf1r,Tnik,Hpca,Tgfb1,Gpc3,Reln,Fgfr2,Crhr1,Sorl1,Tert,Prkcb,Aldob,Hspb1,Arhgef16,Mmd2,Cbs,Egfr,Arhgef19,Spock1,Cacnb2,Sash1,Hap1,Lhx2,S100a10,Rhoc,Fam20a,Atp1b2,Ace,Pawr,Chn1,Rffl,Zcchc12,Gch1,Dnajc3,Hdac5,Ntrk1,Acvr1c,Gprc5a,Cav2,Axin2,Arg2,Prkcd,Plxnb1,Nrk,Lfng,Fgfr4,Pcolce,Atp7a,Mid2,Cdh1,Plcl1,Cyfip2,Myc,Serpinb1c,Stox1,Fgf14,Ybx…
GO:0043230	extracellular organelle	1.22229e-11	-25.1277	2507	211	0.195009	1082	20036	59083,170643,399558,102657,11807,16531,13048,20732,20832,329910,75396,14735,14027,68631,319162,72565,56016,27280,57278,18671,665113,20440,109731,17532,14734,20200,50934,108100,69524,19280,50723,11568,20660,18751,66848,22320,12944,72040,327814,230163,13110,13135,15507,12810,12876,14701,14198,14803,67881,73442,71602,26363,319158,319876,16668,20194,80837,16691,50917,11853,208659,20442,11421,394434,1…	Fetub,Kirrel,Flrt2,Cd276,Apoa2,Kcnma1,Cux2,Spint1,Ssr4,Acot11,Spp2,Gpc4,Evpl,Cryl1,Hist3h2a,Uaca,Hebp2,Phlda3,Bcam,Abcb1a,Tnik,St6gal1,Maob,Mras,Gpc3,S100a6,Slc7a8,Baiap2,Esam,Ptprs,Icosl,Aebp1,Sorl1,Prkcb,Fuca2,Vamp8,Crp,Cdhr5,Ppfia2,Aldob,Cyp2j6,Dad1,Hspb1,Coch,Cpe,Gng12,Fhit,Grid1,Mdp1,Hspa12a,Myo1e,Btd,Hist1h4i,Cobll1,Krt18,S100a10,Rhoj,Krt8,Galns,Rhoc,Fam20a,St3gal1,Ace,Ugt1a9,Naga,Prom1,Tbc…
GO:0000904	cell morphogenesis involved in differentiation	1.25898e-11	-25.0981	487	65	0.0607477	1070	19844	399558,12424,12767,12286,319504,76965,13637,140570,94352,210801,16001,93742,18186,21803,19699,16728,22295,14183,20348,13508,17295,21821,18750,20315,58235,75770,16870,16691,18504,20733,14369,72333,12561,108699,14587,16777,75409,53868,18211,432530,20351,19274,18053,13193,117606,65254,235611,20779,15572,76566,11977,12550,21974,23828,18612,20562,380684,26941,239250,23892,15170,15285,65079,19283,16869	Flrt2,Cck,Cxcr4,Cacna1a,Nrcam,Slitrk1,Efna2,Plxnb2,Loxl2,Unc5d,Igf1r,Pard3,Nrp1,Tgfb1,Reln,L1cam,Cdh23,Fgfr2,Sema3c,Dscam,Met,Ift88,Prkca,Cxcl12,Pvrl1,Brsk2,Lhx2,Krt8,Pax2,Spint2,Fzd7,Palld,Cdh4,Chn1,Gfra3,Lamb1,Slitrk5,Rab25,Ntrk1,Adcy1,Sema4a,Ptprm,Ngfr,Dcx,Boc,Dpysl5,Plxnb1,Src,Elavl4,Fam101b,Atp7a,Cdh1,Top2b,Bves,Etv4,Slit1,Nefh,Slc9a3r1,Slitrk6,Grem1,Ptpn6,Mnx1,Rtn4r,Ptprz1,Lhx1
GO:0022604	regulation of cell morphogenesis	1.65211e-11	-24.8264	490	65	0.0607477	1070	19844	13048,11302,12286,18096,14745,208177,140570,665113,20440,14025,18186,21803,18606,19699,16728,192167,108100,245857,56320,17909,20348,13508,21821,17295,101543,107586,19268,20315,12810,338362,15114,20194,80837,18504,235402,22379,12561,103967,108699,13860,22439,69581,27373,110834,11838,12006,20351,19713,235611,20779,22350,13131,107351,21804,110058,23828,20562,26941,23892,19283,65079,14674,384009,1698…	Cux2,Aatk,Cacna1a,Nkx6-1,Lpar1,Phldb2,Plxnb2,Tnik,St6gal1,Bcl11a,Nrp1,Tgfb1,Enpp2,Reln,L1cam,Nlgn1,Baiap2,Ssh3,Dbn1,Myo10,Sema3c,Dscam,Ift88,Met,Wtip,Ovol2,Ptprf,Cxcl12,Coch,Ust,Hap1,S100a10,Rhoj,Pax2,Lingo1,Fmnl3,Cdh4,Dnm3,Chn1,Eps8,Xk,Rhou,Csnk1e,Chrna3,Arc,Axin2,Sema4a,Ret,Plxnb1,Src,Ezr,Dab1,Kank1,Tgfb1i1,Syt17,Bves,Slit1,Slc9a3r1,Grem1,Ptprz1,Rtn4r,Gna13,Glipr2,Lst1,Camk2b
GO:0051094	positive regulation of developmental process	1.68776e-11	-24.805	1165	118	0.11028	1070	19844	11516,18189,15904,399558,102657,13048,20732,12767,18096,14745,76965,208177,50791,14600,140570,94352,22671,12484,16001,216166,93742,14025,18186,21803,14419,18546,14281,18606,19699,16728,192167,108100,14183,53626,56320,21990,68588,12404,12591,13508,17295,24063,22240,18751,12944,22337,18011,107586,18750,14226,19268,20315,15507,75104,16979,11567,70097,15114,20194,18504,20698,114249,12153,13653,11421,…	Adcyap1,Nrxn1,Id4,Flrt2,Cd276,Cux2,Spint1,Cxcr4,Nkx6-1,Lpar1,Slitrk1,Phldb2,Magi2,Ghr,Plxnb2,Loxl2,Rnf112,Cd24a,Igf1r,Plk5,Pard3,Bcl11a,Nrp1,Tgfb1,Gal,Pcp4,Fos,Enpp2,Reln,L1cam,Nlgn1,Baiap2,Fgfr2,Insm1,Dbn1,Tph1,Cthrc1,Cbln1,Cdx2,Dscam,Met,Spry1,Dpysl3,Prkcb,Crp,Vdr,Neurl1a,Ovol2,Prkca,Fkbp1b,Ptprf,Cxcl12,Hspb1,Mmd2,Lrrn1,Avil,Sash1,Hap1,S100a10,Pax2,Sphk1,Npnt,Bmp1,Egr1,Ace,Pkdcc,Angpt2,Agt,Enc1…
GO:2000145	regulation of cell motility	1.7561e-11	-24.7653	658	79	0.0738318	1070	19844	14062,399558,14388,12767,18096,14745,208177,68813,50791,84004,140570,21333,14063,210801,16001,227753,21803,18606,11539,19699,53626,20348,20660,233571,17295,66102,22240,18750,20315,15507,13649,26564,70097,20970,20698,20733,13653,380705,11601,11421,11606,18479,20541,114774,67338,16777,238130,53868,19279,12385,17965,15184,117600,18133,269275,67263,12977,20351,19274,19713,70839,235542,235611,20779,17…	F2r,Flrt2,Gab1,Cxcr4,Nkx6-1,Lpar1,Phldb2,Dock5,Magi2,Mcam,Plxnb2,Tac1,F2rl1,Unc5d,Igf1r,Gsn,Tgfb1,Enpp2,Adora1,Reln,Insm1,Sema3c,Sorl1,P2ry6,Met,Cxcl16,Dpysl3,Prkca,Cxcl12,Hspb1,Egfr,Ror2,Sash1,Sdc3,Sphk1,Spint2,Egr1,Tmem102,Angpt2,Ace,Agt,Pak1,Slc8a1,Pawr,Rffl,Lamb1,Dock4,Rab25,Ptprr,Ctnna1,Nbl1,Hdac5,Srgap1,Nov,Acvr1c,Zswim6,Csf1,Sema4a,Ptprm,Ret,P2ry12,Ppp2r3a,Plxnb1,Src,Epcam,Cdh1,Myc,Grb7,Ka…
GO:0032501	multicellular organismal process	1.81865e-11	-24.7303	6244	437	0.408411	1070	19844	18189,15904,170643,93688,12890,22249,12424,16531,13048,20732,70691,12737,75396,58802,14027,84004,22671,210801,12484,16001,665113,93742,15444,12124,217265,21803,72236,108015,108100,14183,19280,53897,50723,12921,21916,72413,18516,22320,20473,12944,234353,75691,15507,56739,12876,12411,56506,12296,15114,16870,80837,16691,67075,386463,230909,12153,13653,106522,76071,53324,19126,75409,22441,72891,15874…	Nrxn1,Id4,Kirrel,Klhl1,Cplx2,Unc13b,Cck,Kcnma1,Cux2,Spint1,3830403N18Rik,Cldn1,Spp2,Kcnmb4,Evpl,Mcam,Rnf112,Unc5d,Cd24a,Igf1r,Tnik,Pard3,Hpca,Bik,Abca5,Tgfb1,Tsnaxip1,Chrnb4,Baiap2,Fgfr2,Ptprs,Gal3st1,Icosl,Crhr1,Tmod1,Kcnmb2,Pbx3,Vamp8,Six3,Crp,Psd3,Anks6,Hspb1,Rec8,Cpe,Cbs,Cib2,Cacnb2,Hap1,Lhx2,Rhoj,Krt8,Magt1,Cdsn,Gm572,Bmp1,Egr1,Pkdcc,Jakmip1,Nptx2,Prom1,Slitrk5,Xlr,Xlr4c,Iapp,Calb1,Cdo1,Cav2…
GO:0060429	epithelium development	1.86707e-11	-24.7041	926	100	0.0934579	1070	19844	15904,16531,20732,14388,12767,67122,13982,71228,12359,14027,140570,14063,17286,16001,93742,18186,21803,14734,71529,53626,22295,14183,19280,68588,20348,12921,12591,21916,15245,17295,21821,24063,104158,20473,218756,22337,107586,20315,224912,53945,13649,71602,231470,26564,16870,18504,14369,20733,114249,54139,18609,72333,11606,18479,23801,20541,19126,53868,12826,14275,15184,18211,16973,12977,76633,12…	Id4,Kcnma1,Spint1,Gab1,Cxcr4,Nrarp,Esr1,Dlg5,Cat,Evpl,Plxnb2,F2rl1,Meox2,Igf1r,Pard3,Nrp1,Tgfb1,Gpc3,Kazn,Insm1,Cdh23,Fgfr2,Ptprs,Cthrc1,Sema3c,Crhr1,Cdx2,Tmod1,Hhip,Met,Ift88,Spry1,Ces1d,Six3,Slc4a7,Vdr,Ovol2,Cxcl12,Crb3,Slc40a1,Egfr,Myo1e,Fras1,Ror2,Lhx2,Pax2,Fzd7,Spint2,Npnt,Irf6,Pdx1,Palld,Agt,Pak1,Aloxe3,Slc8a1,Prom1,Rab25,Col4a1,Folr1,Hdac5,Ntrk1,Lrp5,Csf1,1700112E06Rik,Axin2,Ngfr,Ret,Src,L…
GO:0070062	extracellular exosome	1.88344e-11	-24.6953	2488	209	0.193161	1082	20036	59083,170643,399558,102657,11807,16531,13048,20732,20832,329910,75396,14735,14027,68631,319162,72565,56016,27280,57278,18671,665113,20440,109731,17532,14734,20200,50934,108100,69524,19280,50723,11568,20660,18751,66848,22320,12944,72040,327814,230163,13110,13135,15507,12810,12876,14701,14198,14803,67881,73442,71602,26363,319158,319876,16668,20194,80837,16691,50917,11853,208659,20442,11421,394434,1…	Fetub,Kirrel,Flrt2,Cd276,Apoa2,Kcnma1,Cux2,Spint1,Ssr4,Acot11,Spp2,Gpc4,Evpl,Cryl1,Hist3h2a,Uaca,Hebp2,Phlda3,Bcam,Abcb1a,Tnik,St6gal1,Maob,Mras,Gpc3,S100a6,Slc7a8,Baiap2,Esam,Ptprs,Icosl,Aebp1,Sorl1,Prkcb,Fuca2,Vamp8,Crp,Cdhr5,Ppfia2,Aldob,Cyp2j6,Dad1,Hspb1,Coch,Cpe,Gng12,Fhit,Grid1,Mdp1,Hspa12a,Myo1e,Btd,Hist1h4i,Cobll1,Krt18,S100a10,Rhoj,Krt8,Galns,Rhoc,Fam20a,St3gal1,Ace,Ugt1a9,Naga,Prom1,Tbc…
GO:0012505	endomembrane system	1.96286e-11	-24.654	3063	246	0.227357	1082	20036	18189,22249,399558,103988,16531,11302,20832,13982,16508,68631,14063,72565,271786,18585,12728,14917,665113,20440,217265,338320,21803,20200,69987,14281,217371,12653,108100,14183,53897,56375,12921,20660,26938,104158,216867,22320,68151,72040,66212,230163,13110,16333,101202,13135,12876,75104,53945,72297,380921,13649,226075,72074,54670,15114,225266,56486,78933,66111,20194,67075,208659,20442,12153,11421…	Nrxn1,Unc13b,Flrt2,Gck,Kcnma1,Aatk,Ssr4,Esr1,Kcnd2,Cryl1,F2rl1,Uaca,Galnt13,Pde9a,Clcn5,Gucy2c,Tnik,St6gal1,Abca5,Mia2,Tgfb1,S100a6,1700026L06Rik,Fos,Rab40b,Chgb,Baiap2,Fgfr2,Gal3st1,B4galt4,Crhr1,Sorl1,St6galnac5,Ces1d,Slc16a11,Vamp8,Wls,Cdhr5,Sec61b,Aldob,Cyp2j6,Ins1,Hepacam2,Dad1,Cpe,Mmd2,Slc40a1,B3gnt3,Dgkh,Egfr,Glis3,Anks4b,Atp8b1,Hap1,Klhl14,Gabarap,Agbl4,Tmed3,S100a10,Magt1,Fam20a,St3gal1,…
GO:0050790	regulation of catalytic activity	2.3497e-11	-24.4741	1606	149	0.139252	1070	19844	59083,11807,12424,20732,13982,14600,11515,72565,12484,69697,16001,665113,15444,21803,14734,19699,14183,12921,20660,21752,230163,15507,230972,75104,12411,13649,213649,20745,70097,20194,11853,208659,11932,11421,114774,108699,67338,14528,100037258,269275,232431,12390,12006,11847,18753,235611,27206,14186,18542,11977,12550,76884,17869,380839,216021,23828,16002,11699,14182,71816,14674,105841,16334,6405…	Fetub,Apoa2,Cck,Spint1,Esr1,Ghr,Adcy9,Uaca,Cd24a,Camsap3,Igf1r,Tnik,Hpca,Tgfb1,Gpc3,Reln,Fgfr2,Crhr1,Sorl1,Tert,Aldob,Hspb1,Arhgef16,Mmd2,Cbs,Egfr,Arhgef19,Spock1,Sash1,S100a10,Rhoc,Fam20a,Atp1b2,Ace,Pawr,Chn1,Rffl,Gch1,Dnajc3,Acvr1c,Gprc5a,Cav2,Axin2,Arg2,Prkcd,Plxnb1,Nrk,Fgfr4,Pcolce,Atp7a,Cdh1,Cyfip2,Myc,Serpinb1c,Stox1,Bves,Igf2,Ambp,Fgfr1,Rnf180,Gna13,Dennd3,Ins2,Perp,Pde5a,Adcyap1,F2r,Ppp1r…
GO:0065010	extracellular membrane-bounded organelle	2.35459e-11	-24.4721	2494	209	0.193161	1082	20036	59083,170643,399558,102657,11807,16531,13048,20732,20832,329910,75396,14735,14027,68631,319162,72565,56016,27280,57278,18671,665113,20440,109731,17532,14734,20200,50934,108100,69524,19280,50723,11568,20660,18751,66848,22320,12944,72040,327814,230163,13110,13135,15507,12810,12876,14701,14198,14803,67881,73442,71602,26363,319158,319876,16668,20194,80837,16691,50917,11853,208659,20442,11421,394434,1…	Fetub,Kirrel,Flrt2,Cd276,Apoa2,Kcnma1,Cux2,Spint1,Ssr4,Acot11,Spp2,Gpc4,Evpl,Cryl1,Hist3h2a,Uaca,Hebp2,Phlda3,Bcam,Abcb1a,Tnik,St6gal1,Maob,Mras,Gpc3,S100a6,Slc7a8,Baiap2,Esam,Ptprs,Icosl,Aebp1,Sorl1,Prkcb,Fuca2,Vamp8,Crp,Cdhr5,Ppfia2,Aldob,Cyp2j6,Dad1,Hspb1,Coch,Cpe,Gng12,Fhit,Grid1,Mdp1,Hspa12a,Myo1e,Btd,Hist1h4i,Cobll1,Krt18,S100a10,Rhoj,Krt8,Galns,Rhoc,Fam20a,St3gal1,Ace,Ugt1a9,Naga,Prom1,Tbc…
GO:0010647	positive regulation of cell communication	4.35553e-11	-23.857	1321	128	0.119626	1070	19844	11516,23957,14062,16010,18189,22249,27220,103988,13048,14388,67122,18096,13982,14745,12359,14600,21333,14063,12484,16001,665113,16440,12124,18441,227753,18186,21803,14419,14734,233081,11539,19699,16728,13590,192167,108015,14183,56320,83397,21987,12921,26950,21821,17295,21752,17060,18751,22320,68151,14802,18011,18750,106347,21802,75104,13649,230857,12287,26564,70097,15114,26365,11853,20698,114249,…	Adcyap1,Nr0b2,F2r,Igfbp4,Nrxn1,Unc13b,Cartpt,Gck,Cux2,Gab1,Nrarp,Nkx6-1,Esr1,Lpar1,Cat,Ghr,Tac1,F2rl1,Cd24a,Igf1r,Tnik,Itpr3,Bik,P2ry1,Gsn,Nrp1,Tgfb1,Gal,Gpc3,Ffar1,Adora1,Reln,L1cam,Lefty1,Nlgn1,Chrnb4,Fgfr2,Dbn1,Akap12,Tpd52l1,Crhr1,Vsnl1,Ift88,Met,Tert,Blnk,Prkcb,Vamp8,Wls,Gria4,Neurl1a,Prkca,Ildr1,Tgfa,Mmd2,Egfr,Ece1,Cacna1b,Ror2,Sash1,Hap1,Ceacam1,Rhoc,Sphk1,Npnt,Pdx1,Irf7,Agt,Rasgrf1,Pak1,S…
GO:0030334	regulation of cell migration	6.95295e-11	-23.3893	627	75	0.0700935	1070	19844	14062,399558,14388,12767,18096,14745,208177,68813,50791,84004,140570,21333,14063,210801,16001,227753,21803,18606,11539,19699,53626,20348,20660,233571,17295,66102,22240,18750,20315,15507,13649,26564,70097,20970,20698,13653,380705,11601,11421,11606,18479,20541,114774,67338,16777,238130,53868,19279,17965,15184,117600,18133,269275,67263,12977,20351,19274,19713,70839,235611,20779,12550,17869,14786,107…	F2r,Flrt2,Gab1,Cxcr4,Nkx6-1,Lpar1,Phldb2,Dock5,Magi2,Mcam,Plxnb2,Tac1,F2rl1,Unc5d,Igf1r,Gsn,Tgfb1,Enpp2,Adora1,Reln,Insm1,Sema3c,Sorl1,P2ry6,Met,Cxcl16,Dpysl3,Prkca,Cxcl12,Hspb1,Egfr,Ror2,Sash1,Sdc3,Sphk1,Egr1,Tmem102,Angpt2,Ace,Agt,Pak1,Slc8a1,Pawr,Rffl,Lamb1,Dock4,Rab25,Ptprr,Nbl1,Hdac5,Srgap1,Nov,Acvr1c,Zswim6,Csf1,Sema4a,Ptprm,Ret,P2ry12,Plxnb1,Src,Cdh1,Myc,Grb7,Kank1,Marveld3,Fgfr1,Slc9a3r1,…
GO:0044057	regulation of system process	8.22177e-11	-23.2217	450	60	0.0560748	1070	19844	11516,14062,11606,27220,11807,12424,16531,20541,114774,13506,238130,11541,68813,21823,381290,21338,21333,18133,110893,14427,14063,18585,74318,233080,110834,93742,18441,19274,11847,18053,14419,235281,11539,192167,108015,56320,13511,12921,12671,18516,12944,18750,14226,23828,14652,56188,13649,14182,26941,230857,12287,20287,11938,20698,11551,53322,114249,242202,20510,330953	Adcyap1,F2r,Agt,Cartpt,Apoa2,Cck,Kcnma1,Slc8a1,Pawr,Dsc2,Dock4,Adora2b,Dock5,Th,Atp2b4,Tacr3,Tac1,Nov,Slc8a3,Galr1,F2rl1,Pde9a,Hopx,Ffar3,Chrna3,Pard3,P2ry1,Ptprm,Arg2,Ngfr,Gal,Scn3b,Adora1,Nlgn1,Chrnb4,Dbn1,Dsg2,Crhr1,Chrm3,Pbx3,Crp,Prkca,Fkbp1b,Bves,Glp1r,Fxyd1,Egfr,Fgfr1,Slc9a3r1,Ece1,Cacna1b,Sct,Atp2a2,Sphk1,Adra2a,Nucb2,Npnt,Pde5a,Slc1a1,Hcn4
GO:1901700	response to oxygen-containing compound	8.70955e-11	-23.164	938	99	0.0925234	1070	19844	23957,14062,11807,16531,103988,13982,14745,12359,381290,21338,21942,14600,21405,16001,233080,20607,16440,21803,233081,14281,100689,12795,13590,108100,12921,233571,66102,18751,22337,58805,18011,18750,230163,22169,14226,170719,12411,11810,56506,13649,12287,16691,268345,18504,18609,104111,13653,11421,20511,18479,23921,20541,20617,100039795,18670,55991,13860,210789,378435,12801,12385,210044,11522,218…	Nr0b2,F2r,Apoa2,Kcnma1,Gck,Esr1,Lpar1,Cat,Atp2b4,Tacr3,Tnfrsf9,Ghr,Hnf1a,Igf1r,Ffar3,Sstr3,Itpr3,Tgfb1,Ffar1,Fos,Spon2,Plk3,Lefty1,Baiap2,Crhr1,P2ry6,Cxcl16,Prkcb,Vdr,Mlxipl,Neurl1a,Prkca,Aldob,Cmpk2,Fkbp1b,Oxr1,Cbs,Apobec1,Cib2,Egfr,Cacna1b,Krt8,Kcnc2,Pax2,Pdx1,Adcy3,Egr1,Ace,Slc1a2,Pak1,Sh2b2,Slc8a1,Snca,Ildr2,Abcb4,Panx1,Eps8,Tbc1d4,Mafa,Cnr1,Ctnna1,Adcy2,Adh1,Th,Col4a1,Folr1,Col16a1,Grb14,Hda…
GO:0043167	ion binding	8.97212e-11	-23.1343	4960	359	0.337089	1065	19709	18189,22249,103988,16531,11515,22671,271786,18585,16001,286942,665113,14917,18671,15444,93742,109731,217265,17532,233081,20200,16597,217371,117148,108015,27404,14183,12029,12944,93721,72040,70357,12876,14701,14198,67881,12411,73442,56506,226075,16870,78933,20194,80837,140743,12153,13653,394434,106522,382913,53324,20322,246104,12563,241201,72693,70358,12307,16552,12583,330812,18753,18675,13386,228…	Nrxn1,Unc13b,Gck,Kcnma1,Adcy9,Rnf112,Galnt13,Pde9a,Igf1r,Kif19a,Tnik,Gucy2c,Abcb1a,Hpca,Pard3,Maob,Abca5,Mras,Ffar1,S100a6,Klf12,Rab40b,Necab2,Chrnb4,Abca8b,Fgfr2,Bcl6b,Crp,Cpn1,Cdhr5,Kcnip1,Cpe,Gng12,Fhit,Mdp1,Cbs,Hspa12a,Cib2,Glis3,Lhx2,Agbl4,S100a10,Rhoj,Rem2,Bmp1,Egr1,Ugt1a9,Pkdcc,Neil2,Nptx2,Sord,Rhbdl3,Cdh6,Cdh7,Zcchc12,Steap1,Calb1,Kif12,Cdo1,Rnf150,Prkcd,Phex,Dlk1,Rhov,Nrk,Lfng,Fgfr4,Limc…
GO:0000902	cell morphogenesis	9.06007e-11	-23.1246	769	86	0.0803738	1070	19844	399558,109242,12424,12767,12286,24084,319504,76965,13637,140570,94352,210801,16001,665113,93742,227753,18186,21803,19699,16728,22295,14183,20348,13508,17295,21821,18011,22337,18750,20315,22239,58235,11567,13649,75770,16870,16691,18504,14369,20733,72333,12561,18479,108699,14587,16777,75409,320365,53868,17965,18211,432530,67263,214459,20351,19329,13193,19274,18053,117606,65254,235611,57784,20779,27…	Flrt2,Kif24,Cck,Cxcr4,Cacna1a,Tekt2,Nrcam,Slitrk1,Efna2,Plxnb2,Loxl2,Unc5d,Igf1r,Tnik,Pard3,Gsn,Nrp1,Tgfb1,Reln,L1cam,Cdh23,Fgfr2,Sema3c,Dscam,Met,Ift88,Neurl1a,Vdr,Prkca,Cxcl12,Ugt8a,Pvrl1,Avil,Egfr,Brsk2,Lhx2,Krt8,Pax2,Fzd7,Spint2,Palld,Cdh4,Pak1,Chn1,Gfra3,Lamb1,Slitrk5,Fry,Rab25,Nbl1,Ntrk1,Adcy1,Zswim6,Fnbp1l,Sema4a,Rab17,Dcx,Ptprm,Ngfr,Boc,Dpysl5,Plxnb1,Bin3,Src,Nrk,Fam101b,Elavl4,Atp7a,Cdh1…
GO:0007154	cell communication	1.30143e-10	-22.7624	4630	338	0.315888	1070	19844	18189,12890,22249,12424,103988,16531,329910,58802,11515,72565,210801,12484,18585,16001,665113,14917,21803,17532,233081,217371,108100,108015,14183,50723,12921,72413,17060,20473,58805,234353,27260,74007,15507,12876,14701,14198,14803,69640,12296,15114,16668,80837,16691,140743,13653,75409,12563,72693,100037258,16591,12390,19698,18753,18053,228543,13483,27206,22350,14186,11977,238252,227120,17869,1048…	Nrxn1,Cplx2,Unc13b,Cck,Gck,Kcnma1,Acot11,Kcnmb4,Adcy9,Uaca,Unc5d,Cd24a,Pde9a,Igf1r,Tnik,Gucy2c,Tgfb1,Mras,Ffar1,Rab40b,Baiap2,Chrnb4,Fgfr2,Icosl,Crhr1,Kcnmb2,Blnk,Six3,Mlxipl,Psd3,Plek2,Btbd11,Hspb1,Cpe,Gng12,Fhit,Grid1,Fam83g,Cacnb2,Hap1,Krt18,Rhoj,Krt8,Rem2,Egr1,Slitrk5,Cdh6,Zcchc12,Dnajc3,Kl,Cav2,Relb,Prkcd,Ngfr,Rhov,Dpp6,Nrk,Ezr,Fgfr4,Atp7a,Gpr135,Plcl1,Myc,Rab15,Fgf14,Rgs7bp,Gpr153,Nxn,Nrgn,…
GO:0045177	apical part of cell	1.46939e-10	-22.641	354	51	0.0471349	1082	20036	27359,380928,16531,19126,12737,18670,14275,13482,12728,65962,18671,665113,22283,16440,93742,18441,19329,12804,193740,11944,20908,22295,22350,17075,13511,12921,12550,21821,233571,13131,18669,20526,218756,18750,27364,13030,13809,224912,13649,26941,54670,26363,59020,12505,20277,268345,11746,218518,11932,12695,20510	Sytl4,Lmo7,Kcnma1,Prom1,Cldn1,Abcb4,Folr1,Dpp4,Clcn5,Slc9a3r2,Abcb1a,Tnik,Ush2a,Itpr3,Pard3,P2ry1,Rab17,Cntfr,Hspa1a,Atp4a,Stx3,Cdh23,Ezr,Epcam,Dsg2,Crhr1,Cdh1,Ift88,P2ry6,Dab1,Abcb1b,Slc2a2,Slc4a7,Prkca,Srr,Ctsb,Enpep,Crb3,Egfr,Slc9a3r1,Atp8b1,Btd,Pdzk1,Cd44,Scnn1b,Kcnc2,Anxa4,Marveld2,Atp1b2,Inadl,Slc1a1
GO:0005102	receptor binding	1.56649e-10	-22.577	1415	133	0.124883	1065	19709	23957,18189,76829,29877,399558,102657,11807,12424,13982,16001,12804,21803,193740,20418,19699,50723,66102,18751,17060,20473,68151,12944,16333,230972,12876,56506,13649,15114,56486,12153,76071,11421,108699,15874,107581,18211,16591,269275,12390,20351,18053,14985,69310,227120,20526,67528,14169,21804,16002,20562,28200,20287,11938,19207,16450,14674,16334,26558,18605,109648,14062,11516,27359,18610,27220,…	Nr0b2,Nrxn1,Dok5,Hdgfrp3,Flrt2,Cd276,Apoa2,Cck,Esr1,Igf1r,Cntfr,Tgfb1,Hspa1a,Shc3,Reln,Icosl,Cxcl16,Prkcb,Blnk,Six3,Wls,Crp,Ins1,Arhgef16,Cpe,Cib2,Egfr,Hap1,Gabarap,Bmp1,Jakmip1,Ace,Chn1,Iapp,Col16a1,Ntrk1,Kl,Acvr1c,Cav2,Sema4a,Ngfr,H2-M10.1,Pacrg,Plcl1,Slc2a2,Nudt7,Fgf14,Tgfb1i1,Igf2,Slit1,Dhrs4,Sct,Atp2a2,Ptch2,Jag2,Gna13,Ins2,Homer3,Enpp1,Npy,F2r,Adcyap1,Sytl4,Pdyn,Cartpt,Wipi1,Cat,Egfl6,Ppy,M…
GO:0046883	regulation of hormone secretion	1.94569e-10	-22.3602	251	41	0.0383178	1070	19844	1.15162e+211	Adcyap1,Nr0b2,Nrxn1,Sytl4,Cartpt,Gck,Nkx6-1,Cnr1,Tac1,Nov,Galr1,Acvr1c,Lrp5,Hnf1a,Ffar3,Pde4c,Sstr3,Nnat,P2ry1,Gal,Ffar1,Adora1,Tmem27,Crhr1,Vsnl1,Vamp8,Sstr5,Ildr1,Fkbp1b,Hadh,Hnf4a,Pparg,Glp1r,Egfr,Brsk2,Sct,G6pc2,Gipr,Adra2a,Nucb2,Pdx1
GO:0048812	neuron projection morphogenesis	2.06436e-10	-22.301	369	52	0.0485981	1070	19844	399558,12561,18479,12424,14587,108699,12767,12286,75409,319504,76965,13637,17965,140570,18211,432530,210801,67263,16001,665113,18186,20351,19274,13193,18053,117606,65254,16728,19699,235611,14183,27206,15572,20348,11977,13508,18750,21974,20315,22239,18612,58235,20562,380684,13649,75770,239250,16870,19283,15285,65079,16869	Flrt2,Cdh4,Pak1,Cck,Gfra3,Chn1,Cxcr4,Cacna1a,Slitrk5,Nrcam,Slitrk1,Efna2,Nbl1,Plxnb2,Ntrk1,Adcy1,Unc5d,Zswim6,Igf1r,Tnik,Nrp1,Sema4a,Ptprm,Dcx,Ngfr,Boc,Dpysl5,L1cam,Reln,Plxnb1,Fgfr2,Nrk,Elavl4,Sema3c,Atp7a,Dscam,Prkca,Top2b,Cxcl12,Ugt8a,Etv4,Pvrl1,Slit1,Nefh,Egfr,Brsk2,Slitrk6,Lhx2,Ptprz1,Mnx1,Rtn4r,Lhx1
GO:0097060	synaptic membrane	2.31754e-10	-22.1853	252	41	0.0378928	1082	20036	14062,18189,320405,20511,224997,14406,16531,104027,16508,14396,238988,11838,57249,110834,18441,16510,11539,16728,108015,192167,56320,12404,243043,12671,17295,14802,242425,18011,234353,15507,108030,12876,18196,14803,23859,14397,64085,207728,268345,19283,26558	F2r,Nrxn1,Cadps2,Slc1a2,Dlgap1,Gabrg2,Kcnma1,Synpo,Kcnd2,Gabra3,Erc2,Arc,Gabrq,Chrna3,P2ry1,Kcnh1,Adora1,L1cam,Chrnb4,Nlgn1,Dbn1,Cbln1,Kctd8,Chrm3,Met,Gria4,Gabbr2,Neurl1a,Psd3,Hspb1,Lin7a,Cpe,Nsg1,Grid1,Dlg2,Gabra4,Clstn2,Pde2a,Kcnc2,Ptprz1,Homer3
GO:0016337	single organismal cell-cell adhesion	2.57288e-10	-22.0808	428	57	0.053271	1070	19844	170643,13653,380928,102657,14537,13506,12767,16777,319504,50498,12385,54156,18133,14063,12484,69697,13482,233765,93742,19698,20351,14025,21803,117606,70839,19713,16728,192167,69524,50723,16848,13511,320404,11977,12550,76884,13131,56501,243911,12051,14226,20315,15507,14127,319655,58235,18782,23828,13649,12505,15170,16450,14369,386463,16334,114249,64058	Kirrel,Egr1,Lmo7,Cd276,Gcnt1,Dsc2,Cxcr4,Lamb1,Nrcam,Ebi3,Ctnna1,Egfl6,Nov,F2rl1,Cd24a,Camsap3,Dpp4,Plekha7,Pard3,Relb,Sema4a,Bcl11a,Tgfb1,Boc,P2ry12,Ret,L1cam,Nlgn1,Esam,Icosl,Lfng,Dsg2,Itpkb,Atp7a,Cdh1,Cyfip2,Dab1,Elf4,Kirrel2,Bcl3,Fkbp1b,Cxcl12,Hspb1,Fcer1g,Podxl2,Pvrl1,Pla2g2d,Bves,Egfr,Cd44,Ptpn6,Jag2,Fzd7,Cdsn,Ins2,Npnt,Perp
GO:0043085	positive regulation of catalytic activity	2.6499e-10	-22.0513	957	99	0.0925234	1070	19844	11516,14062,27220,11807,12424,14388,13982,14745,11541,381290,50791,14600,11515,72565,12484,665113,15444,227753,21803,11539,19699,14183,21987,12921,20660,17295,21752,22393,22337,18011,230163,21802,230972,75104,11810,13649,55984,213649,19739,22355,70097,26365,20194,11853,110351,114249,208659,11932,104111,240888,51800,11421,11606,19417,18479,223453,20617,22038,114774,26399,238130,14528,210044,98845,…	Adcyap1,F2r,Cartpt,Apoa2,Cck,Gab1,Esr1,Lpar1,Adora2b,Atp2b4,Magi2,Ghr,Adcy9,Uaca,Cd24a,Tnik,Hpca,Gsn,Tgfb1,Adora1,Reln,Fgfr2,Tpd52l1,Crhr1,Sorl1,Met,Tert,Wfs1,Vdr,Neurl1a,Aldob,Tgfa,Arhgef16,Mmd2,Apobec1,Egfr,Camkk1,Arhgef19,Rgs9,Vipr2,Sash1,Ceacam1,S100a10,Rhoc,Rap1gap,Npnt,Fam20a,Atp1b2,Adcy3,Gpr161,Bok,Ace,Agt,Rasgrf1,Pak1,Dap,Snca,Plscr1,Pawr,Map2k6,Dock4,Gch1,Adcy2,Eps8l2,Adcy1,Acvr1c,Csf1,C…
GO:0030001	metal ion transport	2.73015e-10	-22.0215	499	63	0.0588785	1070	19844	14062,17341,103988,16531,20541,114774,55991,12286,58802,98741,67547,223473,54377,70358,16508,238076,381290,382571,12294,16522,110893,94249,338370,21452,12295,140492,16440,16510,235281,70839,11944,94229,22295,51801,16502,11977,72413,53313,18751,218756,320508,22337,14226,238271,70357,58235,20499,53945,14652,58226,26941,12287,12296,223604,11938,20277,329064,268345,16499,67075,11932,12323,330953	F2r,Bhlha15,Gck,Kcnma1,Slc8a1,Pawr,Panx1,Cacna1a,Kcnmb4,Kcnb2,Slc39a8,Nipal2,Cacng4,Steap1,Kcnd2,Kcns3,Atp2b4,Kcnf1,Cacna2d3,Kcnj6,Slc8a3,Slc24a3,Nalcn,Tcn2,Cacnb1,Kcnn2,Itpr3,Kcnh1,Scn3b,P2ry12,Atp4a,Slc4a10,Cdh23,Ramp1,Kcnc1,Atp7a,Kcnmb2,Atp2a3,Prkcb,Slc4a7,Cachd1,Vdr,Fkbp1b,Kcnh5,Kcnip1,Pvrl1,Slc12a7,Slc40a1,Glp1r,Cacna1h,Slc9a3r1,Cacna1b,Cacnb2,Kcnk9,Atp2a2,Scnn1b,Pkd2l1,Kcnc2,Kcnab3,Magt1,At…
GO:0006928	movement of cell or subcellular component	3.06754e-10	-21.905	1000	102	0.0953271	1070	19844	18996,232943,399558,109242,12424,12767,319504,14745,24084,13637,140570,14063,210801,94352,12484,286942,93742,18441,18186,21803,18606,19201,19699,16728,13590,17909,68588,20348,20660,17295,66102,20473,18011,107586,18750,20315,19268,13809,14127,58235,230972,27356,13649,15114,16870,20970,14302,104111,22379,12561,14537,18479,108699,14587,20322,20472,16777,13860,238130,14275,18830,16552,117600,18133,15…	Pou4f1,Klc3,Flrt2,Kif24,Cck,Cxcr4,Nrcam,Lpar1,Tekt2,Efna2,Plxnb2,F2rl1,Unc5d,Loxl2,Cd24a,Kif19a,Pard3,P2ry1,Nrp1,Tgfb1,Enpp2,Pstpip2,Reln,L1cam,Lefty1,Myo10,Cthrc1,Sema3c,Sorl1,Met,Cxcl16,Six3,Neurl1a,Ovol2,Prkca,Cxcl12,Ptprf,Enpep,Fcer1g,Pvrl1,Arhgef16,Insl6,Egfr,Hap1,Lhx2,Sdc3,Frk,Adcy3,Fmnl3,Cdh4,Gcnt1,Pak1,Chn1,Gfra3,Sord,Six2,Lamb1,Eps8,Dock4,Folr1,Pltp,Kif12,Srgap1,Nov,Ier2,Ntrk1,Elmo3,Lrp5…
GO:0044700	single organism signaling	3.31331e-10	-21.8279	4531	330	0.308411	1070	19844	18189,12890,22249,12424,103988,16531,329910,58802,11515,72565,210801,12484,18585,16001,665113,14917,21803,17532,233081,217371,108100,108015,14183,50723,12921,72413,17060,20473,58805,234353,27260,74007,15507,12876,14701,14198,14803,69640,12296,15114,16668,80837,16691,140743,13653,75409,12563,72693,100037258,16591,12390,19698,18753,18053,228543,13483,27206,22350,14186,11977,238252,227120,17869,1048…	Nrxn1,Cplx2,Unc13b,Cck,Gck,Kcnma1,Acot11,Kcnmb4,Adcy9,Uaca,Unc5d,Cd24a,Pde9a,Igf1r,Tnik,Gucy2c,Tgfb1,Mras,Ffar1,Rab40b,Baiap2,Chrnb4,Fgfr2,Icosl,Crhr1,Kcnmb2,Blnk,Six3,Mlxipl,Psd3,Plek2,Btbd11,Hspb1,Cpe,Gng12,Fhit,Grid1,Fam83g,Cacnb2,Hap1,Krt18,Rhoj,Krt8,Rem2,Egr1,Slitrk5,Cdh6,Zcchc12,Dnajc3,Kl,Cav2,Relb,Prkcd,Ngfr,Rhov,Dpp6,Nrk,Ezr,Fgfr4,Atp7a,Gpr135,Plcl1,Myc,Rab15,Fgf14,Rgs7bp,Gpr153,Nxn,Nrgn,…
GO:0098862	cluster of actin-based cell projections	3.32452e-10	-21.8245	158	31	0.0286506	1082	20036	2.23506e+160	Ezr,Tmem27,Ace,Atp7a,Ift88,Myo1d,Slc2a2,Dab1,Prkcb,Slc4a7,Prom1,Eps8,Dock4,Enpep,Folr1,Slc6a19,Cib2,Myo1e,Slc9a3r1,Atp8b1,Rgs19,Slc9a3r2,Myo15b,Ush2a,Itpr3,Pdzk1,Ceacam1,Coro2a,Gna13,Cdhr2,Cdh23
GO:0019220	regulation of phosphate metabolic process	3.47563e-10	-21.7801	1478	136	0.127103	1070	19844	16010,170643,12424,103988,13982,14600,11515,14063,12484,69697,16001,665113,93742,15444,21803,19699,14183,53626,83397,12921,20660,58805,15507,75104,12411,13649,70097,208659,380705,11421,114774,100037258,16591,18211,232431,12390,12006,18053,18753,27206,22350,14186,11977,227120,17869,14555,218194,216021,16002,14182,20287,207728,381853,16334,18605,242202,14062,11516,58200,27220,14388,12767,434130,147…	Igfbp4,Kirrel,Cck,Gck,Esr1,Ghr,Adcy9,F2rl1,Cd24a,Camsap3,Igf1r,Tnik,Pard3,Hpca,Tgfb1,Reln,Fgfr2,Insm1,Akap12,Crhr1,Sorl1,Mlxipl,Hspb1,Mmd2,Cbs,Egfr,Sash1,Fam20a,Tmem102,Ace,Pawr,Dnajc3,Kl,Ntrk1,Gprc5a,Cav2,Axin2,Ngfr,Prkcd,Nrk,Ezr,Fgfr4,Atp7a,Plcl1,Myc,Gpd1,Phactr1,Stox1,Igf2,Fgfr1,Sct,Pde2a,Gipr,Ins2,Enpp1,Pde5a,F2r,Adcyap1,Ppp1r1a,Cartpt,Gab1,Cxcr4,Ccdc8,Lpar1,Adora2b,Atp2b4,Magi2,Plxnb2,Prkar1…
GO:0023052	signaling	3.58836e-10	-21.7482	4534	330	0.308411	1070	19844	18189,12890,22249,12424,16531,103988,329910,58802,11515,72565,210801,12484,18585,16001,14917,665113,17532,21803,233081,217371,108015,108100,14183,50723,12921,72413,17060,20473,58805,27260,234353,74007,15507,12876,14701,14198,14803,69640,12296,15114,16668,80837,16691,140743,13653,75409,12563,72693,100037258,16591,12390,19698,18753,18053,13483,228543,27206,22350,14186,11977,238252,227120,17869,1048…	Nrxn1,Cplx2,Unc13b,Cck,Kcnma1,Gck,Acot11,Kcnmb4,Adcy9,Uaca,Unc5d,Cd24a,Pde9a,Igf1r,Gucy2c,Tnik,Mras,Tgfb1,Ffar1,Rab40b,Chrnb4,Baiap2,Fgfr2,Icosl,Crhr1,Kcnmb2,Blnk,Six3,Mlxipl,Plek2,Psd3,Btbd11,Hspb1,Cpe,Gng12,Fhit,Grid1,Fam83g,Cacnb2,Hap1,Krt18,Rhoj,Krt8,Rem2,Egr1,Slitrk5,Cdh6,Zcchc12,Dnajc3,Kl,Cav2,Relb,Prkcd,Ngfr,Dpp6,Rhov,Nrk,Ezr,Fgfr4,Atp7a,Gpr135,Plcl1,Myc,Rab15,Fgf14,Rgs7bp,Gpr153,Nxn,Nrgn,…
GO:0048878	chemical homeostasis	3.77486e-10	-21.6975	791	86	0.0803738	1070	19844	11516,14062,27220,11807,103988,16531,12737,12286,214189,13982,14745,381290,19746,21333,14063,12484,21405,16001,233080,67475,16440,18441,338320,234515,21803,233081,94229,22295,12921,17295,53313,18751,22393,218756,22337,58805,18750,14226,53945,56506,13649,59049,18504,18609,11932,208659,110095,11606,17341,20541,23801,23921,18670,22439,12801,70358,12307,14427,110893,16591,94249,16973,18053,11944,1418…	Adcyap1,F2r,Cartpt,Apoa2,Gck,Kcnma1,Cldn1,Cacna1a,Scgn,Esr1,Lpar1,Atp2b4,Rhd,Tac1,F2rl1,Cd24a,Hnf1a,Igf1r,Ffar3,Ero1lb,Itpr3,P2ry1,Mia2,Inpp4b,Tgfb1,Ffar1,Slc4a10,Cdh23,Crhr1,Met,Atp2a3,Prkcb,Wfs1,Slc4a7,Vdr,Mlxipl,Prkca,Fkbp1b,Slc40a1,Cib2,Egfr,Slc22a17,Pax2,Pdx1,Atp1b2,Fam20a,Pygl,Agt,Bhlha15,Slc8a1,Aloxe3,Sh2b2,Abcb4,Xk,Cnr1,Steap1,Calb1,Galr1,Slc8a3,Kl,Slc24a3,Lrp5,Ngfr,Atp4a,Fgfr4,Foxa3,Atp7…
GO:0006812	cation transport	4.10079e-10	-21.6147	664	76	0.071028	1070	19844	11516,14062,103988,16531,12286,58802,67547,16508,381290,382571,12294,19746,338370,18671,16440,16510,235281,50934,94229,22295,110877,16502,72413,53313,18751,218756,22337,14226,238271,14127,70357,58235,53945,58226,12287,12296,224022,223604,59020,268345,67075,11932,17341,20541,114774,55991,98741,223473,56843,70358,54377,238076,16522,110893,94249,110834,12295,21452,140492,66237,70839,11944,51801,1197…	Adcyap1,F2r,Gck,Kcnma1,Cacna1a,Kcnmb4,Slc39a8,Kcnd2,Atp2b4,Kcnf1,Cacna2d3,Rhd,Nalcn,Abcb1a,Itpr3,Kcnh1,Scn3b,Slc7a8,Slc4a10,Cdh23,Slc18a1,Kcnc1,Kcnmb2,Atp2a3,Prkcb,Slc4a7,Vdr,Fkbp1b,Kcnh5,Fcer1g,Kcnip1,Pvrl1,Slc40a1,Cacna1h,Cacna1b,Cacnb2,Slc7a4,Kcnk9,Pdzk1,Kcnc2,Magt1,Atp1b2,Bhlha15,Slc8a1,Pawr,Panx1,Kcnb2,Nipal2,Trpm5,Steap1,Cacng4,Kcns3,Kcnj6,Slc8a3,Slc24a3,Chrna3,Cacnb1,Tcn2,Kcnn2,Atp6v1g2,P2…
GO:1903532	positive regulation of secretion by cell	4.25574e-10	-21.5776	354	50	0.046729	1070	19844	11516,23957,14062,22249,27359,11606,320405,102657,27220,12424,103988,20617,55991,18096,11541,21333,14427,14063,18111,18441,27062,21803,14419,233081,18546,192167,20779,22350,110877,57394,12921,26950,22320,68151,18750,106347,20315,14127,14652,11727,58226,13649,12287,20287,26365,381853,20698,53322,18609,16334	Adcyap1,Nr0b2,F2r,Unc13b,Sytl4,Agt,Cadps2,Cd276,Cartpt,Cck,Gck,Snca,Panx1,Nkx6-1,Adora2b,Tac1,Galr1,F2rl1,Nnat,P2ry1,Cadps,Tgfb1,Gal,Ffar1,Pcp4,Nlgn1,Src,Ezr,Slc18a1,Tmem27,Crhr1,Vsnl1,Vamp8,Wls,Prkca,Ildr1,Cxcl12,Fcer1g,Glp1r,Ang,Cacna1h,Egfr,Cacna1b,Sct,Ceacam1,Gipr,Sphk1,Nucb2,Pdx1,Ins2
GO:0007156	homophilic cell adhesion via plasma membrane adhesion molecules	4.25888e-10	-21.5768	77	21	0.0196262	1070	19844	1.35111e+108	Dsg2,Cdh1,Cdh4,Dsc2,Cdhr5,Cdh6,Cdh7,Ptprf,Cdh8,Pvrl1,Clstn2,Cdh22,Ceacam1,Ptprm,Ret,L1cam,Cadm3,Cdhr1,Cdh23,Esam,Pcdh20
GO:0090087	regulation of peptide transport	4.31211e-10	-21.5644	237	39	0.0364486	1070	19844	1.15162e+201	Adcyap1,Nr0b2,Nrxn1,Sytl4,Cartpt,Gck,Nkx6-1,Cnr1,Nov,1810011O10Rik,Acvr1c,Uaca,Lrp5,Hnf1a,Pde4c,Ffar3,Sstr3,Nnat,Ffar1,Adora1,Tmem27,Vsnl1,Sstr5,Ildr1,Fkbp1b,Hadh,Hnf4a,Pparg,Glp1r,Egfr,Brsk2,Sct,Grem1,G6pc2,Gipr,Sphk1,Adra2a,Nucb2,Pdx1
GO:0051174	regulation of phosphorus metabolic process	4.35216e-10	-21.5552	1483	136	0.127103	1070	19844	16010,170643,12424,103988,13982,14600,11515,14063,12484,69697,16001,665113,93742,15444,21803,19699,14183,53626,83397,12921,20660,58805,15507,75104,12411,13649,70097,208659,380705,11421,114774,100037258,16591,18211,232431,12390,12006,18053,18753,27206,22350,14186,11977,227120,17869,14555,218194,216021,16002,14182,20287,207728,381853,16334,18605,242202,14062,11516,58200,27220,14388,12767,434130,147…	Igfbp4,Kirrel,Cck,Gck,Esr1,Ghr,Adcy9,F2rl1,Cd24a,Camsap3,Igf1r,Tnik,Pard3,Hpca,Tgfb1,Reln,Fgfr2,Insm1,Akap12,Crhr1,Sorl1,Mlxipl,Hspb1,Mmd2,Cbs,Egfr,Sash1,Fam20a,Tmem102,Ace,Pawr,Dnajc3,Kl,Ntrk1,Gprc5a,Cav2,Axin2,Ngfr,Prkcd,Nrk,Ezr,Fgfr4,Atp7a,Plcl1,Myc,Gpd1,Phactr1,Stox1,Igf2,Fgfr1,Sct,Pde2a,Gipr,Ins2,Enpp1,Pde5a,F2r,Adcyap1,Ppp1r1a,Cartpt,Gab1,Cxcr4,Ccdc8,Lpar1,Adora2b,Atp2b4,Magi2,Plxnb2,Prkar1…
GO:0010033	response to organic substance	4.43292e-10	-21.5368	1835	160	0.149533	1070	19844	23957,380669,399558,11807,16531,103988,13048,13982,18574,21338,14600,12484,16001,12804,21803,233081,14281,108015,108100,14183,12921,21752,66102,18751,93721,58805,66212,230163,22169,22239,15507,12411,56506,13649,69640,12287,15114,16668,16691,13653,380705,11421,394434,210789,20322,72693,14528,21823,100037258,12307,14275,12583,15184,107581,16591,18211,269275,14200,56222,12390,18111,19698,12006,16548…	Nr0b2,Lin28b,Flrt2,Apoa2,Kcnma1,Gck,Cux2,Esr1,Pde1b,Tacr3,Ghr,Cd24a,Igf1r,Cntfr,Tgfb1,Ffar1,Fos,Chrnb4,Baiap2,Fgfr2,Crhr1,Tert,Cxcl16,Prkcb,Cpn1,Mlxipl,Sec61b,Aldob,Cmpk2,Ugt8a,Hspb1,Cbs,Cib2,Egfr,Fam83g,Cacna1b,Hap1,Krt18,Krt8,Egr1,Tmem102,Ace,Ugt1a9,Tbc1d4,Sord,Zcchc12,Gch1,Th,Dnajc3,Calb1,Folr1,Cdo1,Hdac5,Col16a1,Kl,Ntrk1,Acvr1c,Fhl2,Cited4,Cav2,Nnat,Relb,Axin2,Khk,Ngfr,Ugt1a6a,Pacrg,Ephx1,Ezr…
GO:0044093	positive regulation of molecular function	4.55711e-10	-21.5092	1214	117	0.109346	1070	19844	11516,14062,27220,11807,12424,14388,13982,14745,11541,12359,381290,50791,14600,11515,72565,12484,665113,15444,227753,21803,14419,11539,19699,14183,68588,21987,12921,20660,17295,21752,18751,22393,22337,18011,230163,21802,230972,75104,11810,13649,55984,213649,19739,22355,70097,15114,26365,20194,110351,11853,20698,114249,208659,18609,11932,104111,240888,51800,11421,11606,19417,18479,223453,20617,220…	Adcyap1,F2r,Cartpt,Apoa2,Cck,Gab1,Esr1,Lpar1,Adora2b,Cat,Atp2b4,Magi2,Ghr,Adcy9,Uaca,Cd24a,Tnik,Hpca,Gsn,Tgfb1,Gal,Adora1,Reln,Fgfr2,Cthrc1,Tpd52l1,Crhr1,Sorl1,Met,Tert,Prkcb,Wfs1,Vdr,Neurl1a,Aldob,Tgfa,Arhgef16,Mmd2,Apobec1,Egfr,Camkk1,Arhgef19,Rgs9,Vipr2,Sash1,Hap1,Ceacam1,S100a10,Rap1gap,Rhoc,Sphk1,Npnt,Fam20a,Pdx1,Atp1b2,Adcy3,Gpr161,Bok,Ace,Agt,Rasgrf1,Pak1,Dap,Snca,Plscr1,Pawr,Map2k6,Dock4,…
GO:0031253	cell projection membrane	5.18807e-10	-21.3795	228	38	0.0351201	1082	20036	1.70643e+194	Kirrel,Ace,Slc1a2,Gabrg2,Prom1,Eps8,Tacr3,Folr1,Slc6a19,Eps8l2,Cd24a,Dpp4,Sstr3,Ush2a,Hpca,Kcnh1,Ngfr,Adora1,Cdhr1,Src,Ezr,Tmem27,Kcnc1,Atp7a,Myo1d,Slc2a2,Prkcb,Wls,Kank1,Bves,Sntg1,Slc9a3r1,Atp8b1,Ceacam1,Pdzk1,Ptprz1,Gna13,Kcnc2
GO:0002791	regulation of peptide secretion	6.20718e-10	-21.2001	200	35	0.0327103	1070	19844	1.15162e+181	Adcyap1,Nr0b2,Nrxn1,Sytl4,Cartpt,Gck,Nkx6-1,Cnr1,Nov,Acvr1c,Lrp5,Hnf1a,Pde4c,Ffar3,Sstr3,Nnat,Ffar1,Adora1,Tmem27,Vsnl1,Sstr5,Ildr1,Fkbp1b,Hadh,Hnf4a,Pparg,Glp1r,Egfr,Brsk2,Sct,G6pc2,Gipr,Adra2a,Nucb2,Pdx1
GO:0051047	positive regulation of secretion	6.60507e-10	-21.138	381	52	0.0485981	1070	19844	11516,23957,14062,22249,27359,11606,320405,102657,27220,12424,103988,20617,55991,18096,26399,11541,21333,14063,14427,18111,18441,27062,21803,14419,233081,18546,11539,192167,20779,22350,110877,57394,12921,26950,22320,68151,18750,106347,20315,14127,14652,11727,13649,58226,12287,20287,26365,381853,20698,53322,18609,16334	Adcyap1,Nr0b2,F2r,Unc13b,Sytl4,Agt,Cadps2,Cd276,Cartpt,Cck,Gck,Snca,Panx1,Nkx6-1,Map2k6,Adora2b,Tac1,F2rl1,Galr1,Nnat,P2ry1,Cadps,Tgfb1,Gal,Ffar1,Pcp4,Adora1,Nlgn1,Src,Ezr,Slc18a1,Tmem27,Crhr1,Vsnl1,Vamp8,Wls,Prkca,Ildr1,Cxcl12,Fcer1g,Glp1r,Ang,Egfr,Cacna1h,Cacna1b,Sct,Ceacam1,Gipr,Sphk1,Nucb2,Pdx1,Ins2
GO:0010976	positive regulation of neuron projection development	6.89139e-10	-21.0956	251	40	0.0373832	1070	19844	1.15161e+205	Adcyap1,Enc1,Ptpn5,Cdh4,Cux2,Cnr1,Lpar1,Magi2,Plxnb2,Cd24a,Igf1r,Plk5,Nrp1,Bcl11a,Pcp4,Ret,Reln,L1cam,Baiap2,Nlgn1,Plxnb1,Dbn1,Elavl4,Dscam,Met,Dpysl3,Cntn1,Crp,Neurl1a,Fkbp1b,Ptprf,Cxcl12,Syt17,Avil,Fgfr1,Hap1,Stmn2,Ptprz1,Sphk1,Camk2b
GO:0098602	single organism cell adhesion	6.98283e-10	-21.0824	451	58	0.0542056	1070	19844	170643,13653,380928,102657,14537,13506,12767,16777,319504,50498,12385,54156,18133,14063,12484,69697,13482,233765,93742,19698,20351,14025,21803,117606,70839,19713,16728,192167,69524,20779,50723,16848,13511,320404,11977,12550,76884,13131,56501,243911,12051,14226,20315,15507,14127,319655,58235,18782,23828,13649,12505,15170,16450,14369,386463,16334,114249,64058	Kirrel,Egr1,Lmo7,Cd276,Gcnt1,Dsc2,Cxcr4,Lamb1,Nrcam,Ebi3,Ctnna1,Egfl6,Nov,F2rl1,Cd24a,Camsap3,Dpp4,Plekha7,Pard3,Relb,Sema4a,Bcl11a,Tgfb1,Boc,P2ry12,Ret,L1cam,Nlgn1,Esam,Src,Icosl,Lfng,Dsg2,Itpkb,Atp7a,Cdh1,Cyfip2,Dab1,Elf4,Kirrel2,Bcl3,Fkbp1b,Cxcl12,Hspb1,Fcer1g,Podxl2,Pvrl1,Pla2g2d,Bves,Egfr,Cd44,Ptpn6,Jag2,Fzd7,Cdsn,Ins2,Npnt,Perp
GO:0032989	cellular component morphogenesis	8.68435e-10	-20.8643	844	89	0.0831776	1070	19844	399558,109242,12424,12767,12286,24084,319504,76965,13637,140570,94352,210801,16001,665113,93742,227753,18186,21803,19699,16728,22295,14183,20348,21916,13508,17295,21821,18011,22337,18750,20315,22239,58235,11567,13649,75770,16870,16691,18504,14369,20733,72333,12561,18479,108699,14587,16777,75409,320365,53868,11459,17965,18211,432530,67263,214459,20351,19329,13193,19274,18053,117606,65254,235611,57…	Flrt2,Kif24,Cck,Cxcr4,Cacna1a,Tekt2,Nrcam,Slitrk1,Efna2,Plxnb2,Loxl2,Unc5d,Igf1r,Tnik,Pard3,Gsn,Nrp1,Tgfb1,Reln,L1cam,Cdh23,Fgfr2,Sema3c,Tmod1,Dscam,Met,Ift88,Neurl1a,Vdr,Prkca,Cxcl12,Ugt8a,Pvrl1,Avil,Egfr,Brsk2,Lhx2,Krt8,Pax2,Fzd7,Spint2,Palld,Cdh4,Pak1,Chn1,Gfra3,Lamb1,Slitrk5,Fry,Rab25,Acta1,Nbl1,Ntrk1,Adcy1,Zswim6,Fnbp1l,Sema4a,Rab17,Dcx,Ptprm,Ngfr,Boc,Dpysl5,Plxnb1,Bin3,Src,Nrk,Fam101b,Elavl…
GO:0051050	positive regulation of transport	8.73558e-10	-20.8584	884	92	0.0859813	1070	19844	11516,23957,14062,22249,27359,102657,27220,12424,103988,18096,11541,50791,21333,14063,72565,233080,56746,93742,15444,18441,21803,14419,14734,233081,228993,235281,18546,11539,19699,12795,192167,110877,16502,12921,26950,20660,17295,22320,22393,68151,18750,106347,20315,14127,13649,58226,12287,12296,15114,59020,26365,268345,110351,20698,18609,11932,11606,19259,320405,20511,20617,18670,55991,26399,188…	Adcyap1,Nr0b2,F2r,Unc13b,Sytl4,Cd276,Cartpt,Cck,Gck,Nkx6-1,Adora2b,Magi2,Tac1,F2rl1,Uaca,Ffar3,Tex101,Pard3,Hpca,P2ry1,Tgfb1,Gal,Gpc3,Ffar1,Slc17a9,Scn3b,Pcp4,Adora1,Reln,Plk3,Nlgn1,Slc18a1,Kcnc1,Crhr1,Vsnl1,Sorl1,Met,Vamp8,Wfs1,Wls,Prkca,Ildr1,Cxcl12,Fcer1g,Egfr,Cacna1h,Cacna1b,Cacnb2,Hap1,Pdzk1,Ceacam1,Kcnc2,Rap1gap,Sphk1,Pdx1,Atp1b2,Agt,Ptpn5,Cadps2,Slc1a2,Snca,Abcb4,Panx1,Map2k6,Pltp,Galr1,Rh…
GO:0045664	regulation of neuron differentiation	1.01116e-09	-20.7122	589	69	0.064486	1070	19844	11516,15904,13048,11302,12286,18096,319504,14745,50791,140570,22671,12484,16001,665113,216166,18186,14025,18546,19699,16728,108100,192167,245857,56320,20348,17295,13508,22240,20473,12944,18011,14226,20315,19268,269784,75104,11567,338362,20745,15114,110351,20698,235402,13803,12561,19259,103967,108699,22439,12801,17965,110834,19329,20351,18053,19713,235611,15572,13131,14972,12805,107351,110058,2056…	Adcyap1,Id4,Cux2,Aatk,Cacna1a,Nkx6-1,Nrcam,Lpar1,Magi2,Plxnb2,Rnf112,Cd24a,Igf1r,Tnik,Plk5,Nrp1,Bcl11a,Pcp4,Reln,L1cam,Baiap2,Nlgn1,Ssh3,Dbn1,Sema3c,Met,Dscam,Dpysl3,Six3,Crp,Neurl1a,Fkbp1b,Cxcl12,Ptprf,Cntn4,Mmd2,Avil,Ust,Spock1,Hap1,Rap1gap,Sphk1,Lingo1,Enc1,Cdh4,Ptpn5,Dnm3,Chn1,Xk,Cnr1,Nbl1,Chrna3,Rab17,Sema4a,Ngfr,Ret,Plxnb1,Elavl4,Dab1,H2-K1,Cntn1,Kank1,Syt17,Slit1,Fgfr1,Stmn2,Ptprz1,Rtn4r,C…
GO:0061564	axon development	1.17661e-09	-20.5606	298	44	0.0411215	1070	19844	399558,12561,12424,108699,14587,12767,75409,12801,319504,76965,14275,13637,140570,18211,210801,432530,16001,18186,20351,13193,19274,18053,117606,65254,19699,16728,237847,235611,14183,20348,18750,21974,20315,58235,18612,20562,380684,75770,239250,16870,65079,15285,19283,16869	Flrt2,Cdh4,Cck,Chn1,Gfra3,Cxcr4,Slitrk5,Cnr1,Nrcam,Slitrk1,Folr1,Efna2,Plxnb2,Ntrk1,Unc5d,Adcy1,Igf1r,Nrp1,Sema4a,Dcx,Ptprm,Ngfr,Boc,Dpysl5,Reln,L1cam,Rtn4rl1,Plxnb1,Fgfr2,Sema3c,Prkca,Top2b,Cxcl12,Pvrl1,Etv4,Slit1,Nefh,Brsk2,Slitrk6,Lhx2,Rtn4r,Mnx1,Ptprz1,Lhx1
GO:0090276	regulation of peptide hormone secretion	1.20312e-09	-20.5383	195	34	0.0317757	1070	19844	1.15162e+176	Adcyap1,Nr0b2,Nrxn1,Sytl4,Cartpt,Gck,Nkx6-1,Cnr1,Nov,Acvr1c,Lrp5,Hnf1a,Pde4c,Ffar3,Sstr3,Nnat,Ffar1,Tmem27,Vsnl1,Sstr5,Ildr1,Fkbp1b,Hadh,Hnf4a,Pparg,Glp1r,Egfr,Brsk2,Sct,Gipr,G6pc2,Adra2a,Nucb2,Pdx1
GO:0022857	transmembrane transporter activity	1.2894e-09	-20.4691	889	92	0.086385	1065	19709	104681,16531,12286,58802,67547,16508,381290,625098,382571,12294,19746,76157,338370,12728,57249,18671,16440,217265,16510,228993,235281,20200,50934,64176,108015,27404,94229,110877,16502,12862,117591,72413,216867,53313,218756,14802,320590,238271,70357,53945,14803,58226,12287,12296,224022,223604,268345,67075,59049,11932,239273,20511,20541,14406,18670,55991,229731,98741,223473,54377,56843,238076,74338…	Slc16a6,Kcnma1,Cacna1a,Kcnmb4,Slc39a8,Kcnd2,Atp2b4,Slc38a6,Kcnf1,Cacna2d3,Rhd,Slc35d3,Nalcn,Clcn5,Gabrq,Abcb1a,Itpr3,Abca5,Kcnh1,Slc17a9,Scn3b,S100a6,Slc7a8,Sv2b,Chrnb4,Abca8b,Slc4a10,Slc18a1,Kcnc1,Cox6a2,Slc2a9,Kcnmb2,Slc16a11,Atp2a3,Slc4a7,Gria4,Svopl,Kcnh5,Kcnip1,Slc40a1,Grid1,Cacna1h,Cacna1b,Cacnb2,Slc7a4,Kcnk9,Kcnc2,Magt1,Slc22a17,Atp1b2,Abcc4,Slc1a2,Slc8a1,Gabrg2,Abcb4,Panx1,Slc25a24,Kcnb2,…
GO:0051241	negative regulation of multicellular organismal process	1.76945e-09	-20.1526	1005	100	0.0934579	1070	19844	11516,14062,15904,102657,27220,11807,16531,11302,67122,18096,319415,14745,11541,68813,381290,21942,230103,21333,14063,12484,14025,18186,234515,21803,14419,11539,192167,56320,21990,20348,20660,15245,17295,22240,20473,12944,73121,107586,12051,18750,14226,269784,12876,319909,20745,319158,26365,110351,18504,14369,235402,240888,11601,11606,103967,54486,238130,19279,12385,15874,15184,18133,269275,16973…	Adcyap1,F2r,Id4,Cd276,Cartpt,Apoa2,Kcnma1,Aatk,Nrarp,Nkx6-1,Hs3st5,Lpar1,Adora2b,Dock5,Atp2b4,Tnfrsf9,Npr2,Tac1,F2rl1,Cd24a,Bcl11a,Nrp1,Inpp4b,Tgfb1,Gal,Adora1,Nlgn1,Dbn1,Tph1,Sema3c,Sorl1,Hhip,Met,Dpysl3,Six3,Crp,Fam101a,Ovol2,Bcl3,Prkca,Fkbp1b,Cntn4,Cpe,Ism1,Spock1,Hist1h4i,Ceacam1,Rap1gap,Pax2,Fzd7,Lingo1,Gpr161,Angpt2,Agt,Dnm3,Hpgds,Dock4,Ptprr,Ctnna1,Iapp,Hdac5,Nov,Acvr1c,Lrp5,Relb,Axin2,Sem…
GO:0051130	positive regulation of cellular component organization	1.79575e-09	-20.1378	1019	101	0.0943925	1070	19844	11516,18189,170643,22249,399558,12424,13048,14745,76965,208177,70887,50791,140570,21333,14063,12484,21405,16001,216166,93742,12124,15444,227753,14025,18186,21803,14734,228993,18546,18606,19699,16728,192167,108100,56320,12404,13508,17295,22240,12944,18011,18750,14226,19268,20315,14127,21802,230972,16979,11567,15114,59020,20194,110351,18504,20698,72333,11606,13803,19259,12561,18479,103967,20617,104…	Adcyap1,Nrxn1,Kirrel,Unc13b,Flrt2,Cck,Cux2,Lpar1,Slitrk1,Phldb2,Dmrtc1a,Magi2,Plxnb2,Tac1,F2rl1,Cd24a,Hnf1a,Igf1r,Plk5,Pard3,Bik,Hpca,Gsn,Bcl11a,Nrp1,Tgfb1,Gpc3,Slc17a9,Pcp4,Enpp2,Reln,L1cam,Nlgn1,Baiap2,Dbn1,Cbln1,Dscam,Met,Dpysl3,Crp,Neurl1a,Prkca,Fkbp1b,Ptprf,Cxcl12,Fcer1g,Tgfa,Arhgef16,Lrrn1,Avil,Hap1,Pdzk1,S100a10,Rap1gap,Pax2,Sphk1,Palld,Agt,Enc1,Ptpn5,Cdh4,Pak1,Dnm3,Snca,Synpo,Abcb4,Slitrk…
GO:0031346	positive regulation of cell projection organization	1.80871e-09	-20.1307	313	45	0.0420561	1070	19844	11516,13803,19259,12561,103967,13048,12801,14745,98845,50791,140570,14063,12484,16001,216166,14025,18186,18546,18606,19713,19699,16728,192167,108100,235611,56320,20779,15572,13508,17295,22240,12805,12944,18011,14226,110058,20315,19268,11567,14182,15114,20257,19283,20698,12323	Adcyap1,Enc1,Ptpn5,Cdh4,Dnm3,Cux2,Cnr1,Lpar1,Eps8l2,Magi2,Plxnb2,F2rl1,Cd24a,Igf1r,Plk5,Bcl11a,Nrp1,Pcp4,Enpp2,Ret,Reln,L1cam,Nlgn1,Baiap2,Plxnb1,Dbn1,Src,Elavl4,Dscam,Met,Dpysl3,Cntn1,Crp,Neurl1a,Fkbp1b,Syt17,Cxcl12,Ptprf,Avil,Fgfr1,Hap1,Stmn2,Ptprz1,Sphk1,Camk2b
GO:0050896	response to stimulus	1.9584e-09	-20.0511	6828	459	0.428972	1070	19844	18189,12890,22249,12424,103988,16531,13048,329910,58802,11515,319162,72565,210801,12484,18585,16001,14917,18671,665113,93742,15444,21803,17532,233081,217371,108015,108100,14183,50723,12921,72413,66102,17060,66848,12944,93721,58805,66212,27260,234353,74007,15507,71096,56739,12876,14701,14198,14803,12411,56506,69640,213649,109032,15114,16870,16668,20194,80837,140743,16691,72391,13653,394434,382913,…	Nrxn1,Cplx2,Unc13b,Cck,Gck,Kcnma1,Cux2,Acot11,Kcnmb4,Adcy9,Hist3h2a,Uaca,Unc5d,Cd24a,Pde9a,Igf1r,Gucy2c,Abcb1a,Tnik,Pard3,Hpca,Tgfb1,Mras,Ffar1,Rab40b,Chrnb4,Baiap2,Fgfr2,Icosl,Crhr1,Kcnmb2,Cxcl16,Blnk,Fuca2,Crp,Cpn1,Mlxipl,Sec61b,Plek2,Psd3,Btbd11,Hspb1,Sntg1,Rec8,Cpe,Gng12,Fhit,Grid1,Cbs,Cib2,Fam83g,Arhgef19,Sp110,Hap1,Lhx2,Krt18,S100a10,Rhoj,Rem2,Krt8,Cdkn3,Egr1,Ugt1a9,Neil2,Sord,Slitrk5,Cdh6,…
GO:0050803	regulation of synapse structure or activity	2.03141e-09	-20.0145	229	37	0.0345794	1070	19844	1.81891e+190	Nrxn1,Egr1,Cplx2,Unc13b,Flrt2,Agt,Rasgrf1,Snca,Cux2,Slitrk5,Slitrk1,Calb1,Magi2,Slc8a3,Ntrk1,Lrp5,Kcnn2,Itpr3,Rab17,Adora1,Reln,Nlgn1,Stx3,Baiap2,Dbn1,Cbln1,Crhr1,Neurl1a,Fgf14,Prkca,Ptprf,Pvrl1,Lrrn1,Slitrk6,Clstn2,Cbln2,Camk2b
GO:0042127	regulation of cell proliferation	2.55199e-09	-19.7864	1393	127	0.118692	1070	19844	11516,14062,69539,15904,102657,12424,20732,67122,13982,11541,21942,112407,50791,21333,12484,16001,20607,14917,216166,20440,67153,12804,16510,21803,14419,14734,170765,18606,11539,21753,13590,14183,53626,18160,50723,68588,12591,21821,56213,21752,24063,20473,22337,58805,18011,107586,18750,19268,20315,21802,18782,11810,65972,13649,26564,22355,26365,14302,110351,18504,20698,14369,20733,54139,18609,239…	Adcyap1,F2r,Trnp1,Id4,Cd276,Cck,Spint1,Nrarp,Esr1,Adora2b,Tnfrsf9,Egln3,Magi2,Tac1,Cd24a,Igf1r,Sstr3,Gucy2c,Plk5,St6gal1,Rnaseh2b,Cntfr,Kcnh1,Tgfb1,Gal,Gpc3,Ripply3,Enpp2,Adora1,Tes,Lefty1,Fgfr2,Insm1,Npr1,Icosl,Cthrc1,Cdx2,Ift88,Htra1,Tert,Spry1,Six3,Vdr,Mlxipl,Neurl1a,Ovol2,Prkca,Ptprf,Cxcl12,Tgfa,Pla2g2d,Apobec1,Ifi30,Egfr,Ror2,Vipr2,Ceacam1,Frk,Rap1gap,Pax2,Sphk1,Fzd7,Spint2,Irf6,Pdx1,Abcc4,E…
GO:0048667	cell morphogenesis involved in neuron differentiation	2.63396e-09	-19.7548	339	47	0.0439252	1070	19844	399558,12561,12424,14587,108699,12767,12286,75409,319504,76965,13637,140570,18211,432530,210801,16001,20351,18186,13193,18053,19274,117606,65254,19699,16728,235611,22295,14183,15572,20348,11977,13508,18750,21974,20315,18612,58235,20562,380684,75770,26941,239250,16870,15285,65079,19283,16869	Flrt2,Cdh4,Cck,Gfra3,Chn1,Cxcr4,Cacna1a,Slitrk5,Nrcam,Slitrk1,Efna2,Plxnb2,Ntrk1,Adcy1,Unc5d,Igf1r,Sema4a,Nrp1,Dcx,Ngfr,Ptprm,Boc,Dpysl5,Reln,L1cam,Plxnb1,Cdh23,Fgfr2,Elavl4,Sema3c,Atp7a,Dscam,Prkca,Top2b,Cxcl12,Etv4,Pvrl1,Slit1,Nefh,Brsk2,Slc9a3r1,Slitrk6,Lhx2,Mnx1,Rtn4r,Ptprz1,Lhx1
GO:0010769	regulation of cell morphogenesis involved in differentiation	2.68532e-09	-19.7355	328	46	0.0429907	1070	19844	12561,103967,13048,11302,108699,12286,22439,18096,208177,140570,110834,20440,665113,12006,20351,14025,18186,21803,18606,19713,19699,16728,192167,108100,235611,245857,56320,20348,13508,17295,13131,107586,107351,21804,20315,19268,20562,338362,23892,20194,65079,19283,18504,384009,12323,235402	Cdh4,Dnm3,Cux2,Aatk,Chn1,Cacna1a,Xk,Nkx6-1,Phldb2,Plxnb2,Chrna3,St6gal1,Tnik,Axin2,Sema4a,Bcl11a,Nrp1,Tgfb1,Enpp2,Ret,Reln,L1cam,Nlgn1,Baiap2,Plxnb1,Ssh3,Dbn1,Sema3c,Dscam,Met,Dab1,Ovol2,Kank1,Tgfb1i1,Cxcl12,Ptprf,Slit1,Ust,Grem1,S100a10,Rtn4r,Ptprz1,Pax2,Glipr2,Camk2b,Lingo1
GO:0016043	cellular component organization	2.69649e-09	-19.7313	4127	301	0.281308	1070	19844	18189,170643,93688,22249,12424,16531,20732,12737,75396,319162,210801,12484,69697,16001,286942,665113,93742,12124,217265,21803,217371,108015,108100,14183,21916,22320,12944,224912,71096,56739,12876,109032,12296,319158,15114,16870,319876,16668,20194,80837,16691,75409,98741,105653,12390,269389,18753,18053,89867,65254,13483,27206,22350,16848,77569,320923,11977,17869,104886,107351,20499,380684,245666,2…	Nrxn1,Kirrel,Klhl1,Unc13b,Cck,Kcnma1,Spint1,Cldn1,Spp2,Hist3h2a,Unc5d,Cd24a,Camsap3,Igf1r,Kif19a,Tnik,Pard3,Bik,Abca5,Tgfb1,Rab40b,Chrnb4,Baiap2,Fgfr2,Tmod1,Vamp8,Crp,Crb3,Sntg1,Rec8,Cpe,Sp110,Cacnb2,Hist1h4i,Hap1,Lhx2,Cobll1,Krt18,S100a10,Rhoj,Krt8,Slitrk5,Kcnb2,Phyhip,Cav2,Tox2,Prkcd,Ngfr,Sec16b,Dpysl5,Dpp6,Nrk,Ezr,Lfng,Limch1,Mtap7d3,Atp7a,Myc,Rab15,Kank1,Slc12a7,Nefh,Iqsec2,Zdhhc22,Pde2a,Tspy…
GO:0030534	adult behavior	3.74805e-09	-19.402	155	29	0.0271028	1070	19844	1.81899e+150	Nrxn1,Klhl1,Crhr1,Tmod1,Met,Slc1a2,Pbx3,Dab1,Cartpt,Snca,Kcnma1,Gabrg2,Cacna1a,Fgf14,Eps8,Slitrk5,Zfhx2,Cxcl12,Slitrk1,Adh1,Oxr1,Slitrk6,Ctns,Dmbx1,Chrna3,Rnf180,Chrnb4,Sez6l,Cdh23
GO:0051952	regulation of amine transport	3.85122e-09	-19.3749	86	21	0.0196262	1070	19844	5.73941e+108	Tmem27,Slc18a1,Crhr1,Agt,Cartpt,Cck,Gck,Prkcb,Snca,Cacna1a,Cnr1,Cxcl12,Adora2b,Ffar3,Chrna3,P2ry1,Arg2,Pcp4,Adora1,P2ry12,Adra2a
GO:1903522	regulation of blood circulation	3.87807e-09	-19.3679	224	36	0.0336449	1070	19844	1.15161e+186	Adcyap1,F2r,Agt,Kcnma1,Slc8a1,Dsc2,Dock4,Adora2b,Dock5,Th,Atp2b4,Tacr3,Tac1,F2rl1,Hopx,Ffar3,P2ry1,Ptprm,Scn3b,Adora1,Dsg2,Chrm3,Crp,Prkca,Fkbp1b,Bves,Fxyd1,Glp1r,Egfr,Cacna1b,Ece1,Atp2a2,Adra2a,Pde5a,Hcn4,Slc1a1
GO:0008285	negative regulation of cell proliferation	3.90967e-09	-19.3598	583	67	0.0626168	1070	19844	11516,14062,102657,20732,13982,11541,50791,12484,20607,216166,21803,14419,14734,170765,11539,21753,13590,14183,53626,18160,21821,24063,22337,18011,107586,18750,19268,18782,65972,22355,26564,26365,110351,20733,18609,54139,11606,18479,54486,114774,12385,18133,269275,12398,12390,12006,19274,235611,27206,15377,12550,17869,20609,15378,18612,19084,19016,73608,11727,26941,338352,23892,20378,12505,19283,…	Adcyap1,F2r,Cd276,Spint1,Esr1,Adora2b,Magi2,Cd24a,Sstr3,Plk5,Tgfb1,Gal,Gpc3,Ripply3,Adora1,Tes,Lefty1,Fgfr2,Insm1,Npr1,Ift88,Spry1,Vdr,Neurl1a,Ovol2,Prkca,Ptprf,Pla2g2d,Ifi30,Vipr2,Ror2,Ceacam1,Rap1gap,Spint2,Pdx1,Irf6,Agt,Pak1,Hpgds,Pawr,Ctnna1,Nov,Acvr1c,Cbfa2t3,Cav2,Axin2,Ptprm,Plxnb1,Nrk,Foxa3,Cdh1,Myc,Sstr5,Hnf4a,Etv4,Prkar1a,Pparg,Marveld3,Ang,Slc9a3r1,Nell1,Grem1,Frzb,Cd44,Ptprz1,Ptpn6,Pde…
GO:0042221	response to chemical	3.9506e-09	-19.3494	2998	231	0.215888	1070	19844	23957,380669,399558,11807,16531,103988,13048,13982,58802,18574,16508,21338,14600,72565,210801,12484,16001,14917,18671,15444,12804,21803,233081,14281,19699,108015,108100,14183,110877,12921,72413,21752,66102,104158,18751,12944,93721,58805,66212,230163,13110,22169,22239,15507,58235,75219,230972,53945,12411,56506,13649,69640,54670,12287,15114,16870,16668,20194,16691,13653,380705,11421,394434,108699,2…	Nr0b2,Lin28b,Flrt2,Apoa2,Kcnma1,Gck,Cux2,Esr1,Kcnmb4,Pde1b,Kcnd2,Tacr3,Ghr,Uaca,Unc5d,Cd24a,Igf1r,Gucy2c,Abcb1a,Hpca,Cntfr,Tgfb1,Ffar1,Fos,Reln,Chrnb4,Baiap2,Fgfr2,Slc18a1,Crhr1,Kcnmb2,Tert,Cxcl16,Ces1d,Prkcb,Crp,Cpn1,Mlxipl,Sec61b,Aldob,Cyp2j6,Cmpk2,Ugt8a,Hspb1,Pvrl1,Dusp18,Arhgef16,Slc40a1,Cbs,Cib2,Egfr,Fam83g,Atp8b1,Cacna1b,Hap1,Lhx2,Krt18,S100a10,Krt8,Egr1,Tmem102,Ace,Ugt1a9,Chn1,Tbc1d4,Sord,…
GO:0048870	cell motility	4.13734e-09	-19.3032	725	78	0.0728972	1070	19844	18996,12424,12767,14745,24084,14063,94352,12484,93742,18441,18186,21803,18606,19201,19699,13590,17909,68588,20348,20660,17295,66102,20473,18011,107586,18750,20315,19268,13809,14127,230972,27356,13649,20970,14302,104111,22379,14537,18479,14587,20322,13860,16777,20472,238130,14275,18830,117600,18133,15936,234683,16973,13482,11838,20351,13193,18753,19713,70839,57784,20779,14186,13131,218194,21974,23…	Pou4f1,Cck,Cxcr4,Lpar1,Tekt2,F2rl1,Loxl2,Cd24a,Pard3,P2ry1,Nrp1,Tgfb1,Enpp2,Pstpip2,Reln,Lefty1,Myo10,Cthrc1,Sema3c,Sorl1,Met,Cxcl16,Six3,Neurl1a,Ovol2,Prkca,Cxcl12,Ptprf,Enpep,Fcer1g,Arhgef16,Insl6,Egfr,Sdc3,Frk,Adcy3,Fmnl3,Gcnt1,Pak1,Gfra3,Sord,Eps8,Lamb1,Six2,Dock4,Folr1,Pltp,Srgap1,Nov,Ier2,Elmo3,Lrp5,Dpp4,Arc,Sema4a,Dcx,Prkcd,Ret,P2ry12,Bin3,Src,Fgfr4,Dab1,Phactr1,Top2b,Bves,Podxl2,Slit1,Ang…
GO:0051674	localization of cell	4.13734e-09	-19.3032	725	78	0.0728972	1070	19844	18996,12424,12767,14745,24084,14063,94352,12484,93742,18441,18186,21803,18606,19699,13590,19201,17909,68588,20348,20660,17295,66102,20473,107586,18011,18750,19268,20315,14127,13809,230972,27356,13649,20970,14302,104111,22379,14537,18479,14587,16777,20472,20322,13860,238130,14275,18830,117600,15936,18133,234683,16973,13482,11838,20351,18753,13193,19713,70839,57784,20779,14186,13131,218194,21974,31…	Pou4f1,Cck,Cxcr4,Lpar1,Tekt2,F2rl1,Loxl2,Cd24a,Pard3,P2ry1,Nrp1,Tgfb1,Enpp2,Reln,Lefty1,Pstpip2,Myo10,Cthrc1,Sema3c,Sorl1,Met,Cxcl16,Six3,Ovol2,Neurl1a,Prkca,Ptprf,Cxcl12,Fcer1g,Enpep,Arhgef16,Insl6,Egfr,Sdc3,Frk,Adcy3,Fmnl3,Gcnt1,Pak1,Gfra3,Lamb1,Six2,Sord,Eps8,Dock4,Folr1,Pltp,Srgap1,Ier2,Nov,Elmo3,Lrp5,Dpp4,Arc,Sema4a,Prkcd,Dcx,Ret,P2ry12,Bin3,Src,Fgfr4,Dab1,Phactr1,Top2b,Podxl2,Bves,Slit1,Ang…
GO:0007409	axonogenesis	4.97716e-09	-19.1184	279	41	0.0383178	1070	19844	3.99558e+214	Flrt2,Cdh4,Cck,Gfra3,Chn1,Cxcr4,Slitrk5,Nrcam,Slitrk1,Efna2,Plxnb2,Ntrk1,Adcy1,Unc5d,Igf1r,Nrp1,Sema4a,Dcx,Ptprm,Ngfr,Boc,Dpysl5,L1cam,Reln,Plxnb1,Fgfr2,Sema3c,Prkca,Top2b,Cxcl12,Etv4,Pvrl1,Nefh,Slit1,Brsk2,Slitrk6,Lhx2,Ptprz1,Rtn4r,Mnx1,Lhx1
GO:0098857	membrane microdomain	5.85633e-09	-18.9557	302	43	0.0397412	1082	20036	14062,170643,16531,22038,12801,210044,12385,16508,12484,16001,56746,12390,18053,70839,19713,237847,16728,14677,20779,22350,12550,338367,12805,16822,22337,18750,57785,13030,14127,12876,19084,56188,58226,13649,26941,56470,59020,207728,20194,12370,94212,19088,104111	F2r,Kirrel,Kcnma1,Plscr1,Cnr1,Adcy2,Ctnna1,Kcnd2,Cd24a,Igf1r,Tex101,Cav2,Ngfr,P2ry12,Ret,Rtn4rl1,L1cam,Gnai1,Src,Ezr,Cdh1,Myo1d,Cntn1,Lcp2,Vdr,Prkca,Rangrf,Ctsb,Fcer1g,Cpe,Prkar1a,Fxyd1,Cacna1h,Egfr,Slc9a3r1,Rgs19,Pdzk1,Pde2a,S100a10,Casp8,Pag1,Prkar2b,Adcy3
GO:0045121	membrane raft	5.85633e-09	-18.9557	302	43	0.0397412	1082	20036	14062,170643,16531,22038,12801,210044,12385,16508,12484,16001,56746,12390,18053,70839,19713,237847,16728,14677,20779,22350,12550,338367,12805,16822,22337,18750,57785,13030,14127,12876,19084,56188,58226,13649,26941,56470,59020,207728,20194,12370,94212,19088,104111	F2r,Kirrel,Kcnma1,Plscr1,Cnr1,Adcy2,Ctnna1,Kcnd2,Cd24a,Igf1r,Tex101,Cav2,Ngfr,P2ry12,Ret,Rtn4rl1,L1cam,Gnai1,Src,Ezr,Cdh1,Myo1d,Cntn1,Lcp2,Vdr,Prkca,Rangrf,Ctsb,Fcer1g,Cpe,Prkar1a,Fxyd1,Cacna1h,Egfr,Slc9a3r1,Rgs19,Pdzk1,Pde2a,S100a10,Casp8,Pag1,Prkar2b,Adcy3
GO:0045211	postsynaptic membrane	6.16729e-09	-18.904	207	34	0.0314233	1082	20036	1.40623e+180	F2r,Cadps2,Dlgap1,Gabrg2,Kcnma1,Synpo,Kcnd2,Gabra3,Arc,Gabrq,Chrna3,P2ry1,Adora1,Chrnb4,Nlgn1,Dbn1,Cbln1,Kctd8,Chrm3,Met,Gria4,Gabbr2,Neurl1a,Psd3,Hspb1,Lin7a,Nsg1,Grid1,Dlg2,Gabra4,Clstn2,Ptprz1,Kcnc2,Homer3
GO:0006937	regulation of muscle contraction	6.5067e-09	-18.8504	140	27	0.0252336	1070	19844	1.40621e+143	F2r,Dsg2,Chrm3,Kcnma1,Slc8a1,Pawr,Dsc2,Prkca,Dock4,Fkbp1b,Adora2b,Dock5,Tacr3,Slc8a3,Fxyd1,Atp2a2,Chrna3,Arg2,Scn3b,Adora1,Sphk1,Adra2a,Chrnb4,Npnt,Pde5a,Dbn1,Hcn4
GO:0022891	substrate-specific transmembrane transporter activity	6.74718e-09	-18.8141	811	84	0.0788732	1065	19709	104681,16531,12286,58802,67547,16508,381290,625098,382571,12294,19746,76157,338370,12728,57249,16440,16510,235281,20200,50934,108015,94229,110877,16502,12862,117591,72413,216867,53313,218756,14802,320590,238271,70357,53945,14803,58226,12287,12296,224022,223604,268345,67075,59049,11932,20511,20541,14406,55991,229731,98741,223473,56843,54377,238076,74338,16522,110893,94249,14396,83429,12295,110834,…	Slc16a6,Kcnma1,Cacna1a,Kcnmb4,Slc39a8,Kcnd2,Atp2b4,Slc38a6,Kcnf1,Cacna2d3,Rhd,Slc35d3,Nalcn,Clcn5,Gabrq,Itpr3,Kcnh1,Scn3b,S100a6,Slc7a8,Chrnb4,Slc4a10,Slc18a1,Kcnc1,Cox6a2,Slc2a9,Kcnmb2,Slc16a11,Atp2a3,Slc4a7,Gria4,Svopl,Kcnh5,Kcnip1,Slc40a1,Grid1,Cacna1h,Cacna1b,Cacnb2,Slc7a4,Kcnk9,Kcnc2,Magt1,Slc22a17,Atp1b2,Slc1a2,Slc8a1,Gabrg2,Panx1,Slc25a24,Kcnb2,Nipal2,Trpm5,Cacng4,Kcns3,Slc6a19,Kcnj6,Slc8a…
GO:0015075	ion transmembrane transporter activity	6.79558e-09	-18.807	758	80	0.0751174	1065	19709	104681,16531,12286,58802,67547,16508,381290,625098,382571,12294,19746,338370,12728,57249,16440,16510,235281,20200,50934,108015,94229,110877,16502,12862,117591,72413,216867,53313,218756,14802,238271,70357,53945,14803,58226,12287,12296,224022,223604,268345,67075,59049,11932,20511,20541,14406,55991,229731,98741,223473,56843,54377,238076,74338,16522,110893,94249,14396,83429,12295,110834,140492,66237,…	Slc16a6,Kcnma1,Cacna1a,Kcnmb4,Slc39a8,Kcnd2,Atp2b4,Slc38a6,Kcnf1,Cacna2d3,Rhd,Nalcn,Clcn5,Gabrq,Itpr3,Kcnh1,Scn3b,S100a6,Slc7a8,Chrnb4,Slc4a10,Slc18a1,Kcnc1,Cox6a2,Slc2a9,Kcnmb2,Slc16a11,Atp2a3,Slc4a7,Gria4,Kcnh5,Kcnip1,Slc40a1,Grid1,Cacna1h,Cacna1b,Cacnb2,Slc7a4,Kcnk9,Kcnc2,Magt1,Slc22a17,Atp1b2,Slc1a2,Slc8a1,Gabrg2,Panx1,Slc25a24,Kcnb2,Nipal2,Trpm5,Cacng4,Kcns3,Slc6a19,Kcnj6,Slc8a3,Slc24a3,Gabr…
GO:0007626	locomotory behavior	7.61855e-09	-18.6927	209	34	0.0317757	1070	19844	9.36882e+175	Klhl1,Kcnma1,Snca,Rasd2,Rcan2,Eps8,Cacna1a,Pde1b,Th,Kcnd2,Calb1,Dpp4,Apba1,Ctns,Chrna3,Sepp1,Reln,Chrnb4,Slc4a10,Sez6l,Cdh23,Elavl4,Crhr1,Tmod1,Atp7a,Dscam,Pbx3,Dab1,Fgf14,Cxcl12,Oxr1,Cacna1b,Slitrk6,Dmbx1
GO:0048729	tissue morphogenesis	7.77604e-09	-18.6722	593	67	0.0626168	1070	19844	15904,18996,20732,12767,67122,13982,71228,140570,16001,21405,93742,18186,21803,14734,14183,68588,20348,13508,17295,15245,24063,20473,68151,218756,22337,107586,20315,224912,13649,12814,231470,16870,18504,20733,114249,18609,11606,18479,14537,19126,20472,12826,14275,15184,16973,12977,19274,18053,19713,20779,11977,17869,72388,21386,21804,18612,19084,14182,26941,23892,12370,12505,20378,20277,16450,146…	Id4,Pou4f1,Spint1,Cxcr4,Nrarp,Esr1,Dlg5,Plxnb2,Igf1r,Hnf1a,Pard3,Nrp1,Tgfb1,Gpc3,Fgfr2,Cthrc1,Sema3c,Dscam,Met,Hhip,Spry1,Six3,Wls,Slc4a7,Vdr,Ovol2,Cxcl12,Crb3,Egfr,Col11a1,Fras1,Lhx2,Pax2,Spint2,Npnt,Pdx1,Agt,Pak1,Gcnt1,Prom1,Six2,Col4a1,Folr1,Hdac5,Lrp5,Csf1,Ptprm,Ngfr,Ret,Src,Atp7a,Myc,Ripk4,Tbx3,Tgfb1i1,Etv4,Prkar1a,Fgfr1,Slc9a3r1,Grem1,Casp8,Cd44,Frzb,Scnn1b,Jag2,Gna13,Lhx1
GO:0005215	transporter activity	1.0102e-08	-18.4105	1107	105	0.0985915	1065	19709	104681,11807,16531,12286,58802,67547,16508,381290,625098,382571,12294,19746,76157,72003,338370,12728,57249,18671,16440,217265,16510,228993,235281,20200,50934,64176,108015,27404,94229,110877,16502,216724,12862,117591,72413,216867,53313,218756,231832,14802,320590,238271,70357,53945,14803,58226,54670,12287,12296,224022,223604,268345,67075,11981,59049,11932,239273,20511,11982,20541,14406,22038,18670,…	Slc16a6,Apoa2,Kcnma1,Cacna1a,Kcnmb4,Slc39a8,Kcnd2,Atp2b4,Slc38a6,Kcnf1,Cacna2d3,Rhd,Slc35d3,Synpr,Nalcn,Clcn5,Gabrq,Abcb1a,Itpr3,Abca5,Kcnh1,Slc17a9,Scn3b,S100a6,Slc7a8,Sv2b,Chrnb4,Abca8b,Slc4a10,Slc18a1,Kcnc1,Rufy1,Cox6a2,Slc2a9,Kcnmb2,Slc16a11,Atp2a3,Slc4a7,Tmem184a,Gria4,Svopl,Kcnh5,Kcnip1,Slc40a1,Grid1,Cacna1h,Atp8b1,Cacna1b,Cacnb2,Slc7a4,Kcnk9,Kcnc2,Magt1,Atp9a,Slc22a17,Atp1b2,Abcc4,Slc1a2,A…
GO:0009719	response to endogenous stimulus	1.01522e-08	-18.4056	956	94	0.0878505	1070	19844	23957,399558,16531,103988,13982,18574,381290,21338,50791,14600,21333,12484,16001,234724,20607,16440,21803,14281,108015,108100,14183,12921,233571,93721,22337,18011,18750,230163,22239,12411,56506,13649,69640,12287,26564,110351,13653,394434,20511,18479,23921,20541,20617,14406,20322,55991,210789,12801,72693,94180,12385,11522,12826,14275,107581,50915,15184,12583,15936,110893,18211,16591,269275,14200,5…	Nr0b2,Flrt2,Kcnma1,Gck,Esr1,Pde1b,Atp2b4,Tacr3,Magi2,Ghr,Tac1,Cd24a,Igf1r,Tat,Sstr3,Itpr3,Tgfb1,Fos,Chrnb4,Baiap2,Fgfr2,Crhr1,P2ry6,Cpn1,Vdr,Neurl1a,Prkca,Aldob,Ugt8a,Cbs,Cib2,Egfr,Fam83g,Cacna1b,Ror2,Rap1gap,Egr1,Ugt1a9,Slc1a2,Pak1,Sh2b2,Slc8a1,Snca,Gabrg2,Sord,Panx1,Tbc1d4,Cnr1,Zcchc12,Acsbg1,Ctnna1,Adh1,Col4a1,Folr1,Col16a1,Grb14,Hdac5,Cdo1,Ier2,Slc8a3,Ntrk1,Kl,Acvr1c,Fhl2,Cited4,Cav2,Chrna3,K…
GO:0045596	negative regulation of cell differentiation	1.0335e-08	-18.3877	610	68	0.0635514	1070	19844	11516,15904,27220,11302,67122,18096,14745,230103,12484,22283,217265,14025,18186,234515,21803,14419,192167,20348,20660,22240,20473,12944,107586,73121,269784,20745,319158,110351,18504,14369,235402,17341,103967,20472,12385,15874,171170,15184,18133,16973,74318,215257,12006,20351,18053,214685,13386,70839,76566,320404,74511,17869,13131,14972,107351,21386,21804,20562,19016,14182,23892,20257,20378,12505,…	Adcyap1,Id4,Cartpt,Aatk,Nrarp,Nkx6-1,Lpar1,Npr2,Cd24a,Ush2a,Abca5,Bcl11a,Nrp1,Inpp4b,Tgfb1,Gal,Nlgn1,Sema3c,Sorl1,Dpysl3,Six3,Crp,Ovol2,Fam101a,Cntn4,Spock1,Hist1h4i,Rap1gap,Pax2,Fzd7,Lingo1,Bhlha15,Dnm3,Six2,Ctnna1,Iapp,Mbnl3,Hdac5,Nov,Lrp5,Hopx,Il1f9,Axin2,Sema4a,Ngfr,Chadl,Dlk1,P2ry12,Fam101b,Itpkb,Lrrc17,Myc,Dab1,H2-K1,Kank1,Tbx3,Tgfb1i1,Slit1,Pparg,Fgfr1,Grem1,Stmn2,Frzb,Cd44,Ptprz1,Rtn4r,Nu…
GO:0034220	ion transmembrane transport	1.11845e-08	-18.3087	573	65	0.0607477	1070	19844	104681,16531,12286,67547,58802,16508,625098,381290,382571,12294,76157,338370,16440,16510,20200,235281,50934,94229,16502,72413,53313,216867,218756,14802,238271,70357,53945,14803,58226,12287,224022,12296,223604,268345,59049,11932,20511,14406,20541,55991,98741,56843,54377,238076,16522,110893,94249,12295,110834,140492,20540,70839,71345,11944,11977,17869,28254,215335,20499,240638,11938,20277,329064,20…	Slc16a6,Kcnma1,Cacna1a,Slc39a8,Kcnmb4,Kcnd2,Slc38a6,Atp2b4,Kcnf1,Cacna2d3,Slc35d3,Nalcn,Itpr3,Kcnh1,S100a6,Scn3b,Slc7a8,Slc4a10,Kcnc1,Kcnmb2,Atp2a3,Slc16a11,Slc4a7,Gria4,Kcnh5,Kcnip1,Slc40a1,Grid1,Cacna1h,Cacna1b,Slc7a4,Cacnb2,Kcnk9,Kcnc2,Slc22a17,Atp1b2,Slc1a2,Gabrg2,Slc8a1,Panx1,Kcnb2,Trpm5,Cacng4,Kcns3,Kcnj6,Slc8a3,Slc24a3,Cacnb1,Chrna3,Kcnn2,Slc7a7,P2ry12,Ano9,Atp4a,Atp7a,Myc,Slco1a6,Slc36a1,…
GO:0048858	cell projection morphogenesis	1.21755e-08	-18.2238	549	63	0.0588785	1070	19844	399558,12561,109242,18479,12424,14587,108699,12767,12286,75409,24084,319504,76965,13637,17965,140570,18211,432530,210801,67263,16001,214459,665113,20351,19329,227753,18186,13193,18053,19274,117606,65254,19699,16728,235611,14183,27206,15572,20348,11977,13508,21821,432611,18011,18750,21974,20315,22239,18612,75564,58235,11567,380684,20562,13649,75770,239250,16870,65079,15285,19283,12323,16869	Flrt2,Cdh4,Kif24,Pak1,Cck,Gfra3,Chn1,Cxcr4,Cacna1a,Slitrk5,Tekt2,Nrcam,Slitrk1,Efna2,Nbl1,Plxnb2,Ntrk1,Adcy1,Unc5d,Zswim6,Igf1r,Fnbp1l,Tnik,Sema4a,Rab17,Gsn,Nrp1,Dcx,Ngfr,Ptprm,Boc,Dpysl5,Reln,L1cam,Plxnb1,Fgfr2,Nrk,Elavl4,Sema3c,Atp7a,Dscam,Ift88,Dnaic2,Neurl1a,Prkca,Top2b,Cxcl12,Ugt8a,Etv4,Rsph9,Pvrl1,Avil,Nefh,Slit1,Egfr,Brsk2,Slitrk6,Lhx2,Rtn4r,Mnx1,Ptprz1,Camk2b,Lhx1
GO:0045597	positive regulation of cell differentiation	1.42368e-08	-18.0674	853	86	0.0803738	1070	19844	11516,15904,102657,13048,20732,12767,18096,14745,50791,140570,94352,22671,12484,16001,216166,14025,18186,21803,18546,14281,18606,19699,16728,192167,108100,53626,56320,21990,68588,12591,13508,17295,22240,12944,22337,18011,107586,18750,14226,19268,20315,75104,11567,15114,20194,18504,20698,114249,106522,11421,13803,12561,19259,19126,12801,17965,16973,74318,12977,12006,117606,19713,235611,15572,32040…	Adcyap1,Id4,Cd276,Cux2,Spint1,Cxcr4,Nkx6-1,Lpar1,Magi2,Plxnb2,Loxl2,Rnf112,Cd24a,Igf1r,Plk5,Bcl11a,Nrp1,Tgfb1,Pcp4,Fos,Enpp2,Reln,L1cam,Nlgn1,Baiap2,Insm1,Dbn1,Tph1,Cthrc1,Cdx2,Dscam,Met,Dpysl3,Crp,Vdr,Neurl1a,Ovol2,Prkca,Fkbp1b,Ptprf,Cxcl12,Mmd2,Avil,Hap1,S100a10,Pax2,Sphk1,Npnt,Pkdcc,Ace,Enc1,Cdh4,Ptpn5,Prom1,Cnr1,Nbl1,Lrp5,Hopx,Csf1,Axin2,Boc,Ret,Plxnb1,Elavl4,Itpkb,Foxa3,Myc,Dab1,Cntn1,Tgfb1i…
GO:0022892	substrate-specific transporter activity	1.52174e-08	-18.0008	962	94	0.0882629	1065	19709	104681,11807,16531,12286,58802,67547,16508,381290,625098,382571,12294,19746,76157,338370,12728,57249,16440,16510,235281,20200,50934,108015,94229,110877,16502,216724,12862,117591,72413,216867,53313,218756,14802,320590,238271,70357,53945,14803,58226,54670,12287,12296,224022,223604,268345,67075,11981,59049,11932,20511,11982,20541,14406,22038,18670,55991,229731,98741,223473,54377,56843,238076,74338,1…	Slc16a6,Apoa2,Kcnma1,Cacna1a,Kcnmb4,Slc39a8,Kcnd2,Atp2b4,Slc38a6,Kcnf1,Cacna2d3,Rhd,Slc35d3,Nalcn,Clcn5,Gabrq,Itpr3,Kcnh1,Scn3b,S100a6,Slc7a8,Chrnb4,Slc4a10,Slc18a1,Kcnc1,Rufy1,Cox6a2,Slc2a9,Kcnmb2,Slc16a11,Atp2a3,Slc4a7,Gria4,Svopl,Kcnh5,Kcnip1,Slc40a1,Grid1,Cacna1h,Atp8b1,Cacna1b,Cacnb2,Slc7a4,Kcnk9,Kcnc2,Magt1,Atp9a,Slc22a17,Atp1b2,Slc1a2,Atp10a,Slc8a1,Gabrg2,Plscr1,Abcb4,Panx1,Slc25a24,Kcnb2,…
GO:0045666	positive regulation of neuron differentiation	1.53454e-08	-17.9924	335	45	0.0420561	1070	19844	11516,13803,19259,12561,13048,18096,12801,14745,50791,140570,17965,22671,12484,16001,216166,18186,14025,18546,19713,19699,16728,108100,192167,235611,56320,15572,13508,17295,22240,13131,12805,12944,18011,14226,19268,20315,110058,75104,11567,14182,15114,20257,19283,20698,12323	Adcyap1,Enc1,Ptpn5,Cdh4,Cux2,Nkx6-1,Cnr1,Lpar1,Magi2,Plxnb2,Nbl1,Rnf112,Cd24a,Igf1r,Plk5,Nrp1,Bcl11a,Pcp4,Ret,Reln,L1cam,Baiap2,Nlgn1,Plxnb1,Dbn1,Elavl4,Dscam,Met,Dpysl3,Dab1,Cntn1,Crp,Neurl1a,Fkbp1b,Ptprf,Cxcl12,Syt17,Mmd2,Avil,Fgfr1,Hap1,Stmn2,Ptprz1,Sphk1,Camk2b
GO:0010720	positive regulation of cell development	1.56403e-08	-17.9734	515	60	0.0560748	1070	19844	11516,11421,13803,19259,12561,13048,20732,12767,18096,12801,14745,50791,17965,140570,22671,12484,16001,12977,216166,12006,14025,18186,21803,18546,18606,19713,19699,16728,192167,108100,235611,56320,15572,13508,17295,17869,13131,22240,12805,12944,22337,18011,21804,14226,110058,20315,19268,75104,11567,19016,14182,15114,20257,20194,19283,18504,20698,384009,242202,12323	Adcyap1,Ace,Enc1,Ptpn5,Cdh4,Cux2,Spint1,Cxcr4,Nkx6-1,Cnr1,Lpar1,Magi2,Nbl1,Plxnb2,Rnf112,Cd24a,Igf1r,Csf1,Plk5,Axin2,Bcl11a,Nrp1,Tgfb1,Pcp4,Enpp2,Ret,Reln,L1cam,Nlgn1,Baiap2,Plxnb1,Dbn1,Elavl4,Dscam,Met,Myc,Dab1,Dpysl3,Cntn1,Crp,Vdr,Neurl1a,Tgfb1i1,Fkbp1b,Syt17,Cxcl12,Ptprf,Mmd2,Avil,Pparg,Fgfr1,Hap1,Stmn2,S100a10,Ptprz1,Pax2,Sphk1,Glipr2,Pde5a,Camk2b
GO:0002009	morphogenesis of an epithelium	1.63398e-08	-17.9297	454	55	0.0514019	1070	19844	15904,11606,18479,20732,12767,67122,13982,71228,14275,12826,15184,140570,16973,16001,12977,93742,18186,18053,21803,14734,19713,14183,20779,68588,20348,11977,17295,15245,17869,24063,22337,107586,21386,72388,21804,20315,224912,18612,14182,13649,26941,231470,23892,16870,12370,20277,20378,12505,14674,16450,18504,20733,114249,18609,16869	Id4,Agt,Pak1,Spint1,Cxcr4,Nrarp,Esr1,Dlg5,Folr1,Col4a1,Hdac5,Plxnb2,Lrp5,Igf1r,Csf1,Pard3,Nrp1,Ngfr,Tgfb1,Gpc3,Ret,Fgfr2,Src,Cthrc1,Sema3c,Atp7a,Met,Hhip,Myc,Spry1,Vdr,Ovol2,Tbx3,Ripk4,Tgfb1i1,Cxcl12,Crb3,Etv4,Fgfr1,Egfr,Slc9a3r1,Fras1,Grem1,Lhx2,Casp8,Scnn1b,Frzb,Cd44,Gna13,Jag2,Pax2,Spint2,Npnt,Pdx1,Lhx1
GO:0050804	modulation of synaptic transmission	1.7114e-08	-17.8834	291	41	0.0383178	1070	19844	1.15162e+212	Adcyap1,Nrxn1,Egr1,Cplx2,Unc13b,Agt,Rasgrf1,Snca,Cux2,Cacna1a,Cnr1,Calb1,Tac1,Slc8a3,Ntrk1,Rims3,Chrna3,Kcnn2,Itpr3,Ngfr,Adora1,Reln,Nlgn1,Stx3,Baiap2,Gnai1,Dbn1,Slc18a1,Crhr1,Plcl1,Met,Gria4,Neurl1a,Fgf14,Egfr,Cacna1b,Hap1,Atp2a2,Clstn2,Sphk1,Camk2b
GO:0050769	positive regulation of neurogenesis	1.80367e-08	-17.8309	419	52	0.0485981	1070	19844	11516,11421,13803,19259,12561,20732,13048,12767,18096,12801,14745,50791,140570,17965,22671,12484,16001,12977,216166,18186,14025,18546,18606,19713,19699,16728,108100,192167,235611,56320,15572,13508,17295,17869,22240,13131,12805,12944,18011,14226,19268,20315,110058,75104,11567,19016,14182,15114,20257,19283,20698,12323	Adcyap1,Ace,Enc1,Ptpn5,Cdh4,Spint1,Cux2,Cxcr4,Nkx6-1,Cnr1,Lpar1,Magi2,Plxnb2,Nbl1,Rnf112,Cd24a,Igf1r,Csf1,Plk5,Nrp1,Bcl11a,Pcp4,Enpp2,Ret,Reln,L1cam,Baiap2,Nlgn1,Plxnb1,Dbn1,Elavl4,Dscam,Met,Myc,Dpysl3,Dab1,Cntn1,Crp,Neurl1a,Fkbp1b,Ptprf,Cxcl12,Syt17,Mmd2,Avil,Pparg,Fgfr1,Hap1,Stmn2,Ptprz1,Sphk1,Camk2b
GO:0070887	cellular response to chemical stimulus	1.82093e-08	-17.8213	1617	139	0.129907	1070	19844	23957,380669,399558,103988,13048,13982,18574,16508,14600,72565,16001,15444,12804,21803,14281,108100,14183,12921,21752,66102,18751,12944,58805,13110,22169,22239,15507,230972,53945,12411,56506,13649,69640,15114,16668,20194,16691,13653,394434,210789,72693,100037258,12307,14275,107581,16591,18211,269275,12390,12006,18053,18753,622402,94284,69310,22350,14186,11977,12550,17869,14555,216021,14169,16002,…	Nr0b2,Lin28b,Flrt2,Gck,Cux2,Esr1,Pde1b,Kcnd2,Ghr,Uaca,Igf1r,Hpca,Cntfr,Tgfb1,Fos,Baiap2,Fgfr2,Crhr1,Tert,Cxcl16,Prkcb,Crp,Mlxipl,Cyp2j6,Cmpk2,Ugt8a,Hspb1,Arhgef16,Slc40a1,Cbs,Cib2,Egfr,Fam83g,Hap1,Krt18,S100a10,Krt8,Egr1,Ugt1a9,Tbc1d4,Zcchc12,Dnajc3,Calb1,Folr1,Col16a1,Kl,Ntrk1,Acvr1c,Cav2,Axin2,Ngfr,Prkcd,Akr1c12,Ugt1a6a,Pacrg,Ezr,Fgfr4,Atp7a,Cdh1,Myc,Gpd1,Stox1,Fgf14,Igf2,Fgfr1,Atp2a2,Pde2a,Gap…
GO:0045937	positive regulation of phosphate metabolic process	1.96467e-08	-17.7454	969	94	0.0878505	1070	19844	11516,14062,16010,27220,12424,103988,14388,12767,13982,14745,11541,381290,50791,14600,11515,14063,12484,16001,56746,665113,15444,18441,18186,21803,18606,11539,19699,13590,14183,18160,83397,21987,12921,13508,17295,22393,58805,18011,18750,21802,75104,13649,55984,230857,22355,70097,26365,20698,14369,114249,208659,104111,240888,11421,11606,19259,18479,20617,114774,26399,210044,18211,16591,432530,1297…	Adcyap1,F2r,Igfbp4,Cartpt,Cck,Gck,Gab1,Cxcr4,Esr1,Lpar1,Adora2b,Atp2b4,Magi2,Ghr,Adcy9,F2rl1,Cd24a,Igf1r,Tex101,Tnik,Hpca,P2ry1,Nrp1,Tgfb1,Enpp2,Adora1,Reln,Lefty1,Fgfr2,Npr1,Akap12,Tpd52l1,Crhr1,Dscam,Met,Wfs1,Mlxipl,Neurl1a,Prkca,Tgfa,Mmd2,Egfr,Camkk1,Ece1,Vipr2,Sash1,Ceacam1,Sphk1,Fzd7,Npnt,Fam20a,Adcy3,Gpr161,Ace,Agt,Ptpn5,Pak1,Snca,Pawr,Map2k6,Adcy2,Ntrk1,Kl,Adcy1,Csf1,Cav2,Chrna3,Axin2,Ngfr…
GO:0010562	positive regulation of phosphorus metabolic process	1.96467e-08	-17.7454	969	94	0.0878505	1070	19844	11516,14062,16010,27220,12424,103988,14388,12767,13982,14745,11541,381290,50791,14600,11515,14063,12484,16001,56746,665113,15444,18441,18186,21803,18606,11539,19699,13590,14183,18160,83397,21987,12921,13508,17295,22393,58805,18011,18750,21802,75104,13649,55984,230857,22355,70097,26365,20698,14369,114249,208659,104111,240888,11421,11606,19259,18479,20617,114774,26399,210044,18211,16591,432530,1297…	Adcyap1,F2r,Igfbp4,Cartpt,Cck,Gck,Gab1,Cxcr4,Esr1,Lpar1,Adora2b,Atp2b4,Magi2,Ghr,Adcy9,F2rl1,Cd24a,Igf1r,Tex101,Tnik,Hpca,P2ry1,Nrp1,Tgfb1,Enpp2,Adora1,Reln,Lefty1,Fgfr2,Npr1,Akap12,Tpd52l1,Crhr1,Dscam,Met,Wfs1,Mlxipl,Neurl1a,Prkca,Tgfa,Mmd2,Egfr,Camkk1,Ece1,Vipr2,Sash1,Ceacam1,Sphk1,Fzd7,Npnt,Fam20a,Adcy3,Gpr161,Ace,Agt,Ptpn5,Pak1,Snca,Pawr,Map2k6,Adcy2,Ntrk1,Kl,Adcy1,Csf1,Cav2,Chrna3,Axin2,Ngfr…
GO:0046873	metal ion transmembrane transporter activity	2.03832e-08	-17.7086	384	49	0.0460094	1065	19709	20511,16531,20541,55991,12286,58802,98741,67547,223473,54377,56843,16508,238076,381290,382571,12294,74338,16522,110893,94249,338370,12295,140492,16440,16510,235281,11944,94229,16502,11977,72413,53313,218756,238271,70357,53945,58226,12287,12296,223604,11938,20277,329064,268345,16499,67075,11932,20510,330953	Slc1a2,Kcnma1,Slc8a1,Panx1,Cacna1a,Kcnmb4,Kcnb2,Slc39a8,Nipal2,Cacng4,Trpm5,Kcnd2,Kcns3,Atp2b4,Kcnf1,Cacna2d3,Slc6a19,Kcnj6,Slc8a3,Slc24a3,Nalcn,Cacnb1,Kcnn2,Itpr3,Kcnh1,Scn3b,Atp4a,Slc4a10,Kcnc1,Atp7a,Kcnmb2,Atp2a3,Slc4a7,Kcnh5,Kcnip1,Slc40a1,Cacna1h,Cacna1b,Cacnb2,Kcnk9,Atp2a2,Scnn1b,Pkd2l1,Kcnc2,Kcnab3,Magt1,Atp1b2,Slc1a1,Hcn4
GO:0043169	cation binding	2.15791e-08	-17.6515	3245	243	0.228169	1065	19709	22754,18189,380669,22249,11807,103988,16531,13982,18574,16508,12319,11515,353188,22671,271786,18585,110385,75292,15444,20200,16597,19699,117148,108015,53626,22295,56375,20195,11568,12029,26950,15245,170740,21752,56527,18751,93721,12944,75697,107586,72040,230163,13110,70357,18782,12876,14579,14198,382639,67881,12411,56506,226075,54670,12287,22673,231470,20745,240505,16870,78933,20194,50917,56078,1…	Zfp92,Nrxn1,Lin28b,Unc13b,Apoa2,Gck,Kcnma1,Esr1,Pde1b,Kcnd2,Car8,Adcy9,Adam32,Rnf112,Galnt13,Pde9a,Pde4c,Prkd3,Hpca,S100a6,Klf12,Reln,Necab2,Chrnb4,Insm1,Cdh23,B4galt4,S100a11,Aebp1,Bcl6b,Vsnl1,Hhip,Zfp287,Tert,Mast1,Prkcb,Cpn1,Crp,C2cd4b,Ovol2,Cdhr5,Aldob,Cyp2j6,Kcnip1,Pla2g2d,Cpe,Gem,Fhit,Zbtb42,Mdp1,Cbs,Cib2,Glis3,Atp8b1,Cacna1b,Zfp185,Fras1,Spock1,Cdc42bpg,Lhx2,Agbl4,S100a10,Galns,Car5b,Bmp1,…
GO:0044087	regulation of cellular component biogenesis	2.2543e-08	-17.6078	635	69	0.064486	1070	19844	18189,170643,22249,399558,12424,13048,14745,76965,208177,50791,21333,14063,12484,21405,12124,227753,21803,18606,13590,192167,108100,53626,245857,56320,17909,12404,21916,20660,21821,22240,65112,18011,18750,58235,16979,11567,54670,15114,20194,110351,72333,11421,11606,18479,103967,20617,13860,104027,75409,98845,107581,18211,18718,217517,19329,18753,75744,57784,20779,57394,22350,107351,15378,239250,2…	Nrxn1,Kirrel,Unc13b,Flrt2,Cck,Cux2,Lpar1,Slitrk1,Phldb2,Magi2,Tac1,F2rl1,Cd24a,Hnf1a,Bik,Gsn,Tgfb1,Enpp2,Lefty1,Nlgn1,Baiap2,Insm1,Ssh3,Dbn1,Myo10,Cbln1,Tmod1,Sorl1,Ift88,Dpysl3,Pmepa1,Neurl1a,Prkca,Pvrl1,Lrrn1,Avil,Atp8b1,Hap1,S100a10,Rap1gap,Palld,Ace,Agt,Pak1,Dnm3,Snca,Eps8,Synpo,Slitrk5,Eps8l2,Col16a1,Ntrk1,Pip4k2a,Stxbp6,Rab17,Prkcd,Svip,Bin3,Src,Tmem27,Ezr,Kank1,Hnf4a,Slitrk6,Grem1,Clstn2,S…
GO:0030427	site of polarized growth	2.32558e-08	-17.5767	148	27	0.0249538	1082	20036	1.55727e+137	Elavl4,Palld,Dscam,Rasgrf1,Pak1,Dpysl3,Snca,Aatk,Crp,Cxcr4,Fry,Cnr1,Ptprf,Pvrl1,Ang,Csnk1e,Erc2,Hap1,Pard3,Stmn2,Nrp1,Rtn4r,Boc,Ptprz1,L1cam,Stx3,Dbn1
GO:0010243	response to organonitrogen compound	2.52109e-08	-17.496	472	56	0.0523364	1070	19844	13653,20511,18479,103988,23921,14406,20617,20541,210789,55991,12801,18574,12385,381290,21338,14275,12826,12583,15184,14600,50915,107581,16591,110893,18211,269275,16001,20607,12390,110834,16440,16548,70839,108015,108100,20779,22350,12921,12550,17869,14555,18011,20609,230163,16002,19016,12411,56506,13649,20701,11938,18770,207728,16334,18605,330953	Egr1,Slc1a2,Pak1,Gck,Sh2b2,Gabrg2,Snca,Slc8a1,Tbc1d4,Panx1,Cnr1,Pde1b,Ctnna1,Atp2b4,Tacr3,Folr1,Col4a1,Cdo1,Hdac5,Ghr,Grb14,Col16a1,Kl,Slc8a3,Ntrk1,Acvr1c,Igf1r,Sstr3,Cav2,Chrna3,Itpr3,Khk,P2ry12,Chrnb4,Baiap2,Src,Ezr,Crhr1,Cdh1,Myc,Gpd1,Neurl1a,Sstr5,Aldob,Igf2,Pparg,Cbs,Cib2,Egfr,Serpina1b,Atp2a2,Pklr,Pde2a,Ins2,Enpp1,Hcn4
GO:0006140	regulation of nucleotide metabolic process	2.67562e-08	-17.4365	209	33	0.0308411	1070	19844	1.15168e+174	Adcyap1,Akap12,Crhr1,Atp7a,Cda,Myc,Gck,Gpd1,Wfs1,Mlxipl,Lpar1,Adcy2,Adora2b,Adcy9,Cbs,Galr1,Adcy1,Cbfa2t3,Ece1,Vipr2,Taar1,Sct,Hpca,Gipr,Pde2a,Adra2a,Nucb2,Ins2,Pde5a,Npr1,Ramp1,Adcy3,Gpr161
GO:0044444	cytoplasmic part	3.00254e-08	-17.3212	6167	415	0.383549	1082	20036	18189,170643,12890,22249,103988,16531,72565,271786,18585,14917,665113,20440,93742,15444,12124,109731,217265,21803,20200,69987,217371,27404,12653,108100,14183,53897,12921,21916,26938,216867,22320,58805,66212,16333,229445,15507,12876,14198,72297,12411,56506,226075,69640,223604,15114,225266,16668,78933,20194,16691,67075,72391,12153,106522,394434,17939,19126,20322,225742,70358,100037258,12307,12583,1…	Nrxn1,Kirrel,Cplx2,Unc13b,Gck,Kcnma1,Uaca,Galnt13,Pde9a,Gucy2c,Tnik,St6gal1,Pard3,Hpca,Bik,Maob,Abca5,Tgfb1,S100a6,1700026L06Rik,Rab40b,Abca8b,Chgb,Baiap2,Fgfr2,Gal3st1,Crhr1,Tmod1,St6galnac5,Slc16a11,Vamp8,Mlxipl,Sec61b,Ins1,Ctso,Hspb1,Cpe,Fhit,B3gnt3,Cbs,Cib2,Glis3,Fam83g,Kcnk9,Hap1,Klhl14,Krt18,Agbl4,S100a10,Krt8,Magt1,Cdkn3,Bmp1,Pkdcc,Ugt1a9,Naga,Prom1,Sord,St8sia5,Steap1,Dnajc3,Calb1,Cdo1,Ca…
GO:0048583	regulation of response to stimulus	3.14101e-08	-17.2761	2909	221	0.206542	1070	19844	16010,18189,76829,102657,11807,12424,13982,21338,14600,14063,72565,12484,18585,16001,27280,18671,665113,20440,12124,21803,14734,228993,19699,14183,83397,12921,26950,20660,15245,21752,17060,18751,22320,20473,68151,12944,107586,234353,15507,12810,71096,230972,75104,12411,13649,213649,70097,15114,11853,13653,380705,11421,114774,75141,67338,105653,14528,100037258,14275,17965,16591,67865,18718,27373,2…	Igfbp4,Nrxn1,Dok5,Cd276,Apoa2,Cck,Esr1,Tacr3,Ghr,F2rl1,Uaca,Cd24a,Pde9a,Igf1r,Phlda3,Abcb1a,Tnik,St6gal1,Bik,Tgfb1,Gpc3,Slc17a9,Reln,Fgfr2,Akap12,Crhr1,Vsnl1,Sorl1,Hhip,Tert,Blnk,Prkcb,Vamp8,Six3,Wls,Crp,Ovol2,Psd3,Hspb1,Coch,Sntg1,Arhgef16,Mmd2,Cbs,Egfr,Arhgef19,Sash1,Hap1,Rhoc,Egr1,Tmem102,Ace,Pawr,Rasd2,Rffl,Phyhip,Gch1,Dnajc3,Folr1,Nbl1,Kl,Rgs10,Pip4k2a,Csnk1e,Gprc5a,Cav2,Plekhg6,Axin2,Sema4a…
GO:0046872	metal ion binding	3.19077e-08	-17.2604	3162	237	0.222535	1065	19709	22754,18189,380669,22249,16531,103988,13982,18574,16508,12319,11515,353188,22671,271786,18585,110385,75292,15444,20200,16597,19699,117148,53626,22295,56375,20195,11568,12029,26950,15245,170740,21752,56527,18751,93721,12944,75697,107586,72040,13110,70357,18782,12876,14579,14198,382639,67881,12411,56506,226075,54670,12287,22673,231470,20745,240505,16870,78933,20194,50917,56078,12153,13653,11421,320…	Zfp92,Nrxn1,Lin28b,Unc13b,Kcnma1,Gck,Esr1,Pde1b,Kcnd2,Car8,Adcy9,Adam32,Rnf112,Galnt13,Pde9a,Pde4c,Prkd3,Hpca,S100a6,Klf12,Reln,Necab2,Insm1,Cdh23,B4galt4,S100a11,Aebp1,Bcl6b,Vsnl1,Hhip,Zfp287,Tert,Mast1,Prkcb,Cpn1,Crp,C2cd4b,Ovol2,Cdhr5,Cyp2j6,Kcnip1,Pla2g2d,Cpe,Gem,Fhit,Zbtb42,Mdp1,Cbs,Cib2,Glis3,Atp8b1,Cacna1b,Zfp185,Fras1,Spock1,Cdc42bpg,Lhx2,Agbl4,S100a10,Galns,Car5b,Bmp1,Egr1,Ace,Cadps2,Nei…
GO:0061138	morphogenesis of a branching epithelium	3.23202e-08	-17.2476	190	31	0.028972	1070	19844	2.03482e+155	Sema3c,Met,Hhip,Agt,Spry1,Myc,Pak1,Spint1,Vdr,Cxcr4,Nrarp,Tbx3,Esr1,Dlg5,Cxcl12,Etv4,Col4a1,Fgfr1,Lrp5,Csf1,Grem1,Nrp1,Cd44,Tgfb1,Gpc3,Gna13,Pax2,Spint2,Npnt,Fgfr2,Src
GO:0055085	transmembrane transport	3.54039e-08	-17.1564	802	81	0.0757009	1070	19844	104681,16531,12286,67547,58802,16508,625098,381290,382571,12294,76157,338370,12728,18671,16440,217265,16510,20200,228993,235281,64176,50934,94229,27404,110877,16502,72413,53313,216867,218756,14802,320590,238271,70357,53945,14803,58226,54670,12287,224022,12296,223604,268345,67075,59049,11932,239273,20511,14406,20541,55991,18670,229731,98741,56843,54377,238076,16522,110893,94249,12295,110834,140492…	Slc16a6,Kcnma1,Cacna1a,Slc39a8,Kcnmb4,Kcnd2,Slc38a6,Atp2b4,Kcnf1,Cacna2d3,Slc35d3,Nalcn,Clcn5,Abcb1a,Itpr3,Abca5,Kcnh1,S100a6,Slc17a9,Scn3b,Sv2b,Slc7a8,Slc4a10,Abca8b,Slc18a1,Kcnc1,Kcnmb2,Atp2a3,Slc16a11,Slc4a7,Gria4,Svopl,Kcnh5,Kcnip1,Slc40a1,Grid1,Cacna1h,Atp8b1,Cacna1b,Slc7a4,Cacnb2,Kcnk9,Kcnc2,Magt1,Slc22a17,Atp1b2,Abcc4,Slc1a2,Gabrg2,Slc8a1,Panx1,Abcb4,Slc25a24,Kcnb2,Trpm5,Cacng4,Kcns3,Kcnj6…
GO:0005903	brush border	3.63353e-08	-17.1305	123	24	0.0221811	1082	20036	2.23506e+123	Ezr,Tmem27,Ace,Atp7a,Myo1d,Slc2a2,Dab1,Prkcb,Prom1,Eps8,Enpep,Folr1,Slc6a19,Myo1e,Slc9a3r1,Atp8b1,Rgs19,Myo15b,Itpr3,Ceacam1,Pdzk1,Coro2a,Gna13,Cdhr2
GO:0090257	regulation of muscle system process	3.66287e-08	-17.1224	191	31	0.028972	1070	19844	1.40621e+165	F2r,Dsg2,Agt,Chrm3,Kcnma1,Slc8a1,Pawr,Dsc2,Prkca,Dock4,Fkbp1b,Adora2b,Dock5,Atp2b4,Tacr3,Slc8a3,Fxyd1,Pde9a,Ece1,Atp2a2,Chrna3,Arg2,Scn3b,Adora1,Sphk1,Adra2a,Chrnb4,Npnt,Pde5a,Dbn1,Hcn4
GO:0046983	protein dimerization activity	3.74032e-08	-17.1015	1121	104	0.0976526	1065	19709	381813,23957,15904,70025,11807,16531,12359,16508,70887,68631,14600,319162,99382,21405,22283,12124,18441,109731,16510,14025,21803,20200,14281,11539,192167,108015,19703,14183,14863,21987,12404,54526,72269,17295,21752,12944,58805,75691,74007,238271,70357,58235,12411,380921,56506,13649,242523,230857,67374,223604,26365,20194,110351,386463,18609,51800,394434,14417,110095,17341,54486,17939,55991,98741,2…	Prmt8,Nr0b2,Id4,Acot7,Apoa2,Kcnma1,Cat,Kcnd2,Dmrtc1a,Cryl1,Ghr,Hist3h2a,Abtb2,Hnf1a,Ush2a,Bik,P2ry1,Maob,Kcnh1,Bcl11a,Tgfb1,S100a6,Fos,Adora1,Nlgn1,Chrnb4,Renbp,Fgfr2,Gstm2,Tpd52l1,Cbln1,Syt10,Cda,Met,Tert,Crp,Mlxipl,Anks6,Btbd11,Kcnh5,Kcnip1,Pvrl1,Cbs,Dgkh,Cib2,Egfr,Dmrta1,Ece1,Jam2,Kcnk9,Ceacam1,S100a10,Rap1gap,Cdsn,Pdx1,Bok,Ugt1a9,Gad2,Pygl,Bhlha15,Hpgds,Naga,Panx1,Kcnb2,Adcy2,Gch1,Adh1,Alox5a…
GO:0048471	perinuclear region of cytoplasm	4.11919e-08	-17.005	528	60	0.0554529	1082	20036	170643,14417,16531,20617,103967,11302,16777,71720,13982,16508,50791,110893,72565,12977,12390,665113,16440,227753,19416,16510,19274,18675,20200,193740,14473,20779,22350,21987,11977,20660,12550,76884,17869,13131,22320,22337,18750,230163,13030,21802,75104,19016,13649,14182,26941,22646,230857,338352,11938,15114,20257,56486,207728,16450,72391,11981,11746,19088,12695,330953	Kirrel,Gad2,Kcnma1,Snca,Dnm3,Aatk,Lamb1,Osbpl3,Esr1,Kcnd2,Magi2,Slc8a3,Uaca,Csf1,Cav2,Tnik,Itpr3,Gsn,Rasd1,Kcnh1,Ptprm,Phex,S100a6,Hspa1a,Gc,Src,Ezr,Tpd52l1,Atp7a,Sorl1,Cdh1,Cyfip2,Myc,Dab1,Vamp8,Vdr,Prkca,Aldob,Ctsb,Tgfa,Mmd2,Pparg,Egfr,Fgfr1,Slc9a3r1,Zfp105,Ece1,Nell1,Atp2a2,Hap1,Stmn2,Gabarap,Pde2a,Jag2,Cdkn3,Atp9a,Anxa4,Prkar2b,Inadl,Hcn4
GO:0002064	epithelial cell development	4.14698e-08	-16.9983	192	31	0.028972	1070	19844	1.64562e+158	F11r,Ezr,Palld,Tmod1,Met,Ift88,Cdh1,Agt,Abcb1b,Six3,Slc4a7,Cxcr4,Esr1,Rab25,Ntrk1,F2rl1,Fgfr1,Myo1e,Slc9a3r1,Slitrk6,Grem1,Pard3,Pde2a,Pax2,Spint2,Fzd7,Marveld2,Fgfr2,Cdh23,Insm1,Ptprs
GO:0050433	regulation of catecholamine secretion	4.38457e-08	-16.9426	51	15	0.0140187	1070	19844	1.10877e+77	Slc18a1,Crhr1,Agt,Ffar3,Cartpt,Gck,Prkcb,Snca,P2ry1,Cnr1,Pcp4,P2ry12,Adora2b,Cxcl12,Adra2a
GO:0030426	growth cone	4.52634e-08	-16.9108	143	26	0.0240296	1082	20036	1.55727e+131	Elavl4,Palld,Dscam,Rasgrf1,Pak1,Dpysl3,Snca,Aatk,Crp,Cxcr4,Cnr1,Ptprf,Pvrl1,Ang,Csnk1e,Erc2,Hap1,Pard3,Stmn2,Nrp1,Ptprz1,Rtn4r,Boc,L1cam,Stx3,Dbn1
GO:0043226	organelle	4.61991e-08	-16.8903	11095	684	0.632163	1082	20036	18189,170643,93688,29877,13048,20732,329910,75396,14027,319162,14917,18671,665113,93742,12124,217265,20200,69987,217371,19280,53897,21916,66848,22320,12944,58805,66212,27260,16333,229445,71096,56739,72297,73442,226075,69640,109032,15114,16870,319876,225266,78933,20194,80837,67075,12153,13653,76071,382913,20322,72693,70358,233115,100182,217203,56222,19698,269389,18675,94284,54710,22350,57319,14186…	Nrxn1,Kirrel,Klhl1,Hdgfrp3,Cux2,Spint1,Acot11,Spp2,Evpl,Hist3h2a,Gucy2c,Abcb1a,Tnik,Pard3,Bik,Abca5,S100a6,1700026L06Rik,Rab40b,Ptprs,Gal3st1,Tmod1,Fuca2,Vamp8,Crp,Mlxipl,Sec61b,Plek2,Ins1,Ctso,Sntg1,Rec8,B3gnt3,Hspa12a,Glis3,Fam83g,Sp110,Hap1,Lhx2,Cobll1,Klhl14,Agbl4,S100a10,Rhoj,Magt1,Bmp1,Egr1,Jakmip1,Neil2,Sord,Zcchc12,Steap1,Dpy19l3,Akna,Tmem106a,Cited4,Relb,Tox2,Phex,Ugt1a6a,Hs3st3b1,Ezr,Sm…
GO:0032990	cell part morphogenesis	4.68022e-08	-16.8773	569	63	0.0588785	1070	19844	399558,12561,109242,18479,12424,14587,108699,12767,12286,75409,24084,319504,76965,13637,17965,140570,18211,432530,210801,67263,16001,214459,665113,20351,19329,227753,18186,13193,18053,19274,117606,65254,19699,16728,235611,14183,27206,15572,20348,11977,13508,21821,432611,18011,18750,21974,20315,22239,18612,75564,58235,11567,380684,20562,13649,75770,239250,16870,65079,15285,19283,12323,16869	Flrt2,Cdh4,Kif24,Pak1,Cck,Gfra3,Chn1,Cxcr4,Cacna1a,Slitrk5,Tekt2,Nrcam,Slitrk1,Efna2,Nbl1,Plxnb2,Ntrk1,Adcy1,Unc5d,Zswim6,Igf1r,Fnbp1l,Tnik,Sema4a,Rab17,Gsn,Nrp1,Dcx,Ngfr,Ptprm,Boc,Dpysl5,Reln,L1cam,Plxnb1,Fgfr2,Nrk,Elavl4,Sema3c,Atp7a,Dscam,Ift88,Dnaic2,Neurl1a,Prkca,Top2b,Cxcl12,Ugt8a,Etv4,Rsph9,Pvrl1,Avil,Nefh,Slit1,Egfr,Brsk2,Slitrk6,Lhx2,Rtn4r,Mnx1,Ptprz1,Camk2b,Lhx1
GO:0016324	apical plasma membrane	4.99473e-08	-16.8123	268	38	0.0351201	1082	20036	2.73594e+197	Sytl4,Lmo7,Kcnma1,Prom1,Abcb4,Cldn1,Folr1,Dpp4,Slc9a3r2,Tnik,Ush2a,P2ry1,Rab17,Cntfr,Hspa1a,Atp4a,Stx3,Ezr,Epcam,Dsg2,P2ry6,Abcb1b,Slc2a2,Slc4a7,Ctsb,Enpep,Crb3,Egfr,Slc9a3r1,Atp8b1,Pdzk1,Cd44,Scnn1b,Kcnc2,Anxa4,Atp1b2,Marveld2,Slc1a1
GO:1900542	regulation of purine nucleotide metabolic process	5.07822e-08	-16.7957	204	32	0.0299065	1070	19844	1.15168e+169	Adcyap1,Akap12,Crhr1,Atp7a,Myc,Gck,Gpd1,Wfs1,Mlxipl,Lpar1,Adcy2,Adora2b,Adcy9,Cbs,Galr1,Adcy1,Cbfa2t3,Ece1,Vipr2,Taar1,Sct,Hpca,Gipr,Pde2a,Adra2a,Nucb2,Ins2,Pde5a,Npr1,Ramp1,Adcy3,Gpr161
GO:0009986	cell surface	5.7437e-08	-16.6726	769	78	0.0720887	1082	20036	14062,18189,102657,16531,12767,14745,11541,14735,21942,14600,84004,140570,74761,210801,12484,57278,18671,18441,16510,18186,21803,237847,16728,192167,14183,50723,16502,15245,17295,22320,238271,13030,20315,14127,13809,21802,13649,230857,20970,26365,11853,380705,11421,20511,14587,19126,14275,16522,18211,269275,13482,12390,18053,117606,13386,70839,13483,17534,51801,17075,13511,12550,432611,14972,2684…	F2r,Nrxn1,Cd276,Kcnma1,Cxcr4,Lpar1,Adora2b,Gpc4,Tnfrsf9,Ghr,Mcam,Plxnb2,Mxra8,Unc5d,Cd24a,Bcam,Abcb1a,P2ry1,Kcnh1,Nrp1,Tgfb1,Rtn4rl1,L1cam,Nlgn1,Fgfr2,Icosl,Kcnc1,Hhip,Met,Vamp8,Kcnh5,Ctsb,Cxcl12,Fcer1g,Enpep,Tgfa,Egfr,Ece1,Sdc3,Ceacam1,Rhoc,Tmem102,Ace,Slc1a2,Gfra3,Prom1,Folr1,Kcnj6,Ntrk1,Acvr1c,Dpp4,Cav2,Ngfr,Boc,Dlk1,P2ry12,Dpp6,Mrc2,Ramp1,Epcam,Dsg2,Cdh1,Dnaic2,H2-K1,Rab11fip4,Aqp11,Ambp,Tspa…
GO:0034762	regulation of transmembrane transport	5.78854e-08	-16.6648	350	45	0.0420561	1070	19844	11421,19417,11807,16531,114774,12286,98741,54377,56843,16508,238076,381290,382571,12294,16522,338370,12728,11838,12295,16510,14419,235281,19699,71345,192167,13483,16502,12921,14169,14226,57785,238271,70357,56188,58226,26941,12287,12296,15114,59020,268345,16499,11932,16334,330953	Ace,Rasgrf1,Apoa2,Kcnma1,Pawr,Cacna1a,Kcnb2,Cacng4,Trpm5,Kcnd2,Kcns3,Atp2b4,Kcnf1,Cacna2d3,Kcnj6,Nalcn,Clcn5,Arc,Cacnb1,Kcnh1,Gal,Scn3b,Reln,Ano9,Nlgn1,Dpp6,Kcnc1,Crhr1,Fgf14,Fkbp1b,Rangrf,Kcnh5,Kcnip1,Fxyd1,Cacna1h,Slc9a3r1,Cacna1b,Cacnb2,Hap1,Pdzk1,Kcnc2,Kcnab3,Atp1b2,Ins2,Hcn4
GO:0071417	cellular response to organonitrogen compound	6.33432e-08	-16.5747	282	39	0.0364486	1070	19844	1.36532e+202	Egr1,Pak1,Gck,Sh2b2,Gabrg2,Slc8a1,Tbc1d4,Ctnna1,Atp2b4,Folr1,Col4a1,Ghr,Grb14,Col16a1,Kl,Slc8a3,Ntrk1,Igf1r,Sstr3,Cav2,Itpr3,P2ry12,Baiap2,Src,Ezr,Crhr1,Cdh1,Gpd1,Neurl1a,Sstr5,Igf2,Pparg,Cib2,Egfr,Pklr,Pde2a,Ins2,Enpp1,Hcn4
GO:1901699	cellular response to nitrogen compound	6.8447e-08	-16.4972	317	42	0.0392523	1070	19844	380669,13653,18479,103988,23921,14406,20541,210789,12385,381290,14275,12826,14600,50915,107581,16591,110893,18211,16001,20607,12390,16440,70839,108100,20779,22350,12921,12550,21752,14555,18011,20609,16002,19016,56506,13649,18770,207728,268345,16334,18605,330953	Lin28b,Egr1,Pak1,Gck,Sh2b2,Gabrg2,Slc8a1,Tbc1d4,Ctnna1,Atp2b4,Folr1,Col4a1,Ghr,Grb14,Col16a1,Kl,Slc8a3,Ntrk1,Igf1r,Sstr3,Cav2,Itpr3,P2ry12,Baiap2,Src,Ezr,Crhr1,Cdh1,Tert,Gpd1,Neurl1a,Sstr5,Igf2,Pparg,Cib2,Egfr,Pklr,Pde2a,Kcnc2,Ins2,Enpp1,Hcn4
GO:0050796	regulation of insulin secretion	8.10325e-08	-16.3284	157	27	0.0252336	1070	19844	2.39572e+139	Nr0b2,Nrxn1,Tmem27,Vsnl1,Sytl4,Cartpt,Gck,Sstr5,Nkx6-1,Cnr1,Fkbp1b,Hnf4a,Hadh,Nov,Acvr1c,Glp1r,Lrp5,Hnf1a,Brsk2,Pde4c,Sstr3,Nnat,G6pc2,Gipr,Ffar1,Adra2a,Pdx1
GO:0033267	axon part	8.33715e-08	-16.3	251	36	0.0332717	1082	20036	1.15161e+185	Adcyap1,Cplx2,Palld,Unc13b,Slc1a2,Cck,Kcnma1,Snca,Aatk,Esr1,Nrcam,Cdh8,Th,Calb1,Rgs10,Erc2,Ush2a,Pard3,Kcnh1,Boc,Adora1,Sv2b,L1cam,Dbn1,Kcnc1,Cdh1,Chrm3,Myo1d,Gria4,Dlg2,Cacna1b,Spock1,Hap1,Kcnc2,Rtn4r,Hcn4
GO:0071840	cellular component organization or biogenesis	9.3116e-08	-16.1894	4271	301	0.281308	1070	19844	18189,170643,93688,22249,12424,16531,20732,12737,75396,319162,210801,12484,69697,16001,286942,665113,93742,12124,217265,21803,217371,108015,108100,14183,21916,22320,12944,224912,71096,56739,12876,109032,12296,319158,15114,16870,319876,16668,20194,80837,16691,75409,98741,105653,12390,269389,18753,18053,89867,65254,13483,27206,22350,16848,77569,320923,11977,17869,104886,107351,20499,380684,245666,2…	Nrxn1,Kirrel,Klhl1,Unc13b,Cck,Kcnma1,Spint1,Cldn1,Spp2,Hist3h2a,Unc5d,Cd24a,Camsap3,Igf1r,Kif19a,Tnik,Pard3,Bik,Abca5,Tgfb1,Rab40b,Chrnb4,Baiap2,Fgfr2,Tmod1,Vamp8,Crp,Crb3,Sntg1,Rec8,Cpe,Sp110,Cacnb2,Hist1h4i,Hap1,Lhx2,Cobll1,Krt18,S100a10,Rhoj,Krt8,Slitrk5,Kcnb2,Phyhip,Cav2,Tox2,Prkcd,Ngfr,Sec16b,Dpysl5,Dpp6,Nrk,Ezr,Lfng,Limch1,Mtap7d3,Atp7a,Myc,Rab15,Kank1,Slc12a7,Nefh,Iqsec2,Zdhhc22,Pde2a,Tspy…
GO:0001763	morphogenesis of a branching structure	9.62229e-08	-16.1566	199	31	0.028972	1070	19844	2.03482e+155	Sema3c,Met,Hhip,Agt,Spry1,Myc,Pak1,Spint1,Vdr,Cxcr4,Nrarp,Tbx3,Esr1,Dlg5,Cxcl12,Etv4,Col4a1,Fgfr1,Lrp5,Csf1,Grem1,Nrp1,Cd44,Tgfb1,Gpc3,Gna13,Pax2,Spint2,Npnt,Fgfr2,Src
GO:0023057	negative regulation of signaling	9.95996e-08	-16.1221	1031	96	0.0897196	1070	19844	27359,50782,27220,103988,67122,13982,381290,50791,14063,72565,16001,110385,27280,65962,18186,14734,11539,13590,14677,68588,110877,12921,26950,20660,15245,56213,21752,24063,101543,65112,18751,20473,22393,18011,107586,18750,14226,19268,20315,15507,15107,26564,19739,240672,26365,18609,240888,13653,11606,19259,20617,114774,67338,19279,12385,17965,50915,18133,67865,269275,69068,27373,232431,12390,1200…	Sytl4,Rgs11,Cartpt,Gck,Nrarp,Esr1,Atp2b4,Magi2,F2rl1,Uaca,Igf1r,Pde4c,Phlda3,Slc9a3r2,Nrp1,Gpc3,Adora1,Lefty1,Gnai1,Cthrc1,Slc18a1,Crhr1,Vsnl1,Sorl1,Hhip,Htra1,Tert,Spry1,Wtip,Pmepa1,Prkcb,Six3,Wfs1,Neurl1a,Ovol2,Prkca,Fkbp1b,Ptprf,Cxcl12,Hspb1,Hadh,Ror2,Rgs9,Dusp5,Ceacam1,Pdx1,Gpr161,Egr1,Agt,Ptpn5,Snca,Pawr,Rffl,Ptprr,Ctnna1,Nbl1,Grb14,Nov,Rgs10,Acvr1c,1810011O10Rik,Csnk1e,Gprc5a,Cav2,Axin2,Chs…
GO:1901698	response to nitrogen compound	9.97149e-08	-16.121	555	61	0.0570093	1070	19844	380669,13653,20511,18479,103988,23921,14406,20617,20541,210789,55991,12801,18574,12385,381290,21338,14275,12826,12583,15184,14600,50915,107581,16591,110893,18211,269275,16001,20607,12390,110834,16440,16548,70839,108015,108100,14863,20779,22350,12921,12550,17869,21752,14555,18011,20609,230163,16002,19016,12411,56506,13649,20701,11938,18770,207728,14433,268345,16334,18605,330953	Lin28b,Egr1,Slc1a2,Pak1,Gck,Sh2b2,Gabrg2,Snca,Slc8a1,Tbc1d4,Panx1,Cnr1,Pde1b,Ctnna1,Atp2b4,Tacr3,Folr1,Col4a1,Cdo1,Hdac5,Ghr,Grb14,Col16a1,Kl,Slc8a3,Ntrk1,Acvr1c,Igf1r,Sstr3,Cav2,Chrna3,Itpr3,Khk,P2ry12,Chrnb4,Baiap2,Gstm2,Src,Ezr,Crhr1,Cdh1,Myc,Tert,Gpd1,Neurl1a,Sstr5,Aldob,Igf2,Pparg,Cbs,Cib2,Egfr,Serpina1b,Atp2a2,Pklr,Pde2a,Gapdh,Kcnc2,Ins2,Enpp1,Hcn4
GO:0005622	intracellular	9.98711e-08	-16.1194	11805	719	0.66451	1082	20036	18189,170643,93688,29877,12890,13048,329910,14027,319162,14917,665113,93742,12124,15444,217265,20200,72236,69987,217371,53897,21916,17060,22320,58805,66212,27260,16333,229445,71096,56739,72297,226075,69640,109032,15114,16870,225266,78933,20194,80837,67075,11932,12153,13653,76071,382913,20322,72693,50760,70358,233115,100182,56222,18111,19698,269389,18675,65254,94284,54710,22350,14186,227120,17869,…	Nrxn1,Kirrel,Klhl1,Hdgfrp3,Cplx2,Cux2,Acot11,Evpl,Hist3h2a,Gucy2c,Tnik,Pard3,Bik,Hpca,Abca5,S100a6,Tsnaxip1,1700026L06Rik,Rab40b,Gal3st1,Tmod1,Blnk,Vamp8,Mlxipl,Sec61b,Plek2,Ins1,Ctso,Sntg1,Rec8,B3gnt3,Glis3,Fam83g,Sp110,Hap1,Lhx2,Klhl14,Agbl4,S100a10,Rhoj,Magt1,Atp1b2,Bmp1,Egr1,Jakmip1,Neil2,Sord,Zcchc12,Fbxo17,Steap1,Dpy19l3,Akna,Cited4,Nnat,Relb,Tox2,Phex,Dpysl5,Ugt1a6a,Hs3st3b1,Ezr,Fgfr4,Plcl…
GO:0016477	cell migration	1.02231e-07	-16.096	660	69	0.064486	1070	19844	18996,12424,12767,14745,14063,94352,12484,93742,18441,18186,21803,18606,19201,19699,13590,68588,20348,20660,17295,66102,20473,107586,18750,20315,19268,13809,14127,230972,13649,20970,14302,22379,14537,18479,14587,13860,16777,20472,238130,14275,18133,117600,234683,16973,13482,11838,20351,13193,18753,19713,70839,57784,20779,14186,13131,21974,23828,319655,20562,11727,14182,140580,23892,20277,12505,73…	Pou4f1,Cck,Cxcr4,Lpar1,F2rl1,Loxl2,Cd24a,Pard3,P2ry1,Nrp1,Tgfb1,Enpp2,Pstpip2,Reln,Lefty1,Cthrc1,Sema3c,Sorl1,Met,Cxcl16,Six3,Ovol2,Prkca,Cxcl12,Ptprf,Enpep,Fcer1g,Arhgef16,Egfr,Sdc3,Frk,Fmnl3,Gcnt1,Pak1,Gfra3,Eps8,Lamb1,Six2,Dock4,Folr1,Nov,Srgap1,Elmo3,Lrp5,Dpp4,Arc,Sema4a,Dcx,Prkcd,Ret,P2ry12,Bin3,Src,Fgfr4,Dab1,Top2b,Bves,Podxl2,Slit1,Ang,Fgfr1,Elmo1,Grem1,Scnn1b,Cd44,Tubb2b,Barhl1,Mnx1,Lhx1
GO:0048754	branching morphogenesis of an epithelial tube	1.06138e-07	-16.0585	159	27	0.0252336	1070	19844	1.72952e+135	Met,Hhip,Agt,Spry1,Myc,Pak1,Vdr,Cxcr4,Nrarp,Tbx3,Esr1,Dlg5,Cxcl12,Etv4,Col4a1,Lrp5,Csf1,Grem1,Nrp1,Cd44,Tgfb1,Gpc3,Gna13,Pax2,Npnt,Fgfr2,Src
GO:0022890	inorganic cation transmembrane transporter activity	1.12827e-07	-15.9974	467	54	0.0507042	1065	19709	20511,16531,20541,55991,12286,58802,98741,67547,223473,54377,56843,16508,238076,381290,382571,12294,74338,16522,19746,110893,94249,338370,12295,140492,16440,16510,66237,235281,11944,94229,110877,16502,12862,11977,72413,53313,218756,238271,215335,70357,53945,58226,12287,12296,223604,11938,20277,329064,268345,16499,67075,11932,20510,330953	Slc1a2,Kcnma1,Slc8a1,Panx1,Cacna1a,Kcnmb4,Kcnb2,Slc39a8,Nipal2,Cacng4,Trpm5,Kcnd2,Kcns3,Atp2b4,Kcnf1,Cacna2d3,Slc6a19,Kcnj6,Rhd,Slc8a3,Slc24a3,Nalcn,Cacnb1,Kcnn2,Itpr3,Kcnh1,Atp6v1g2,Scn3b,Atp4a,Slc4a10,Slc18a1,Kcnc1,Cox6a2,Atp7a,Kcnmb2,Atp2a3,Slc4a7,Kcnh5,Slc36a1,Kcnip1,Slc40a1,Cacna1h,Cacna1b,Cacnb2,Kcnk9,Atp2a2,Scnn1b,Pkd2l1,Kcnc2,Kcnab3,Magt1,Atp1b2,Slc1a1,Hcn4
GO:0051093	negative regulation of developmental process	1.17516e-07	-15.9567	811	80	0.0747664	1070	19844	11516,15904,27220,11302,67122,18096,14745,208177,230103,12484,22283,217265,14025,18186,234515,21803,14419,192167,20348,20660,15245,21752,22240,20473,12944,107586,73121,269784,12876,319909,20745,319158,110351,18504,14369,235402,240888,11601,11606,17341,103967,20472,12385,15874,171170,15184,18133,269275,16973,74318,215257,12006,20351,18053,214685,19274,13386,70839,76566,16848,320404,74511,17869,131…	Adcyap1,Id4,Cartpt,Aatk,Nrarp,Nkx6-1,Lpar1,Phldb2,Npr2,Cd24a,Ush2a,Abca5,Bcl11a,Nrp1,Inpp4b,Tgfb1,Gal,Nlgn1,Sema3c,Sorl1,Hhip,Tert,Dpysl3,Six3,Crp,Ovol2,Fam101a,Cntn4,Cpe,Ism1,Spock1,Hist1h4i,Rap1gap,Pax2,Fzd7,Lingo1,Gpr161,Angpt2,Agt,Bhlha15,Dnm3,Six2,Ctnna1,Iapp,Mbnl3,Hdac5,Nov,Acvr1c,Lrp5,Hopx,Il1f9,Axin2,Sema4a,Ngfr,Chadl,Ptprm,Dlk1,P2ry12,Fam101b,Lfng,Itpkb,Lrrc17,Myc,Dab1,H2-K1,Kank1,Tbx3,T…
GO:0050801	ion homeostasis	1.26624e-07	-15.882	533	59	0.0551402	1070	19844	11516,14062,11606,16531,103988,20541,12286,22439,214189,13982,14745,70358,381290,12307,19746,21333,16591,110893,14427,14063,94249,12484,16440,18441,234515,21803,11944,94229,22295,14186,12921,11977,17869,53313,18751,22393,218756,22337,58805,18750,14226,15378,66333,53945,14652,56506,56188,13649,26941,11938,381853,20277,14674,59049,53322,16334,11932,208659,18605	Adcyap1,F2r,Agt,Kcnma1,Gck,Slc8a1,Cacna1a,Xk,Scgn,Esr1,Lpar1,Steap1,Atp2b4,Calb1,Rhd,Tac1,Kl,Slc8a3,Galr1,F2rl1,Slc24a3,Cd24a,Itpr3,P2ry1,Inpp4b,Tgfb1,Atp4a,Slc4a10,Cdh23,Fgfr4,Crhr1,Atp7a,Myc,Atp2a3,Prkcb,Wfs1,Slc4a7,Vdr,Mlxipl,Prkca,Fkbp1b,Hnf4a,Aqp11,Slc40a1,Glp1r,Cib2,Fxyd1,Egfr,Slc9a3r1,Atp2a2,Gipr,Scnn1b,Gna13,Slc22a17,Nucb2,Ins2,Atp1b2,Fam20a,Enpp1
GO:0034765	regulation of ion transmembrane transport	1.29837e-07	-15.857	336	43	0.0401869	1070	19844	11421,19417,16531,114774,12286,98741,54377,56843,16508,238076,381290,382571,12294,16522,338370,12728,11838,12295,16510,14419,235281,19699,71345,192167,13483,16502,12921,14169,14226,57785,238271,70357,56188,58226,26941,12287,12296,15114,59020,268345,16499,11932,330953	Ace,Rasgrf1,Kcnma1,Pawr,Cacna1a,Kcnb2,Cacng4,Trpm5,Kcnd2,Kcns3,Atp2b4,Kcnf1,Cacna2d3,Kcnj6,Nalcn,Clcn5,Arc,Cacnb1,Kcnh1,Gal,Scn3b,Reln,Ano9,Nlgn1,Dpp6,Kcnc1,Crhr1,Fgf14,Fkbp1b,Rangrf,Kcnh5,Kcnip1,Fxyd1,Cacna1h,Slc9a3r1,Cacna1b,Cacnb2,Hap1,Pdzk1,Kcnc2,Kcnab3,Atp1b2,Hcn4
GO:0022836	gated channel activity	1.3622e-07	-15.809	301	40	0.0375587	1065	19709	1.65311e+211	Kcnma1,Gabrg2,Cacna1a,Kcnmb4,Kcnb2,Cacng4,Trpm5,Kcnd2,Kcns3,Kcnf1,Cacna2d3,Kcnj6,Gabra3,Nalcn,Clcn5,Gabrq,Cacnb1,Chrna3,Kcnn2,Itpr3,Kcnh1,Scn3b,Ano9,Chrnb4,Kcnc1,Kcnmb2,Gria4,Kcnh5,Kcnip1,Grid1,Cacna1h,Cacna1b,Gabra4,Cacnb2,Kcnk9,Scnn1b,Pkd2l1,Kcnc2,Kcnab3,Hcn4
GO:0008324	cation transmembrane transporter activity	1.47142e-07	-15.7319	560	61	0.057277	1065	19709	20511,16531,20541,55991,12286,58802,98741,67547,223473,54377,56843,16508,238076,381290,382571,12294,74338,16522,19746,110893,94249,338370,12295,110834,140492,16440,16510,66237,235281,50934,11944,108015,94229,110877,16502,12862,117591,11977,72413,20526,53313,218756,238271,215335,70357,20499,53945,58226,12287,12296,224022,223604,11938,20277,329064,268345,16499,67075,11932,20510,330953	Slc1a2,Kcnma1,Slc8a1,Panx1,Cacna1a,Kcnmb4,Kcnb2,Slc39a8,Nipal2,Cacng4,Trpm5,Kcnd2,Kcns3,Atp2b4,Kcnf1,Cacna2d3,Slc6a19,Kcnj6,Rhd,Slc8a3,Slc24a3,Nalcn,Cacnb1,Chrna3,Kcnn2,Itpr3,Kcnh1,Atp6v1g2,Scn3b,Slc7a8,Atp4a,Chrnb4,Slc4a10,Slc18a1,Kcnc1,Cox6a2,Slc2a9,Atp7a,Kcnmb2,Slc2a2,Atp2a3,Slc4a7,Kcnh5,Slc36a1,Kcnip1,Slc12a7,Slc40a1,Cacna1h,Cacna1b,Cacnb2,Slc7a4,Kcnk9,Atp2a2,Scnn1b,Pkd2l1,Kcnc2,Kcnab3,Magt1,…
GO:0048585	negative regulation of response to stimulus	1.47188e-07	-15.7316	1198	107	0.1	1070	19844	11516,18189,102657,50782,27220,11807,12424,67122,13982,208177,381290,50791,14063,72565,16001,27280,65962,20440,18186,21803,14734,11539,13590,56320,68588,12921,20348,20660,15245,17295,56213,21752,24063,101543,65112,18751,20473,22393,18011,107586,18750,14226,19268,20315,15507,26564,19739,240672,26365,18609,240888,13653,11601,11606,19259,20617,114774,67338,19279,12385,100037258,17965,50915,18133,678…	Adcyap1,Nrxn1,Cd276,Rgs11,Cartpt,Apoa2,Cck,Nrarp,Esr1,Phldb2,Atp2b4,Magi2,F2rl1,Uaca,Igf1r,Phlda3,Slc9a3r2,St6gal1,Nrp1,Tgfb1,Gpc3,Adora1,Lefty1,Dbn1,Cthrc1,Crhr1,Sema3c,Sorl1,Hhip,Met,Htra1,Tert,Spry1,Wtip,Pmepa1,Prkcb,Six3,Wfs1,Neurl1a,Ovol2,Prkca,Fkbp1b,Ptprf,Cxcl12,Hspb1,Ror2,Rgs9,Dusp5,Ceacam1,Pdx1,Gpr161,Egr1,Angpt2,Agt,Ptpn5,Snca,Pawr,Rffl,Ptprr,Ctnna1,Dnajc3,Nbl1,Grb14,Nov,Rgs10,1810011O1…
GO:0010648	negative regulation of cell communication	1.49687e-07	-15.7147	1040	96	0.0897196	1070	19844	27359,50782,27220,103988,67122,13982,381290,50791,14063,72565,16001,110385,27280,65962,18186,14734,11539,13590,14677,68588,110877,12921,26950,20660,15245,56213,21752,24063,101543,65112,18751,20473,22393,18011,107586,18750,14226,19268,20315,15507,15107,26564,19739,240672,26365,18609,240888,13653,11606,19259,20617,114774,67338,19279,12385,17965,50915,18133,67865,269275,69068,27373,232431,12390,1200…	Sytl4,Rgs11,Cartpt,Gck,Nrarp,Esr1,Atp2b4,Magi2,F2rl1,Uaca,Igf1r,Pde4c,Phlda3,Slc9a3r2,Nrp1,Gpc3,Adora1,Lefty1,Gnai1,Cthrc1,Slc18a1,Crhr1,Vsnl1,Sorl1,Hhip,Htra1,Tert,Spry1,Wtip,Pmepa1,Prkcb,Six3,Wfs1,Neurl1a,Ovol2,Prkca,Fkbp1b,Ptprf,Cxcl12,Hspb1,Hadh,Ror2,Rgs9,Dusp5,Ceacam1,Pdx1,Gpr161,Egr1,Agt,Ptpn5,Snca,Pawr,Rffl,Ptprr,Ctnna1,Nbl1,Grb14,Nov,Rgs10,Acvr1c,1810011O10Rik,Csnk1e,Gprc5a,Cav2,Axin2,Chs…
GO:0007162	negative regulation of cell adhesion	1.76794e-07	-15.5483	215	32	0.0299065	1070	19844	1.16011e+167	Angpt2,Cd276,Pawr,Lamb1,Nrarp,Phldb2,Plxnb2,Cd24a,Tgfb1,Prkcd,Enpp2,Plxnb1,Src,Epcam,Cdh1,Dscam,Dab1,Kank1,Cxcl12,Pla2g2d,Acer2,Prkar1a,Jam2,Spock1,Ceacam1,Cd44,Ptpn6,Ptprz1,Pag1,Spint2,Fzd7,Pde5a
GO:0055065	metal ion homeostasis	1.97729e-07	-15.4364	426	50	0.046729	1070	19844	11516,14062,11606,16531,103988,20541,12286,22439,214189,13982,14745,70358,381290,12307,19746,21333,16591,110893,14427,14063,94249,12484,16440,18441,234515,21803,11944,22295,12921,11977,17869,53313,18751,22393,22337,18750,14226,53945,14652,56506,56188,13649,11938,381853,20277,14674,59049,53322,208659,11932	Adcyap1,F2r,Agt,Kcnma1,Gck,Slc8a1,Cacna1a,Xk,Scgn,Esr1,Lpar1,Steap1,Atp2b4,Calb1,Rhd,Tac1,Kl,Slc8a3,Galr1,F2rl1,Slc24a3,Cd24a,Itpr3,P2ry1,Inpp4b,Tgfb1,Atp4a,Cdh23,Crhr1,Atp7a,Myc,Atp2a3,Prkcb,Wfs1,Vdr,Prkca,Fkbp1b,Slc40a1,Glp1r,Cib2,Fxyd1,Egfr,Atp2a2,Gipr,Scnn1b,Gna13,Slc22a17,Nucb2,Fam20a,Atp1b2
GO:0050890	cognition	1.99611e-07	-15.4269	249	35	0.0327103	1070	19844	1.81891e+178	Nrxn1,Egr1,Jakmip1,Pak1,Nptx2,Cux2,Rcan2,Lamb1,Cnr1,Pde1b,Aff2,Th,Calb1,Slc8a3,Tac1,Ntrk1,Adcy1,Prkar1b,Ctns,Itpr3,Adora1,Shc3,Reln,Elavl4,Crhr1,Prkca,Igf2,Glp1r,Egfr,Sct,Ptprz1,Magt1,Prkar2b,Pde5a,Adcy3
GO:0009966	regulation of signal transduction	2.03922e-07	-15.4055	2100	166	0.15514	1070	19844	16010,76829,13982,14600,14063,72565,12484,16001,27280,665113,12124,21803,14734,19699,14183,83397,20660,15245,21752,17060,18751,20473,68151,107586,234353,15507,230972,75104,12411,13649,213649,70097,15114,11853,13653,380705,114774,75141,67338,14275,17965,16591,67865,27373,232431,12390,213522,12006,58250,18053,18753,13386,235611,56747,27206,22350,16848,14186,23947,12550,17869,216021,241263,107351,21…	Igfbp4,Dok5,Esr1,Ghr,F2rl1,Uaca,Cd24a,Igf1r,Phlda3,Tnik,Bik,Tgfb1,Gpc3,Reln,Fgfr2,Akap12,Sorl1,Hhip,Tert,Blnk,Prkcb,Six3,Wls,Ovol2,Psd3,Hspb1,Arhgef16,Mmd2,Cbs,Egfr,Arhgef19,Sash1,Hap1,Rhoc,Egr1,Tmem102,Pawr,Rasd2,Rffl,Folr1,Nbl1,Kl,Rgs10,Csnk1e,Gprc5a,Cav2,Plekhg6,Axin2,Chst11,Ngfr,Prkcd,Dlk1,Plxnb1,Sez6l,Nrk,Ezr,Lfng,Fgfr4,Mid2,Cdh1,Myc,Stox1,Gpr158,Kank1,Tgfb1i1,Rgs7bp,Igf2,Nxn,Tspan14,Fgfr1,I…
GO:0046903	secretion	2.06108e-07	-15.3949	439	51	0.0476636	1070	19844	11516,18189,12890,11421,22249,27359,11606,320405,18479,27220,16531,100039795,12286,18670,378435,53868,12583,14063,21405,217517,319924,242662,213469,27062,233081,228993,192167,20908,12994,12921,12404,54526,12671,17869,104886,22320,22337,16822,18011,21386,14226,110058,14127,108030,14652,75770,26941,12287,15114,18609,104111	Adcyap1,Nrxn1,Cplx2,Ace,Unc13b,Sytl4,Agt,Cadps2,Pak1,Cartpt,Kcnma1,Ildr2,Cacna1a,Abcb4,Mafa,Rab25,Cdo1,F2rl1,Hnf1a,Stxbp6,Apba1,Rims3,Lgi3,Cadps,Ffar1,Slc17a9,Nlgn1,Stx3,Csn3,Crhr1,Cbln1,Syt10,Chrm3,Myc,Rab15,Vamp8,Vdr,Lcp2,Neurl1a,Tbx3,Fkbp1b,Syt17,Fcer1g,Lin7a,Glp1r,Brsk2,Slc9a3r1,Cacna1b,Hap1,Pdx1,Adcy3
GO:0009743	response to carbohydrate	2.11894e-07	-15.3672	89	19	0.017757	1070	19844	2.39571e+101	Nr0b2,Egr1,Apoa2,Gck,Prkcb,Ildr2,Mlxipl,Prkca,Mafa,Fkbp1b,Hnf4a,Acvr1c,Glp1r,Igf1r,Hnf1a,Nnat,Khk,Pax2,Pdx1
GO:0030817	regulation of cAMP biosynthetic process	2.19294e-07	-15.3329	116	22	0.0205607	1070	19844	1.15168e+117	Adcyap1,Akap12,Crhr1,Wfs1,Lpar1,Adcy2,Adora2b,Adcy9,Galr1,Adcy1,Ece1,Vipr2,Taar1,Sct,Hpca,Gipr,Pde2a,Adra2a,Nucb2,Gpr161,Adcy3,Ramp1
GO:0007417	central nervous system development	2.19327e-07	-15.3327	660	68	0.0635514	1070	19844	69539,18996,15904,93688,11302,12767,12286,18096,319504,71228,140570,18032,210801,16001,18186,20363,21803,20418,19699,94229,14183,19280,12404,17295,21821,18516,20473,68151,218756,18750,20315,12411,13649,15114,16870,18504,20698,235402,11606,20511,18479,16777,75409,12826,110893,18111,83429,18053,13193,56747,20779,11977,13131,18669,12805,21386,21974,27364,20562,380684,11727,14182,14397,20287,54422,15…	Trnp1,Pou4f1,Id4,Klhl1,Aatk,Cxcr4,Cacna1a,Nkx6-1,Nrcam,Dlg5,Plxnb2,Nfix,Unc5d,Igf1r,Nrp1,Sepp1,Tgfb1,Shc3,Reln,Slc4a10,Fgfr2,Ptprs,Cbln1,Met,Ift88,Pbx3,Six3,Wls,Slc4a7,Prkca,Cxcl12,Cbs,Egfr,Hap1,Lhx2,Pax2,Sphk1,Lingo1,Agt,Slc1a2,Pak1,Lamb1,Slitrk5,Col4a1,Slc8a3,Nnat,Ctns,Ngfr,Dcx,Sez6l,Src,Atp7a,Dab1,Abcb1b,Cntn1,Tbx3,Top2b,Srr,Slit1,Nefh,Ang,Fgfr1,Gabra4,Sct,Barhl1,Mnx1,Ptprz1,Lhx1
GO:0042593	glucose homeostasis	2.30818e-07	-15.2816	145	25	0.0233645	1070	19844	1.41862e+128	Fgfr4,Foxa3,Pygl,Met,Bhlha15,Cartpt,Gck,Sh2b2,Wfs1,Mlxipl,Sstr5,Cnr1,Hnf4a,Pparg,Hnf1a,Igf1r,Ffar3,Ero1lb,G6pc2,Ngfr,Ffar1,Pax2,Adra2a,Ins2,Pdx1
GO:0033500	carbohydrate homeostasis	2.30818e-07	-15.2816	145	25	0.0233645	1070	19844	1.41862e+128	Fgfr4,Foxa3,Pygl,Met,Bhlha15,Cartpt,Gck,Sh2b2,Wfs1,Mlxipl,Sstr5,Cnr1,Hnf4a,Pparg,Hnf1a,Igf1r,Ffar3,Ero1lb,G6pc2,Ngfr,Ffar1,Pax2,Adra2a,Ins2,Pdx1
GO:0043168	anion binding	2.39099e-07	-15.2464	2400	185	0.173709	1065	19709	109242,11807,103988,11302,14735,11515,68631,230103,22671,16001,12728,286942,27280,75292,665113,14917,18671,93742,109731,217265,17532,14734,26559,233081,193740,231655,217371,27404,14183,56527,18751,75697,230163,22169,18242,18782,14579,14701,67073,12411,73442,13649,71602,54670,12287,240505,80837,140743,11853,394434,11421,106522,75141,14528,21823,14778,11459,14275,16552,238323,93843,18211,69581,2692…	Kif24,Apoa2,Gck,Aatk,Gpc4,Adcy9,Cryl1,Npr2,Rnf112,Igf1r,Clcn5,Kif19a,Phlda3,Prkd3,Tnik,Gucy2c,Abcb1a,Pard3,Maob,Abca5,Mras,Gpc3,Hunk,Ffar1,Hspa1a,Oasl1,Rab40b,Abca8b,Fgfr2,Mast1,Prkcb,C2cd4b,Aldob,Cmpk2,Oat,Pla2g2d,Gem,Gng12,Pi4k2b,Cbs,Hspa12a,Egfr,Myo1e,Atp8b1,Cacna1b,Cdc42bpg,Rhoj,Rem2,Rhoc,Ugt1a9,Ace,Pkdcc,Rasd2,Gch1,Th,Gpx3,Acta1,Folr1,Kif12,Rps6kl1,Pnck,Ntrk1,Rhou,Acvr1c,Pip4k2a,Csnk1e,Khk,A…
GO:0005615	extracellular space	2.4329e-07	-15.229	1252	110	0.101664	1082	20036	59083,11516,16010,74008,399558,19152,58200,27220,11807,12424,20732,12359,19064,21942,14600,84004,21333,94352,110385,227753,20363,12804,18186,21803,14419,54135,193740,100689,18606,19699,13590,12994,68588,240913,20713,20348,11568,20660,17295,18548,66102,22240,66848,12944,93721,16333,13030,229445,20315,15507,21802,12876,56506,20745,26363,26365,69675,29817,12153,11421,11601,11606,70031,14537,20617,13…	Fetub,Adcyap1,Igfbp4,Arsg,Flrt2,Prtn3,Ppp1r1a,Cartpt,Apoa2,Cck,Spint1,Cat,Ppy,Tnfrsf9,Ghr,Mcam,Tac1,Loxl2,Pde4c,Gsn,Sepp1,Cntfr,Nrp1,Tgfb1,Gal,Lsr,Hspa1a,Spon2,Enpp2,Reln,Lefty1,Csn3,Cthrc1,Adamts4,Serpini1,Sema3c,Aebp1,Sorl1,Met,Pcsk1,Cxcl16,Dpysl3,Fuca2,Crp,Cpn1,Ins1,Ctsb,Ctso,Cxcl12,Hspb1,Tgfa,Cpe,Cib2,Spock1,Btd,Ceacam1,Pxdn,Igfbp7,Bmp1,Ace,Angpt2,Agt,Cmtm8,Gcnt1,Snca,Sparcl1,Prom1,Lamb1,Col6…
GO:0007169	transmembrane receptor protein tyrosine kinase signaling pathway	2.45651e-07	-15.2194	320	41	0.0383178	1070	19844	7.68291e+209	Dok5,Angpt2,Flrt2,Sh2b2,Chn1,Gfra3,Gab1,Ptprr,Efna2,Grb14,Ghr,Ntrk1,Kl,Igf1r,Csf1,Cav2,Chrna3,Nrp1,Tgfb1,Ret,Shc3,Baiap2,Fgfr2,Src,Fgfr4,Met,Blnk,Fgf14,Lcp2,Tec,Hspb1,Styk1,Tgfa,Igf2,Egfr,Fgfr1,Myo1e,Ror2,Hap1,Frk,Ins2
GO:0098662	inorganic cation transmembrane transport	2.51976e-07	-15.1939	344	43	0.0401869	1070	19844	16531,20541,12286,55991,98741,67547,58802,54377,16508,238076,381290,382571,12294,16522,110893,94249,12295,140492,16440,16510,235281,70839,11944,94229,16502,11977,72413,53313,218756,238271,70357,215335,53945,58226,12287,12296,223604,11938,20277,329064,268345,11932,330953	Kcnma1,Slc8a1,Cacna1a,Panx1,Kcnb2,Slc39a8,Kcnmb4,Cacng4,Kcnd2,Kcns3,Atp2b4,Kcnf1,Cacna2d3,Kcnj6,Slc8a3,Slc24a3,Cacnb1,Kcnn2,Itpr3,Kcnh1,Scn3b,P2ry12,Atp4a,Slc4a10,Kcnc1,Atp7a,Kcnmb2,Atp2a3,Slc4a7,Kcnh5,Kcnip1,Slc36a1,Slc40a1,Cacna1h,Cacna1b,Cacnb2,Kcnk9,Atp2a2,Scnn1b,Pkd2l1,Kcnc2,Atp1b2,Hcn4
GO:0010959	regulation of metal ion transport	2.67323e-07	-15.1348	321	41	0.0383178	1070	19844	1.15161e+210	Adcyap1,F2r,Ace,Agt,Gck,Snca,Slc8a1,Pawr,Cxcr4,Atp2b4,Cacna2d3,Tex101,Cacnb1,Tgfb1,Gal,Ffar1,Scn3b,P2ry12,Adora1,Dpp6,Kcnc1,Crhr1,Cntn1,Wfs1,Vdr,Fgf14,Fkbp1b,Rangrf,Cxcl12,Kcnip1,Fxyd1,Glp1r,Slc9a3r1,Cacna1b,Cacnb2,Hap1,Scnn1b,Ptpn6,Kcnc2,Atp1b2,Homer3
GO:0098797	plasma membrane protein complex	2.87342e-07	-15.0626	443	51	0.0471349	1082	20036	50782,16531,13860,12286,98741,58802,12385,54377,16508,238076,382571,12294,269275,110834,12295,16510,12804,244431,235281,108015,192167,14677,13483,16502,14617,72413,12550,14972,78473,14802,242425,13527,14127,70357,58235,108030,14701,14803,23859,58226,22033,12287,12296,19739,12370,268345,16691,15170,14674,114249,11932	Rgs11,Kcnma1,Eps8,Cacna1a,Kcnb2,Kcnmb4,Ctnna1,Cacng4,Kcnd2,Kcns3,Kcnf1,Cacna2d3,Acvr1c,Chrna3,Cacnb1,Kcnh1,Cntfr,Sgcz,Scn3b,Chrnb4,Nlgn1,Gnai1,Dpp6,Kcnc1,Gjd2,Kcnmb2,Cdh1,H2-K1,Skap1,Gria4,Gabbr2,Dtna,Fcer1g,Kcnip1,Pvrl1,Lin7a,Gng12,Grid1,Dlg2,Cacna1h,Traf5,Cacna1b,Cacnb2,Rgs9,Casp8,Kcnc2,Krt8,Ptpn6,Gna13,Npnt,Atp1b2
GO:1902495	transmembrane transporter complex	2.88705e-07	-15.0579	275	37	0.0341959	1082	20036	1.44062e+192	Gabrg2,Kcnma1,Eps8,Cacna1a,Kcnmb4,Kcnb2,Cacng4,Kcnd2,Kcns3,Kcnf1,Cacna2d3,Gabra3,Gabrq,Cacnb1,Chrna3,Kcnh1,Scn3b,Nlgn1,Chrnb4,Dpp6,Kcnc1,Kcnmb2,Gria4,Fkbp1b,Kcnip1,Grid1,Fxyd1,Dlg2,Cacna1h,Cacna1b,Gabra4,Cacnb2,Atp2a2,Scnn1b,Pkd2l1,Kcnc2,Atp1b2
GO:0044424	intracellular part	3.16404e-07	-14.9662	11678	709	0.655268	1082	20036	18189,170643,93688,29877,12890,13048,329910,14027,319162,14917,665113,93742,12124,15444,217265,20200,72236,69987,217371,53897,21916,17060,22320,58805,66212,27260,16333,229445,71096,56739,72297,226075,69640,109032,15114,16870,225266,78933,20194,67075,11932,12153,13653,76071,382913,20322,72693,50760,70358,233115,100182,56222,18111,19698,269389,18675,65254,94284,54710,22350,14186,227120,17869,18669,…	Nrxn1,Kirrel,Klhl1,Hdgfrp3,Cplx2,Cux2,Acot11,Evpl,Hist3h2a,Gucy2c,Tnik,Pard3,Bik,Hpca,Abca5,S100a6,Tsnaxip1,1700026L06Rik,Rab40b,Gal3st1,Tmod1,Blnk,Vamp8,Mlxipl,Sec61b,Plek2,Ins1,Ctso,Sntg1,Rec8,B3gnt3,Glis3,Fam83g,Sp110,Hap1,Lhx2,Klhl14,Agbl4,S100a10,Magt1,Atp1b2,Bmp1,Egr1,Jakmip1,Neil2,Sord,Zcchc12,Fbxo17,Steap1,Dpy19l3,Akna,Cited4,Nnat,Relb,Tox2,Phex,Dpysl5,Ugt1a6a,Hs3st3b1,Ezr,Fgfr4,Plcl1,Myc…
GO:0034702	ion channel complex	3.37657e-07	-14.9012	254	35	0.0323475	1082	20036	1.44062e+182	Gabrg2,Kcnma1,Eps8,Cacna1a,Kcnmb4,Kcnb2,Cacng4,Kcnd2,Kcns3,Kcnf1,Cacna2d3,Gabra3,Cacnb1,Chrna3,Gabrq,Kcnh1,Scn3b,Nlgn1,Chrnb4,Dpp6,Kcnc1,Kcnmb2,Gria4,Fkbp1b,Kcnip1,Grid1,Fxyd1,Dlg2,Cacna1h,Cacna1b,Gabra4,Cacnb2,Scnn1b,Pkd2l1,Kcnc2
GO:0098771	inorganic ion homeostasis	3.45156e-07	-14.8793	510	56	0.0523364	1070	19844	11516,14062,11606,16531,103988,20541,12286,22439,214189,13982,14745,70358,381290,12307,19746,21333,16591,110893,14427,14063,94249,12484,16440,18441,234515,21803,11944,94229,22295,14186,12921,11977,17869,53313,18751,22393,218756,22337,18750,14226,66333,53945,14652,56506,56188,13649,26941,11938,381853,20277,14674,59049,53322,11932,208659,18605	Adcyap1,F2r,Agt,Kcnma1,Gck,Slc8a1,Cacna1a,Xk,Scgn,Esr1,Lpar1,Steap1,Atp2b4,Calb1,Rhd,Tac1,Kl,Slc8a3,Galr1,F2rl1,Slc24a3,Cd24a,Itpr3,P2ry1,Inpp4b,Tgfb1,Atp4a,Slc4a10,Cdh23,Fgfr4,Crhr1,Atp7a,Myc,Atp2a3,Prkcb,Wfs1,Slc4a7,Vdr,Prkca,Fkbp1b,Aqp11,Slc40a1,Glp1r,Cib2,Fxyd1,Egfr,Slc9a3r1,Atp2a2,Gipr,Scnn1b,Gna13,Slc22a17,Nucb2,Atp1b2,Fam20a,Enpp1
GO:0014070	response to organic cyclic compound	3.70582e-07	-14.8082	537	58	0.0542056	1070	19844	23957,380669,13653,18479,16531,14406,20617,20541,55991,18670,12801,13982,94180,210044,12385,11522,381290,21338,14275,12583,15184,14600,110893,18211,12484,56222,20607,234724,110834,16440,18441,12006,21803,70839,13849,108015,20779,22350,12921,233571,12550,21752,14555,93721,22337,20609,18750,15378,16002,19016,12411,56506,13649,12287,18770,207728,330953,104111	Nr0b2,Lin28b,Egr1,Pak1,Kcnma1,Gabrg2,Snca,Slc8a1,Panx1,Abcb4,Cnr1,Esr1,Acsbg1,Adcy2,Ctnna1,Adh1,Atp2b4,Tacr3,Folr1,Cdo1,Hdac5,Ghr,Slc8a3,Ntrk1,Cd24a,Cited4,Sstr3,Tat,Chrna3,Itpr3,P2ry1,Axin2,Tgfb1,P2ry12,Ephx1,Chrnb4,Src,Ezr,Crhr1,P2ry6,Cdh1,Tert,Gpd1,Cpn1,Vdr,Sstr5,Prkca,Hnf4a,Igf2,Pparg,Cbs,Cib2,Egfr,Cacna1b,Pklr,Pde2a,Hcn4,Adcy3
GO:0007611	learning or memory	3.71381e-07	-14.806	222	32	0.0299065	1070	19844	1.55722e+163	Elavl4,Nrxn1,Crhr1,Egr1,Pak1,Nptx2,Cux2,Rcan2,Lamb1,Prkca,Cnr1,Pde1b,Aff2,Th,Calb1,Igf2,Slc8a3,Tac1,Ntrk1,Adcy1,Glp1r,Egfr,Prkar1b,Sct,Ctns,Itpr3,Ptprz1,Shc3,Reln,Prkar2b,Pde5a,Adcy3
GO:0045981	positive regulation of nucleotide metabolic process	3.74741e-07	-14.797	129	23	0.0214953	1070	19844	1.15168e+122	Adcyap1,Akap12,Crhr1,Myc,Gck,Gpd1,Wfs1,Mlxipl,Adcy2,Adora2b,Adcy9,Adcy1,Ece1,Vipr2,Taar1,Sct,Hpca,Gipr,Ins2,Npr1,Gpr161,Adcy3,Ramp1
GO:1900544	positive regulation of purine nucleotide metabolic process	3.74741e-07	-14.797	129	23	0.0214953	1070	19844	1.15168e+122	Adcyap1,Akap12,Crhr1,Myc,Gck,Gpd1,Wfs1,Mlxipl,Adcy2,Adora2b,Adcy9,Adcy1,Ece1,Vipr2,Taar1,Sct,Hpca,Gipr,Ins2,Npr1,Gpr161,Adcy3,Ramp1
GO:1990351	transporter complex	3.79605e-07	-14.7841	278	37	0.0341959	1082	20036	1.65311e+192	Kcnma1,Gabrg2,Eps8,Cacna1a,Kcnmb4,Kcnb2,Cacng4,Kcnd2,Kcns3,Kcnf1,Cacna2d3,Gabra3,Gabrq,Cacnb1,Chrna3,Kcnh1,Scn3b,Nlgn1,Chrnb4,Dpp6,Kcnc1,Kcnmb2,Gria4,Fkbp1b,Kcnip1,Grid1,Fxyd1,Dlg2,Cacna1h,Cacna1b,Gabra4,Cacnb2,Atp2a2,Scnn1b,Pkd2l1,Kcnc2,Atp1b2
GO:0019932	second-messenger-mediated signaling	4.05848e-07	-14.7173	120	22	0.0205607	1070	19844	1.15162e+116	Adcyap1,Bhlha15,Gck,Slc8a1,Rcan2,Cxcr4,Mafa,Fkbp1b,Adcy2,Adcy9,Glp1r,Adcy1,Slc9a3r1,Atp2a2,Itpr3,Pde2a,Rasd1,Gal,Kcnc2,Sphk1,Pdx1,Adcy3
GO:1901701	cellular response to oxygen-containing compound	4.18041e-07	-14.6877	552	59	0.0551402	1070	19844	13653,18479,103988,23921,20541,210789,18670,13982,14745,210044,12385,381290,14275,12826,14600,50915,107581,16591,110893,16001,233080,20607,12390,16440,21803,18753,14281,100689,70839,19713,108100,20779,22350,12921,11977,233571,12550,66102,14555,18751,22337,58805,18011,20609,18750,22169,16002,170719,19016,56506,13649,18770,207728,268345,18504,16334,18605,330953,104111	Egr1,Pak1,Gck,Sh2b2,Slc8a1,Tbc1d4,Abcb4,Esr1,Lpar1,Adcy2,Ctnna1,Atp2b4,Folr1,Col4a1,Ghr,Grb14,Col16a1,Kl,Slc8a3,Igf1r,Ffar3,Sstr3,Cav2,Itpr3,Tgfb1,Prkcd,Fos,Spon2,P2ry12,Ret,Baiap2,Src,Ezr,Crhr1,Atp7a,P2ry6,Cdh1,Cxcl16,Gpd1,Prkcb,Vdr,Mlxipl,Neurl1a,Sstr5,Prkca,Cmpk2,Igf2,Oxr1,Pparg,Cib2,Egfr,Pklr,Pde2a,Kcnc2,Pax2,Ins2,Enpp1,Hcn4,Adcy3
GO:0042325	regulation of phosphorylation	4.31692e-07	-14.6556	1254	109	0.101869	1070	19844	11516,14062,16010,170643,58200,27220,12424,103988,14388,12767,13982,14745,381290,14600,140570,14063,12484,16001,19085,56746,665113,93742,18441,18186,21803,18546,18606,11539,19699,13590,14183,53626,21987,20660,13508,17295,24063,65112,58805,18011,18750,15507,21802,75104,12411,13649,55984,230857,70097,240672,26365,20698,14369,114249,208659,19088,380705,11421,11606,19259,18479,20617,26399,19279,10003…	Adcyap1,F2r,Igfbp4,Kirrel,Ppp1r1a,Cartpt,Cck,Gck,Gab1,Cxcr4,Esr1,Lpar1,Atp2b4,Ghr,Plxnb2,F2rl1,Cd24a,Igf1r,Prkar1b,Tex101,Tnik,Pard3,P2ry1,Nrp1,Tgfb1,Pcp4,Enpp2,Adora1,Reln,Lefty1,Fgfr2,Insm1,Tpd52l1,Sorl1,Dscam,Met,Spry1,Pmepa1,Mlxipl,Neurl1a,Prkca,Hspb1,Tgfa,Mmd2,Cbs,Egfr,Camkk1,Ece1,Sash1,Dusp5,Ceacam1,Sphk1,Fzd7,Npnt,Fam20a,Prkar2b,Tmem102,Ace,Agt,Ptpn5,Pak1,Snca,Map2k6,Ptprr,Dnajc3,Ntrk1,Kl,…
GO:0071310	cellular response to organic substance	4.44336e-07	-14.6267	1240	108	0.100935	1070	19844	23957,380669,399558,103988,13048,14388,12767,13982,14745,18574,381290,21942,50791,14600,21333,16001,233080,20607,216166,16440,18441,12804,18186,21803,14281,100689,108100,14183,12921,233571,21752,66102,18751,22393,22337,58805,18011,18750,22169,20315,22239,15507,56506,13649,69640,26564,15114,16668,16691,110351,18504,114249,104111,13653,394434,18479,17341,23921,20541,14406,210789,18670,50498,72693,1…	Nr0b2,Lin28b,Flrt2,Gck,Cux2,Gab1,Cxcr4,Esr1,Lpar1,Pde1b,Atp2b4,Tnfrsf9,Magi2,Ghr,Tac1,Igf1r,Ffar3,Sstr3,Plk5,Itpr3,P2ry1,Cntfr,Nrp1,Tgfb1,Fos,Spon2,Baiap2,Fgfr2,Crhr1,P2ry6,Tert,Cxcl16,Prkcb,Wfs1,Vdr,Mlxipl,Neurl1a,Prkca,Cmpk2,Cxcl12,Ugt8a,Hspb1,Cib2,Egfr,Fam83g,Ror2,Hap1,Krt18,Krt8,Rap1gap,Pax2,Npnt,Adcy3,Egr1,Ugt1a9,Pak1,Bhlha15,Sh2b2,Slc8a1,Gabrg2,Tbc1d4,Abcb4,Ebi3,Zcchc12,Ctnna1,Adcy2,Dnajc3,…
GO:1900371	regulation of purine nucleotide biosynthetic process	4.46619e-07	-14.6216	140	24	0.0224299	1070	19844	1.15168e+127	Adcyap1,Akap12,Crhr1,Myc,Wfs1,Lpar1,Adcy2,Adora2b,Adcy9,Galr1,Adcy1,Ece1,Vipr2,Taar1,Sct,Hpca,Gipr,Pde2a,Adra2a,Nucb2,Npr1,Gpr161,Adcy3,Ramp1
GO:0009749	response to glucose	4.53215e-07	-14.6069	76	17	0.0158879	1070	19844	2.39571e+91	Nr0b2,Egr1,Apoa2,Gck,Ildr2,Mlxipl,Mafa,Fkbp1b,Hnf4a,Acvr1c,Glp1r,Igf1r,Hnf1a,Nnat,Khk,Pax2,Pdx1
GO:0050807	regulation of synapse organization	5.0205e-07	-14.5046	112	21	0.0196262	1070	19844	1.81891e+107	Nrxn1,Cbln1,Flrt2,Cux2,Neurl1a,Slitrk5,Prkca,Slitrk1,Pvrl1,Magi2,Lrrn1,Ntrk1,Lrp5,Slitrk6,Clstn2,Cbln2,Rab17,Reln,Nlgn1,Camk2b,Dbn1
GO:0007166	cell surface receptor signaling pathway	5.0506e-07	-14.4986	1482	124	0.115888	1070	19844	23957,76829,399558,22354,14388,53901,12767,67122,18096,11541,13637,21942,50791,140570,14600,230103,12484,16001,21405,665113,18441,12804,18186,21803,14281,11539,20418,19699,16728,13590,108100,12521,14183,18160,68588,20348,12921,234214,15245,17295,21821,18751,17060,68151,14802,18011,20315,74007,15507,14127,21802,12876,14803,13649,69640,71602,26564,22355,15114,16668,56486,16691,14302,14369,18609,518…	Nr0b2,Dok5,Flrt2,Vipr1,Gab1,Rcan2,Cxcr4,Nrarp,Nkx6-1,Adora2b,Efna2,Tnfrsf9,Magi2,Plxnb2,Ghr,Npr2,Cd24a,Igf1r,Hnf1a,Tnik,P2ry1,Cntfr,Nrp1,Tgfb1,Fos,Adora1,Shc3,Reln,L1cam,Lefty1,Baiap2,Cd82,Fgfr2,Npr1,Cthrc1,Sema3c,Crhr1,Sorbs2,Hhip,Met,Ift88,Prkcb,Blnk,Wls,Gria4,Neurl1a,Cxcl12,Btbd11,Hspb1,Fcer1g,Tgfa,Cpe,Grid1,Egfr,Fam83g,Myo1e,Ror2,Vipr2,Hap1,Krt18,Gabarap,Krt8,Frk,Fzd7,Pdx1,Bok,Egr1,Angpt2,Agt…
GO:0008092	cytoskeletal protein binding	5.1072e-07	-14.4874	742	73	0.0685446	1065	19709	170643,93688,232943,118449,109242,16531,12767,319504,71228,69697,286942,22283,15444,227753,107684,20200,270192,19201,108100,245857,56320,17909,16502,21916,21821,73121,230163,71096,11567,13649,71602,319876,56486,78933,72333,76071,11421,22379,380928,13803,382913,20541,20617,114774,19126,55991,13860,104027,53868,12385,98845,16552,11838,13193,65254,69310,14473,22350,76566,320923,77569,12550,23947,123…	Kirrel,Klhl1,Klc3,Synpo2,Kif24,Kcnma1,Cxcr4,Nrcam,Dlg5,Camsap3,Kif19a,Ush2a,Hpca,Gsn,Coro2a,S100a6,Rab6b,Pstpip2,Baiap2,Ssh3,Dbn1,Myo10,Kcnc1,Tmod1,Ift88,Fam101a,Aldob,Sntg1,Avil,Egfr,Myo1e,Cobll1,Gabarap,Agbl4,Palld,Jakmip1,Ace,Fmnl3,Lmo7,Enc1,Neil2,Slc8a1,Snca,Pawr,Prom1,Panx1,Eps8,Synpo,Rab25,Ctnna1,Eps8l2,Kif12,Arc,Dcx,Dpysl5,Pacrg,Gc,Ezr,Fam101b,Mtap7d3,Limch1,Cdh1,Mid2,Capn1,Myo1d,Phactr1,P…
GO:0030808	regulation of nucleotide biosynthetic process	5.11159e-07	-14.4866	141	24	0.0224299	1070	19844	1.15168e+127	Adcyap1,Akap12,Crhr1,Myc,Wfs1,Lpar1,Adcy2,Adora2b,Adcy9,Galr1,Adcy1,Ece1,Vipr2,Taar1,Sct,Hpca,Gipr,Pde2a,Adra2a,Nucb2,Npr1,Gpr161,Adcy3,Ramp1
GO:0044089	positive regulation of cellular component biogenesis	5.17706e-07	-14.4739	341	42	0.0392523	1070	19844	18189,170643,72333,22249,399558,11606,18479,12424,103967,13048,104027,75409,14745,76965,208177,98845,50791,107581,21333,14063,18211,12484,18718,21405,12124,227753,21803,18606,192167,108100,20779,57394,12404,22240,18011,18750,16979,239250,15114,64085,12405,20194	Nrxn1,Kirrel,Palld,Unc13b,Flrt2,Agt,Pak1,Cck,Dnm3,Cux2,Synpo,Slitrk5,Lpar1,Slitrk1,Phldb2,Eps8l2,Magi2,Col16a1,Tac1,F2rl1,Ntrk1,Cd24a,Pip4k2a,Hnf1a,Bik,Gsn,Tgfb1,Enpp2,Nlgn1,Baiap2,Src,Tmem27,Cbln1,Dpysl3,Neurl1a,Prkca,Lrrn1,Slitrk6,Hap1,Clstn2,Cbln2,S100a10
GO:0034703	cation channel complex	6.01067e-07	-14.3246	142	24	0.0221811	1082	20036	1.65027e+124	Kcnc1,Kcnmb2,Kcnma1,Cacna1a,Fkbp1b,Kcnmb4,Kcnb2,Cacng4,Kcnip1,Kcnd2,Kcns3,Kcnf1,Cacna2d3,Dlg2,Cacna1h,Cacna1b,Cacnb2,Cacnb1,Kcnh1,Scnn1b,Kcnc2,Scn3b,Pkd2l1,Dpp6
GO:0050708	regulation of protein secretion	6.99908e-07	-14.1723	357	43	0.0401869	1070	19844	23957,14062,18189,27359,102657,27220,11807,103988,55991,18096,12801,21942,18133,14063,269275,16973,21405,110385,20607,18111,21803,233081,20779,57394,22350,26950,68151,12944,20609,14226,15107,15378,14652,11727,13649,75770,14378,26365,381853,11551,11746,16334,18609	Nr0b2,F2r,Nrxn1,Sytl4,Cd276,Cartpt,Apoa2,Gck,Panx1,Nkx6-1,Cnr1,Tnfrsf9,Nov,F2rl1,Acvr1c,Lrp5,Hnf1a,Pde4c,Sstr3,Nnat,Tgfb1,Ffar1,Src,Tmem27,Ezr,Vsnl1,Wls,Crp,Sstr5,Fkbp1b,Hadh,Hnf4a,Glp1r,Ang,Egfr,Brsk2,G6pc2,Ceacam1,Gipr,Adra2a,Anxa4,Ins2,Pdx1
GO:0098660	inorganic ion transmembrane transport	7.04383e-07	-14.1659	394	46	0.0429907	1070	19844	16531,20541,14406,12286,55991,98741,67547,58802,54377,16508,238076,381290,382571,12294,16522,110893,94249,12295,140492,16440,16510,235281,70839,11944,71345,94229,16502,11977,72413,53313,218756,238271,70357,215335,20499,53945,58226,12287,12296,223604,11938,20277,329064,268345,11932,330953	Kcnma1,Slc8a1,Gabrg2,Cacna1a,Panx1,Kcnb2,Slc39a8,Kcnmb4,Cacng4,Kcnd2,Kcns3,Atp2b4,Kcnf1,Cacna2d3,Kcnj6,Slc8a3,Slc24a3,Cacnb1,Kcnn2,Itpr3,Kcnh1,Scn3b,P2ry12,Atp4a,Ano9,Slc4a10,Kcnc1,Atp7a,Kcnmb2,Atp2a3,Slc4a7,Kcnh5,Kcnip1,Slc36a1,Slc12a7,Slc40a1,Cacna1h,Cacna1b,Cacnb2,Kcnk9,Atp2a2,Scnn1b,Pkd2l1,Kcnc2,Atp1b2,Hcn4
GO:0030802	regulation of cyclic nucleotide biosynthetic process	7.54391e-07	-14.0974	134	23	0.0214953	1070	19844	1.15168e+122	Adcyap1,Akap12,Crhr1,Wfs1,Lpar1,Adcy2,Adora2b,Adcy9,Galr1,Adcy1,Ece1,Vipr2,Taar1,Sct,Hpca,Gipr,Pde2a,Adra2a,Nucb2,Npr1,Gpr161,Adcy3,Ramp1
GO:0098655	cation transmembrane transport	7.56724e-07	-14.0943	395	46	0.0429907	1070	19844	16531,20541,12286,55991,98741,67547,58802,54377,16508,238076,381290,382571,12294,16522,110893,94249,110834,12295,140492,16440,16510,235281,70839,11944,94229,16502,11977,72413,53313,218756,238271,70357,215335,53945,58226,12287,224022,12296,223604,11938,20277,329064,268345,11932,330953,20510	Kcnma1,Slc8a1,Cacna1a,Panx1,Kcnb2,Slc39a8,Kcnmb4,Cacng4,Kcnd2,Kcns3,Atp2b4,Kcnf1,Cacna2d3,Kcnj6,Slc8a3,Slc24a3,Chrna3,Cacnb1,Kcnn2,Itpr3,Kcnh1,Scn3b,P2ry12,Atp4a,Slc4a10,Kcnc1,Atp7a,Kcnmb2,Atp2a3,Slc4a7,Kcnh5,Kcnip1,Slc36a1,Slc40a1,Cacna1h,Cacna1b,Slc7a4,Cacnb2,Kcnk9,Atp2a2,Scnn1b,Pkd2l1,Kcnc2,Atp1b2,Hcn4,Slc1a1
GO:0009746	response to hexose	8.13194e-07	-14.0223	79	17	0.0158879	1070	19844	2.39571e+91	Nr0b2,Egr1,Apoa2,Gck,Ildr2,Mlxipl,Mafa,Fkbp1b,Hnf4a,Acvr1c,Glp1r,Igf1r,Hnf1a,Nnat,Khk,Pax2,Pdx1
GO:0007167	enzyme linked receptor protein signaling pathway	8.27927e-07	-14.0043	498	54	0.0504673	1070	19844	76829,13653,11601,399558,23921,108699,14587,14388,19279,72693,13637,50791,50915,14600,230103,18211,16591,269275,16001,21405,12977,12390,110834,18186,21803,14281,20418,19713,13590,108100,14183,18160,20779,14186,17295,17060,14169,16822,21804,21682,74007,15507,15378,21802,243659,16002,14182,69640,13649,71602,26564,15114,14302,16334	Dok5,Egr1,Angpt2,Flrt2,Sh2b2,Chn1,Gfra3,Gab1,Ptprr,Zcchc12,Efna2,Magi2,Grb14,Ghr,Npr2,Ntrk1,Kl,Acvr1c,Igf1r,Hnf1a,Csf1,Cav2,Chrna3,Nrp1,Tgfb1,Fos,Shc3,Ret,Lefty1,Baiap2,Fgfr2,Npr1,Src,Fgfr4,Met,Blnk,Fgf14,Lcp2,Tgfb1i1,Tec,Btbd11,Hspb1,Hnf4a,Tgfa,Styk1,Igf2,Fgfr1,Fam83g,Egfr,Myo1e,Ror2,Hap1,Frk,Ins2
GO:0030799	regulation of cyclic nucleotide metabolic process	8.47542e-07	-13.9809	155	25	0.0233645	1070	19844	1.15168e+133	Adcyap1,Akap12,Crhr1,Wfs1,Lpar1,Adcy2,Adora2b,Adcy9,Galr1,Cbs,Adcy1,Ece1,Vipr2,Taar1,Sct,Hpca,Gipr,Pde2a,Adra2a,Nucb2,Pde5a,Npr1,Gpr161,Adcy3,Ramp1
GO:0072511	divalent inorganic cation transport	9.13864e-07	-13.9056	231	32	0.0299065	1070	19844	1.40622e+164	F2r,Bhlha15,Atp2a3,Prkcb,Slc8a1,Cachd1,Vdr,Panx1,Cacna1a,Fkbp1b,Slc39a8,Nipal2,Cacng4,Atp2b4,Cacna2d3,Slc40a1,Slc8a3,Slc24a3,Glp1r,Cacna1h,Cacna1b,Cacnb2,Atp2a2,Tcn2,Cacnb1,Itpr3,Pkd2l1,Magt1,P2ry12,Camk2b,Cdh23,Ramp1
GO:0048584	positive regulation of response to stimulus	9.60701e-07	-13.8556	1546	127	0.118692	1070	19844	11516,14062,16010,27220,14388,67122,13982,14745,11541,12359,14600,21333,14063,12484,16001,233080,18671,665113,12124,18441,227753,18186,21803,14734,100689,11539,19699,16728,13590,192167,14183,83397,21987,12921,26950,13508,21821,17295,21752,17060,18751,22320,68151,12944,18011,18750,14226,20315,15507,12810,14127,21802,75104,13649,230857,26564,70097,15114,26365,11853,20698,114249,18609,54123,380705,1…	Adcyap1,F2r,Igfbp4,Cartpt,Gab1,Nrarp,Esr1,Lpar1,Adora2b,Cat,Ghr,Tac1,F2rl1,Cd24a,Igf1r,Ffar3,Abcb1a,Tnik,Bik,P2ry1,Gsn,Nrp1,Tgfb1,Gpc3,Spon2,Adora1,Reln,L1cam,Lefty1,Nlgn1,Fgfr2,Akap12,Tpd52l1,Crhr1,Vsnl1,Dscam,Ift88,Met,Tert,Blnk,Prkcb,Vamp8,Wls,Crp,Neurl1a,Prkca,Fkbp1b,Cxcl12,Hspb1,Coch,Fcer1g,Tgfa,Mmd2,Egfr,Ece1,Ror2,Sash1,Hap1,Ceacam1,Rhoc,Sphk1,Npnt,Pdx1,Irf7,Tmem102,Ace,Agt,Ptpn5,Rasgrf1,Pa…
GO:0034284	response to monosaccharide	9.813e-07	-13.8344	80	17	0.0158879	1070	19844	2.39571e+91	Nr0b2,Egr1,Apoa2,Gck,Ildr2,Mlxipl,Mafa,Fkbp1b,Hnf4a,Acvr1c,Glp1r,Igf1r,Hnf1a,Nnat,Khk,Pax2,Pdx1
GO:0030855	epithelial cell differentiation	9.81707e-07	-13.834	462	51	0.0476636	1070	19844	72333,11606,16531,19126,12767,13982,53868,71228,14027,18211,14063,76633,93742,21803,71529,14183,53626,22295,19280,16456,22350,12921,12591,21916,17295,12550,21821,104158,18669,20473,218756,107586,21804,224912,19016,64929,14182,71602,26941,239250,23892,207728,19207,16450,18504,14369,20733,18609,54139,218518,70350	Palld,Agt,Kcnma1,Prom1,Cxcr4,Esr1,Rab25,Dlg5,Evpl,Ntrk1,F2rl1,1700112E06Rik,Pard3,Tgfb1,Kazn,Fgfr2,Insm1,Cdh23,Ptprs,F11r,Ezr,Crhr1,Cdx2,Tmod1,Met,Cdh1,Ift88,Ces1d,Abcb1b,Six3,Slc4a7,Ovol2,Tgfb1i1,Crb3,Pparg,Scel,Fgfr1,Myo1e,Slc9a3r1,Slitrk6,Grem1,Pde2a,Ptch2,Jag2,Pax2,Fzd7,Spint2,Pdx1,Irf6,Marveld2,Basp1
GO:0007411	axon guidance	1.03339e-06	-13.7827	167	26	0.0242991	1070	19844	2.03484e+136	Sema3c,Flrt2,Cdh4,Gfra3,Chn1,Cxcr4,Nrcam,Cxcl12,Etv4,Pvrl1,Efna2,Plxnb2,Slit1,Ntrk1,Unc5d,Lhx2,Nrp1,Ptprm,Ngfr,Boc,Mnx1,Dpysl5,L1cam,Reln,Plxnb1,Lhx1
GO:0016323	basolateral plasma membrane	1.06266e-06	-13.7547	199	29	0.0268022	1082	20036	1.70752e+154	Epcam,Ezr,Ace,Atp7a,Cdh1,Met,P2ry6,Rasgrf1,Slc2a2,Myo1d,Slc8a1,Slc4a7,Tgfa,Lin7a,Atp2b4,Folr1,Slc40a1,Egfr,P2ry1,Rab17,Cd44,Kcnc2,Hspa1a,P2ry12,Adora1,Slc4a10,Marveld2,Abcc4,Hcn4
GO:0050806	positive regulation of synaptic transmission	1.11131e-06	-13.71	127	22	0.0205607	1070	19844	1.15162e+111	Adcyap1,Nrxn1,Crhr1,Unc13b,Snca,Cux2,Gria4,Slc8a3,Ntrk1,Tac1,Egfr,Cacna1b,Hap1,Clstn2,Itpr3,Ngfr,Sphk1,Reln,Nlgn1,Stx3,Camk2b,Dbn1
GO:0055074	calcium ion homeostasis	1.14529e-06	-13.6799	303	38	0.035514	1070	19844	1.15161e+196	Adcyap1,F2r,Gck,Slc8a1,Cacna1a,Xk,Scgn,Esr1,Lpar1,Atp2b4,Calb1,Tac1,Kl,Slc8a3,Galr1,F2rl1,Slc24a3,Cd24a,Itpr3,P2ry1,Inpp4b,Tgfb1,Cdh23,Crhr1,Atp2a3,Prkcb,Wfs1,Vdr,Prkca,Fkbp1b,Fxyd1,Glp1r,Cib2,Atp2a2,Gipr,Gna13,Nucb2,Fam20a
GO:0051716	cellular response to stimulus	1.15934e-06	-13.6677	5524	367	0.342991	1070	19844	18189,22249,12424,103988,13048,329910,11515,319162,72565,210801,12484,18585,16001,14917,665113,15444,21803,17532,233081,217371,108015,108100,14183,50723,12921,66102,17060,12944,58805,66212,27260,234353,74007,15507,71096,56739,12876,14701,14198,14803,12411,56506,69640,15114,16668,20194,80837,140743,16691,72391,13653,394434,382913,12563,72693,105653,100037258,12307,16591,12390,19698,18753,18053,622…	Nrxn1,Unc13b,Cck,Gck,Cux2,Acot11,Adcy9,Hist3h2a,Uaca,Unc5d,Cd24a,Pde9a,Igf1r,Gucy2c,Tnik,Hpca,Tgfb1,Mras,Ffar1,Rab40b,Chrnb4,Baiap2,Fgfr2,Icosl,Crhr1,Cxcl16,Blnk,Crp,Mlxipl,Sec61b,Plek2,Psd3,Btbd11,Hspb1,Sntg1,Rec8,Cpe,Gng12,Fhit,Grid1,Cbs,Cib2,Fam83g,Hap1,Krt18,S100a10,Rhoj,Rem2,Krt8,Cdkn3,Egr1,Ugt1a9,Neil2,Cdh6,Zcchc12,Phyhip,Dnajc3,Calb1,Kl,Cav2,Relb,Prkcd,Ngfr,Akr1c12,Ugt1a6a,Rhov,Nrk,Ezr,Fgf…
GO:0055080	cation homeostasis	1.20069e-06	-13.6326	491	53	0.0495327	1070	19844	11516,14062,11606,103988,16531,20541,12286,22439,214189,13982,14745,70358,381290,12307,19746,21333,16591,110893,14427,14063,94249,12484,16440,18441,234515,21803,11944,94229,22295,12921,11977,17869,53313,18751,22393,218756,22337,18750,14226,66333,53945,14652,56506,56188,13649,11938,381853,20277,14674,59049,53322,11932,208659	Adcyap1,F2r,Agt,Gck,Kcnma1,Slc8a1,Cacna1a,Xk,Scgn,Esr1,Lpar1,Steap1,Atp2b4,Calb1,Rhd,Tac1,Kl,Slc8a3,Galr1,F2rl1,Slc24a3,Cd24a,Itpr3,P2ry1,Inpp4b,Tgfb1,Atp4a,Slc4a10,Cdh23,Crhr1,Atp7a,Myc,Atp2a3,Prkcb,Wfs1,Slc4a7,Vdr,Prkca,Fkbp1b,Aqp11,Slc40a1,Glp1r,Cib2,Fxyd1,Egfr,Atp2a2,Gipr,Scnn1b,Gna13,Slc22a17,Nucb2,Atp1b2,Fam20a
GO:0009968	negative regulation of signal transduction	1.23151e-06	-13.6073	902	83	0.0775701	1070	19844	50782,67122,13982,381290,50791,14063,72565,16001,27280,65962,18186,14734,13590,68588,20660,15245,56213,21752,24063,101543,65112,18751,20473,22393,18011,107586,18750,19268,20315,15507,26564,19739,240672,26365,18609,240888,13653,11606,19259,20617,114774,67338,19279,12385,17965,50915,18133,69068,67865,27373,232431,12390,12006,58250,18053,18753,13386,235542,20779,16848,22350,56496,12550,13131,107351,…	Rgs11,Nrarp,Esr1,Atp2b4,Magi2,F2rl1,Uaca,Igf1r,Phlda3,Slc9a3r2,Nrp1,Gpc3,Lefty1,Cthrc1,Sorl1,Hhip,Htra1,Tert,Spry1,Wtip,Pmepa1,Prkcb,Six3,Wfs1,Neurl1a,Ovol2,Prkca,Ptprf,Cxcl12,Hspb1,Ror2,Rgs9,Dusp5,Ceacam1,Pdx1,Gpr161,Egr1,Agt,Ptpn5,Snca,Pawr,Rffl,Ptprr,Ctnna1,Nbl1,Grb14,Nov,1810011O10Rik,Rgs10,Csnk1e,Gprc5a,Cav2,Axin2,Chst11,Ngfr,Prkcd,Dlk1,Ppp2r3a,Src,Lfng,Ezr,Tspan6,Cdh1,Dab1,Kank1,Tgfb1i1,Rgs…
GO:0022838	substrate-specific channel activity	1.26579e-06	-13.5798	389	45	0.0422535	1065	19709	16531,14406,55991,12286,58802,98741,54377,56843,16508,238076,382571,12294,16522,14396,94249,338370,12728,57249,12295,110834,140492,16440,16510,235281,71345,108015,16502,72413,14802,238271,70357,66333,53945,14803,56188,58226,12287,14397,12296,223604,20277,329064,268345,16499,330953	Kcnma1,Gabrg2,Panx1,Cacna1a,Kcnmb4,Kcnb2,Cacng4,Trpm5,Kcnd2,Kcns3,Kcnf1,Cacna2d3,Kcnj6,Gabra3,Slc24a3,Nalcn,Clcn5,Gabrq,Cacnb1,Chrna3,Kcnn2,Itpr3,Kcnh1,Scn3b,Ano9,Chrnb4,Kcnc1,Kcnmb2,Gria4,Kcnh5,Kcnip1,Aqp11,Slc40a1,Grid1,Fxyd1,Cacna1h,Cacna1b,Gabra4,Cacnb2,Kcnk9,Scnn1b,Pkd2l1,Kcnc2,Kcnab3,Hcn4
GO:0042803	protein homodimerization activity	1.28581e-06	-13.5641	719	70	0.0657277	1065	19709	381813,23957,70025,11807,16531,12359,70887,68631,14600,21405,22283,109731,21803,20200,19703,14183,14863,21987,12404,54526,72269,21752,12944,75691,58235,12411,56506,380921,242523,230857,223604,26365,20194,110351,386463,51800,394434,110095,17341,54486,17939,14528,11522,11690,17965,18211,13482,12977,12390,94284,56325,23947,16978,14555,268451,11720,27364,15378,11699,11727,14182,140477,76429,207728,22…	Prmt8,Nr0b2,Acot7,Apoa2,Kcnma1,Cat,Dmrtc1a,Cryl1,Ghr,Hnf1a,Ush2a,Maob,Tgfb1,S100a6,Renbp,Fgfr2,Gstm2,Tpd52l1,Cbln1,Syt10,Cda,Tert,Crp,Anks6,Pvrl1,Cbs,Cib2,Dgkh,Dmrta1,Ece1,Kcnk9,Ceacam1,S100a10,Rap1gap,Cdsn,Bok,Ugt1a9,Pygl,Bhlha15,Hpgds,Naga,Gch1,Adh1,Alox5ap,Nbl1,Ntrk1,Dpp4,Csf1,Cav2,Ugt1a6a,Abcb9,Mid2,Lrrfip1,Gpd1,Rab11fip4,Mat1a,Srr,Hnf4a,Ambp,Ang,Fgfr1,Dmbx1,Lhpp,Pde2a,Sdcbp2,Adra2a,Cadm3,Gli…
GO:0097485	neuron projection guidance	1.303e-06	-13.5508	169	26	0.0242991	1070	19844	2.03484e+136	Sema3c,Flrt2,Cdh4,Gfra3,Chn1,Cxcr4,Nrcam,Cxcl12,Etv4,Pvrl1,Efna2,Plxnb2,Slit1,Ntrk1,Unc5d,Lhx2,Nrp1,Ptprm,Ngfr,Boc,Mnx1,Dpysl5,L1cam,Reln,Plxnb1,Lhx1
GO:0005216	ion channel activity	1.30563e-06	-13.5488	377	44	0.0413146	1065	19709	16531,14406,55991,12286,58802,98741,54377,56843,16508,238076,382571,12294,16522,14396,94249,338370,12728,57249,12295,110834,140492,16440,16510,235281,71345,108015,16502,72413,14802,238271,70357,53945,14803,56188,58226,12287,14397,12296,223604,20277,329064,268345,16499,330953	Kcnma1,Gabrg2,Panx1,Cacna1a,Kcnmb4,Kcnb2,Cacng4,Trpm5,Kcnd2,Kcns3,Kcnf1,Cacna2d3,Kcnj6,Gabra3,Slc24a3,Nalcn,Clcn5,Gabrq,Cacnb1,Chrna3,Kcnn2,Itpr3,Kcnh1,Scn3b,Ano9,Chrnb4,Kcnc1,Kcnmb2,Gria4,Kcnh5,Kcnip1,Slc40a1,Grid1,Fxyd1,Cacna1h,Cacna1b,Gabra4,Cacnb2,Kcnk9,Scnn1b,Pkd2l1,Kcnc2,Kcnab3,Hcn4
GO:1901135	carbohydrate derivative metabolic process	1.30729e-06	-13.5476	707	69	0.064486	1070	19844	11516,70025,103988,319415,18574,114332,11515,230103,271786,18585,110385,14917,20440,67153,21803,228366,94229,19703,18160,53897,72269,26938,66848,94214,230163,22169,22239,72297,67881,11810,12814,14343,57357,104111,20442,110095,73068,14537,20617,17939,22038,225742,20447,210044,233115,432530,83429,16548,76898,229949,58250,23972,11977,67528,14555,50786,11720,68947,93961,20701,111174,18770,207728,1437…	Adcyap1,Acot7,Gck,Hs3st5,Pde1b,Lyve1,Adcy9,Npr2,Galnt13,Pde9a,Pde4c,Gucy2c,St6gal1,Rnaseh2b,Tgfb1,Gyltl1b,Slc4a10,Renbp,Npr1,Gal3st1,Cda,St6galnac5,Fuca2,Spock2,Aldob,Cmpk2,Ugt8a,B3gnt3,Mdp1,Apobec1,Col11a1,Fut1,Srd5a3,Adcy3,St3gal1,Pygl,Fut11,Gcnt1,Snca,Naga,Plscr1,St8sia5,St6galnac3,Adcy2,Dpy19l3,Adcy1,Ctns,Khk,B3gat1,Ak5,Chst11,Papss2,Atp7a,Nudt7,Gpd1,Hs6st2,Mat1a,Chst8,B3galt5,Serpina1b,Taar1…
GO:0006820	anion transport	1.32691e-06	-13.5327	403	46	0.0429907	1070	19844	11421,20511,18479,11807,11982,14406,12286,18670,22439,229731,625098,14275,74338,76157,14396,21405,12728,319924,83429,57249,18753,228993,20540,50934,71345,94229,233571,17869,20526,218756,28254,215335,20499,19016,240638,56188,26941,54670,14397,224022,59020,77619,59049,11981,18605,20510	Ace,Slc1a2,Pak1,Apoa2,Atp10a,Gabrg2,Cacna1a,Abcb4,Xk,Slc25a24,Slc38a6,Folr1,Slc6a19,Slc35d3,Gabra3,Hnf1a,Clcn5,Apba1,Ctns,Gabrq,Prkcd,Slc17a9,Slc7a7,Slc7a8,Ano9,Slc4a10,P2ry6,Myc,Slc2a2,Slc4a7,Slco1a6,Slc36a1,Slc12a7,Pparg,Slc16a12,Fxyd1,Slc9a3r1,Atp8b1,Gabra4,Slc7a4,Pdzk1,Prelid2,Slc22a17,Atp9a,Enpp1,Slc1a1
GO:0005794	Golgi apparatus	1.40678e-06	-13.4742	1194	103	0.0951941	1082	20036	243339,22249,230145,52639,319415,13982,328779,12359,70546,68631,271786,18585,319924,12728,20440,217265,234515,14419,18606,12795,270192,228366,192167,14183,53897,56375,12921,20660,21821,26938,65112,68151,101202,12876,75104,72297,13649,226075,54670,230857,338362,56486,78933,66111,11981,110351,208659,104111,20442,12153,51800,106522,14417,18479,73068,14537,103967,20617,22038,18670,225742,94180,20447,…	Tmem130,Unc13b,Galnt12,Wipi1,Hs3st5,Esr1,Hs3st6,Cat,Zdhhc2,Cryl1,Galnt13,Pde9a,Apba1,Clcn5,St6gal1,Abca5,Inpp4b,Gal,Enpp2,Plk3,Rab6b,Gyltl1b,Nlgn1,Fgfr2,Gal3st1,B4galt4,Crhr1,Sorl1,Ift88,St6galnac5,Pmepa1,Wls,Hepacam2,Cpe,Mmd2,B3gnt3,Egfr,Glis3,Atp8b1,Ece1,Ust,Gabarap,Agbl4,Tmed3,Atp9a,Rap1gap,Fam20a,Adcy3,St3gal1,Bmp1,Bok,Pkdcc,Gad2,Pak1,Fut11,Gcnt1,Dnm3,Snca,Plscr1,Abcb4,St8sia5,Acsbg1,St6galna…
GO:0042391	regulation of membrane potential	1.43085e-06	-13.4572	282	36	0.0336449	1070	19844	1.15162e+190	Adcyap1,Kcnma1,Snca,Slc8a1,Cacna1a,Kcnmb4,Kcnd2,Nalcn,Hebp2,Slc9a3r2,Rims3,Chrna3,Popdc3,Kcnh1,Scn3b,Adora1,Nlgn1,Chrnb4,Dpp6,Gjd2,Met,Kcnmb2,Myc,Stox1,Fgf14,Rangrf,Kcnh5,Bves,Fxyd1,Cacna1h,Cacna1b,Kcnk9,Atp2a2,Kcnc2,Atp1b2,Hcn4
GO:0030814	regulation of cAMP metabolic process	1.45969e-06	-13.4373	129	22	0.0205607	1070	19844	1.15168e+117	Adcyap1,Akap12,Crhr1,Wfs1,Lpar1,Adcy2,Adora2b,Adcy9,Galr1,Adcy1,Ece1,Vipr2,Taar1,Sct,Hpca,Gipr,Pde2a,Adra2a,Nucb2,Gpr161,Adcy3,Ramp1
GO:0006875	cellular metal ion homeostasis	1.46946e-06	-13.4306	367	43	0.0401869	1070	19844	11516,14062,11606,16531,103988,20541,12286,22439,214189,13982,14745,381290,12307,110893,21333,14427,14063,94249,12484,16440,18441,234515,21803,11944,22295,12921,11977,17869,53313,18751,22393,22337,18750,14226,53945,56188,14652,56506,11938,381853,14674,53322,11932	Adcyap1,F2r,Agt,Kcnma1,Gck,Slc8a1,Cacna1a,Xk,Scgn,Esr1,Lpar1,Atp2b4,Calb1,Slc8a3,Tac1,Galr1,F2rl1,Slc24a3,Cd24a,Itpr3,P2ry1,Inpp4b,Tgfb1,Atp4a,Cdh23,Crhr1,Atp7a,Myc,Atp2a3,Prkcb,Wfs1,Vdr,Prkca,Fkbp1b,Slc40a1,Fxyd1,Glp1r,Cib2,Atp2a2,Gipr,Gna13,Nucb2,Atp1b2
GO:0060627	regulation of vesicle-mediated transport	1.47781e-06	-13.4249	392	45	0.0420561	1070	19844	106522,22249,27359,19152,19259,320405,20617,210789,12286,53868,11541,50791,14063,217517,242662,213469,93742,19329,27062,21803,14734,192167,20779,57394,22350,12921,216724,26950,20660,54526,104886,22320,14169,18750,110058,14127,68566,23828,19016,58226,23892,15114,108800,110351,11551	Pkdcc,Unc13b,Sytl4,Prtn3,Ptpn5,Cadps2,Snca,Tbc1d4,Cacna1a,Rab25,Adora2b,Magi2,F2rl1,Stxbp6,Rims3,Lgi3,Pard3,Rab17,Cadps,Tgfb1,Gpc3,Nlgn1,Src,Tmem27,Ezr,Crhr1,Rufy1,Vsnl1,Sorl1,Syt10,Rab15,Vamp8,Fgf14,Prkca,Syt17,Fcer1g,Caly,Bves,Pparg,Cacna1h,Grem1,Hap1,Ston2,Rap1gap,Adra2a
GO:0097367	carbohydrate derivative binding	1.56411e-06	-13.3682	2007	156	0.146479	1065	19709	233040,109242,103988,11302,107753,14735,11515,230103,22671,16001,12728,286942,75292,665113,14917,18671,217265,21803,17532,14734,26559,193740,231655,217371,27404,14183,56527,18751,22169,18782,14579,67073,73442,13649,71602,54670,12287,240505,80837,140743,11853,106522,75141,14528,50760,11459,16552,238323,93843,18211,69581,269275,18718,27373,16548,229949,19416,18753,228543,27206,14186,11977,18542,125…	Fbxo27,Kif24,Gck,Aatk,Lgals2,Gpc4,Adcy9,Npr2,Rnf112,Igf1r,Clcn5,Kif19a,Prkd3,Tnik,Gucy2c,Abcb1a,Abca5,Tgfb1,Mras,Gpc3,Hunk,Hspa1a,Oasl1,Rab40b,Abca8b,Fgfr2,Mast1,Prkcb,Cmpk2,Pla2g2d,Gem,Pi4k2b,Hspa12a,Egfr,Myo1e,Atp8b1,Cacna1b,Cdc42bpg,Rhoj,Rem2,Rhoc,Pkdcc,Rasd2,Gch1,Fbxo17,Acta1,Kif12,Rps6kl1,Pnck,Ntrk1,Rhou,Acvr1c,Pip4k2a,Csnk1e,Khk,Ak5,Rasd1,Prkcd,Rhov,Nrk,Fgfr4,Atp7a,Pcolce,Cdh1,Rab15,Abcb1b,…
GO:0055082	cellular chemical homeostasis	1.63151e-06	-13.326	496	53	0.0495327	1070	19844	11516,14062,11606,27220,103988,16531,20541,12286,22439,214189,13982,14745,381290,12307,14063,14427,110893,21333,94249,12484,16001,16440,18441,234515,21803,11944,94229,22295,12921,11977,15377,17869,53313,18751,22393,218756,22337,58805,18750,14226,66333,53945,56188,14652,56506,26941,11938,381853,14674,18504,53322,11932,18605	Adcyap1,F2r,Agt,Cartpt,Gck,Kcnma1,Slc8a1,Cacna1a,Xk,Scgn,Esr1,Lpar1,Atp2b4,Calb1,F2rl1,Galr1,Slc8a3,Tac1,Slc24a3,Cd24a,Igf1r,Itpr3,P2ry1,Inpp4b,Tgfb1,Atp4a,Slc4a10,Cdh23,Crhr1,Atp7a,Foxa3,Myc,Atp2a3,Prkcb,Wfs1,Slc4a7,Vdr,Mlxipl,Prkca,Fkbp1b,Aqp11,Slc40a1,Fxyd1,Glp1r,Cib2,Slc9a3r1,Atp2a2,Gipr,Gna13,Pax2,Nucb2,Atp1b2,Enpp1
GO:1903531	negative regulation of secretion by cell	1.6925e-06	-13.2893	182	27	0.0252336	1070	19844	1.40622e+138	F2r,Ezr,Crhr1,Vsnl1,Sytl4,Cartpt,Apoa2,Gck,Snca,Vamp8,Cnr1,Fkbp1b,Hadh,Tnfrsf9,Pparg,F2rl1,Nov,Acvr1c,Pde4c,Maob,P2ry1,P2ry12,Adora1,Anxa4,Adra2a,Nucb2,Ins2
GO:0006873	cellular ion homeostasis	1.81005e-06	-13.2222	433	48	0.0448598	1070	19844	11516,14062,11606,103988,16531,20541,12286,22439,214189,13982,14745,381290,12307,110893,21333,14427,14063,94249,12484,16440,18441,234515,21803,11944,94229,22295,12921,11977,17869,53313,18751,22393,218756,22337,18750,14226,66333,53945,56188,14652,56506,26941,11938,381853,14674,53322,11932,18605	Adcyap1,F2r,Agt,Gck,Kcnma1,Slc8a1,Cacna1a,Xk,Scgn,Esr1,Lpar1,Atp2b4,Calb1,Slc8a3,Tac1,Galr1,F2rl1,Slc24a3,Cd24a,Itpr3,P2ry1,Inpp4b,Tgfb1,Atp4a,Slc4a10,Cdh23,Crhr1,Atp7a,Myc,Atp2a3,Prkcb,Wfs1,Slc4a7,Vdr,Prkca,Fkbp1b,Aqp11,Slc40a1,Fxyd1,Glp1r,Cib2,Slc9a3r1,Atp2a2,Gipr,Gna13,Nucb2,Atp1b2,Enpp1
GO:0051051	negative regulation of transport	1.83093e-06	-13.2107	446	49	0.0457944	1070	19844	11516,14062,11421,106522,27359,19152,27220,11807,103988,23921,20617,114774,210789,12801,13982,21942,18133,14063,269275,72565,110385,109731,18441,12006,21803,70839,75744,11539,71345,22350,110877,12921,26950,17869,22320,18751,18750,14226,15107,15378,19016,26941,20287,207728,11746,11551,53322,16334,18605	Adcyap1,F2r,Ace,Pkdcc,Sytl4,Prtn3,Cartpt,Apoa2,Gck,Sh2b2,Snca,Pawr,Tbc1d4,Cnr1,Esr1,Tnfrsf9,Nov,F2rl1,Acvr1c,Uaca,Pde4c,Maob,P2ry1,Axin2,Tgfb1,P2ry12,Svip,Adora1,Ano9,Ezr,Slc18a1,Crhr1,Vsnl1,Myc,Vamp8,Prkcb,Prkca,Fkbp1b,Hadh,Hnf4a,Pparg,Slc9a3r1,Sct,Pde2a,Anxa4,Adra2a,Nucb2,Ins2,Enpp1
GO:0045859	regulation of protein kinase activity	1.88985e-06	-13.179	578	59	0.0551402	1070	19844	11516,14062,11421,11606,19259,58200,18479,27220,20617,14388,26399,14745,381290,100037258,14600,12484,16973,16001,19085,12977,232431,665113,110834,12006,21803,18753,18546,11539,19699,20779,27206,21987,20660,17295,24063,13131,216021,18011,18750,15507,21802,75104,19084,12411,11727,13649,14182,55984,26941,23892,240672,70097,26365,15170,11551,19088,16334,208659,242202	Adcyap1,F2r,Ace,Agt,Ptpn5,Ppp1r1a,Pak1,Cartpt,Snca,Gab1,Map2k6,Lpar1,Atp2b4,Dnajc3,Ghr,Cd24a,Lrp5,Igf1r,Prkar1b,Csf1,Gprc5a,Tnik,Chrna3,Axin2,Tgfb1,Prkcd,Pcp4,Adora1,Reln,Src,Nrk,Tpd52l1,Sorl1,Met,Spry1,Dab1,Stox1,Neurl1a,Prkca,Hspb1,Tgfa,Mmd2,Prkar1a,Cbs,Ang,Egfr,Fgfr1,Camkk1,Slc9a3r1,Grem1,Dusp5,Sash1,Ceacam1,Ptpn6,Adra2a,Prkar2b,Ins2,Fam20a,Pde5a
GO:0042592	homeostatic process	1.97108e-06	-13.1369	1205	103	0.0962617	1070	19844	11516,14062,27220,11807,103988,16531,12737,12286,214189,13982,14745,76965,381290,19746,21333,14063,12484,21405,16001,233080,67475,22283,16440,18441,338320,234515,21803,233081,193740,11539,94229,22295,12921,21821,17295,21752,53313,18751,22393,218756,22337,58805,18750,72599,14226,53945,56506,13649,67075,59049,18504,18609,11932,208659,11606,110095,17341,20541,23801,23921,100039795,19126,18670,22439,…	Adcyap1,F2r,Cartpt,Apoa2,Gck,Kcnma1,Cldn1,Cacna1a,Scgn,Esr1,Lpar1,Slitrk1,Atp2b4,Rhd,Tac1,F2rl1,Cd24a,Hnf1a,Igf1r,Ffar3,Ero1lb,Ush2a,Itpr3,P2ry1,Mia2,Inpp4b,Tgfb1,Ffar1,Hspa1a,Adora1,Slc4a10,Cdh23,Crhr1,Ift88,Met,Tert,Atp2a3,Prkcb,Wfs1,Slc4a7,Vdr,Mlxipl,Prkca,Pdia5,Fkbp1b,Slc40a1,Cib2,Egfr,Magt1,Slc22a17,Pax2,Pdx1,Atp1b2,Fam20a,Agt,Pygl,Bhlha15,Slc8a1,Aloxe3,Sh2b2,Ildr2,Prom1,Abcb4,Xk,Cnr1,Steap1…
GO:0006816	calcium ion transport	2.09826e-06	-13.0744	184	27	0.0252336	1070	19844	1.40622e+138	F2r,Bhlha15,Atp2a3,Prkcb,Slc8a1,Cachd1,Vdr,Panx1,Cacna1a,Fkbp1b,Cacng4,Atp2b4,Cacna2d3,Slc8a3,Slc24a3,Glp1r,Cacna1h,Cacna1b,Cacnb2,Atp2a2,Cacnb1,Itpr3,Pkd2l1,P2ry12,Camk2b,Cdh23,Ramp1
GO:0040017	positive regulation of locomotion	2.133e-06	-13.058	410	46	0.0429907	1070	19844	14062,13653,380705,11606,18479,20541,114774,16777,238130,53868,14745,68813,84004,21333,14063,16001,12977,20351,18186,21803,18606,19713,19699,20908,53626,20779,17075,20348,13508,17295,233571,66102,17869,14786,18750,20315,15507,23828,13649,14182,26564,70097,19283,20698,11551,384009	F2r,Egr1,Tmem102,Agt,Pak1,Slc8a1,Pawr,Lamb1,Dock4,Rab25,Lpar1,Dock5,Mcam,Tac1,F2rl1,Igf1r,Csf1,Sema4a,Nrp1,Tgfb1,Enpp2,Ret,Reln,Stx3,Insm1,Src,Epcam,Sema3c,Dscam,Met,P2ry6,Cxcl16,Myc,Grb7,Prkca,Cxcl12,Hspb1,Bves,Egfr,Fgfr1,Ror2,Sash1,Ptprz1,Sphk1,Adra2a,Glipr2
GO:0001932	regulation of protein phosphorylation	2.16556e-06	-13.0428	1163	100	0.0934579	1070	19844	11516,14062,16010,170643,58200,27220,12424,14388,12767,13982,14745,381290,14600,140570,14063,12484,16001,19085,56746,665113,93742,18441,18186,21803,18546,18606,11539,19699,13590,14183,53626,21987,20660,17295,24063,65112,58805,18011,18750,15507,21802,75104,12411,13649,55984,230857,70097,240672,26365,20698,114249,208659,19088,380705,11421,11606,19259,18479,20617,26399,19279,100037258,18211,16591,16…	Adcyap1,F2r,Igfbp4,Kirrel,Ppp1r1a,Cartpt,Cck,Gab1,Cxcr4,Esr1,Lpar1,Atp2b4,Ghr,Plxnb2,F2rl1,Cd24a,Igf1r,Prkar1b,Tex101,Tnik,Pard3,P2ry1,Nrp1,Tgfb1,Pcp4,Enpp2,Adora1,Reln,Lefty1,Fgfr2,Insm1,Tpd52l1,Sorl1,Met,Spry1,Pmepa1,Mlxipl,Neurl1a,Prkca,Hspb1,Tgfa,Mmd2,Cbs,Egfr,Camkk1,Ece1,Sash1,Dusp5,Ceacam1,Sphk1,Npnt,Fam20a,Prkar2b,Tmem102,Ace,Agt,Ptpn5,Pak1,Snca,Map2k6,Ptprr,Dnajc3,Ntrk1,Kl,Lrp5,Csf1,Gprc5…
GO:0070838	divalent metal ion transport	2.2118e-06	-13.0217	229	31	0.028972	1070	19844	1.40622e+159	F2r,Bhlha15,Atp2a3,Prkcb,Slc8a1,Cachd1,Vdr,Panx1,Cacna1a,Fkbp1b,Slc39a8,Nipal2,Cacng4,Atp2b4,Cacna2d3,Slc40a1,Slc8a3,Slc24a3,Glp1r,Cacna1h,Cacna1b,Cacnb2,Atp2a2,Cacnb1,Itpr3,Pkd2l1,Magt1,P2ry12,Camk2b,Cdh23,Ramp1
GO:0043235	receptor complex	2.25991e-06	-13.0002	299	37	0.0341959	1082	20036	1.44062e+194	Gabrg2,Vipr1,Rffl,Eps8,Slitrk5,Cacng4,Ghr,Plxnb2,Ntrk1,Acvr1c,Lrp5,Igf1r,Gabrq,Chrna3,Itpr3,Cntfr,Ret,Nlgn1,Chrnb4,Plxnb1,Npr1,Ramp1,Kctd8,Skap1,Gabbr2,Gria4,Vdr,Grid1,Dlg2,Traf5,Fgfr1,Egfr,Cd44,Pkd2l1,Ptpn6,Adra2a,Npnt
GO:0030819	positive regulation of cAMP biosynthetic process	2.39337e-06	-12.9428	85	17	0.0158879	1070	19844	1.15168e+91	Adcyap1,Akap12,Crhr1,Wfs1,Adcy2,Adora2b,Adcy9,Adcy1,Ece1,Vipr2,Taar1,Sct,Hpca,Gipr,Gpr161,Adcy3,Ramp1
GO:0072657	protein localization to membrane	2.52884e-06	-12.8877	277	35	0.0327103	1070	19844	1.81892e+182	Nrxn1,Pak1,Cacna1a,Kcnb2,Rtp4,Magi2,Folr1,Tnik,Cacnb1,Pard3,P2ry1,Scn3b,Adora1,Rab40b,Reln,Nlgn1,Dpp6,Ramp1,F11r,Ezr,Cdh1,Skap1,Rab15,Gpr158,Fcer1g,Dusp18,Lin7a,Cpe,Tspan14,Dlg2,Slc9a3r1,Krt18,Pdzk1,Zdhhc22,S100a10
GO:0010941	regulation of cell death	2.57418e-06	-12.87	1423	117	0.109346	1070	19844	11516,14062,18996,12424,16531,12767,12286,13982,277432,14745,12359,112407,21942,14600,72565,12484,16001,56016,27280,18671,665113,20440,12124,227753,12804,18186,21803,14419,18546,11539,12795,13590,14183,21987,12921,20660,17295,21752,22393,22337,18011,12051,18750,13030,19268,20315,13135,15507,14127,21802,53945,170719,27356,12411,13649,109032,16668,26365,18504,20698,18609,51800,13653,380705,11421,11…	Adcyap1,F2r,Pou4f1,Cck,Kcnma1,Cxcr4,Cacna1a,Esr1,Vstm2l,Lpar1,Cat,Egln3,Tnfrsf9,Ghr,Uaca,Cd24a,Igf1r,Hebp2,Phlda3,Abcb1a,Tnik,St6gal1,Bik,Gsn,Cntfr,Nrp1,Tgfb1,Gal,Pcp4,Adora1,Plk3,Lefty1,Fgfr2,Tpd52l1,Crhr1,Sorl1,Met,Tert,Wfs1,Vdr,Neurl1a,Bcl3,Prkca,Ctsb,Ptprf,Cxcl12,Dad1,Hspb1,Fcer1g,Tgfa,Slc40a1,Oxr1,Insl6,Cbs,Egfr,Sp110,Krt18,Ceacam1,Pax2,Sphk1,Pdx1,Bok,Egr1,Tmem102,Ace,Agt,Ptpn5,Pak1,Dap,Snca…
GO:0030810	positive regulation of nucleotide biosynthetic process	2.60744e-06	-12.8571	104	19	0.017757	1070	19844	1.15168e+101	Adcyap1,Akap12,Crhr1,Myc,Wfs1,Adcy2,Adora2b,Adcy9,Adcy1,Ece1,Vipr2,Taar1,Sct,Hpca,Gipr,Npr1,Gpr161,Adcy3,Ramp1
GO:1900373	positive regulation of purine nucleotide biosynthetic process	2.60744e-06	-12.8571	104	19	0.017757	1070	19844	1.15168e+101	Adcyap1,Akap12,Crhr1,Myc,Wfs1,Adcy2,Adora2b,Adcy9,Adcy1,Ece1,Vipr2,Taar1,Sct,Hpca,Gipr,Npr1,Gpr161,Adcy3,Ramp1
GO:0014069	postsynaptic density	2.67024e-06	-12.8333	186	27	0.0249538	1082	20036	2.34214e+142	Sorbs2,Met,Pak1,Dab1,Dnm3,Dlgap1,Gria4,Eps8,Neurl1a,Kcnd2,Magi2,Nefh,Nrgn,Dlg2,Erc2,Chrna3,P2ry1,Clstn2,Axin2,Ngfr,Adora1,Nlgn1,Baiap2,Homer3,Camk2b,Dbn1,Src
GO:0072507	divalent inorganic cation homeostasis	2.69774e-06	-12.8231	326	39	0.0364486	1070	19844	1.15161e+201	Adcyap1,F2r,Gck,Slc8a1,Cacna1a,Xk,Scgn,Esr1,Lpar1,Atp2b4,Calb1,Tac1,Kl,Slc8a3,Galr1,F2rl1,Slc24a3,Cd24a,Itpr3,P2ry1,Inpp4b,Tgfb1,Cdh23,Crhr1,Atp2a3,Prkcb,Wfs1,Vdr,Prkca,Fkbp1b,Fxyd1,Glp1r,Cib2,Egfr,Atp2a2,Gipr,Gna13,Nucb2,Fam20a
GO:0006940	regulation of smooth muscle contraction	2.72335e-06	-12.8136	60	14	0.0130841	1070	19844	1.40621e+74	F2r,Chrm3,Kcnma1,Chrna3,Pawr,Dock4,Adora2b,Adora1,Sphk1,Adra2a,Dock5,Chrnb4,Tacr3,Npnt
GO:0006874	cellular calcium ion homeostasis	2.76405e-06	-12.7988	290	36	0.0336449	1070	19844	1.15161e+185	Adcyap1,F2r,Gck,Slc8a1,Cacna1a,Xk,Scgn,Esr1,Lpar1,Atp2b4,Calb1,Slc8a3,Tac1,Galr1,F2rl1,Slc24a3,Cd24a,Itpr3,P2ry1,Inpp4b,Tgfb1,Cdh23,Crhr1,Atp2a3,Prkcb,Wfs1,Vdr,Prkca,Fkbp1b,Glp1r,Cib2,Fxyd1,Atp2a2,Gipr,Gna13,Nucb2
GO:0005261	cation channel activity	2.87668e-06	-12.7589	278	35	0.0328638	1065	19709	1.65316e+186	Kcnma1,Panx1,Cacna1a,Kcnmb4,Kcnb2,Cacng4,Trpm5,Kcnd2,Kcns3,Kcnf1,Cacna2d3,Kcnj6,Slc24a3,Nalcn,Cacnb1,Chrna3,Kcnn2,Itpr3,Kcnh1,Scn3b,Chrnb4,Kcnc1,Kcnmb2,Kcnh5,Kcnip1,Slc40a1,Cacna1h,Cacna1b,Cacnb2,Kcnk9,Scnn1b,Kcnab3,Kcnc2,Pkd2l1,Hcn4
GO:0072001	renal system development	3.02995e-06	-12.707	221	30	0.0280374	1070	19844	1.36531e+151	Egr1,Ace,Angpt2,Ift88,Agt,Spry1,Myc,Gcnt1,Wfs1,Prom1,Six2,Dlg5,Cat,Aqp11,Col4a1,Hdac5,Fgfr1,Myo1e,Fras1,Grem1,Nrp1,Cd44,Gpc3,Ret,Anxa4,Pax2,Npnt,Fgfr2,Lhx1,Basp1
GO:0045216	cell-cell junction organization	3.17391e-06	-12.6605	115	20	0.0186916	1070	19844	1.35111e+102	Dsg2,Cdh1,Aloxe3,Cldn1,Prkca,Dlg5,Ugt8a,Ctnna1,Crb3,Hnf4a,Pvrl1,Marveld3,Camsap3,Plekha7,Pard3,Tgfb1,Rhoc,Marveld2,Perp,Src
GO:1900076	regulation of cellular response to insulin stimulus	3.36068e-06	-12.6034	61	14	0.0130841	1070	19844	1.90162e+71	Pparg,Ffar3,Prkcb,Kank1,Prkca,Ngfr,Prkcd,Ptprf,Nucb2,Ins2,Enpp1,Igf2,Grb14,Src
GO:0032880	regulation of protein localization	3.63489e-06	-12.5249	841	77	0.0719626	1070	19844	11516,23957,14062,18189,27359,102657,27220,11807,103988,18096,21942,14063,72565,21405,110385,20607,15444,227753,21803,233081,228993,12795,192167,56320,26950,20660,14570,22320,68151,231832,12944,14226,15107,75104,230972,13649,75770,59020,26365,20698,14369,18609,106522,19259,55991,12801,69581,18133,269275,69068,16973,18111,12390,12006,89867,18753,75744,20908,13483,20779,57394,22350,12550,107351,206…	Adcyap1,Nr0b2,F2r,Nrxn1,Sytl4,Cd276,Cartpt,Apoa2,Gck,Nkx6-1,Tnfrsf9,F2rl1,Uaca,Hnf1a,Pde4c,Sstr3,Hpca,Gsn,Tgfb1,Ffar1,Slc17a9,Plk3,Nlgn1,Dbn1,Vsnl1,Sorl1,Arhgdig,Vamp8,Wls,Tmem184a,Crp,Fkbp1b,Hadh,Mmd2,Arhgef16,Egfr,Brsk2,Pdzk1,Ceacam1,Sphk1,Fzd7,Pdx1,Pkdcc,Ptpn5,Panx1,Cnr1,Rhou,Nov,Acvr1c,1810011O10Rik,Lrp5,Nnat,Cav2,Axin2,Sec16b,Prkcd,Svip,Stx3,Dpp6,Src,Tmem27,Ezr,Cdh1,Kank1,Sstr5,Rangrf,Hnf4a,…
GO:0007165	signal transduction	3.6572e-06	-12.5188	4272	291	0.271963	1070	19844	18189,22249,12424,103988,329910,11515,72565,210801,12484,18585,16001,665113,14917,17532,21803,233081,217371,108100,108015,14183,50723,12921,17060,58805,234353,27260,74007,15507,12876,14701,14198,14803,69640,15114,16668,80837,16691,140743,13653,12563,72693,100037258,16591,12390,19698,18753,18053,228543,27206,22350,14186,11977,238252,227120,17869,104886,14169,52882,100129,18230,64011,269437,210293,…	Nrxn1,Unc13b,Cck,Gck,Acot11,Adcy9,Uaca,Unc5d,Cd24a,Pde9a,Igf1r,Tnik,Gucy2c,Mras,Tgfb1,Ffar1,Rab40b,Baiap2,Chrnb4,Fgfr2,Icosl,Crhr1,Blnk,Mlxipl,Psd3,Plek2,Btbd11,Hspb1,Cpe,Gng12,Fhit,Grid1,Fam83g,Hap1,Krt18,Rhoj,Krt8,Rem2,Egr1,Cdh6,Zcchc12,Dnajc3,Kl,Cav2,Relb,Prkcd,Ngfr,Rhov,Nrk,Ezr,Fgfr4,Atp7a,Gpr135,Plcl1,Myc,Rab15,Fgf14,Rgs7bp,Gpr153,Nxn,Nrgn,Plch1,Dock10,Pde2a,Gna13,Rhpn2,Ins2,Mapk12,F2r,Pdyn,…
GO:0009893	positive regulation of metabolic process	3.76479e-06	-12.4898	2948	212	0.198131	1070	19844	23957,16010,15904,18996,102657,11807,12424,103988,13048,13982,14600,11515,14063,72565,12484,16001,665113,93742,15444,109731,21803,14734,14281,19699,16597,329650,14183,50723,83397,12921,20660,18516,21752,170740,18751,20473,12944,58805,107586,230163,15507,230972,75104,53945,13649,226075,213649,70097,16870,20194,11853,208659,11932,13653,11421,114774,75141,14528,15184,16591,18211,269275,100182,18718,…	Nr0b2,Igfbp4,Id4,Pou4f1,Cd276,Apoa2,Cck,Gck,Cux2,Esr1,Ghr,Adcy9,F2rl1,Uaca,Cd24a,Igf1r,Tnik,Pard3,Hpca,Maob,Tgfb1,Gpc3,Fos,Reln,Klf12,Med12l,Fgfr2,Icosl,Akap12,Crhr1,Sorl1,Pbx3,Tert,Zfp287,Prkcb,Six3,Crp,Mlxipl,Ovol2,Aldob,Hspb1,Arhgef16,Mmd2,Slc40a1,Egfr,Glis3,Arhgef19,Sash1,Lhx2,S100a10,Rhoc,Fam20a,Atp1b2,Egr1,Ace,Pawr,Rasd2,Gch1,Hdac5,Kl,Ntrk1,Acvr1c,Akna,Pip4k2a,Csnk1e,Cited4,Cav2,Relb,Axin2,…
GO:0050730	regulation of peptidyl-tyrosine phosphorylation	3.77533e-06	-12.487	212	29	0.0271028	1070	19844	3.80705e+146	Tmem102,Ace,Agt,Cck,Cntn1,Neurl1a,Prkca,Tec,Hnf4a,Tgfa,Igf2,Ghr,Egfr,Cd24a,Gprc5a,Tex101,Grem1,Cav2,Nrp1,Tgfb1,Cd44,Prkcd,Ptprz1,Ptpn6,Adora1,Enpp2,Adra2a,Reln,Ins2
GO:0030003	cellular cation homeostasis	3.84138e-06	-12.4697	419	46	0.0429907	1070	19844	11516,14062,11606,103988,16531,20541,12286,22439,214189,13982,14745,381290,12307,110893,21333,14427,14063,94249,12484,16440,18441,234515,21803,11944,94229,22295,12921,11977,17869,53313,18751,22393,218756,22337,18750,14226,66333,53945,56188,14652,56506,11938,381853,14674,53322,11932	Adcyap1,F2r,Agt,Gck,Kcnma1,Slc8a1,Cacna1a,Xk,Scgn,Esr1,Lpar1,Atp2b4,Calb1,Slc8a3,Tac1,Galr1,F2rl1,Slc24a3,Cd24a,Itpr3,P2ry1,Inpp4b,Tgfb1,Atp4a,Slc4a10,Cdh23,Crhr1,Atp7a,Myc,Atp2a3,Prkcb,Wfs1,Slc4a7,Vdr,Prkca,Fkbp1b,Aqp11,Slc40a1,Fxyd1,Glp1r,Cib2,Atp2a2,Gipr,Gna13,Nucb2,Atp1b2
GO:0044853	plasma membrane raft	3.85658e-06	-12.4657	97	18	0.0166359	1082	20036	1.40622e+90	F2r,Ezr,Cdh1,Myo1d,Kcnma1,Vdr,Lcp2,Ctsb,Ctnna1,Rangrf,Kcnd2,Prkar1a,Fxyd1,Cacna1h,Igf1r,Cav2,P2ry12,Src
GO:0007188	adenylate cyclase-modulating G-protein coupled receptor signaling pathway	3.91832e-06	-12.4498	147	23	0.0214953	1070	19844	1.15161e+120	Adcyap1,Crhr1,Chrm3,Sstr5,Cnr1,Lpar1,Adcy2,Adora2b,Adcy9,Galr1,Glp1r,Adcy1,Slc9a3r1,Ffar3,Taar1,P2ry1,Gna13,Adora1,P2ry12,Adra2a,Gnai1,Adcy3,Gpr161
GO:0023061	signal release	4.13774e-06	-12.3954	158	24	0.0224299	1070	19844	1.81891e+129	Nrxn1,Crhr1,Sytl4,Syt10,Cplx2,Unc13b,Cadps2,Pak1,Cartpt,Ildr2,Cacna1a,Mafa,Tbx3,Fkbp1b,Syt17,Lin7a,Glp1r,Hnf1a,Cacna1b,Cadps,Ffar1,Nlgn1,Pdx1,Stx3
GO:0022612	gland morphogenesis	4.17541e-06	-12.3863	117	20	0.0186916	1070	19844	1.59042e+99	Id4,Sema3c,Cdh1,Capn1,Vdr,Tbx3,Esr1,Etv4,Tgfa,Fgfr1,Lrp5,Egfr,Igf1r,Slc9a3r1,Csf1,Nrp1,Cd44,Tgfb1,Fgfr2,Src
GO:0015079	potassium ion transmembrane transporter activity	4.22799e-06	-12.3738	137	22	0.0206573	1065	19709	1.65027e+117	Kcnc1,Kcnmb2,Kcnma1,Kcnmb4,Kcnb2,Kcnh5,Kcnip1,Kcnd2,Trpm5,Kcns3,Kcnf1,Kcnj6,Slc24a3,Kcnk9,Kcnn2,Kcnh1,Pkd2l1,Kcnab3,Kcnc2,Atp4a,Atp1b2,Hcn4
GO:0032403	protein complex binding	4.23833e-06	-12.3713	958	85	0.0798122	1065	19709	23957,14062,76829,232943,109242,16531,224997,13982,54156,14027,50791,14063,69697,16001,319924,286942,238988,22283,107684,11539,16728,14677,56320,17909,12921,21916,17295,327814,16333,19268,13030,12810,14127,56506,13649,71602,19739,56486,59020,16691,114249,18609,76071,382913,18479,20617,20472,16777,55991,210044,12385,98845,107581,16552,18133,269275,13482,214685,13193,65254,94284,17534,20779,17075,2…	Nr0b2,F2r,Dok5,Klc3,Kif24,Kcnma1,Dlgap1,Esr1,Egfl6,Evpl,Magi2,F2rl1,Camsap3,Igf1r,Apba1,Kif19a,Erc2,Ush2a,Coro2a,Adora1,L1cam,Gnai1,Dbn1,Myo10,Crhr1,Tmod1,Met,Ppfia2,Ins1,Ptprf,Ctsb,Coch,Fcer1g,Cib2,Egfr,Myo1e,Rgs9,Gabarap,Pdzk1,Krt8,Npnt,Pdx1,Jakmip1,Neil2,Pak1,Snca,Six2,Lamb1,Panx1,Adcy2,Ctnna1,Eps8l2,Col16a1,Kif12,Nov,Acvr1c,Dpp4,Chadl,Dcx,Dpysl5,Ugt1a6a,Mrc2,Src,Epcam,Ezr,Mtap7d3,Pcolce,Mid2,…
GO:0009187	cyclic nucleotide metabolic process	4.2464e-06	-12.3694	54	13	0.0121495	1070	19844	2.30103e+72	Npr2,Adcy1,Pde9a,Pde4c,Taar1,Gucy2c,Pde2a,Adcy2,Pde1b,Npr1,Pde5a,Adcy3,Adcy9
GO:0001822	kidney development	4.26151e-06	-12.3659	202	28	0.0261682	1070	19844	1.36531e+141	Egr1,Ace,Angpt2,Ift88,Agt,Spry1,Myc,Gcnt1,Wfs1,Prom1,Six2,Dlg5,Cat,Aqp11,Fgfr1,Myo1e,Fras1,Grem1,Nrp1,Cd44,Gpc3,Ret,Anxa4,Pax2,Npnt,Fgfr2,Lhx1,Basp1
GO:0044281	small molecule metabolic process	4.4637e-06	-12.3195	1409	115	0.107477	1070	19844	11516,70025,11807,103988,12286,329910,319415,30956,18574,12359,12319,112407,14600,11515,68631,230103,71336,18585,21405,110385,67475,234724,14917,20440,67153,234515,21803,18606,19703,18160,21990,117591,20660,72269,104158,66848,94214,230163,71780,13110,22169,16333,22239,64899,15107,102294,18242,14198,12411,11810,56720,58226,54670,60527,26363,57357,20698,56078,19088,18609,104111,74147,20442,394434,1…	Adcyap1,Acot7,Apoa2,Gck,Cacna1a,Acot11,Hs3st5,Aass,Pde1b,Cat,Car8,Egln3,Ghr,Adcy9,Cryl1,Npr2,Rbks,Pde9a,Hnf1a,Pde4c,Ero1lb,Tat,Gucy2c,St6gal1,Rnaseh2b,Inpp4b,Tgfb1,Enpp2,Renbp,Npr1,Tph1,Slc2a9,Sorl1,Cda,Ces1d,Fuca2,Spock2,Aldob,Isyna1,Cyp2j6,Cmpk2,Ins1,Ugt8a,Lpin3,Hadh,Cyp4v3,Oat,Fhit,Cbs,Apobec1,Tdo2,Cacna1h,Atp8b1,Fads3,Btd,Srd5a3,Sphk1,Car5b,Prkar2b,Pdx1,Adcy3,Ehhadh,St3gal1,Ugt1a9,Gad2,Snca,H…
GO:1902580	single-organism cellular localization	4.55159e-06	-12.3	663	64	0.0598131	1070	19844	14062,18189,12890,22249,27359,11606,320405,18479,17341,20617,20472,12286,98741,53868,67775,21823,212518,14275,50791,12484,665113,12295,93742,18441,19329,27062,21803,89867,235281,11539,217371,19699,192167,20908,14183,13483,51801,22350,16456,20660,54526,12550,24063,78473,104886,20473,241263,66212,12051,110058,14127,75219,108030,12876,52588,23859,26941,15114,16668,59020,207728,238331,20194,108800	F2r,Nrxn1,Cplx2,Unc13b,Sytl4,Agt,Cadps2,Pak1,Bhlha15,Snca,Six2,Cacna1a,Kcnb2,Rab25,Rtp4,Th,Sprn,Folr1,Magi2,Cd24a,Tnik,Cacnb1,Pard3,P2ry1,Rab17,Cadps,Tgfb1,Sec16b,Scn3b,Adora1,Rab40b,Reln,Nlgn1,Stx3,Fgfr2,Dpp6,Ramp1,Ezr,F11r,Sorl1,Syt10,Cdh1,Spry1,Skap1,Rab15,Six3,Gpr158,Sec61b,Bcl3,Syt17,Fcer1g,Dusp18,Lin7a,Cpe,Tspan14,Dlg2,Slc9a3r1,Hap1,Krt18,Pdzk1,Pde2a,Zdhhc22,S100a10,Ston2
GO:0031252	cell leading edge	4.59984e-06	-12.2895	296	36	0.0332717	1082	20036	7.23332e+185	Palld,Slc1a2,Pak1,Sh2b2,Gabrg2,Eps8,Cxcr4,Ctnna1,Phldb2,Tacr3,Eps8l2,Arhgef6,Dpp4,Hpca,Gsn,Kcnh1,Ptprm,Ngfr,S100a6,Adora1,Stx3,Dbn1,Src,Myo10,Ezr,Kcnc1,Cdh1,Dpysl3,Myo1d,Wls,Kank1,Sntg1,Cdc42bpg,Stmn2,Ptprz1,Kcnc2
GO:0007187	G-protein coupled receptor signaling pathway, coupled to cyclic nucleotide second messenger	4.62864e-06	-12.2832	159	24	0.0224299	1070	19844	1.15161e+125	Adcyap1,Crhr1,Chrm3,Sstr5,Cnr1,Lpar1,Adcy2,Adora2b,Adcy9,Galr1,Glp1r,Adcy1,Slc9a3r1,Ffar3,Sstr3,Taar1,P2ry1,Gna13,Adora1,P2ry12,Adra2a,Gnai1,Adcy3,Gpr161
GO:0001655	urogenital system development	4.78495e-06	-12.25	261	33	0.0308411	1070	19844	1.59041e+166	Id4,Egr1,Ace,Angpt2,Ift88,Agt,Spry1,Myc,Gcnt1,Wfs1,Prom1,Six2,Esr1,Dlg5,Cat,Aqp11,Col4a1,Hdac5,Fgfr1,Myo1e,Igf1r,Fras1,Grem1,Nrp1,Cd44,Gpc3,Ret,Anxa4,Pax2,Npnt,Fgfr2,Lhx1,Basp1
GO:0006813	potassium ion transport	4.94968e-06	-12.2162	149	23	0.0214953	1070	19844	1.65027e+122	Kcnc1,Kcnmb2,Kcnma1,Kcnmb4,Kcnb2,Kcnh5,Kcnip1,Kcnd2,Kcns3,Kcnf1,Slc12a7,Kcnj6,Slc24a3,Kcnk9,Kcnn2,Kcnh1,Pkd2l1,Kcnab3,Kcnc2,P2ry12,Atp4a,Atp1b2,Hcn4
GO:0006793	phosphorus metabolic process	4.997e-06	-12.2067	1566	125	0.116822	1070	19844	11516,14062,76829,70025,11807,103988,11302,14388,18574,56405,14600,11515,230103,74596,71336,18585,16001,19085,110385,75292,14917,665113,216166,67153,234515,21803,26559,18606,19699,12795,14183,245857,18160,19280,17295,104158,56527,18751,18750,230163,71780,22169,19268,18782,75219,75104,14198,67512,67073,67881,56720,13649,55984,75770,26564,240505,56489,240672,72391,14302,20698,104111,74147,228966,20…	Adcyap1,F2r,Dok5,Acot7,Apoa2,Gck,Aatk,Gab1,Pde1b,Dusp14,Ghr,Adcy9,Npr2,Cds1,Rbks,Pde9a,Igf1r,Prkar1b,Pde4c,Prkd3,Gucy2c,Tnik,Plk5,Rnaseh2b,Inpp4b,Tgfb1,Hunk,Enpp2,Reln,Plk3,Fgfr2,Ssh3,Npr1,Ptprs,Met,Ces1d,Mast1,Prkcb,Prkca,Aldob,Isyna1,Cmpk2,Ptprf,Pla2g2d,Dusp18,Mmd2,Fhit,Agpat2,Pi4k2b,Mdp1,Tdo2,Egfr,Camkk1,Brsk2,Ror2,Cdc42bpg,Ikbke,Dusp5,Cdkn3,Frk,Sphk1,Adcy3,Ehhadh,Ppp1r3d,St3gal1,Pkdcc,Agt,Ppp…
GO:0051223	regulation of protein transport	5.02107e-06	-12.2019	665	64	0.0598131	1070	19844	23957,14062,18189,106522,27359,19259,102657,27220,11807,103988,55991,18096,12801,21942,18133,14063,69581,69068,72565,269275,16973,21405,110385,20607,18111,15444,12006,21803,18753,89867,233081,228993,75744,12795,20779,22350,57394,26950,20660,12550,68151,12944,107351,20609,14226,15378,15107,11727,14652,13649,26941,75770,23892,14378,59020,26365,381853,207728,20698,11746,11551,14369,18609,16334	Nr0b2,F2r,Nrxn1,Pkdcc,Sytl4,Ptpn5,Cd276,Cartpt,Apoa2,Gck,Panx1,Nkx6-1,Cnr1,Tnfrsf9,Nov,F2rl1,Rhou,1810011O10Rik,Uaca,Acvr1c,Lrp5,Hnf1a,Pde4c,Sstr3,Nnat,Hpca,Axin2,Tgfb1,Prkcd,Sec16b,Ffar1,Slc17a9,Svip,Plk3,Src,Ezr,Tmem27,Vsnl1,Sorl1,Cdh1,Wls,Crp,Kank1,Sstr5,Fkbp1b,Hnf4a,Hadh,Ang,Glp1r,Egfr,Slc9a3r1,Brsk2,Grem1,G6pc2,Pdzk1,Ceacam1,Gipr,Pde2a,Sphk1,Anxa4,Adra2a,Fzd7,Pdx1,Ins2
GO:0045932	negative regulation of muscle contraction	5.05699e-06	-12.1947	26	9	0.00841121	1070	19844	1.65312e+46	Kcnma1,Dock4,Arg2,Adora2b,Adora1,Dock5,Adra2a,Pde5a,Dbn1
GO:0030804	positive regulation of cyclic nucleotide biosynthetic process	5.10071e-06	-12.1861	99	18	0.0168224	1070	19844	1.15168e+96	Adcyap1,Akap12,Crhr1,Wfs1,Adcy2,Adora2b,Adcy9,Adcy1,Ece1,Vipr2,Taar1,Sct,Hpca,Gipr,Npr1,Gpr161,Adcy3,Ramp1
GO:0042312	regulation of vasodilation	5.12794e-06	-12.1808	47	12	0.011215	1070	19844	1.15161e+60	Adcyap1,F2rl1,Egfr,Agt,Ece1,Kcnma1,Crp,P2ry1,Ptprm,Adora2b,Adora1,Adra2a
GO:0032940	secretion by cell	5.41912e-06	-12.1256	348	40	0.0373832	1070	19844	18189,27359,12890,22249,11606,320405,18479,27220,100039795,12286,378435,53868,14063,21405,319924,217517,242662,213469,27062,233081,228993,192167,20908,12404,12921,54526,104886,22320,16822,21386,14226,110058,14127,108030,14652,75770,12287,15114,18609,104111	Nrxn1,Sytl4,Cplx2,Unc13b,Agt,Cadps2,Pak1,Cartpt,Ildr2,Cacna1a,Mafa,Rab25,F2rl1,Hnf1a,Apba1,Stxbp6,Rims3,Lgi3,Cadps,Ffar1,Slc17a9,Nlgn1,Stx3,Cbln1,Crhr1,Syt10,Rab15,Vamp8,Lcp2,Tbx3,Fkbp1b,Syt17,Fcer1g,Lin7a,Glp1r,Brsk2,Cacna1b,Hap1,Pdx1,Adcy3
GO:0030816	positive regulation of cAMP metabolic process	5.4293e-06	-12.1237	90	17	0.0158879	1070	19844	1.15168e+91	Adcyap1,Akap12,Crhr1,Wfs1,Adcy2,Adora2b,Adcy9,Adcy1,Ece1,Vipr2,Taar1,Sct,Hpca,Gipr,Gpr161,Adcy3,Ramp1
GO:0019233	sensory perception of pain	5.4293e-06	-12.1237	90	17	0.0158879	1070	19844	1.15161e+85	Adcyap1,Ace,Aloxe3,Lxn,Pawr,Cacna1a,Cnr1,Kcnd2,Iapp,Tac1,Ntrk1,Dlg2,Cacna1h,Cacna1b,P2ry1,Ngfr,Adora1
GO:0051272	positive regulation of cellular component movement	5.53387e-06	-12.1046	399	44	0.0411215	1070	19844	14062,13653,380705,11606,18479,20541,114774,16777,238130,53868,14745,68813,84004,21333,14063,16001,12977,20351,18186,21803,18606,19713,19699,53626,20779,17075,20348,13508,17295,233571,66102,17869,14786,18750,20315,15507,13649,14182,26564,70097,19283,20698,11551,384009	F2r,Egr1,Tmem102,Agt,Pak1,Slc8a1,Pawr,Lamb1,Dock4,Rab25,Lpar1,Dock5,Mcam,Tac1,F2rl1,Igf1r,Csf1,Sema4a,Nrp1,Tgfb1,Enpp2,Ret,Reln,Insm1,Src,Epcam,Sema3c,Dscam,Met,P2ry6,Cxcl16,Myc,Grb7,Prkca,Cxcl12,Hspb1,Egfr,Fgfr1,Ror2,Sash1,Ptprz1,Sphk1,Adra2a,Glipr2
GO:0070201	regulation of establishment of protein localization	5.57645e-06	-12.097	709	67	0.0626168	1070	19844	23957,14062,18189,27359,102657,27220,11807,103988,18096,21942,14063,72565,21405,110385,20607,15444,21803,233081,228993,12795,26950,20660,68151,12944,14226,15107,230972,13649,75770,59020,26365,20698,14369,18609,106522,19259,55991,12801,69581,18133,269275,69068,16973,18111,12006,89867,18753,75744,13483,20779,57394,22350,12550,20609,107351,57785,15378,14652,11727,26941,23892,207728,381853,14378,1155…	Nr0b2,F2r,Nrxn1,Sytl4,Cd276,Cartpt,Apoa2,Gck,Nkx6-1,Tnfrsf9,F2rl1,Uaca,Hnf1a,Pde4c,Sstr3,Hpca,Tgfb1,Ffar1,Slc17a9,Plk3,Vsnl1,Sorl1,Wls,Crp,Fkbp1b,Hadh,Arhgef16,Egfr,Brsk2,Pdzk1,Ceacam1,Sphk1,Fzd7,Pdx1,Pkdcc,Ptpn5,Panx1,Cnr1,Rhou,Nov,Acvr1c,1810011O10Rik,Lrp5,Nnat,Axin2,Sec16b,Prkcd,Svip,Dpp6,Src,Tmem27,Ezr,Cdh1,Sstr5,Kank1,Rangrf,Hnf4a,Glp1r,Ang,Slc9a3r1,Grem1,Pde2a,Gipr,G6pc2,Adra2a,Anxa4,Ins2
GO:0019725	cellular homeostasis	5.6947e-06	-12.076	585	58	0.0542056	1070	19844	11516,14062,11606,27220,103988,16531,20541,12286,22439,214189,13982,14745,381290,12307,14063,14427,110893,21333,94249,12484,16001,67475,16440,18441,234515,21803,11944,94229,22295,12921,15377,11977,17869,53313,18751,22393,218756,22337,58805,18750,72599,75578,14226,66333,20499,53945,56188,14652,56506,26941,11938,381853,14674,67075,18504,53322,11932,18605	Adcyap1,F2r,Agt,Cartpt,Gck,Kcnma1,Slc8a1,Cacna1a,Xk,Scgn,Esr1,Lpar1,Atp2b4,Calb1,F2rl1,Galr1,Slc8a3,Tac1,Slc24a3,Cd24a,Igf1r,Ero1lb,Itpr3,P2ry1,Inpp4b,Tgfb1,Atp4a,Slc4a10,Cdh23,Crhr1,Foxa3,Atp7a,Myc,Atp2a3,Prkcb,Wfs1,Slc4a7,Vdr,Mlxipl,Prkca,Pdia5,Fggy,Fkbp1b,Aqp11,Slc12a7,Slc40a1,Fxyd1,Glp1r,Cib2,Slc9a3r1,Atp2a2,Gipr,Gna13,Magt1,Pax2,Nucb2,Atp1b2,Enpp1
GO:0046982	protein heterodimerization activity	5.82246e-06	-12.0538	477	50	0.0469484	1065	19709	51800,381813,394434,14417,11807,55991,98741,210044,16508,70887,11690,319162,99382,21405,12390,110834,12124,18441,16510,14025,21803,14281,11539,11944,94284,108015,14863,21987,54526,17295,23947,17869,14972,58805,21974,74007,238271,70357,58235,380684,23859,13649,67374,223604,140477,114662,12370,228765,11551,18609	Bok,Prmt8,Ugt1a9,Gad2,Apoa2,Panx1,Kcnb2,Adcy2,Kcnd2,Dmrtc1a,Alox5ap,Hist3h2a,Abtb2,Hnf1a,Cav2,Chrna3,Bik,P2ry1,Kcnh1,Bcl11a,Tgfb1,Fos,Adora1,Atp4a,Ugt1a6a,Chrnb4,Gstm2,Tpd52l1,Syt10,Met,Mid2,Myc,H2-K1,Mlxipl,Top2b,Btbd11,Kcnh5,Kcnip1,Pvrl1,Nefh,Dlg2,Egfr,Jam2,Kcnk9,Dmbx1,Prss29,Casp8,Sdcbp2,Adra2a,Pdx1
GO:0051336	regulation of hydrolase activity	5.84224e-06	-12.0504	852	77	0.0719626	1070	19844	59083,11516,14062,11807,12424,20732,13982,14745,434130,50791,140570,72565,69697,15444,227753,14734,19703,14183,56320,20713,20660,24063,17035,230163,14226,230972,213649,20745,19739,20194,11853,110351,18504,20733,114249,11932,51800,11606,19417,223453,20617,108699,114774,22038,67338,238130,98845,269275,12390,18753,19713,235611,20779,16456,18542,12550,17869,76884,338367,380839,23828,230379,11699,1901…	Fetub,Adcyap1,F2r,Apoa2,Cck,Spint1,Esr1,Lpar1,Ccdc8,Magi2,Plxnb2,Uaca,Camsap3,Hpca,Gsn,Gpc3,Renbp,Fgfr2,Dbn1,Serpini1,Sorl1,Spry1,Lxn,Aldob,Fkbp1b,Arhgef16,Arhgef19,Spock1,Rgs9,S100a10,Rhoc,Rap1gap,Pax2,Spint2,Npnt,Atp1b2,Bok,Agt,Rasgrf1,Dap,Snca,Chn1,Pawr,Plscr1,Rffl,Dock4,Eps8l2,Acvr1c,Cav2,Prkcd,Ret,Plxnb1,Src,F11r,Pcolce,Cdh1,Myc,Cyfip2,Myo1d,Serpinb1c,Bves,Acer2,Ambp,Pparg,Dlg2,Ang,Fgfr1,Ser…
GO:0022803	passive transmembrane transporter activity	5.88963e-06	-12.0423	412	45	0.0422535	1065	19709	16531,14406,55991,12286,58802,98741,54377,56843,16508,238076,382571,12294,16522,14396,94249,338370,12728,57249,12295,110834,140492,16440,16510,235281,71345,108015,16502,72413,14802,238271,70357,66333,53945,14803,56188,58226,12287,14397,12296,223604,20277,329064,268345,16499,330953	Kcnma1,Gabrg2,Panx1,Cacna1a,Kcnmb4,Kcnb2,Cacng4,Trpm5,Kcnd2,Kcns3,Kcnf1,Cacna2d3,Kcnj6,Gabra3,Slc24a3,Nalcn,Clcn5,Gabrq,Cacnb1,Chrna3,Kcnn2,Itpr3,Kcnh1,Scn3b,Ano9,Chrnb4,Kcnc1,Kcnmb2,Gria4,Kcnh5,Kcnip1,Aqp11,Slc40a1,Grid1,Fxyd1,Cacna1h,Cacna1b,Gabra4,Cacnb2,Kcnk9,Scnn1b,Pkd2l1,Kcnc2,Kcnab3,Hcn4
GO:0015267	channel activity	5.88963e-06	-12.0423	412	45	0.0422535	1065	19709	16531,14406,55991,12286,58802,98741,54377,56843,16508,238076,382571,12294,16522,14396,94249,338370,12728,57249,12295,110834,140492,16440,16510,235281,71345,108015,16502,72413,14802,238271,70357,66333,53945,14803,56188,58226,12287,14397,12296,223604,20277,329064,268345,16499,330953	Kcnma1,Gabrg2,Panx1,Cacna1a,Kcnmb4,Kcnb2,Cacng4,Trpm5,Kcnd2,Kcns3,Kcnf1,Cacna2d3,Kcnj6,Gabra3,Slc24a3,Nalcn,Clcn5,Gabrq,Cacnb1,Chrna3,Kcnn2,Itpr3,Kcnh1,Scn3b,Ano9,Chrnb4,Kcnc1,Kcnmb2,Gria4,Kcnh5,Kcnip1,Aqp11,Slc40a1,Grid1,Fxyd1,Cacna1h,Cacna1b,Gabra4,Cacnb2,Kcnk9,Scnn1b,Pkd2l1,Kcnc2,Kcnab3,Hcn4
GO:0046887	positive regulation of hormone secretion	6.10995e-06	-12.0056	130	21	0.0196262	1070	19844	1.15162e+108	Adcyap1,Nr0b2,Tmem27,Vsnl1,Cartpt,Gck,Vamp8,Nkx6-1,Ildr1,Galr1,Tac1,Glp1r,Egfr,Sct,Nnat,P2ry1,Gipr,Gal,Ffar1,Nucb2,Pdx1
GO:0051048	negative regulation of secretion	6.24507e-06	-11.9837	206	28	0.0261682	1070	19844	1.40622e+143	F2r,Ezr,Crhr1,Vsnl1,Sytl4,Cartpt,Apoa2,Gck,Snca,Vamp8,Cnr1,Fkbp1b,Hadh,Tnfrsf9,Pparg,F2rl1,Nov,Acvr1c,Pde4c,Sct,Maob,P2ry1,P2ry12,Adora1,Anxa4,Adra2a,Nucb2,Ins2
GO:0043270	positive regulation of ion transport	6.46194e-06	-11.9496	241	31	0.028972	1070	19844	1.40626e+158	F2r,Tmem27,Slc18a1,Kcnc1,Cck,Cntn1,Snca,Vamp8,Wfs1,Fgf14,Abcb4,Map2k6,Cxcl12,Fxyd1,Cacnb2,Tex101,Arc,Hap1,P2ry1,Pdzk1,Gal,Prkcd,Ffar1,Scn3b,Kcnc2,Pcp4,P2ry12,Adora1,Reln,Atp1b2,Dpp6
GO:0032268	regulation of cellular protein metabolic process	6.70777e-06	-11.9122	2079	157	0.146729	1070	19844	59083,16010,170643,12424,20732,13982,14600,14063,72565,12484,69697,16001,665113,93742,21803,14734,19699,14183,53626,20660,58805,15507,14198,75104,12411,13649,20745,70097,15114,208659,13653,380705,11421,114774,75141,67338,100037258,16591,18211,269275,27373,232431,12390,12006,18053,18753,75744,27206,22350,14186,18542,227120,76884,17869,380839,216021,53422,16002,18230,11699,14182,71816,14433,239364,…	Fetub,Igfbp4,Kirrel,Cck,Spint1,Esr1,Ghr,F2rl1,Uaca,Cd24a,Camsap3,Igf1r,Tnik,Pard3,Tgfb1,Gpc3,Reln,Fgfr2,Insm1,Sorl1,Mlxipl,Hspb1,Fhit,Mmd2,Cbs,Egfr,Spock1,Sash1,Hap1,Fam20a,Egr1,Tmem102,Ace,Pawr,Rasd2,Rffl,Dnajc3,Kl,Ntrk1,Acvr1c,Csnk1e,Gprc5a,Cav2,Axin2,Ngfr,Prkcd,Svip,Nrk,Ezr,Fgfr4,Pcolce,Plcl1,Cyfip2,Myc,Serpinb1c,Stox1,Ybx2,Igf2,Nxn,Ambp,Fgfr1,Rnf180,Gapdh,Tspyl5,Ins2,Perp,Enpp1,Pde5a,Adcyap1,…
GO:0042802	identical protein binding	7.07445e-06	-11.859	1193	100	0.0938967	1065	19709	381813,23957,70025,11807,16531,12737,13982,12359,70887,68631,14600,230103,16001,21405,22283,109731,16510,21803,20200,16728,108100,19703,14183,14863,21987,12404,54526,72269,21752,12944,230163,75691,15507,18242,58235,14198,12411,380921,56506,13649,242523,230857,223604,15114,26365,20194,110351,386463,51800,394434,110095,17341,20617,54486,23921,17939,20322,14528,11522,15874,76897,11690,17965,18211,14…	Prmt8,Nr0b2,Acot7,Apoa2,Kcnma1,Cldn1,Esr1,Cat,Dmrtc1a,Cryl1,Ghr,Npr2,Igf1r,Hnf1a,Ush2a,Maob,Kcnh1,Tgfb1,S100a6,L1cam,Baiap2,Renbp,Fgfr2,Gstm2,Tpd52l1,Cbln1,Syt10,Cda,Tert,Crp,Aldob,Anks6,Hspb1,Oat,Pvrl1,Fhit,Cbs,Dgkh,Cib2,Egfr,Dmrta1,Ece1,Kcnk9,Hap1,Ceacam1,S100a10,Rap1gap,Cdsn,Bok,Ugt1a9,Pygl,Bhlha15,Snca,Hpgds,Sh2b2,Naga,Sord,Gch1,Adh1,Iapp,Ralyl,Alox5ap,Nbl1,Ntrk1,Fhl2,Pydc3,Dpp4,Csf1,Cav2,Ptp…
GO:0007420	brain development	7.07959e-06	-11.8583	508	52	0.0485981	1070	19844	18996,69539,15904,93688,20511,18479,11302,12767,16777,12286,75409,71228,12826,140570,18032,16001,83429,18111,18186,20363,13193,19699,94229,14183,56747,20779,19280,12404,11977,17295,21821,13131,12805,20473,218756,68151,21386,21974,27364,20315,380684,20562,12411,13649,14182,20287,15114,16870,54422,18504,20698,16869	Pou4f1,Trnp1,Id4,Klhl1,Slc1a2,Pak1,Aatk,Cxcr4,Lamb1,Cacna1a,Slitrk5,Dlg5,Col4a1,Plxnb2,Nfix,Igf1r,Ctns,Nnat,Nrp1,Sepp1,Dcx,Reln,Slc4a10,Fgfr2,Sez6l,Src,Ptprs,Cbln1,Atp7a,Met,Ift88,Dab1,Cntn1,Six3,Slc4a7,Wls,Tbx3,Top2b,Srr,Cxcl12,Nefh,Slit1,Cbs,Egfr,Fgfr1,Sct,Hap1,Lhx2,Barhl1,Pax2,Sphk1,Lhx1
GO:0061024	membrane organization	7.11117e-06	-11.8538	603	59	0.0551402	1070	19844	18189,18479,11982,20617,22038,12767,12286,18670,319504,98741,67775,14275,50791,12484,56016,12390,665113,12295,93742,18441,227753,244431,89867,235281,11539,217371,19699,71345,192167,108100,20908,13483,51801,22350,16456,12550,17869,78473,104886,22320,241263,14127,68566,75219,108030,12876,18196,52588,23859,26941,54670,140580,11938,16668,56486,59020,238331,20194,11981	Nrxn1,Pak1,Atp10a,Snca,Plscr1,Cxcr4,Cacna1a,Abcb4,Nrcam,Kcnb2,Rtp4,Folr1,Magi2,Cd24a,Hebp2,Cav2,Tnik,Cacnb1,Pard3,P2ry1,Gsn,Sgcz,Sec16b,Scn3b,Adora1,Rab40b,Reln,Ano9,Nlgn1,Baiap2,Stx3,Dpp6,Ramp1,Ezr,F11r,Cdh1,Myc,Skap1,Rab15,Vamp8,Gpr158,Fcer1g,Caly,Dusp18,Lin7a,Cpe,Nsg1,Tspan14,Dlg2,Slc9a3r1,Atp8b1,Elmo1,Atp2a2,Krt18,Gabarap,Pdzk1,Zdhhc22,S100a10,Atp9a
GO:0030155	regulation of cell adhesion	7.88919e-06	-11.75	564	56	0.0523364	1070	19844	380705,11601,102657,114774,16777,67122,208177,54156,107581,140570,12484,13482,12977,20440,227753,21803,18753,18606,19713,16728,20908,235611,56320,20779,17909,50723,17075,20713,320404,13508,12550,78473,13131,94214,107351,18750,20315,18782,16002,230379,19084,20745,67374,23892,26365,20194,12505,15170,16450,19283,110351,14369,20733,94212,114249,242202	Tmem102,Angpt2,Cd276,Pawr,Lamb1,Nrarp,Phldb2,Egfl6,Col16a1,Plxnb2,Cd24a,Dpp4,Csf1,St6gal1,Gsn,Tgfb1,Prkcd,Enpp2,Ret,L1cam,Stx3,Plxnb1,Dbn1,Src,Myo10,Icosl,Epcam,Serpini1,Itpkb,Dscam,Cdh1,Skap1,Dab1,Spock2,Kank1,Prkca,Cxcl12,Pla2g2d,Igf2,Acer2,Prkar1a,Spock1,Jam2,Grem1,Ceacam1,S100a10,Cd44,Ptpn6,Jag2,Ptprz1,Rap1gap,Fzd7,Spint2,Pag1,Npnt,Pde5a
GO:0031399	regulation of protein modification process	7.98832e-06	-11.7375	1473	118	0.11028	1070	19844	11516,14062,16010,170643,58200,27220,12424,14388,12767,13982,14745,434130,381290,50791,14600,140570,14063,12484,69697,16001,19085,56746,665113,93742,18441,18186,21803,18546,18606,11539,19699,13590,14183,53626,21987,20660,17295,24063,65112,22393,58805,18011,18750,14226,15507,21802,75104,12411,13649,55984,230857,70097,240672,26365,20698,114249,208659,19088,13653,380705,11421,11606,19259,18479,20617…	Adcyap1,F2r,Igfbp4,Kirrel,Ppp1r1a,Cartpt,Cck,Gab1,Cxcr4,Esr1,Lpar1,Ccdc8,Atp2b4,Magi2,Ghr,Plxnb2,F2rl1,Cd24a,Camsap3,Igf1r,Prkar1b,Tex101,Tnik,Pard3,P2ry1,Nrp1,Tgfb1,Pcp4,Enpp2,Adora1,Reln,Lefty1,Fgfr2,Insm1,Tpd52l1,Sorl1,Met,Spry1,Pmepa1,Wfs1,Mlxipl,Neurl1a,Prkca,Fkbp1b,Hspb1,Tgfa,Mmd2,Cbs,Egfr,Camkk1,Ece1,Sash1,Dusp5,Ceacam1,Sphk1,Npnt,Fam20a,Prkar2b,Egr1,Tmem102,Ace,Agt,Ptpn5,Pak1,Snca,Rasd2,P…
GO:0032420	stereocilium	8.07631e-06	-11.7266	34	10	0.00924214	1082	20036	5.65063e+51	Cib2,Slc9a3r1,Atp8b1,Slc9a3r2,Ush2a,Slc4a7,Prom1,Eps8,Dock4,Cdh23
GO:0007009	plasma membrane organization	8.55453e-06	-11.669	198	27	0.0252336	1070	19844	2.23502e+142	Ezr,F11r,Cdh1,Rab15,Skap1,Plscr1,Cxcr4,Gpr158,Kcnb2,Fcer1g,Lin7a,Tspan14,Slc9a3r1,Tnik,Atp2a2,Cav2,P2ry1,Krt18,Zdhhc22,Pdzk1,S100a10,Scn3b,Ano9,Rab40b,Baiap2,Dpp6,Ramp1
GO:0072503	cellular divalent inorganic cation homeostasis	8.74955e-06	-11.6465	305	36	0.0336449	1070	19844	1.15161e+185	Adcyap1,F2r,Gck,Slc8a1,Cacna1a,Xk,Scgn,Esr1,Lpar1,Atp2b4,Calb1,Slc8a3,Tac1,Galr1,F2rl1,Slc24a3,Cd24a,Itpr3,P2ry1,Inpp4b,Tgfb1,Cdh23,Crhr1,Atp2a3,Prkcb,Wfs1,Vdr,Prkca,Fkbp1b,Glp1r,Cib2,Fxyd1,Atp2a2,Gipr,Gna13,Nucb2
GO:0060562	epithelial tube morphogenesis	8.85836e-06	-11.6341	330	38	0.035514	1070	19844	1.16062e+192	Agt,Pak1,Spint1,Cxcr4,Nrarp,Esr1,Dlg5,Folr1,Col4a1,Hdac5,Plxnb2,Lrp5,Csf1,Nrp1,Tgfb1,Gpc3,Ret,Fgfr2,Src,Cthrc1,Met,Hhip,Myc,Spry1,Ovol2,Vdr,Tbx3,Cxcl12,Etv4,Grem1,Lhx2,Casp8,Cd44,Gna13,Spint2,Pax2,Npnt,Lhx1
GO:0009967	positive regulation of signal transduction	8.91655e-06	-11.6276	1127	95	0.088785	1070	19844	11516,14062,16010,27220,14388,67122,13982,14745,12359,14600,14063,12484,16001,665113,12124,18441,227753,18186,21803,14734,11539,19699,16728,13590,192167,14183,83397,21987,21821,17295,21752,17060,18751,68151,18011,18750,21802,75104,13649,230857,26564,70097,15114,26365,11853,20698,114249,54123,11606,19417,18479,23921,22038,75141,26399,12385,18133,16591,69068,27373,12977,12390,11838,18053,18753,1971…	Adcyap1,F2r,Igfbp4,Cartpt,Gab1,Nrarp,Esr1,Lpar1,Cat,Ghr,F2rl1,Cd24a,Igf1r,Tnik,Bik,P2ry1,Gsn,Nrp1,Tgfb1,Gpc3,Adora1,Reln,L1cam,Lefty1,Nlgn1,Fgfr2,Akap12,Tpd52l1,Ift88,Met,Tert,Blnk,Prkcb,Wls,Neurl1a,Prkca,Tgfa,Mmd2,Egfr,Ece1,Ror2,Sash1,Hap1,Ceacam1,Rhoc,Sphk1,Npnt,Irf7,Agt,Rasgrf1,Pak1,Sh2b2,Plscr1,Rasd2,Map2k6,Ctnna1,Nov,Kl,1810011O10Rik,Csnk1e,Csf1,Cav2,Arc,Ngfr,Prkcd,Ret,Ppp2r3a,Plxnb1,Nrk,Src…
GO:0015077	monovalent inorganic cation transmembrane transporter activity	8.92483e-06	-11.6267	317	37	0.0347418	1065	19709	2.05112e+198	Slc1a2,Kcnma1,Slc8a1,Kcnmb4,Kcnb2,Trpm5,Kcnd2,Kcns3,Kcnf1,Slc6a19,Kcnj6,Rhd,Slc8a3,Slc24a3,Nalcn,Kcnn2,Kcnh1,Atp6v1g2,Scn3b,Atp4a,Slc4a10,Slc18a1,Cox6a2,Kcnc1,Kcnmb2,Slc4a7,Kcnh5,Kcnip1,Slc36a1,Kcnk9,Scnn1b,Pkd2l1,Kcnc2,Kcnab3,Atp1b2,Slc1a1,Hcn4
GO:0031012	extracellular matrix	8.93294e-06	-11.6258	393	43	0.0397412	1082	20036	12153,399558,19152,20617,22038,13602,16777,12835,54156,14735,12826,107581,17388,18133,94352,22283,207596,21803,214685,14734,100689,19699,14183,240913,68588,11568,18542,56213,94214,21804,12810,20562,12840,11727,12814,231470,20745,19283,69675,72902,17389,114249,29817	Bmp1,Flrt2,Prtn3,Snca,Plscr1,Sparcl1,Lamb1,Col6a3,Egfl6,Gpc4,Col4a1,Col16a1,Mmp15,Nov,Loxl2,Ush2a,Thsd4,Tgfb1,Chadl,Gpc3,Spon2,Reln,Fgfr2,Adamts4,Cthrc1,Aebp1,Pcolce,Htra1,Spock2,Tgfb1i1,Coch,Slit1,Col9a2,Ang,Col11a1,Fras1,Spock1,Ptprz1,Pxdn,Spock3,Mmp16,Npnt,Igfbp7
GO:0031325	positive regulation of cellular metabolic process	9.0583e-06	-11.6118	2559	186	0.173832	1070	19844	16010,15904,18996,102657,11807,12424,103988,13982,14600,11515,14063,72565,12484,16001,665113,93742,15444,109731,21803,14281,19699,16597,329650,14183,50723,83397,12921,18516,21752,170740,18751,20473,12944,58805,107586,15507,75104,53945,13649,226075,70097,16870,208659,13653,11421,114774,75141,15184,16591,18211,269275,100182,18718,27373,56222,12390,19698,12006,269389,18053,18753,75744,27206,22350,14…	Igfbp4,Id4,Pou4f1,Cd276,Apoa2,Cck,Gck,Esr1,Ghr,Adcy9,F2rl1,Uaca,Cd24a,Igf1r,Tnik,Pard3,Hpca,Maob,Tgfb1,Fos,Reln,Klf12,Med12l,Fgfr2,Icosl,Akap12,Crhr1,Pbx3,Tert,Zfp287,Prkcb,Six3,Crp,Mlxipl,Ovol2,Hspb1,Mmd2,Slc40a1,Egfr,Glis3,Sash1,Lhx2,Fam20a,Egr1,Ace,Pawr,Rasd2,Hdac5,Kl,Ntrk1,Acvr1c,Akna,Pip4k2a,Csnk1e,Cited4,Cav2,Relb,Axin2,Tox2,Ngfr,Prkcd,Svip,Nrk,Ezr,Fgfr4,Pcolce,Foxa3,Mid2,Cdh1,Cyfip2,Myc,Sk…
GO:0051963	regulation of synapse assembly	9.28698e-06	-11.5869	75	15	0.0140187	1070	19844	1.81892e+77	Nrxn1,Ntrk1,Cbln1,Flrt2,Slitrk6,Cux2,Cbln2,Clstn2,Rab17,Slitrk5,Prkca,Slitrk1,Nlgn1,Pvrl1,Lrrn1
GO:0071407	cellular response to organic cyclic compound	9.62872e-06	-11.5508	294	35	0.0327103	1070	19844	2.39574e+182	Nr0b2,Lin28b,Egr1,Pak1,Gabrg2,Slc8a1,Abcb4,Esr1,Adcy2,Ctnna1,Atp2b4,Folr1,Slc8a3,Ntrk1,Sstr3,Itpr3,P2ry1,Axin2,Tgfb1,P2ry12,Src,Ezr,Cdh1,P2ry6,Tert,Gpd1,Sstr5,Vdr,Hnf4a,Pparg,Cib2,Egfr,Pde2a,Adcy3,Hcn4
GO:0032421	stereocilium bundle	9.8603e-06	-11.527	42	11	0.0101664	1082	20036	5.65062e+56	Cib2,Ift88,Slc9a3r1,Atp8b1,Slc9a3r2,Ush2a,Slc4a7,Prom1,Eps8,Dock4,Cdh23
GO:0044070	regulation of anion transport	9.92574e-06	-11.5204	134	21	0.0196262	1070	19844	5.73941e+107	Tmem27,Slc18a1,Cck,Prkcb,Snca,Vamp8,Cacna1a,Abcb4,Map2k6,Cnr1,Cxcl12,Fxyd1,Clcn5,Chrna3,Maob,Pdzk1,Arg2,Prkcd,Pcp4,Adora1,Ano9
GO:0072073	kidney epithelium development	9.98242e-06	-11.5147	94	17	0.0158879	1070	19844	1.16062e+85	Agt,Spry1,Myc,Prom1,Cat,Aqp11,Fgfr1,Myo1e,Grem1,Cd44,Gpc3,Ret,Pax2,Npnt,Lhx1,Fgfr2,Basp1
GO:0051246	regulation of protein metabolic process	1.00887e-05	-11.5041	2239	166	0.15514	1070	19844	59083,16010,170643,102657,11807,12424,20732,13982,14600,14063,72565,12484,69697,16001,665113,93742,21803,14734,19699,117148,14183,53626,50723,20660,170740,58805,15507,14198,75104,12411,13649,20745,70097,15114,208659,13653,380705,11421,114774,75141,67338,100037258,16591,18211,269275,27373,232431,12390,56175,12006,18053,18753,75744,27206,22350,14186,18542,227120,12550,76884,17869,380839,216021,5342…	Fetub,Igfbp4,Kirrel,Cd276,Apoa2,Cck,Spint1,Esr1,Ghr,F2rl1,Uaca,Cd24a,Camsap3,Igf1r,Tnik,Pard3,Tgfb1,Gpc3,Reln,Necab2,Fgfr2,Insm1,Icosl,Sorl1,Zfp287,Mlxipl,Hspb1,Fhit,Mmd2,Cbs,Egfr,Spock1,Sash1,Hap1,Fam20a,Egr1,Tmem102,Ace,Pawr,Rasd2,Rffl,Dnajc3,Kl,Ntrk1,Acvr1c,Csnk1e,Gprc5a,Cav2,Bace2,Axin2,Ngfr,Prkcd,Svip,Nrk,Ezr,Fgfr4,Pcolce,Plcl1,Cdh1,Cyfip2,Myc,Serpinb1c,Stox1,Ybx2,Igf2,Nxn,Ambp,Fgfr1,Rnf180,…
GO:0071804	cellular potassium ion transport	1.03395e-05	-11.4795	124	20	0.0186916	1070	19844	1.65027e+107	Kcnc1,Kcnmb2,Kcnma1,Kcnb2,Kcnmb4,Kcnh5,Kcnip1,Kcnd2,Kcns3,Kcnf1,Kcnj6,Kcnk9,Kcnn2,Kcnh1,Kcnc2,Pkd2l1,P2ry12,Atp4a,Atp1b2,Hcn4
GO:0071805	potassium ion transmembrane transport	1.03395e-05	-11.4795	124	20	0.0186916	1070	19844	1.65027e+107	Kcnc1,Kcnmb2,Kcnma1,Kcnb2,Kcnmb4,Kcnh5,Kcnip1,Kcnd2,Kcns3,Kcnf1,Kcnj6,Kcnk9,Kcnn2,Kcnh1,Kcnc2,Pkd2l1,P2ry12,Atp4a,Atp1b2,Hcn4
GO:0019935	cyclic-nucleotide-mediated signaling	1.06163e-05	-11.4531	35	10	0.00934579	1070	19844	1.15164e+54	Adcyap1,Adcy1,Glp1r,Slc9a3r1,Pde2a,Gal,Kcnc2,Adcy2,Adcy3,Adcy9
GO:0071495	cellular response to endogenous stimulus	1.0733e-05	-11.4422	695	65	0.0607477	1070	19844	23957,399558,103988,13982,381290,50791,14600,21333,16001,20607,16440,21803,14281,108100,14183,12921,233571,22337,18011,22239,56506,13649,69640,26564,110351,13653,394434,18479,20541,14406,23921,210789,72693,12385,12826,14275,107581,50915,18211,110893,16591,269275,12390,70839,94284,51801,20779,22350,14186,12550,14555,14169,20609,15378,16002,19016,14182,20257,18770,207728,12505,11551,16334,18605,330…	Nr0b2,Flrt2,Gck,Esr1,Atp2b4,Magi2,Ghr,Tac1,Igf1r,Sstr3,Itpr3,Tgfb1,Fos,Baiap2,Fgfr2,Crhr1,P2ry6,Vdr,Neurl1a,Ugt8a,Cib2,Egfr,Fam83g,Ror2,Rap1gap,Egr1,Ugt1a9,Pak1,Slc8a1,Gabrg2,Sh2b2,Tbc1d4,Zcchc12,Ctnna1,Col4a1,Folr1,Col16a1,Grb14,Ntrk1,Slc8a3,Kl,Acvr1c,Cav2,P2ry12,Ugt1a6a,Ramp1,Src,Ezr,Fgfr4,Cdh1,Gpd1,Fgf14,Sstr5,Hnf4a,Igf2,Pparg,Fgfr1,Stmn2,Pklr,Pde2a,Cd44,Adra2a,Ins2,Enpp1,Hcn4
GO:0051968	positive regulation of synaptic transmission, glutamatergic	1.12931e-05	-11.3913	22	8	0.00747664	1070	19844	1.15162e+40	Adcyap1,Nrxn1,Ntrk1,Egfr,Gria4,Ngfr,Reln,Nlgn1
GO:1902531	regulation of intracellular signal transduction	1.14049e-05	-11.3815	1285	105	0.0981308	1070	19844	11516,14062,16010,27220,14388,53901,13982,14745,12359,381290,50791,14600,14063,72565,12484,16001,27280,65962,665113,18441,18186,234515,21803,11539,19699,16728,13590,192167,14183,83397,21987,20660,17295,24063,101543,18751,22393,18750,234353,20315,15507,21802,230972,75104,12411,13649,230857,213649,70097,15114,240672,26365,11853,110351,20698,114249,18609,11606,19259,19417,18479,23921,22038,75141,673…	Adcyap1,F2r,Igfbp4,Cartpt,Gab1,Rcan2,Esr1,Lpar1,Cat,Atp2b4,Magi2,Ghr,F2rl1,Uaca,Cd24a,Igf1r,Phlda3,Slc9a3r2,Tnik,P2ry1,Nrp1,Inpp4b,Tgfb1,Adora1,Reln,L1cam,Lefty1,Nlgn1,Fgfr2,Akap12,Tpd52l1,Sorl1,Met,Spry1,Wtip,Prkcb,Wfs1,Prkca,Psd3,Cxcl12,Hspb1,Tgfa,Arhgef16,Mmd2,Cbs,Egfr,Ece1,Arhgef19,Sash1,Hap1,Dusp5,Ceacam1,Rhoc,Rap1gap,Sphk1,Npnt,Pdx1,Agt,Ptpn5,Rasgrf1,Pak1,Sh2b2,Plscr1,Rasd2,Rffl,Map2k6,Ptpr…
GO:0035239	tube morphogenesis	1.16009e-05	-11.3644	372	41	0.0383178	1070	19844	1.16062e+207	Agt,Pak1,Spint1,Six2,Cxcr4,Nrarp,Esr1,Dlg5,Folr1,Col4a1,Hdac5,Plxnb2,Lrp5,Csf1,Nrp1,Tgfb1,Gpc3,Ret,Fgfr2,Src,Cthrc1,Met,Hhip,Cdh1,Myc,Spry1,Ovol2,Vdr,Tbx3,Cxcl12,Etv4,Egfr,Grem1,Lhx2,Casp8,Cd44,Gna13,Spint2,Pax2,Npnt,Lhx1
GO:0034330	cell junction organization	1.16951e-05	-11.3563	125	20	0.0186916	1070	19844	1.35111e+102	Dsg2,Cdh1,Aloxe3,Cldn1,Prkca,Dlg5,Ugt8a,Ctnna1,Crb3,Hnf4a,Pvrl1,Marveld3,Camsap3,Plekha7,Pard3,Tgfb1,Rhoc,Marveld2,Perp,Src
GO:0042327	positive regulation of phosphorylation	1.18229e-05	-11.3455	840	75	0.0700935	1070	19844	11516,14062,16010,27220,12424,103988,14388,12767,13982,14745,381290,14600,14063,12484,16001,56746,665113,18441,18186,21803,18606,11539,19699,13590,14183,21987,13508,17295,58805,18011,18750,21802,75104,13649,55984,70097,26365,20698,14369,114249,208659,11421,11606,19259,18479,20617,26399,18211,16591,12977,110834,12390,12006,18053,18753,19713,27206,20779,14186,17869,13131,14555,12805,216021,21682,16…	Adcyap1,F2r,Igfbp4,Cartpt,Cck,Gck,Gab1,Cxcr4,Esr1,Lpar1,Atp2b4,Ghr,F2rl1,Cd24a,Igf1r,Tex101,Tnik,P2ry1,Nrp1,Tgfb1,Enpp2,Adora1,Reln,Lefty1,Fgfr2,Tpd52l1,Dscam,Met,Mlxipl,Neurl1a,Prkca,Tgfa,Mmd2,Egfr,Camkk1,Sash1,Ceacam1,Sphk1,Fzd7,Npnt,Fam20a,Ace,Agt,Ptpn5,Pak1,Snca,Map2k6,Ntrk1,Kl,Csf1,Chrna3,Cav2,Axin2,Ngfr,Prkcd,Ret,Nrk,Src,Fgfr4,Myc,Dab1,Gpd1,Cntn1,Stox1,Tec,Igf2,Ang,Fgfr1,Grem1,Cd44,Ptprz1,A…
GO:0044802	single-organism membrane organization	1.18741e-05	-11.3412	531	53	0.0495327	1070	19844	18189,18479,20617,11982,22038,12767,12286,18670,319504,98741,67775,50791,14275,12484,56016,665113,12390,12295,93742,18441,89867,235281,11539,217371,19699,71345,108100,192167,20908,13483,51801,16456,22350,12550,17869,78473,104886,22320,241263,14127,75219,108030,12876,52588,23859,26941,54670,11938,16668,238331,59020,20194,11981	Nrxn1,Pak1,Snca,Atp10a,Plscr1,Cxcr4,Cacna1a,Abcb4,Nrcam,Kcnb2,Rtp4,Magi2,Folr1,Cd24a,Hebp2,Tnik,Cav2,Cacnb1,Pard3,P2ry1,Sec16b,Scn3b,Adora1,Rab40b,Reln,Ano9,Baiap2,Nlgn1,Stx3,Dpp6,Ramp1,F11r,Ezr,Cdh1,Myc,Skap1,Rab15,Vamp8,Gpr158,Fcer1g,Dusp18,Lin7a,Cpe,Tspan14,Dlg2,Slc9a3r1,Atp8b1,Atp2a2,Krt18,Zdhhc22,Pdzk1,S100a10,Atp9a
GO:0060491	regulation of cell projection assembly	1.19909e-05	-11.3314	115	19	0.017757	1070	19844	2.18212e+99	Ift88,Dpysl3,Dnm3,Kank1,Neurl1a,Hnf4a,Eps8l2,F2rl1,Atp8b1,Hap1,Rab17,Prkcd,Rap1gap,Nlgn1,Ssh3,Bin3,Dbn1,Myo10,Src
GO:0051965	positive regulation of synapse assembly	1.20676e-05	-11.325	59	13	0.0121495	1070	19844	1.81892e+67	Nrxn1,Ntrk1,Cbln1,Flrt2,Slitrk6,Cux2,Cbln2,Clstn2,Slitrk5,Prkca,Slitrk1,Nlgn1,Lrrn1
GO:0009725	response to hormone	1.22244e-05	-11.3121	518	52	0.0485981	1070	19844	23957,13653,394434,18479,16531,103988,23921,210789,20322,13982,94180,11522,21338,12583,14600,50915,21333,16591,269275,12484,14200,16001,56222,20607,234724,12390,16548,21803,94284,108100,20779,51801,12921,233571,93721,22337,20609,18750,230163,22239,15378,16002,19016,11727,13649,20701,12287,11938,18770,11551,16334,18605	Nr0b2,Egr1,Ugt1a9,Pak1,Kcnma1,Gck,Sh2b2,Tbc1d4,Sord,Esr1,Acsbg1,Adh1,Tacr3,Cdo1,Ghr,Grb14,Tac1,Kl,Acvr1c,Cd24a,Fhl2,Igf1r,Cited4,Sstr3,Tat,Cav2,Khk,Tgfb1,Ugt1a6a,Baiap2,Src,Ramp1,Crhr1,P2ry6,Cpn1,Vdr,Sstr5,Prkca,Aldob,Ugt8a,Hnf4a,Igf2,Pparg,Ang,Egfr,Serpina1b,Cacna1b,Atp2a2,Pklr,Adra2a,Ins2,Enpp1
GO:0043204	perikaryon	1.22299e-05	-11.3116	105	18	0.0166359	1082	20036	1.92591e+91	Ptpn5,Cck,Cacna1a,Neurl1a,Esr1,Hspb1,Th,Cpe,Efna2,Nefh,Cacna1h,Pde9a,Btd,Hpca,Ngfr,Kcnc2,Reln,Camk2b
GO:0043549	regulation of kinase activity	1.23544e-05	-11.3015	628	60	0.0560748	1070	19844	11516,14062,11421,11606,19259,58200,18479,27220,20617,14388,26399,14745,381290,100037258,14600,12484,16973,16001,19085,12977,232431,665113,110834,12006,21803,18753,18546,11539,19699,20779,27206,21987,20660,17295,24063,13131,320207,216021,18011,18750,15507,21802,75104,19084,12411,11727,13649,14182,55984,26941,23892,240672,70097,26365,15170,11551,19088,16334,208659,242202	Adcyap1,F2r,Ace,Agt,Ptpn5,Ppp1r1a,Pak1,Cartpt,Snca,Gab1,Map2k6,Lpar1,Atp2b4,Dnajc3,Ghr,Cd24a,Lrp5,Igf1r,Prkar1b,Csf1,Gprc5a,Tnik,Chrna3,Axin2,Tgfb1,Prkcd,Pcp4,Adora1,Reln,Src,Nrk,Tpd52l1,Sorl1,Met,Spry1,Dab1,Pik3r5,Stox1,Neurl1a,Prkca,Hspb1,Tgfa,Mmd2,Prkar1a,Cbs,Ang,Egfr,Fgfr1,Camkk1,Slc9a3r1,Grem1,Dusp5,Sash1,Ceacam1,Ptpn6,Adra2a,Prkar2b,Ins2,Fam20a,Pde5a
GO:0015672	monovalent inorganic cation transport	1.28162e-05	-11.2648	348	39	0.0364486	1070	19844	1.15162e+208	Adcyap1,Kcnma1,Slc8a1,Kcnmb4,Kcnb2,Kcnd2,Kcns3,Kcnf1,Kcnj6,Rhd,Slc8a3,Slc24a3,Nalcn,Abcb1a,Kcnn2,Kcnh1,Atp6v1g2,Scn3b,P2ry12,Atp4a,Slc4a10,Slc18a1,Kcnc1,Kcnmb2,Slc4a7,Kcnh5,Kcnip1,Fcer1g,Slc36a1,Slc12a7,Slc9a3r1,Kcnk9,Pdzk1,Scnn1b,Kcnab3,Kcnc2,Pkd2l1,Atp1b2,Hcn4
GO:0008016	regulation of heart contraction	1.30958e-05	-11.2432	147	22	0.0205607	1070	19844	1.35111e+114	Dsg2,Agt,Slc8a1,Dsc2,Prkca,Fkbp1b,Th,Atp2b4,Bves,Tacr3,Tac1,Glp1r,Fxyd1,Hopx,Cacna1b,Ffar3,Atp2a2,Scn3b,Adora1,Pde5a,Hcn4,Slc1a1
GO:0022843	voltage-gated cation channel activity	1.35295e-05	-11.2106	147	22	0.0206573	1065	19709	1.65022e+117	Kcnc1,Kcnma1,Cacna1a,Kcnb2,Kcnh5,Cacng4,Kcnd2,Kcns3,Kcnf1,Cacna2d3,Kcnj6,Nalcn,Cacna1h,Cacna1b,Cacnb2,Kcnk9,Cacnb1,Kcnh1,Kcnc2,Kcnab3,Scn3b,Hcn4
GO:0030801	positive regulation of cyclic nucleotide metabolic process	1.37048e-05	-11.1978	106	18	0.0168224	1070	19844	1.15168e+96	Adcyap1,Akap12,Crhr1,Wfs1,Adcy2,Adora2b,Adcy9,Adcy1,Ece1,Vipr2,Taar1,Sct,Hpca,Gipr,Npr1,Gpr161,Adcy3,Ramp1
GO:0005783	endoplasmic reticulum	1.39534e-05	-11.1798	1350	109	0.100739	1082	20036	18189,74008,399558,16531,11302,20832,71720,69480,12359,16508,70546,74596,18585,23943,67475,14917,20440,16440,338320,14281,11539,76219,20660,104158,216867,53313,22393,30935,66212,18750,230163,72599,13110,14226,13135,102294,67512,13649,75770,72074,54670,60527,57357,15114,225266,56486,66111,20194,69675,67075,103743,208659,219134,51800,19672,394434,19259,11982,20617,100039795,19126,55991,94180,21823,…	Nrxn1,Arsg,Flrt2,Kcnma1,Aatk,Ssr4,Osbpl3,Ttc9,Cat,Kcnd2,Zdhhc2,Cds1,Pde9a,Esyt1,Ero1lb,Gucy2c,St6gal1,Itpr3,Mia2,Fos,Adora1,Arxes1,Sorl1,Ces1d,Slc16a11,Atp2a3,Wfs1,Tor3a,Sec61b,Prkca,Aldob,Pdia5,Cyp2j6,Fkbp1b,Dad1,Cyp4v3,Agpat2,Egfr,Brsk2,Anks4b,Atp8b1,Fads3,Srd5a3,Hap1,Klhl14,Gabarap,Tmed3,S100a10,Pxdn,Magt1,Tmem98,Fam20a,Shisa2,Bok,Rcn1,Ugt1a9,Ptpn5,Atp10a,Snca,Ildr2,Prom1,Panx1,Acsbg1,Th,Sult2…
GO:0070509	calcium ion import	1.39929e-05	-11.177	36	10	0.00934579	1070	19844	1.10894e+53	Slc8a3,Cacna1h,Nalcn,Cacna1b,Cacnb2,Atp2a2,Gck,Slc8a1,Pawr,Cacna1a
GO:0019933	cAMP-mediated signaling	1.3998e-05	-11.1766	29	9	0.00841121	1070	19844	1.15164e+48	Adcyap1,Adcy1,Glp1r,Slc9a3r1,Pde2a,Gal,Adcy2,Adcy3,Adcy9
GO:0043227	membrane-bounded organelle	1.44097e-05	-11.1476	10310	624	0.57671	1082	20036	18189,170643,29877,13048,20732,329910,75396,14027,319162,14917,18671,665113,12124,217265,20200,69987,217371,19280,53897,21916,66848,22320,12944,58805,66212,16333,229445,71096,56739,72297,73442,226075,69640,109032,15114,16870,319876,225266,78933,20194,80837,67075,12153,13653,382913,20322,72693,70358,233115,100182,217203,56222,19698,269389,18675,94284,54710,22350,57319,14186,17869,18669,14169,10735…	Nrxn1,Kirrel,Hdgfrp3,Cux2,Spint1,Acot11,Spp2,Evpl,Hist3h2a,Gucy2c,Abcb1a,Tnik,Bik,Abca5,S100a6,1700026L06Rik,Rab40b,Ptprs,Gal3st1,Tmod1,Fuca2,Vamp8,Crp,Mlxipl,Sec61b,Ins1,Ctso,Sntg1,Rec8,B3gnt3,Hspa12a,Glis3,Fam83g,Sp110,Hap1,Lhx2,Cobll1,Klhl14,Agbl4,S100a10,Rhoj,Magt1,Bmp1,Egr1,Neil2,Sord,Zcchc12,Steap1,Dpy19l3,Akna,Tmem106a,Cited4,Relb,Tox2,Phex,Ugt1a6a,Hs3st3b1,Ezr,Smpdl3a,Fgfr4,Myc,Abcb1b,Fgf…
GO:0035295	tube development	1.45752e-05	-11.1362	576	56	0.0523364	1070	19844	11421,106522,11606,18479,20541,20732,12767,20472,67122,13982,71228,12359,14275,12826,140570,15184,16973,74318,12977,18186,21803,14734,19713,14183,20779,68588,14186,12591,11977,15245,17295,12550,21821,24063,17869,107586,22337,21386,20315,11886,66333,18612,56739,13649,14182,23892,16870,12505,12370,14674,15285,18504,20733,114249,18609,16869	Ace,Pkdcc,Agt,Pak1,Slc8a1,Spint1,Cxcr4,Six2,Nrarp,Esr1,Dlg5,Cat,Folr1,Col4a1,Plxnb2,Hdac5,Lrp5,Hopx,Csf1,Nrp1,Tgfb1,Gpc3,Ret,Fgfr2,Src,Cthrc1,Fgfr4,Cdx2,Atp7a,Hhip,Met,Cdh1,Ift88,Spry1,Myc,Ovol2,Vdr,Tbx3,Cxcl12,Asah1,Aqp11,Etv4,Rec8,Egfr,Fgfr1,Grem1,Lhx2,Cd44,Casp8,Gna13,Mnx1,Pax2,Spint2,Npnt,Pdx1,Lhx1
GO:0060688	regulation of morphogenesis of a branching structure	1.46522e-05	-11.1309	60	13	0.0121495	1070	19844	1.41821e+64	Fgfr1,Agt,Met,Cdh1,Grem1,Six2,Tgfb1,Esr1,Pax2,Etv4,Cpe,Lhx1,Fgfr2
GO:0006796	phosphate-containing compound metabolic process	1.47924e-05	-11.1214	1524	120	0.11215	1070	19844	11516,14062,76829,70025,11807,103988,11302,14388,18574,56405,14600,11515,230103,74596,71336,18585,16001,19085,110385,75292,14917,665113,216166,67153,234515,21803,26559,18606,19699,12795,14183,245857,18160,19280,17295,56527,18751,18750,230163,71780,22169,19268,18782,75219,75104,14198,67512,67073,67881,13649,55984,75770,26564,240505,56489,240672,72391,14302,20698,104111,228966,20442,106522,11606,10…	Adcyap1,F2r,Dok5,Acot7,Apoa2,Gck,Aatk,Gab1,Pde1b,Dusp14,Ghr,Adcy9,Npr2,Cds1,Rbks,Pde9a,Igf1r,Prkar1b,Pde4c,Prkd3,Gucy2c,Tnik,Plk5,Rnaseh2b,Inpp4b,Tgfb1,Hunk,Enpp2,Reln,Plk3,Fgfr2,Ssh3,Npr1,Ptprs,Met,Mast1,Prkcb,Prkca,Aldob,Isyna1,Cmpk2,Ptprf,Pla2g2d,Dusp18,Mmd2,Fhit,Agpat2,Pi4k2b,Mdp1,Egfr,Camkk1,Brsk2,Ror2,Cdc42bpg,Ikbke,Dusp5,Cdkn3,Frk,Sphk1,Adcy3,Ppp1r3d,St3gal1,Pkdcc,Agt,Ppp1r3e,Pygl,Ptpn5,Pa…
GO:0098552	side of membrane	1.50706e-05	-11.1028	454	47	0.0434381	1082	20036	11421,102657,50782,16531,14587,12767,21823,14735,21942,14275,84004,12484,12390,18053,20200,70839,13386,237847,16728,192167,14677,20779,50723,22350,12550,432611,14972,21682,13527,20315,13030,13809,70357,14127,243659,14579,14701,22033,79201,230857,19739,11938,26365,20277,12505,14674,14302	Ace,Cd276,Rgs11,Kcnma1,Gfra3,Cxcr4,Th,Gpc4,Tnfrsf9,Folr1,Mcam,Cd24a,Cav2,Ngfr,S100a6,P2ry12,Dlk1,Rtn4rl1,L1cam,Nlgn1,Gnai1,Src,Icosl,Ezr,Cdh1,Dnaic2,H2-K1,Tec,Dtna,Cxcl12,Ctsb,Enpep,Kcnip1,Fcer1g,Styk1,Gem,Gng12,Traf5,Tnfrsf23,Ece1,Rgs9,Atp2a2,Ceacam1,Scnn1b,Cd44,Gna13,Frk
GO:0005516	calmodulin binding	1.53506e-05	-11.0844	159	23	0.0215962	1065	19709	1.15683e+120	Aebp1,Myo1d,Slc8a1,Wfs1,Cacna1a,Pde1b,Kcnh5,Atp2b4,Pnck,Nrgn,Adcy1,Camkk1,Egfr,Myo1e,Kcnn2,Kcnh1,Dcx,Pcp4,Sphk1,Camk2b,Adcy3,Riiad1,Myo10
GO:0045860	positive regulation of protein kinase activity	1.59571e-05	-11.0456	377	41	0.0383178	1070	19844	1.15161e+210	Adcyap1,F2r,Ace,Agt,Pak1,Cartpt,Snca,Gab1,Map2k6,Lpar1,Atp2b4,Ghr,Cd24a,Csf1,Chrna3,Tnik,Axin2,Tgfb1,Prkcd,Adora1,Reln,Src,Nrk,Tpd52l1,Met,Dab1,Stox1,Neurl1a,Tgfa,Mmd2,Ang,Egfr,Camkk1,Fgfr1,Grem1,Sash1,Ceacam1,Adra2a,Ins2,Fam20a,Pde5a
GO:2000147	positive regulation of cell motility	1.60036e-05	-11.0427	390	42	0.0392523	1070	19844	14062,13653,380705,11606,18479,20541,114774,16777,238130,53868,14745,68813,84004,21333,14063,16001,12977,20351,21803,18606,19713,19699,53626,20779,17075,20348,17295,233571,66102,17869,14786,18750,20315,15507,13649,14182,26564,70097,19283,20698,11551,384009	F2r,Egr1,Tmem102,Agt,Pak1,Slc8a1,Pawr,Lamb1,Dock4,Rab25,Lpar1,Dock5,Mcam,Tac1,F2rl1,Igf1r,Csf1,Sema4a,Tgfb1,Enpp2,Ret,Reln,Insm1,Src,Epcam,Sema3c,Met,P2ry6,Cxcl16,Myc,Grb7,Prkca,Cxcl12,Hspb1,Egfr,Fgfr1,Ror2,Sash1,Ptprz1,Sphk1,Adra2a,Glipr2
GO:0032930	positive regulation of superoxide anion generation	1.69083e-05	-10.9877	12	6	0.00560748	1070	19844	1.40632e+29	F2rl1,Tgfb1,Prkcd,Egfr,Agt,Crp
GO:0043296	apical junction complex	1.78959e-05	-10.9309	118	19	0.0175601	1082	20036	1.70752e+99	Epcam,F11r,Pard3b,Cdh1,Synpo,Cldn1,Ctnna1,Crb3,Lin7a,Bves,Magi2,Marveld3,Camsap3,Plekha7,Jam2,Pard3,Marveld2,Esam,Inadl
GO:0005267	potassium channel activity	1.80277e-05	-10.9236	118	19	0.0178404	1065	19709	1.65027e+102	Kcnc1,Kcnmb2,Kcnma1,Kcnmb4,Kcnb2,Kcnh5,Kcnip1,Kcnd2,Trpm5,Kcns3,Kcnf1,Kcnj6,Kcnk9,Kcnn2,Kcnh1,Kcnab3,Kcnc2,Pkd2l1,Hcn4
GO:0030335	positive regulation of cell migration	1.80865e-05	-10.9203	379	41	0.0383178	1070	19844	1.40621e+209	F2r,Egr1,Tmem102,Agt,Pak1,Slc8a1,Pawr,Lamb1,Dock4,Rab25,Lpar1,Dock5,Mcam,Tac1,F2rl1,Igf1r,Csf1,Sema4a,Tgfb1,Enpp2,Ret,Reln,Insm1,Src,Sema3c,Met,P2ry6,Cxcl16,Myc,Grb7,Prkca,Cxcl12,Hspb1,Fgfr1,Egfr,Ror2,Sash1,Ptprz1,Sphk1,Adra2a,Glipr2
GO:0001666	response to hypoxia	1.82527e-05	-10.9112	161	23	0.0214953	1070	19844	1.29211e+119	Crhr1,Egr1,Tert,Pak1,Wtip,Kcnma1,Prkcb,Slc8a1,Stox1,Cat,Th,Kcnd2,Egln3,Slc8a3,Cbs,Cbfa2t3,Loxl2,Ang,Cd24a,Dpp4,Ece1,Adora1,Plk3
GO:0022832	voltage-gated channel activity	1.82792e-05	-10.9097	183	25	0.0234742	1065	19709	1.65022e+132	Kcnc1,Kcnma1,Cacna1a,Kcnb2,Kcnh5,Cacng4,Trpm5,Kcnip1,Kcnd2,Kcns3,Kcnf1,Cacna2d3,Kcnj6,Nalcn,Cacna1h,Cacna1b,Clcn5,Cacnb2,Kcnk9,Cacnb1,Kcnh1,Scn3b,Kcnc2,Kcnab3,Hcn4
GO:0005244	voltage-gated ion channel activity	1.82792e-05	-10.9097	183	25	0.0234742	1065	19709	1.65022e+132	Kcnc1,Kcnma1,Cacna1a,Kcnb2,Kcnh5,Cacng4,Trpm5,Kcnip1,Kcnd2,Kcns3,Kcnf1,Cacna2d3,Kcnj6,Nalcn,Cacna1h,Cacna1b,Clcn5,Cacnb2,Kcnk9,Cacnb1,Kcnh1,Scn3b,Kcnc2,Kcnab3,Hcn4
GO:0010038	response to metal ion	1.86652e-05	-10.8889	195	26	0.0242991	1070	19844	1.19777e+134	Atp7a,Kcnmb2,Cdh1,Kcnma1,Snca,Crp,Sord,Aldob,Slc25a24,Kcnmb4,Crip1,Alox5ap,Slc40a1,Pparg,Apobec1,Loxl2,Egfr,Tat,Itpr3,Pklr,Khk,Gsn,Kcnh1,Gipr,Fos,Camk2b
GO:0050795	regulation of behavior	1.87092e-05	-10.8865	254	31	0.028972	1070	19844	1.81891e+156	Nrxn1,Crhr1,Sema3c,Tmem102,Angpt2,Dscam,Ift88,Met,Cxcr4,Prkca,Cnr1,Lpar1,Cxcl12,Hspb1,Tacr3,Slit1,Nbl1,F2rl1,Nov,Csf1,Grem1,St6gal1,Sema4a,Nrp1,Tgfb1,Adora1,Reln,Nlgn1,Ins2,Stx3,Dbn1
GO:0019693	ribose phosphate metabolic process	1.8756e-05	-10.884	242	30	0.0280374	1070	19844	1.15162e+161	Adcyap1,Papss2,Atp7a,Pygl,Acot7,Nudt7,Gck,Snca,Aldob,Adcy2,Pde1b,Adcy9,Npr2,Adcy1,Pde9a,Pde4c,Taar1,Ctns,Gucy2c,Rnaseh2b,Pklr,Khk,Pde2a,Ak5,Tgfb1,Gapdh,Enpp1,Pde5a,Npr1,Adcy3
GO:0043297	apical junction assembly	1.90441e-05	-10.8688	30	9	0.00841121	1070	19844	1.27377e+45	Cldn1,Marveld3,Dlg5,Rhoc,Ctnna1,Cdh1,Marveld2,Aloxe3,Pard3
GO:0032589	neuron projection membrane	2.01443e-05	-10.8126	45	11	0.0101664	1082	20036	1.65022e+56	Kcnc1,Slc1a2,Myo1d,Gabrg2,Hpca,Wls,Kcnh1,Ngfr,Kcnc2,Adora1,Tacr3
GO:0009259	ribonucleotide metabolic process	2.02332e-05	-10.8082	231	29	0.0271028	1070	19844	1.15162e+155	Adcyap1,Papss2,Atp7a,Acot7,Nudt7,Snca,Gck,Aldob,Adcy2,Pde1b,Adcy9,Npr2,Adcy1,Pde9a,Pde4c,Taar1,Ctns,Gucy2c,Rnaseh2b,Pklr,Khk,Ak5,Pde2a,Tgfb1,Gapdh,Enpp1,Pde5a,Npr1,Adcy3
GO:0043410	positive regulation of MAPK cascade	2.0438e-05	-10.7981	394	42	0.0392523	1070	19844	1.15161e+213	Adcyap1,F2r,Igfbp4,Agt,Pak1,Cartpt,Gab1,Map2k6,Esr1,Lpar1,Ghr,Kl,F2rl1,Cd24a,Igf1r,Cav2,Tnik,P2ry1,Nrp1,Tgfb1,Ngfr,Prkcd,Adora1,Fgfr2,Src,Nrk,Tpd52l1,Fgfr4,Met,Prkca,Tgfa,Igf2,Fgfr1,Egfr,Sash1,Ceacam1,Cd44,Adra2a,Ins2,Glipr2,Npnt,Pde5a
GO:0010721	negative regulation of cell development	2.0488e-05	-10.7957	317	36	0.0336449	1070	19844	1.15162e+187	Adcyap1,Id4,Dnm3,Aatk,Nkx6-1,Lpar1,Ctnna1,Npr2,Cd24a,Sema4a,Bcl11a,Nrp1,Tgfb1,Ngfr,Gal,Nlgn1,Fam101b,Sema3c,Sorl1,Dab1,Dpysl3,H2-K1,Six3,Ovol2,Fam101a,Kank1,Cntn4,Slit1,Spock1,Stmn2,Frzb,Rtn4r,Ptprz1,Rap1gap,Pax2,Lingo1
GO:0030165	PDZ domain binding	2.09059e-05	-10.7755	109	18	0.0169014	1065	19709	1.64562e+96	F11r,Dock4,Lpar1,Srr,Dtna,Atp2b4,Arhgef16,Gng12,Dlg2,Slc9a3r1,Apba1,Slc9a3r2,Erc2,Pdzk1,L1cam,Fzd7,Nlgn1,Baiap2
GO:0070161	anchoring junction	2.21803e-05	-10.7163	421	44	0.0406654	1082	20036	72333,399558,118449,380928,18479,13506,71228,208177,12385,12359,84004,14200,69697,13482,233765,65962,12390,93742,227753,18186,19274,193740,21753,16728,71529,69524,17534,83397,22350,13511,12550,12333,75697,14786,21804,15507,108030,58235,56506,13649,71602,12505,14674,386463	Palld,Flrt2,Synpo2,Lmo7,Pak1,Dsc2,Dlg5,Phldb2,Ctnna1,Cat,Mcam,Fhl2,Camsap3,Dpp4,Plekha7,Slc9a3r2,Cav2,Pard3,Gsn,Nrp1,Ptprm,Hspa1a,Tes,L1cam,Kazn,Esam,Mrc2,Akap12,Ezr,Dsg2,Cdh1,Capn1,C2cd4b,Grb7,Tgfb1i1,Hspb1,Lin7a,Pvrl1,Cib2,Egfr,Myo1e,Cd44,Gna13,Cdsn
GO:0070588	calcium ion transmembrane transport	2.32428e-05	-10.6695	100	17	0.0158879	1070	19844	1.10894e+87	Slc8a3,Slc24a3,Cacna1h,Cacna1b,Atp2a3,Cacnb2,Atp2a2,Slc8a1,Cacnb1,Itpr3,Cacna1a,Panx1,Pkd2l1,P2ry12,Cacng4,Atp2b4,Cacna2d3
GO:0051248	negative regulation of protein metabolic process	2.37258e-05	-10.6489	916	79	0.0738318	1070	19844	59083,170643,74480,58200,102657,20732,434130,381290,14063,69697,16001,19085,93742,21803,14734,18546,19703,53626,20713,20660,17295,24063,65112,17035,58805,12051,18750,14226,15507,14198,13649,20745,15114,240672,26365,18504,20733,19088,13803,11606,19259,20617,75141,67338,320365,19279,100037258,16973,232431,56175,18753,75744,20779,22350,338367,380839,14786,243911,15378,53422,230379,18230,19084,11699,…	Fetub,Kirrel,Samd4,Ppp1r1a,Cd276,Spint1,Ccdc8,Atp2b4,F2rl1,Camsap3,Igf1r,Prkar1b,Pard3,Tgfb1,Gpc3,Pcp4,Renbp,Insm1,Serpini1,Sorl1,Met,Spry1,Pmepa1,Lxn,Mlxipl,Bcl3,Prkca,Fkbp1b,Hspb1,Fhit,Egfr,Spock1,Hap1,Dusp5,Ceacam1,Pax2,Spint2,Prkar2b,Enc1,Agt,Ptpn5,Snca,Rasd2,Rffl,Fry,Ptprr,Dnajc3,Lrp5,Gprc5a,Bace2,Prkcd,Svip,Src,Ezr,Myo1d,Serpinb1c,Grb7,Kirrel2,Hnf4a,Ybx2,Acer2,Nxn,Prkar1a,Ambp,Marveld3,Dlg2…
GO:0090075	relaxation of muscle	2.44583e-05	-10.6185	18	7	0.00654206	1070	19844	1.15411e+35	Adora2b,Adora1,Atp2a2,Kcnma1,Slc8a1,Pde5a,P2ry1
GO:0017157	regulation of exocytosis	2.46945e-05	-10.6089	164	23	0.0214953	1070	19844	5.73941e+120	Tmem27,Crhr1,Vsnl1,Unc13b,Sytl4,Syt10,Cadps2,Rab15,Snca,Vamp8,Cacna1a,Prkca,Syt17,Adora2b,Fcer1g,F2rl1,Cacna1h,Rims3,Lgi3,Hap1,Cadps,Adra2a,Nlgn1
GO:0050770	regulation of axonogenesis	2.46945e-05	-10.6089	164	23	0.0214953	1070	19844	2.03481e+120	Sema3c,Dscam,Cdh4,Dab1,Chn1,Aatk,Cacna1a,Nkx6-1,Xk,Cxcl12,Plxnb2,Slit1,Ust,Nrp1,Sema4a,Bcl11a,Rtn4r,Ret,L1cam,Plxnb1,Ssh3,Dbn1,Lingo1
GO:0036293	response to decreased oxygen levels	2.46945e-05	-10.6089	164	23	0.0214953	1070	19844	1.29211e+119	Crhr1,Egr1,Tert,Pak1,Wtip,Kcnma1,Prkcb,Slc8a1,Stox1,Cat,Th,Kcnd2,Egln3,Slc8a3,Cbs,Cbfa2t3,Loxl2,Ang,Cd24a,Dpp4,Ece1,Adora1,Plk3
GO:1902533	positive regulation of intracellular signal transduction	2.49854e-05	-10.5972	757	68	0.0635514	1070	19844	11516,14062,16010,27220,14388,13982,14745,12359,14600,14063,12484,16001,665113,18441,18186,21803,11539,19699,16728,192167,14183,83397,21987,17295,18751,18750,21802,75104,13649,15114,70097,26365,11853,20698,114249,11606,19417,18479,75141,22038,26399,16591,69068,12977,12390,18053,18753,235611,27206,20779,14186,320404,56496,23947,216021,16002,14182,26941,23892,209588,12370,12505,15170,11551,384009,1…	Adcyap1,F2r,Igfbp4,Cartpt,Gab1,Esr1,Lpar1,Cat,Ghr,F2rl1,Cd24a,Igf1r,Tnik,P2ry1,Nrp1,Tgfb1,Adora1,Reln,L1cam,Nlgn1,Fgfr2,Akap12,Tpd52l1,Met,Prkcb,Prkca,Tgfa,Mmd2,Egfr,Hap1,Sash1,Ceacam1,Rhoc,Sphk1,Npnt,Agt,Rasgrf1,Pak1,Rasd2,Plscr1,Map2k6,Kl,1810011O10Rik,Csf1,Cav2,Ngfr,Prkcd,Plxnb1,Nrk,Src,Fgfr4,Itpkb,Tspan6,Mid2,Stox1,Igf2,Fgfr1,Slc9a3r1,Grem1,Sectm1a,Casp8,Cd44,Ptpn6,Adra2a,Glipr2,Ins2,Tspyl5,P…
GO:0019904	protein domain specific binding	2.50922e-05	-10.593	670	62	0.058216	1065	19709	51800,23957,223453,20617,224997,22038,114774,238130,14745,21823,381290,14600,234683,319924,238988,65962,12124,12006,227753,18753,193740,16728,108100,192167,20779,22350,16456,15377,234214,12550,338367,78473,22240,13131,65112,320495,27364,13527,108030,230972,12876,14701,17349,19016,11810,23859,26941,140580,12296,15114,207728,59020,20277,12370,15170,18504,94212,14369,70375,19088,26558,70350	Bok,Nr0b2,Dap,Snca,Dlgap1,Plscr1,Pawr,Dock4,Lpar1,Th,Atp2b4,Ghr,Elmo3,Apba1,Erc2,Slc9a3r2,Bik,Axin2,Gsn,Prkcd,Hspa1a,L1cam,Baiap2,Nlgn1,Src,Ezr,F11r,Foxa3,Sorbs2,Cdh1,Myo1d,Skap1,Dpysl3,Dab1,Pmepa1,Ipcef1,Srr,Dtna,Lin7a,Arhgef16,Cpe,Gng12,Mlf1,Pparg,Apobec1,Dlg2,Slc9a3r1,Elmo1,Cacnb2,Hap1,Pde2a,Pdzk1,Scnn1b,Casp8,Ptpn6,Pax2,Pag1,Fzd7,Ica1l,Prkar2b,Homer3,Basp1
GO:0010817	regulation of hormone levels	2.67129e-05	-10.5304	199	26	0.0242991	1070	19844	1.29211e+137	Crhr1,Ace,Agt,Pcsk1,Hsd17b11,Cartpt,Ildr2,Cacna1a,Mafa,Tbx3,Esr1,Fkbp1b,Adh1,Cpe,Kcnj6,Glp1r,Chst8,Cacna1h,Hnf1a,Ece1,Ero1lb,Abcb1a,Dio1,Ffar1,Reln,Pdx1
GO:0009150	purine ribonucleotide metabolic process	2.78527e-05	-10.4886	223	28	0.0261682	1070	19844	1.15162e+150	Adcyap1,Papss2,Atp7a,Acot7,Nudt7,Snca,Gck,Aldob,Adcy2,Pde1b,Adcy9,Npr2,Adcy1,Pde9a,Pde4c,Taar1,Ctns,Gucy2c,Pklr,Khk,Ak5,Pde2a,Tgfb1,Gapdh,Enpp1,Pde5a,Npr1,Adcy3
GO:0006163	purine nucleotide metabolic process	2.79687e-05	-10.4844	235	29	0.0271028	1070	19844	1.15162e+155	Adcyap1,Papss2,Atp7a,Acot7,Nudt7,Snca,Gck,Aldob,Adcy2,Pde1b,Fhit,Adcy9,Npr2,Adcy1,Pde9a,Pde4c,Taar1,Ctns,Gucy2c,Pklr,Khk,Ak5,Pde2a,Tgfb1,Gapdh,Enpp1,Pde5a,Npr1,Adcy3
GO:0051345	positive regulation of hydrolase activity	2.97313e-05	-10.4233	467	47	0.0439252	1070	19844	11516,14062,51800,11606,19417,223453,12424,20617,22038,114774,238130,13982,14745,98845,50791,269275,72565,12390,15444,227753,18753,19713,235611,14183,16456,18542,76884,17869,230163,230379,230972,19016,11727,14182,213649,19739,20194,12370,65079,14674,110351,11853,105841,11932,114249,64058,12323	Adcyap1,F2r,Bok,Agt,Rasgrf1,Dap,Cck,Snca,Plscr1,Pawr,Dock4,Esr1,Lpar1,Eps8l2,Magi2,Acvr1c,Uaca,Cav2,Hpca,Gsn,Prkcd,Ret,Plxnb1,Fgfr2,F11r,Pcolce,Cyfip2,Myc,Aldob,Acer2,Arhgef16,Pparg,Ang,Fgfr1,Arhgef19,Rgs9,S100a10,Casp8,Rtn4r,Gna13,Rap1gap,Rhoc,Dennd3,Atp1b2,Npnt,Perp,Camk2b
GO:1903036	positive regulation of response to wounding	2.97472e-05	-10.4228	133	20	0.0186916	1070	19844	1.40621e+103	F2r,Ace,Myc,Vamp8,Kank1,Prkca,Cnr1,Fkbp1b,Adora2b,Fcer1g,Alox5ap,Tac1,Cd24a,Egfr,Igf1r,Hopx,Ffar3,Pde2a,Adra2a,Pde5a
GO:1903523	negative regulation of blood circulation	3.0193e-05	-10.4079	39	10	0.00934579	1070	19844	1.40622e+51	F2r,Tac1,Atp2a2,Crp,Prkca,Dock4,Fkbp1b,Adora1,Dock5,Pde5a
GO:0072659	protein localization to plasma membrane	3.04261e-05	-10.4002	144	21	0.0196262	1070	19844	2.23502e+111	Ezr,F11r,Cdh1,Rab15,Skap1,Gpr158,Kcnb2,Fcer1g,Lin7a,Tspan14,Slc9a3r1,Tnik,P2ry1,Krt18,Zdhhc22,Pdzk1,S100a10,Scn3b,Rab40b,Dpp6,Ramp1
GO:0045762	positive regulation of adenylate cyclase activity	3.08536e-05	-10.3863	47	11	0.0102804	1070	19844	1.15164e+59	Adcyap1,Adcy1,Crhr1,Taar1,Vipr2,Wfs1,Hpca,Adcy2,Gpr161,Adcy9,Adcy3
GO:0043195	terminal bouton	3.0906e-05	-10.3846	102	17	0.0157116	1082	20036	1.15161e+87	Adcyap1,Cplx2,Unc13b,Cck,Kcnma1,Snca,Gria4,Esr1,Th,Calb1,Erc2,Ush2a,Kcnc2,Sv2b,Adora1,L1cam,Hcn4
GO:0043067	regulation of programmed cell death	3.27715e-05	-10.326	1318	105	0.0981308	1070	19844	11516,14062,18996,12424,16531,12767,12286,13982,277432,14745,12359,112407,21942,72565,12484,16001,27280,665113,20440,12124,227753,12804,18186,21803,14419,18546,11539,12795,13590,14183,21987,17295,21752,22393,22337,18011,12051,18750,19268,20315,13135,15507,14127,21802,53945,170719,27356,12411,13649,109032,16668,26365,18504,20698,18609,51800,13653,380705,11421,11606,18479,223453,20617,22038,114774,…	Adcyap1,F2r,Pou4f1,Cck,Kcnma1,Cxcr4,Cacna1a,Esr1,Vstm2l,Lpar1,Cat,Egln3,Tnfrsf9,Uaca,Cd24a,Igf1r,Phlda3,Tnik,St6gal1,Bik,Gsn,Cntfr,Nrp1,Tgfb1,Gal,Pcp4,Adora1,Plk3,Lefty1,Fgfr2,Tpd52l1,Met,Tert,Wfs1,Vdr,Neurl1a,Bcl3,Prkca,Ptprf,Cxcl12,Dad1,Hspb1,Fcer1g,Tgfa,Slc40a1,Oxr1,Insl6,Cbs,Egfr,Sp110,Krt18,Ceacam1,Pax2,Sphk1,Pdx1,Bok,Egr1,Tmem102,Ace,Agt,Pak1,Dap,Snca,Plscr1,Pawr,Rffl,Map2k6,Cnr1,Ctnna1,Dna…
GO:0015711	organic anion transport	3.353e-05	-10.3031	299	34	0.0317757	1070	19844	1.14212e+176	Ace,Myc,Slc1a2,Pak1,Slc2a2,Apoa2,Atp10a,Slc4a7,Abcb4,Cacna1a,Xk,Slc25a24,Slco1a6,Slc36a1,Slc38a6,Folr1,Slc6a19,Pparg,Slc16a12,Hnf1a,Slc9a3r1,Atp8b1,Apba1,Slc7a4,Ctns,Pdzk1,Prkcd,Prelid2,Slc7a7,Slc22a17,Atp9a,Slc7a8,Slc4a10,Slc1a1
GO:0031410	cytoplasmic vesicle	3.35484e-05	-10.3025	998	84	0.077634	1082	20036	18189,27359,52639,27220,103988,12767,214189,14745,54373,72003,20255,319924,56746,21803,14419,69987,64176,270192,12653,108100,14183,110877,54526,21821,18548,22240,22320,68151,218756,16333,13809,21802,12876,53945,13649,71602,230857,223604,15114,56486,66111,108800,20698,239273,230584,14417,320405,20617,13506,67338,18670,53868,94180,14528,12385,21823,14275,18211,13482,214459,12390,213469,11838,12006,…	Nrxn1,Sytl4,Wipi1,Cartpt,Gck,Cxcr4,Scgn,Lpar1,Prss16,Synpr,Scg3,Apba1,Tex101,Tgfb1,Gal,1700026L06Rik,Sv2b,Rab6b,Chgb,Baiap2,Fgfr2,Slc18a1,Syt10,Ift88,Pcsk1,Dpysl3,Vamp8,Wls,Slc4a7,Ins1,Enpep,Tgfa,Cpe,Slc40a1,Egfr,Myo1e,Ece1,Kcnk9,Hap1,Gabarap,Tmed3,Ston2,Sphk1,Abcc4,Yipf1,Gad2,Cadps2,Snca,Dsc2,Rffl,Abcb4,Rab25,Acsbg1,Gch1,Ctnna1,Th,Folr1,Ntrk1,Dpp4,Fnbp1l,Cav2,Lgi3,Arc,Axin2,Rab17,Cadps,Ngfr,Atp6…
GO:0008344	adult locomotory behavior	3.44417e-05	-10.2762	93	16	0.0149533	1070	19844	9.36882e+82	Klhl1,Tmod1,Pbx3,Dab1,Snca,Kcnma1,Cacna1a,Fgf14,Eps8,Cxcl12,Oxr1,Slitrk6,Dmbx1,Ctns,Cdh23,Sez6l
GO:0036094	small molecule binding	3.45738e-05	-10.2724	2350	170	0.159624	1065	19709	109242,11807,103988,11302,11515,68631,230103,22671,16001,12728,286942,75292,665113,14917,18671,109731,217265,17532,26559,233081,193740,231655,217371,27404,14183,56527,18751,12944,230163,22169,14579,14198,67073,73442,13649,71602,54670,12287,240505,80837,140743,11853,394434,106522,75141,20322,14528,21823,76897,11459,12307,14275,16552,238323,93843,18211,69581,269275,18718,27373,16548,229949,19416,18…	Kif24,Apoa2,Gck,Aatk,Adcy9,Cryl1,Npr2,Rnf112,Igf1r,Clcn5,Kif19a,Prkd3,Tnik,Gucy2c,Abcb1a,Maob,Abca5,Mras,Hunk,Ffar1,Hspa1a,Oasl1,Rab40b,Abca8b,Fgfr2,Mast1,Prkcb,Crp,Aldob,Cmpk2,Gem,Fhit,Pi4k2b,Hspa12a,Egfr,Myo1e,Atp8b1,Cacna1b,Cdc42bpg,Rhoj,Rem2,Rhoc,Ugt1a9,Pkdcc,Rasd2,Sord,Gch1,Th,Ralyl,Acta1,Calb1,Folr1,Kif12,Rps6kl1,Pnck,Ntrk1,Rhou,Acvr1c,Pip4k2a,Csnk1e,Khk,Ak5,Rasd1,Prkcd,Gc,Rhov,Rbm47,Nrk,Fg…
GO:0043408	regulation of MAPK cascade	3.48187e-05	-10.2654	594	56	0.0523364	1070	19844	11516,14062,16010,11606,19259,18479,27220,14388,26399,13982,19279,14745,14600,16591,14063,12484,16001,12390,665113,18441,18186,21803,18753,18053,11539,13590,14183,20779,27206,22350,21987,14186,20660,17295,24063,216021,18750,21802,16002,12411,73608,13649,14182,26941,230857,23892,240672,70097,26365,12505,15170,11551,16334,384009,114249,242202	Adcyap1,F2r,Igfbp4,Agt,Ptpn5,Pak1,Cartpt,Gab1,Map2k6,Esr1,Ptprr,Lpar1,Ghr,Kl,F2rl1,Cd24a,Igf1r,Cav2,Tnik,P2ry1,Nrp1,Tgfb1,Prkcd,Ngfr,Adora1,Lefty1,Fgfr2,Src,Nrk,Ezr,Tpd52l1,Fgfr4,Sorl1,Met,Spry1,Stox1,Prkca,Tgfa,Igf2,Cbs,Marveld3,Egfr,Fgfr1,Slc9a3r1,Ece1,Grem1,Dusp5,Sash1,Ceacam1,Cd44,Ptpn6,Adra2a,Ins2,Glipr2,Npnt,Pde5a
GO:0009887	organ morphogenesis	3.49346e-05	-10.262	882	76	0.071028	1070	19844	15904,18996,399558,12767,13982,71228,19085,16001,21405,18186,21803,14734,13590,94229,22295,14183,68588,20348,12591,13508,21821,15245,24063,20473,218756,22337,107586,73121,58235,21802,12876,53945,12411,13649,12814,231470,26564,17389,18504,114249,208659,386463,11606,14537,20541,19126,16777,20472,21823,23850,14275,16973,12977,12006,58250,19274,235542,20779,76566,12550,17869,12333,21386,18612,16002,1…	Id4,Pou4f1,Flrt2,Cxcr4,Esr1,Dlg5,Prkar1b,Igf1r,Hnf1a,Nrp1,Tgfb1,Gpc3,Lefty1,Slc4a10,Cdh23,Fgfr2,Cthrc1,Sema3c,Cdx2,Dscam,Ift88,Hhip,Spry1,Six3,Slc4a7,Vdr,Ovol2,Fam101a,Pvrl1,Tgfa,Cpe,Slc40a1,Cbs,Egfr,Col11a1,Fras1,Ror2,Mmp16,Pax2,Npnt,Fam20a,Cdsn,Agt,Gcnt1,Slc8a1,Prom1,Lamb1,Six2,Th,Pappa2,Folr1,Lrp5,Csf1,Axin2,Chst11,Ptprm,Ppp2r3a,Src,Fam101b,Cdh1,Myc,Capn1,Tbx3,Etv4,Igf2,Prkar1a,Fgfr1,Slc9a3r1,…
GO:0032269	negative regulation of cellular protein metabolic process	3.54941e-05	-10.2461	853	74	0.0691589	1070	19844	59083,170643,74480,58200,20732,434130,381290,14063,69697,16001,19085,93742,21803,14734,18546,19703,53626,20713,20660,17295,24063,65112,17035,58805,18750,14226,15507,14198,20745,15114,240672,26365,18504,20733,19088,13803,11606,19259,20617,75141,67338,320365,19279,100037258,16973,232431,18753,75744,20779,22350,338367,380839,14786,243911,15378,53422,230379,18230,19084,11699,73608,23859,11727,26941,2…	Fetub,Kirrel,Samd4,Ppp1r1a,Spint1,Ccdc8,Atp2b4,F2rl1,Camsap3,Igf1r,Prkar1b,Pard3,Tgfb1,Gpc3,Pcp4,Renbp,Insm1,Serpini1,Sorl1,Met,Spry1,Pmepa1,Lxn,Mlxipl,Prkca,Fkbp1b,Hspb1,Fhit,Spock1,Hap1,Dusp5,Ceacam1,Pax2,Spint2,Prkar2b,Enc1,Agt,Ptpn5,Snca,Rasd2,Rffl,Fry,Ptprr,Dnajc3,Lrp5,Gprc5a,Prkcd,Svip,Src,Ezr,Myo1d,Serpinb1c,Grb7,Kirrel2,Hnf4a,Ybx2,Acer2,Nxn,Prkar1a,Ambp,Marveld3,Dlg2,Ang,Slc9a3r1,Serpina1…
GO:0051247	positive regulation of protein metabolic process	3.57438e-05	-10.2391	1290	103	0.0962617	1070	19844	11516,14062,16010,74480,102657,27220,11807,12424,14388,12767,13982,14745,381290,50791,14600,14063,72565,12484,16001,56746,665113,18441,227753,18186,21803,14734,18606,11539,19699,12795,13590,14183,50723,21987,20660,17295,22393,18011,12051,18750,15507,21802,75104,13649,55984,70097,26365,20698,114249,208659,51800,11421,11606,19259,18479,223453,20617,75141,114774,26399,18211,16591,269275,12398,27373,…	Adcyap1,F2r,Igfbp4,Samd4,Cd276,Cartpt,Apoa2,Cck,Gab1,Cxcr4,Esr1,Lpar1,Atp2b4,Magi2,Ghr,F2rl1,Uaca,Cd24a,Igf1r,Tex101,Tnik,P2ry1,Gsn,Nrp1,Tgfb1,Gpc3,Enpp2,Adora1,Reln,Plk3,Lefty1,Fgfr2,Icosl,Tpd52l1,Sorl1,Met,Wfs1,Neurl1a,Bcl3,Prkca,Hspb1,Tgfa,Mmd2,Egfr,Camkk1,Sash1,Ceacam1,Sphk1,Npnt,Fam20a,Bok,Ace,Agt,Ptpn5,Pak1,Dap,Snca,Rasd2,Pawr,Map2k6,Ntrk1,Kl,Acvr1c,Cbfa2t3,Csnk1e,Csf1,Cav2,Chrna3,Axin2,Ngf…
GO:0043679	axon terminus	3.73515e-05	-10.1951	168	23	0.0212569	1082	20036	1.15161e+117	Adcyap1,Cplx2,Unc13b,Chrm3,Cdh1,Cck,Kcnma1,Snca,Gria4,Esr1,Cdh8,Th,Calb1,Rgs10,Cacna1b,Erc2,Hap1,Ush2a,Kcnc2,Sv2b,Adora1,L1cam,Hcn4
GO:0043197	dendritic spine	4.09527e-05	-10.1031	125	19	0.0175601	1082	20036	2.05112e+101	Slc1a2,Slc8a1,Dnm3,Synpo,Neurl1a,Lpar1,Kcnd2,Slc8a3,Nrgn,Rgs10,Apba1,Kcnn2,Hpca,Ptprz1,Adora1,Nlgn1,Prkar2b,Baiap2,Dbn1
GO:0050731	positive regulation of peptidyl-tyrosine phosphorylation	4.11305e-05	-10.0988	158	22	0.0205607	1070	19844	1.14211e+109	Ace,Agt,Cck,Cntn1,Neurl1a,Tec,Tgfa,Igf2,Ghr,Cd24a,Tex101,Grem1,Cav2,Nrp1,Tgfb1,Cd44,Ptprz1,Enpp2,Adora1,Adra2a,Reln,Ins2
GO:0018958	phenol-containing compound metabolic process	4.13633e-05	-10.0931	75	14	0.0130841	1070	19844	1.19778e+69	Atp7a,Ctns,Snca,Rnf180,Cacna1a,Gch1,Pde1b,Reln,Th,Npr1,Insm1,Sult1d1,Tph1,Kcnj6
GO:1990778	protein localization to cell periphery	4.15835e-05	-10.0878	147	21	0.0196262	1070	19844	2.23502e+111	Ezr,F11r,Cdh1,Rab15,Skap1,Gpr158,Kcnb2,Fcer1g,Lin7a,Tspan14,Slc9a3r1,Tnik,P2ry1,Krt18,Zdhhc22,Pdzk1,S100a10,Scn3b,Rab40b,Dpp6,Ramp1
GO:0031281	positive regulation of cyclase activity	4.2154e-05	-10.0742	57	12	0.011215	1070	19844	1.15164e+64	Adcyap1,Adcy1,Crhr1,Taar1,Vipr2,Wfs1,Hpca,Adora2b,Adcy2,Gpr161,Adcy9,Adcy3
GO:0051349	positive regulation of lyase activity	4.2154e-05	-10.0742	57	12	0.011215	1070	19844	1.15164e+64	Adcyap1,Adcy1,Crhr1,Taar1,Vipr2,Wfs1,Hpca,Adora2b,Adcy2,Gpr161,Adcy9,Adcy3
GO:0005829	cytosol	4.25878e-05	-10.0639	1464	114	0.10536	1082	20036	14062,381813,22249,19152,70025,52639,103988,12286,71720,214189,13982,14745,12359,212518,112407,230103,21333,14063,72565,18585,14917,16440,18441,227753,18186,20200,18546,193740,19201,108100,22295,18160,14863,12921,26950,216724,72269,22240,104158,18751,22320,22337,58805,18750,230163,320495,22169,16333,14226,14198,12411,56506,69640,56486,78933,11853,110351,20698,74147,14417,19259,19417,18479,20541,2…	F2r,Prmt8,Unc13b,Prtn3,Acot7,Wipi1,Gck,Cacna1a,Osbpl3,Scgn,Esr1,Lpar1,Cat,Sprn,Egln3,Npr2,Tac1,F2rl1,Uaca,Pde9a,Gucy2c,Itpr3,P2ry1,Gsn,Nrp1,S100a6,Pcp4,Hspa1a,Pstpip2,Baiap2,Cdh23,Npr1,Gstm2,Crhr1,Vsnl1,Rufy1,Cda,Dpysl3,Ces1d,Prkcb,Vamp8,Vdr,Mlxipl,Prkca,Aldob,Ipcef1,Cmpk2,Ins1,Fkbp1b,Fhit,Cbs,Cib2,Fam83g,Gabarap,Agbl4,Rhoc,Rap1gap,Sphk1,Ehhadh,Gad2,Ptpn5,Rasgrf1,Pak1,Slc8a1,Snca,Rpl21,Plscr1,Doc…
GO:0031256	leading edge membrane	4.53307e-05	-10.0015	105	17	0.0157116	1082	20036	1.65022e+87	Kcnc1,Slc1a2,Myo1d,Gabrg2,Wls,Eps8,Kank1,Tacr3,Sntg1,Eps8l2,Hpca,Kcnh1,Ngfr,Ptprz1,Kcnc2,Adora1,Src
GO:0010770	positive regulation of cell morphogenesis involved in differentiation	4.53513e-05	-10.0011	159	22	0.0205607	1070	19844	1.35082e+113	Dscam,Met,Cdh4,Cux2,Tgfb1i1,Ptprf,Cxcl12,Plxnb2,Axin2,Nrp1,Bcl11a,S100a10,Tgfb1,Enpp2,L1cam,Reln,Pax2,Baiap2,Glipr2,Plxnb1,Camk2b,Dbn1
GO:0060444	branching involved in mammary gland duct morphogenesis	4.54843e-05	-9.99814	26	8	0.00747664	1070	19844	1.69731e+39	Lrp5,Csf1,Vdr,Tgfb1,Tbx3,Esr1,Etv4,Src
GO:0031345	negative regulation of cell projection organization	4.60431e-05	-9.98593	148	21	0.0196262	1070	19844	2.03481e+108	Sema3c,H2-K1,Dpysl3,Dab1,Dnm3,Aatk,Kank1,Lpar1,Ptprf,Slit1,Spock1,Stmn2,Sema4a,Nrp1,Bcl11a,Prkcd,Ngfr,Rtn4r,Ptprz1,Rap1gap,Nlgn1
GO:0019838	growth factor binding	4.61544e-05	-9.98352	126	19	0.0178404	1065	19709	1.60101e+95	Igfbp4,Fgfr4,Htra1,Sec61b,Col4a1,Ghr,Nov,Kl,Ntrk1,Acvr1c,Fgfr1,Egfr,Igf1r,Hap1,Nrp1,Ngfr,Ptprz1,Igfbp7,Fgfr2
GO:0032101	regulation of response to external stimulus	4.61974e-05	-9.98259	743	66	0.0616822	1070	19844	11516,14062,18189,102657,27220,12424,12767,14745,11541,208177,19064,21333,14063,72565,12484,16001,233080,665113,20440,18186,21803,228993,11539,56320,20348,13508,21821,56213,17295,22320,18750,14226,19268,20315,15507,14127,71096,13649,70097,230584,11601,11421,380705,11606,12801,105653,11690,17965,18133,18718,74318,12977,20351,18753,20908,56496,14169,21682,20562,19016,23892,207728,12505,16334,53322,…	Adcyap1,F2r,Nrxn1,Cd276,Cartpt,Cck,Cxcr4,Lpar1,Adora2b,Phldb2,Ppy,Tac1,F2rl1,Uaca,Cd24a,Igf1r,Ffar3,Tnik,St6gal1,Nrp1,Tgfb1,Slc17a9,Adora1,Dbn1,Sema3c,Dscam,Ift88,Htra1,Met,Vamp8,Prkca,Fkbp1b,Ptprf,Cxcl12,Hspb1,Fcer1g,Sntg1,Egfr,Sash1,Yipf1,Angpt2,Ace,Tmem102,Agt,Cnr1,Phyhip,Alox5ap,Nbl1,Nov,Pip4k2a,Hopx,Csf1,Sema4a,Prkcd,Stx3,Tspan6,Fgf14,Tec,Slit1,Pparg,Grem1,Pde2a,Cd44,Ins2,Nucb2,Pde5a
GO:0001505	regulation of neurotransmitter levels	5.01349e-05	-9.90079	127	19	0.017757	1070	19844	1.81891e+100	Nrxn1,Slc18a1,Cplx2,Unc13b,Sytl4,Syt10,Gad2,Cadps2,Pak1,Cacna1a,Pde1b,Syt17,Th,Lin7a,Cacna1b,Maob,Cadps,Nlgn1,Stx3
GO:0007193	adenylate cyclase-inhibiting G-protein coupled receptor signaling pathway	5.057e-05	-9.89215	58	12	0.011215	1070	19844	4.3253e+63	Adcy1,Chrm3,Ffar3,P2ry1,Sstr5,Lpar1,Adcy2,Adora1,P2ry12,Adra2a,Adcy3,Adcy9
GO:0045761	regulation of adenylate cyclase activity	5.06784e-05	-9.89001	67	13	0.0121495	1070	19844	1.15161e+69	Adcyap1,Galr1,Adcy1,Crhr1,Taar1,Vipr2,Wfs1,Hpca,Adcy2,Adra2a,Gpr161,Adcy9,Adcy3
GO:0048521	negative regulation of behavior	5.06784e-05	-9.89001	67	13	0.0121495	1070	19844	1.81331e+64	Nov,Crhr1,Sema3c,Angpt2,Grem1,St6gal1,Sema4a,Nrp1,Adora1,Ins2,Dbn1,Nbl1,Slit1
GO:0042981	regulation of apoptotic process	5.16269e-05	-9.87147	1302	103	0.0962617	1070	19844	11516,14062,18996,12424,16531,12286,13982,277432,14745,12359,21942,112407,72565,12484,16001,27280,665113,20440,12124,227753,12804,18186,21803,14419,18546,11539,12795,13590,14183,21987,21752,22393,22337,18011,12051,18750,19268,20315,13135,15507,14127,21802,53945,170719,27356,12411,13649,109032,16668,26365,18504,20698,18609,51800,13653,380705,11421,11606,18479,223453,20617,22038,114774,67338,26399,…	Adcyap1,F2r,Pou4f1,Cck,Kcnma1,Cacna1a,Esr1,Vstm2l,Lpar1,Cat,Tnfrsf9,Egln3,Uaca,Cd24a,Igf1r,Phlda3,Tnik,St6gal1,Bik,Gsn,Cntfr,Nrp1,Tgfb1,Gal,Pcp4,Adora1,Plk3,Lefty1,Fgfr2,Tpd52l1,Tert,Wfs1,Vdr,Neurl1a,Bcl3,Prkca,Ptprf,Cxcl12,Dad1,Hspb1,Fcer1g,Tgfa,Slc40a1,Oxr1,Insl6,Cbs,Egfr,Sp110,Krt18,Ceacam1,Pax2,Sphk1,Pdx1,Bok,Egr1,Tmem102,Ace,Agt,Pak1,Dap,Snca,Plscr1,Pawr,Rffl,Map2k6,Cnr1,Ctnna1,Dnajc3,Ntrk1,…
GO:0070482	response to oxygen levels	5.3003e-05	-9.84516	172	23	0.0214953	1070	19844	1.29211e+119	Crhr1,Egr1,Tert,Pak1,Wtip,Kcnma1,Prkcb,Slc8a1,Stox1,Cat,Th,Kcnd2,Egln3,Slc8a3,Cbs,Cbfa2t3,Loxl2,Ang,Cd24a,Dpp4,Ece1,Adora1,Plk3
GO:0006790	sulfur compound metabolic process	5.46933e-05	-9.81377	256	30	0.0280374	1070	19844	5.90107e+151	Sqrdl,Arsg,Papss2,Acot7,Ces1d,Nudt7,Spock2,Cacna1a,Hs3st5,Mat1a,Hs6st2,Hnf4a,Sult2b1,Gpx3,Cdo1,Ghr,Cbs,Tdo2,Chst8,Ctns,Btd,B3gat1,Chst11,Spock3,Enpp1,Sult1d1,Gstm2,St3gal1,Ehhadh,Hs3st3b1
GO:0018108	peptidyl-tyrosine phosphorylation	5.68715e-05	-9.77472	107	17	0.0158879	1070	19844	1.40621e+86	F2r,Fgfr4,Pkdcc,Met,Aatk,Tec,Styk1,Ghr,Ntrk1,Fgfr1,Egfr,Igf1r,Ptpn6,Frk,Reln,Fgfr2,Src
GO:0006865	amino acid transport	5.68715e-05	-9.77472	107	17	0.0158879	1070	19844	2.40638e+89	Slc16a12,Myc,Apba1,Slc1a2,Pak1,Slc7a4,Ctns,Cacna1a,Xk,Prkcd,Slc7a7,Slc7a8,Slc36a1,Slc38a6,Folr1,Slc6a19,Slc1a1
GO:0046626	regulation of insulin receptor signaling pathway	5.704e-05	-9.77176	50	11	0.0102804	1070	19844	1.87511e+55	Prkcb,Kank1,Prkca,Prkcd,Ptprf,Nucb2,Ins2,Enpp1,Igf2,Grb14,Src
GO:0032270	positive regulation of cellular protein metabolic process	5.81095e-05	-9.75318	1198	96	0.0897196	1070	19844	11516,14062,16010,74480,27220,12424,14388,12767,13982,14745,381290,50791,14600,14063,72565,12484,16001,56746,665113,18441,227753,18186,21803,18606,11539,19699,12795,13590,14183,21987,17295,22393,18011,12051,18750,21802,75104,13649,55984,70097,26365,20698,114249,208659,51800,11421,11606,19259,18479,223453,20617,75141,114774,26399,18211,16591,269275,12398,27373,12977,12390,110834,12006,18053,18753,…	Adcyap1,F2r,Igfbp4,Samd4,Cartpt,Cck,Gab1,Cxcr4,Esr1,Lpar1,Atp2b4,Magi2,Ghr,F2rl1,Uaca,Cd24a,Igf1r,Tex101,Tnik,P2ry1,Gsn,Nrp1,Tgfb1,Enpp2,Adora1,Reln,Plk3,Lefty1,Fgfr2,Tpd52l1,Met,Wfs1,Neurl1a,Bcl3,Prkca,Tgfa,Mmd2,Egfr,Camkk1,Sash1,Ceacam1,Sphk1,Npnt,Fam20a,Bok,Ace,Agt,Ptpn5,Pak1,Dap,Snca,Rasd2,Pawr,Map2k6,Ntrk1,Kl,Acvr1c,Cbfa2t3,Csnk1e,Csf1,Cav2,Chrna3,Axin2,Ngfr,Prkcd,Ret,Svip,Nrk,Ramp1,Src,Ezr,…
GO:0044712	single-organism catabolic process	6.01201e-05	-9.71917	735	65	0.0607477	1070	19844	19152,70025,114664,52639,11807,103988,30956,18574,12359,19064,18585,110385,234724,234515,21803,18606,11539,19703,72269,104158,66848,22393,66212,230163,13030,15107,64899,71096,18242,18782,14198,11810,56720,75770,57357,56486,69675,17389,230584,74147,14417,110095,17939,20322,105653,14778,11522,12583,16973,242662,16548,11847,117606,17534,57319,67528,269437,215446,18770,207728,14433,12505,16334,242202…	Prtn3,Acot7,Hsd17b11,Wipi1,Apoa2,Gck,Aass,Pde1b,Cat,Ppy,Pde9a,Pde4c,Tat,Inpp4b,Tgfb1,Enpp2,Adora1,Renbp,Cda,Ces1d,Fuca2,Wfs1,Sec61b,Aldob,Ctsb,Hadh,Lpin3,Sntg1,Oat,Pla2g2d,Fhit,Apobec1,Tdo2,Brsk2,Srd5a3,Gabarap,Pxdn,Mmp16,Yipf1,Ehhadh,Gad2,Pygl,Naga,Sord,Phyhip,Gpx3,Adh1,Cdo1,Lrp5,Rims3,Khk,Arg2,Boc,Mrc2,Smpdl3a,Nudt7,Plch1,Entpd3,Pklr,Pde2a,Gapdh,Cd44,Ins2,Pde5a,Enpp1
GO:0060322	head development	6.10382e-05	-9.70401	550	52	0.0485981	1070	19844	69539,15904,18996,93688,20511,18479,11302,12767,16777,12286,75409,71228,12826,140570,18032,16001,83429,18111,18186,20363,13193,19699,94229,56747,14183,20779,19280,12404,11977,17295,21821,13131,12805,20473,68151,218756,21386,27364,21974,20315,380684,20562,12411,14182,13649,20287,15114,16870,54422,18504,20698,16869	Trnp1,Id4,Pou4f1,Klhl1,Slc1a2,Pak1,Aatk,Cxcr4,Lamb1,Cacna1a,Slitrk5,Dlg5,Col4a1,Plxnb2,Nfix,Igf1r,Ctns,Nnat,Nrp1,Sepp1,Dcx,Reln,Slc4a10,Sez6l,Fgfr2,Src,Ptprs,Cbln1,Atp7a,Met,Ift88,Dab1,Cntn1,Six3,Wls,Slc4a7,Tbx3,Srr,Top2b,Cxcl12,Nefh,Slit1,Cbs,Fgfr1,Egfr,Sct,Hap1,Lhx2,Barhl1,Pax2,Sphk1,Lhx1
GO:0048646	anatomical structure formation involved in morphogenesis	6.11687e-05	-9.70188	912	77	0.0719626	1070	19844	109242,20732,12767,12286,67122,24084,84004,140570,18032,94352,17286,21405,18186,19699,14183,68588,12404,12591,21916,21821,68151,18011,107586,18750,12051,20315,22239,13809,58235,21802,53945,54670,26564,240672,16870,16691,18504,20733,208659,11601,11421,22379,19126,20472,14275,11459,12826,18133,16973,74318,214459,12006,20351,19329,13193,19274,19713,51801,16848,13713,11977,12550,432611,21386,75564,19…	Kif24,Spint1,Cxcr4,Cacna1a,Nrarp,Tekt2,Mcam,Plxnb2,Nfix,Loxl2,Meox2,Hnf1a,Nrp1,Reln,Fgfr2,Cthrc1,Cbln1,Cdx2,Tmod1,Ift88,Wls,Neurl1a,Ovol2,Prkca,Bcl3,Cxcl12,Ugt8a,Enpep,Pvrl1,Tgfa,Slc40a1,Atp8b1,Ror2,Dusp5,Lhx2,Krt8,Pax2,Spint2,Fam20a,Angpt2,Ace,Fmnl3,Prom1,Six2,Folr1,Acta1,Col4a1,Nov,Lrp5,Hopx,Fnbp1l,Axin2,Sema4a,Rab17,Dcx,Ptprm,Ret,Ramp1,Lfng,Elk3,Atp7a,Cdh1,Dnaic2,Tbx3,Rsph9,Prkar1a,Ang,Fgfr1,G…
GO:0019899	enzyme binding	6.27416e-05	-9.67649	1698	128	0.120188	1065	19709	103988,13982,14600,12484,15444,93742,21803,193740,20418,53626,83397,110877,20660,18751,17060,20473,58805,230163,16333,15507,230972,14198,12411,13649,12287,12296,70097,56486,11932,228966,13653,394434,76071,11421,105445,114774,75141,67338,21823,15184,117600,18211,12390,12006,18753,18053,11847,75744,13849,94284,69310,22350,12550,17869,78473,218194,21974,20499,380684,52588,56188,22033,210293,11938,71…	Gck,Esr1,Ghr,Cd24a,Hpca,Pard3,Tgfb1,Hspa1a,Shc3,Insm1,Akap12,Slc18a1,Sorl1,Prkcb,Blnk,Six3,Mlxipl,Aldob,Ins1,Hspb1,Arhgef16,Fhit,Cbs,Egfr,Cacna1b,Cacnb2,Sash1,Gabarap,Atp1b2,Ppp1r3d,Egr1,Ugt1a9,Jakmip1,Ace,Dock9,Pawr,Rasd2,Rffl,Th,Hdac5,Srgap1,Ntrk1,Cav2,Axin2,Prkcd,Ngfr,Arg2,Svip,Ephx1,Ugt1a6a,Pacrg,Ezr,Cdh1,Myc,Skap1,Phactr1,Top2b,Slc12a7,Nefh,Tspan14,Fxyd1,Traf5,Dock10,Atp2a2,Rnf180,Ins2,Sytl4…
GO:0044309	neuron spine	6.3677e-05	-9.66169	129	19	0.0175601	1082	20036	2.05112e+101	Slc1a2,Slc8a1,Dnm3,Synpo,Neurl1a,Lpar1,Kcnd2,Slc8a3,Nrgn,Rgs10,Apba1,Kcnn2,Hpca,Ptprz1,Adora1,Nlgn1,Prkar2b,Baiap2,Dbn1
GO:0043583	ear development	6.74213e-05	-9.60455	210	26	0.0242991	1070	19844	6.85882e+134	Cthrc1,Ift88,Cdh1,Myc,H2-K1,Kcnma1,Stox1,Slc4a7,Six2,Lin7a,Fgfr1,Col11a1,Slc9a3r1,Ece1,Atp8b1,Slitrk6,Ror2,Ush2a,Hpca,Nrp1,Frzb,Jag2,Pax2,Fgfr2,Igfbp7,Cdh23
GO:0010563	negative regulation of phosphorus metabolic process	6.90942e-05	-9.58004	497	48	0.0448598	1070	19844	170643,19259,58200,20617,19279,14745,434130,100037258,14427,14063,12398,16973,69697,16001,19085,232431,93742,15444,21803,18753,18546,53626,22350,20660,72269,17295,24063,338367,65112,58805,243911,18750,14226,15507,15378,19084,73608,23859,26941,23892,240672,207728,26365,15170,11551,53322,19088,18605	Kirrel,Ptpn5,Ppp1r1a,Snca,Ptprr,Lpar1,Ccdc8,Dnajc3,Galr1,F2rl1,Cbfa2t3,Lrp5,Camsap3,Igf1r,Prkar1b,Gprc5a,Pard3,Hpca,Tgfb1,Prkcd,Pcp4,Insm1,Ezr,Sorl1,Cda,Met,Spry1,Myo1d,Pmepa1,Mlxipl,Kirrel2,Prkca,Fkbp1b,Hspb1,Hnf4a,Prkar1a,Marveld3,Dlg2,Slc9a3r1,Grem1,Dusp5,Pde2a,Ceacam1,Ptpn6,Adra2a,Nucb2,Prkar2b,Enpp1
GO:0045936	negative regulation of phosphate metabolic process	6.90942e-05	-9.58004	497	48	0.0448598	1070	19844	170643,19259,58200,20617,19279,14745,434130,100037258,14427,14063,12398,16973,69697,16001,19085,232431,93742,15444,21803,18753,18546,53626,22350,20660,72269,17295,24063,338367,65112,58805,243911,18750,14226,15507,15378,19084,73608,23859,26941,23892,240672,207728,26365,15170,11551,53322,19088,18605	Kirrel,Ptpn5,Ppp1r1a,Snca,Ptprr,Lpar1,Ccdc8,Dnajc3,Galr1,F2rl1,Cbfa2t3,Lrp5,Camsap3,Igf1r,Prkar1b,Gprc5a,Pard3,Hpca,Tgfb1,Prkcd,Pcp4,Insm1,Ezr,Sorl1,Cda,Met,Spry1,Myo1d,Pmepa1,Mlxipl,Kirrel2,Prkca,Fkbp1b,Hspb1,Hnf4a,Prkar1a,Marveld3,Dlg2,Slc9a3r1,Grem1,Dusp5,Pde2a,Ceacam1,Ptpn6,Adra2a,Nucb2,Prkar2b,Enpp1
GO:0007043	cell-cell junction assembly	6.92171e-05	-9.57826	51	11	0.0102804	1070	19844	7.36081e+55	Marveld3,Cdh1,Aloxe3,Pard3,Cldn1,Prkca,Ugt8a,Ctnna1,Rhoc,Dlg5,Marveld2
GO:0072163	mesonephric epithelium development	6.9857e-05	-9.56906	69	13	0.0121495	1070	19844	1.41821e+65	Fgfr1,Agt,Spry1,Myc,Grem1,Cd44,Gpc3,Ret,Pax2,Cat,Npnt,Fgfr2,Lhx1
GO:0031099	regeneration	6.9857e-05	-9.56906	69	13	0.0121495	1070	19844	1.81331e+67	Nov,Ace,Igsf10,Apoa2,Tgfb1,Tec,Ptprf,Cxcl12,Fzd7,Rtn4rl1,Bin3,Folr1,Nefh
GO:0001657	ureteric bud development	6.9857e-05	-9.56906	69	13	0.0121495	1070	19844	1.41821e+65	Fgfr1,Agt,Spry1,Myc,Grem1,Cd44,Gpc3,Ret,Pax2,Cat,Npnt,Fgfr2,Lhx1
GO:0072164	mesonephric tubule development	6.9857e-05	-9.56906	69	13	0.0121495	1070	19844	1.41821e+65	Fgfr1,Agt,Spry1,Myc,Grem1,Cd44,Gpc3,Ret,Pax2,Cat,Npnt,Fgfr2,Lhx1
GO:0018212	peptidyl-tyrosine modification	7.22594e-05	-9.53525	109	17	0.0158879	1070	19844	1.40621e+86	F2r,Fgfr4,Pkdcc,Met,Aatk,Tec,Styk1,Ghr,Ntrk1,Fgfr1,Egfr,Igf1r,Ptpn6,Frk,Reln,Fgfr2,Src
GO:0052548	regulation of endopeptidase activity	7.33634e-05	-9.52009	298	33	0.0308411	1070	19844	5.90831e+170	Fetub,F2r,Bok,Agt,Dap,Cck,Snca,Spint1,Pawr,Rffl,Acvr1c,Uaca,Gsn,Ret,Renbp,Src,Serpini1,Sorl1,Cdh1,Myc,Cyfip2,Serpinb1c,Acer2,Ambp,Pparg,Spock1,Hspa1b,Casp8,Cd44,Spint2,Spock3,Pax2,Perp
GO:0005158	insulin receptor binding	7.48741e-05	-9.4997	35	9	0.0084507	1065	19709	7.68292e+44	Dok5,Igf1r,Slc2a2,Ins1,Ptprf,Ins2,Igf2,Enpp1,Src
GO:0031279	regulation of cyclase activity	7.50923e-05	-9.49679	79	14	0.0130841	1070	19844	1.15161e+74	Adcyap1,Galr1,Adcy1,Crhr1,Taar1,Vipr2,Wfs1,Hpca,Adora2b,Adcy2,Adra2a,Adcy3,Gpr161,Adcy9
GO:0005975	carbohydrate metabolic process	7.67357e-05	-9.47514	513	49	0.0457944	1070	19844	394434,110095,105651,58200,73068,103988,244757,17939,20322,12286,225742,20447,233115,16591,71336,271786,16973,244416,20440,76898,16548,58250,234515,94284,228366,94229,56375,15245,26938,17869,14555,66848,230163,71780,75578,16333,22239,16002,72297,68947,14343,20701,93961,18770,14378,14433,16334,18609,20442	Ugt1a9,Pygl,Ppp1r3e,Ppp1r1a,Fut11,Gck,Glb1l2,Naga,Sord,Cacna1a,St8sia5,St6galnac3,Dpy19l3,Kl,Rbks,Galnt13,Lrp5,Ppp1r3b,St6gal1,B3gat1,Khk,Chst11,Inpp4b,Ugt1a6a,Gyltl1b,Slc4a10,B4galt4,Hhip,St6galnac5,Myc,Gpd1,Fuca2,Aldob,Isyna1,Fggy,Ins1,Ugt8a,Igf2,B3gnt3,Chst8,Fut1,Serpina1b,B3galt5,Pklr,G6pc2,Gapdh,Ins2,Pdx1,St3gal1
GO:0043434	response to peptide hormone	7.90742e-05	-9.44512	212	26	0.0242991	1070	19844	1.29211e+134	Crhr1,Egr1,Pak1,Gck,Sh2b2,Tbc1d4,Sstr5,Aldob,Igf2,Cdo1,Ghr,Grb14,Pparg,Kl,Acvr1c,Igf1r,Serpina1b,Sstr3,Atp2a2,Cav2,Khk,Pklr,Baiap2,Ins2,Enpp1,Src
GO:2000273	positive regulation of receptor activity	8.21769e-05	-9.40664	28	8	0.00747664	1070	19844	2.38921e+39	Grem1,Arc,Hap1,Neurl1a,Adora1,Adra2a,Reln,Tgfa
GO:0033674	positive regulation of kinase activity	8.25293e-05	-9.40236	405	41	0.0383178	1070	19844	1.15161e+210	Adcyap1,F2r,Ace,Agt,Pak1,Cartpt,Snca,Gab1,Map2k6,Lpar1,Atp2b4,Ghr,Cd24a,Csf1,Chrna3,Tnik,Axin2,Tgfb1,Prkcd,Adora1,Reln,Src,Nrk,Tpd52l1,Met,Dab1,Stox1,Neurl1a,Tgfa,Mmd2,Ang,Egfr,Camkk1,Fgfr1,Grem1,Sash1,Ceacam1,Adra2a,Ins2,Fam20a,Pde5a
GO:0032809	neuronal cell body membrane	8.30766e-05	-9.39575	28	8	0.00739372	1082	20036	1.65022e+40	Kcnc1,Hpca,Ngfr,Kcnb2,Kcnc2,Kcnd2,Tacr3,Kcnj6
GO:0001934	positive regulation of protein phosphorylation	8.37496e-05	-9.38768	802	69	0.064486	1070	19844	11516,14062,16010,27220,12424,14388,12767,13982,14745,381290,14600,14063,12484,16001,56746,665113,18441,18186,21803,18606,11539,19699,13590,14183,21987,17295,18011,18750,21802,75104,13649,55984,70097,26365,20698,114249,208659,11421,11606,19259,18479,20617,26399,18211,16591,12977,110834,12390,12006,18053,18753,19713,27206,20779,14186,13131,12805,216021,21682,16002,11727,14182,23892,12505,19283,115…	Adcyap1,F2r,Igfbp4,Cartpt,Cck,Gab1,Cxcr4,Esr1,Lpar1,Atp2b4,Ghr,F2rl1,Cd24a,Igf1r,Tex101,Tnik,P2ry1,Nrp1,Tgfb1,Enpp2,Adora1,Reln,Lefty1,Fgfr2,Tpd52l1,Met,Neurl1a,Prkca,Tgfa,Mmd2,Egfr,Camkk1,Sash1,Ceacam1,Sphk1,Npnt,Fam20a,Ace,Agt,Ptpn5,Pak1,Snca,Map2k6,Ntrk1,Kl,Csf1,Chrna3,Cav2,Axin2,Ngfr,Prkcd,Ret,Nrk,Src,Fgfr4,Dab1,Cntn1,Stox1,Tec,Igf2,Ang,Fgfr1,Grem1,Cd44,Ptprz1,Adra2a,Glipr2,Ins2,Pde5a
GO:0005912	adherens junction	8.54673e-05	-9.36738	405	41	0.0378928	1082	20036	7.23334e+212	Palld,Flrt2,Synpo2,Lmo7,Pak1,Dsc2,Dlg5,Phldb2,Ctnna1,Cat,Mcam,Fhl2,Camsap3,Dpp4,Plekha7,Slc9a3r2,Cav2,Pard3,Gsn,Nrp1,Ptprm,Hspa1a,Tes,L1cam,Esam,Mrc2,Akap12,Ezr,Cdh1,Capn1,C2cd4b,Grb7,Tgfb1i1,Hspb1,Lin7a,Pvrl1,Cib2,Egfr,Myo1e,Cd44,Gna13
GO:0045921	positive regulation of exocytosis	8.65672e-05	-9.35459	80	14	0.0130841	1070	19844	5.73941e+71	Tmem27,F2rl1,Crhr1,Vsnl1,Unc13b,Sytl4,Cacna1h,Cadps2,Vamp8,Cadps,Prkca,Adora2b,Fcer1g,Nlgn1
GO:2000027	regulation of organ morphogenesis	8.74563e-05	-9.34437	166	22	0.0205607	1070	19844	6.85881e+110	Cthrc1,Fgfr4,Agt,Ift88,Met,Cdh1,Myc,Spry1,Stox1,Vdr,Six2,Esr1,Etv4,Fgfr1,Ror2,Csf1,Grem1,Tgfb1,Ngfr,Pax2,Lhx1,Fgfr2
GO:0001664	G-protein coupled receptor binding	9.0021e-05	-9.31547	250	29	0.02723	1065	19709	6.85881e+147	Cthrc1,Adcyap1,Ace,Agt,Cxcl16,Dnm3,Wls,Esr1,Cxcl12,Rtp4,Ppy,Magi2,Tac1,Slc9a3r1,Ror2,Atp2a2,Cav2,P2ry1,Gal,Hspa1a,Gna13,Adora1,Pacrg,Fzd7,Adra2a,Gnai1,Homer3,Ramp1,Npy
GO:0021859	pyramidal neuron differentiation	9.06176e-05	-9.30886	10	5	0.0046729	1070	19844	1.31932e+25	Dcx,Unc5d,Atp7a,Slc4a10,Fgfr2
GO:0001823	mesonephros development	9.50327e-05	-9.26129	71	13	0.0121495	1070	19844	1.41821e+65	Fgfr1,Agt,Spry1,Myc,Grem1,Cd44,Gpc3,Ret,Pax2,Cat,Npnt,Fgfr2,Lhx1
GO:0010827	regulation of glucose transport	9.50327e-05	-9.26129	71	13	0.0121495	1070	19844	1.72952e+65	Met,Myc,Ffar3,Slc1a2,Sh2b2,Prkcb,Prkca,Ngfr,Prkcd,Gpc3,Esr1,Ins2,Enpp1
GO:0007010	cytoskeleton organization	9.52142e-05	-9.25938	732	64	0.0598131	1070	19844	18189,109242,24084,434130,208177,69697,286942,665113,93742,227753,107684,19699,12795,19201,192167,108100,56320,21916,21821,24063,22240,56527,101543,73121,18011,101202,22239,11567,75770,319876,16668,56486,80837,16691,14302,72333,22379,18479,23921,114774,13860,104027,320365,12385,11459,69581,11838,27206,20779,76566,16456,22350,320923,77569,432611,218194,75564,380684,19084,26941,140580,245666,20257,…	Nrxn1,Kif24,Tekt2,Ccdc8,Phldb2,Camsap3,Kif19a,Tnik,Pard3,Gsn,Coro2a,Reln,Plk3,Pstpip2,Nlgn1,Baiap2,Dbn1,Tmod1,Ift88,Spry1,Dpysl3,Mast1,Wtip,Fam101a,Neurl1a,Hepacam2,Ugt8a,Avil,Brsk2,Cobll1,Krt18,Gabarap,Rhoj,Krt8,Frk,Palld,Fmnl3,Pak1,Sh2b2,Pawr,Eps8,Synpo,Fry,Ctnna1,Acta1,Rhou,Arc,Nrk,Src,Fam101b,F11r,Ezr,Mtap7d3,Limch1,Dnaic2,Phactr1,Rsph9,Nefh,Prkar1a,Slc9a3r1,Elmo1,Iqsec2,Stmn2,Gapdh
GO:0051338	regulation of transferase activity	9.56931e-05	-9.25436	703	62	0.0579439	1070	19844	11516,14062,11421,11606,19259,58200,18479,27220,20617,14388,26399,14745,381290,100037258,14600,12484,16973,16001,19085,12977,232431,665113,110834,12006,21803,18753,18546,11539,19699,20779,27206,21987,20660,17295,24063,13131,320207,216021,18011,18750,15507,21802,16002,75104,19084,19016,12411,11727,13649,14182,55984,26941,23892,240672,70097,26365,15170,11551,19088,16334,208659,242202	Adcyap1,F2r,Ace,Agt,Ptpn5,Ppp1r1a,Pak1,Cartpt,Snca,Gab1,Map2k6,Lpar1,Atp2b4,Dnajc3,Ghr,Cd24a,Lrp5,Igf1r,Prkar1b,Csf1,Gprc5a,Tnik,Chrna3,Axin2,Tgfb1,Prkcd,Pcp4,Adora1,Reln,Src,Nrk,Tpd52l1,Sorl1,Met,Spry1,Dab1,Pik3r5,Stox1,Neurl1a,Prkca,Hspb1,Tgfa,Igf2,Mmd2,Prkar1a,Pparg,Cbs,Ang,Egfr,Fgfr1,Camkk1,Slc9a3r1,Grem1,Dusp5,Sash1,Ceacam1,Ptpn6,Adra2a,Prkar2b,Ins2,Fam20a,Pde5a
GO:0051339	regulation of lyase activity	9.95366e-05	-9.21499	81	14	0.0130841	1070	19844	1.15161e+74	Adcyap1,Galr1,Adcy1,Crhr1,Taar1,Vipr2,Wfs1,Hpca,Adora2b,Adcy2,Adra2a,Adcy3,Gpr161,Adcy9
GO:0031526	brush border membrane	0.000101895	-9.19157	62	12	0.0110906	1082	20036	5.73941e+59	Tmem27,Ace,Atp7a,Slc9a3r1,Atp8b1,Slc2a2,Prkcb,Pdzk1,Ceacam1,Gna13,Folr1,Slc6a19
GO:0048167	regulation of synaptic plasticity	0.000105166	-9.15997	134	19	0.017757	1070	19844	1.29211e+98	Crhr1,Egr1,Cplx2,Unc13b,Agt,Rasgrf1,Snca,Neurl1a,Fgf14,Calb1,Slc8a3,Kcnn2,Itpr3,Adora1,Reln,Baiap2,Stx3,Nlgn1,Camk2b
GO:0009605	response to external stimulus	0.00010769	-9.13626	1327	103	0.0962617	1070	19844	14062,18189,399558,52639,27220,12424,103988,16531,12767,12286,319504,14745,11541,19064,21942,13637,140570,21333,14063,210801,12484,18441,16510,18186,21803,14281,100689,18606,11539,231655,19699,16728,108100,58809,22295,56320,240913,20348,17295,66102,66848,17035,22337,12051,18750,22169,20315,12810,14127,58235,230972,12411,11810,12814,109032,56489,16870,16691,114249,11421,12561,320405,20511,17341,70…	F2r,Nrxn1,Flrt2,Wipi1,Cartpt,Cck,Gck,Kcnma1,Cxcr4,Cacna1a,Nrcam,Lpar1,Adora2b,Ppy,Tnfrsf9,Efna2,Plxnb2,Tac1,F2rl1,Unc5d,Cd24a,P2ry1,Kcnh1,Nrp1,Tgfb1,Fos,Spon2,Enpp2,Adora1,Oasl1,Reln,L1cam,Baiap2,Rnase4,Cdh23,Dbn1,Adamts4,Sema3c,Met,Cxcl16,Fuca2,Lxn,Vdr,Bcl3,Prkca,Cmpk2,Cxcl12,Coch,Fcer1g,Pvrl1,Arhgef16,Cbs,Apobec1,Col11a1,Sp110,Ikbke,Lhx2,Krt8,Npnt,Ace,Cdh4,Cadps2,Slc1a2,Bhlha15,Cmtm8,Dap,Slc8a1…
GO:0003824	catalytic activity	0.000107723	-9.13595	5146	331	0.310798	1065	19709	93688,114664,103988,329910,11515,22671,271786,18585,16001,286942,665113,14917,20440,18671,109731,217265,217371,27404,14183,19280,53897,26938,66848,93721,229445,12876,14198,72297,67881,12411,14343,225266,78933,80837,140743,72391,11932,12153,394434,106522,382913,70337,17939,20322,246104,225742,70358,233115,16552,12583,16591,18753,66237,622402,18675,65254,13849,94284,13483,54710,27206,57319,16848,14…	Klhl1,Hsd17b11,Gck,Acot11,Adcy9,Rnf112,Galnt13,Pde9a,Igf1r,Kif19a,Tnik,Gucy2c,St6gal1,Abcb1a,Maob,Abca5,Rab40b,Abca8b,Fgfr2,Ptprs,Gal3st1,St6galnac5,Fuca2,Cpn1,Ctso,Cpe,Fhit,B3gnt3,Mdp1,Cbs,Fut1,Klhl14,Agbl4,Rhoj,Rem2,Cdkn3,Atp1b2,Bmp1,Ugt1a9,Pkdcc,Neil2,Iyd,Naga,Sord,Rhbdl3,St8sia5,Steap1,Dpy19l3,Kif12,Cdo1,Kl,Prkcd,Atp6v1g2,Akr1c12,Phex,Dpysl5,Ephx1,Ugt1a6a,Dpp6,Hs3st3b1,Nrk,Smpdl3a,Lfng,Fgfr4,…
GO:2001222	regulation of neuron migration	0.00010815	-9.13199	29	8	0.00747664	1070	19844	1.80962e+42	Nkx6-1,Unc5d,Ptprz1,Flrt2,Zswim6,Cdh1,Reln,Plxnb2
GO:0045742	positive regulation of epidermal growth factor receptor signaling pathway	0.000108371	-9.12995	22	7	0.00654206	1070	19844	1.80111e+34	Neurl1a,Esr1,Agt,Adora1,Adra2a,Tgfa,Hap1
GO:0051924	regulation of calcium ion transport	0.000108953	-9.12459	204	25	0.0233645	1070	19844	1.40621e+126	F2r,Crhr1,Ace,Agt,Snca,Slc8a1,Wfs1,Pawr,Vdr,Fgf14,Cxcr4,Fkbp1b,Cxcl12,Cacna2d3,Glp1r,Cacna1b,Tex101,Cacnb2,Hap1,Cacnb1,Tgfb1,Ffar1,Ptpn6,P2ry12,Homer3
GO:0044298	cell body membrane	0.000109325	-9.12118	29	8	0.00739372	1082	20036	1.65022e+40	Kcnc1,Hpca,Ngfr,Kcnb2,Kcnc2,Kcnd2,Tacr3,Kcnj6
GO:0019222	regulation of metabolic process	0.000109906	-9.11589	5386	344	0.321495	1070	19844	16010,15904,170643,12424,103988,16531,13048,20732,11515,319162,72565,12484,69697,16001,665113,93742,15444,109731,21803,228993,16597,117148,329650,14183,50723,12921,12029,18516,20473,12944,58805,15507,14198,12411,226075,69640,213649,109032,15114,16870,20194,11932,13653,72693,100037258,16591,100182,56222,12390,19698,269389,18753,18053,89867,13386,27206,22350,14186,11977,227120,17869,380839,18230,11…	Igfbp4,Id4,Kirrel,Cck,Gck,Kcnma1,Cux2,Spint1,Adcy9,Hist3h2a,Uaca,Cd24a,Camsap3,Igf1r,Tnik,Pard3,Hpca,Maob,Tgfb1,Slc17a9,Klf12,Necab2,Med12l,Fgfr2,Icosl,Crhr1,Bcl6b,Pbx3,Six3,Crp,Mlxipl,Hspb1,Fhit,Cbs,Glis3,Fam83g,Arhgef19,Sp110,Hap1,Lhx2,S100a10,Atp1b2,Egr1,Zcchc12,Dnajc3,Kl,Akna,Cited4,Cav2,Relb,Tox2,Prkcd,Ngfr,Sec16b,Dlk1,Nrk,Ezr,Fgfr4,Atp7a,Plcl1,Myc,Serpinb1c,Nxn,Ambp,Sct,Ebf3,Pde2a,Gna13,Den…
GO:0052547	regulation of peptidase activity	0.00011182	-9.09862	357	37	0.0345794	1070	19844	5.90831e+190	Fetub,F2r,Bok,Agt,Dap,Cck,Snca,Spint1,Pawr,Rffl,Acvr1c,Uaca,Gsn,Gpc3,Ret,Renbp,Src,Serpini1,Sorl1,Pcolce,Cdh1,Myc,Cyfip2,Serpinb1c,Lxn,Acer2,Ambp,Pparg,Serpina1b,Spock1,Hspa1b,Casp8,Cd44,Spint2,Spock3,Pax2,Perp
GO:0001508	action potential	0.00011416	-9.07791	82	14	0.0130841	1070	19844	1.46176e+74	Gjd2,Cacna1h,Nalcn,Kcnmb2,Cacna1b,Kcnma1,Cacna1a,Scn3b,Kcnc2,Kcnmb4,Kcnd2,Chrnb4,Dpp6,Hcn4
GO:0048839	inner ear development	0.000116991	-9.05341	181	23	0.0214953	1070	19844	6.85882e+118	Cthrc1,Ift88,Cdh1,H2-K1,Kcnma1,Stox1,Slc4a7,Lin7a,Fgfr1,Col11a1,Slc9a3r1,Atp8b1,Slitrk6,Ror2,Ush2a,Hpca,Nrp1,Frzb,Jag2,Pax2,Fgfr2,Igfbp7,Cdh23
GO:0001948	glycoprotein binding	0.000117322	-9.05059	113	17	0.0159624	1065	19709	2.3304e+86	Fbxo27,Egfr,Fgfr1,Cdh1,Serpina1b,Grem1,Cntn1,Tgfb1,Gpc3,Ptprf,Ctsb,Fbxo17,Gyltl1b,Gpc4,Tgfa,Pla2g2d,Slit1
GO:1900077	negative regulation of cellular response to insulin stimulus	0.000117745	-9.04699	37	9	0.00841121	1070	19844	1.90162e+45	Pparg,Prkcb,Kank1,Prkcd,Prkca,Ptprf,Nucb2,Enpp1,Grb14
GO:0051057	positive regulation of small GTPase mediated signal transduction	0.000117745	-9.04699	37	9	0.00841121	1070	19844	1.40621e+45	F2r,F2rl1,Itpkb,Rasgrf1,Csf1,Ngfr,Lpar1,Reln,Mmd2
GO:0030551	cyclic nucleotide binding	0.000119666	-9.0308	37	9	0.0084507	1065	19709	1.90852e+47	Prkar1b,Pde2a,Kcnh1,Fkbp1b,Bves,Prkar2b,Pde5a,Hcn4,Prkar1a
GO:0044306	neuron projection terminus	0.000119754	-9.03007	181	23	0.0212569	1082	20036	1.15161e+117	Adcyap1,Cplx2,Unc13b,Chrm3,Cdh1,Cck,Kcnma1,Snca,Gria4,Esr1,Cdh8,Th,Calb1,Rgs10,Cacna1b,Erc2,Hap1,Ush2a,Kcnc2,Sv2b,Adora1,L1cam,Hcn4
GO:0072521	purine-containing compound metabolic process	0.000120274	-9.02574	280	31	0.028972	1070	19844	1.15162e+166	Adcyap1,Papss2,Slc2a9,Atp7a,Acot7,Nudt7,Gck,Snca,Aldob,Mat1a,Adcy2,Pde1b,Fhit,Adcy9,Npr2,Adcy1,Pde9a,Pde4c,Taar1,Ctns,Gucy2c,Pklr,Khk,Pde2a,Ak5,Tgfb1,Gapdh,Enpp1,Npr1,Pde5a,Adcy3
GO:0032928	regulation of superoxide anion generation	0.000121568	-9.01504	16	6	0.00560748	1070	19844	1.40632e+29	F2rl1,Tgfb1,Prkcd,Egfr,Agt,Crp
GO:0007218	neuropeptide signaling pathway	0.00013061	-8.9433	83	14	0.0130841	1070	19844	1.15161e+71	Adcyap1,Galr1,Tac1,Crhr1,Glp1r,Pdyn,Ecel1,Sstr3,Cartpt,Sstr5,Gipr,Gal,Ppy,Npy
GO:0031226	intrinsic component of plasma membrane	0.000131049	-8.93994	1568	118	0.109057	1082	20036	54216,399558,13599,16531,12737,58802,14745,16508,381290,625098,382571,70546,21942,140570,11515,14600,14063,12484,57278,20607,57249,16440,16510,12804,235281,233081,14734,50934,18606,237847,94229,108015,12521,192167,14183,50723,16502,12921,117591,72413,15245,53313,14802,218756,238271,14127,70357,21802,14803,224022,26564,223604,268345,59049,114249,11932,240888,12561,20511,20541,14406,22038,19126,138…	Pcdh7,Flrt2,Ecel1,Kcnma1,Cldn1,Kcnmb4,Lpar1,Kcnd2,Atp2b4,Slc38a6,Kcnf1,Zdhhc2,Tnfrsf9,Plxnb2,Adcy9,Ghr,F2rl1,Cd24a,Bcam,Sstr3,Gabrq,Itpr3,Kcnh1,Cntfr,Scn3b,Ffar1,Gpc3,Slc7a8,Enpp2,Rtn4rl1,Slc4a10,Chrnb4,Cd82,Nlgn1,Fgfr2,Icosl,Kcnc1,Crhr1,Slc2a9,Kcnmb2,Hhip,Atp2a3,Gria4,Slc4a7,Kcnh5,Fcer1g,Kcnip1,Tgfa,Grid1,Slc7a4,Ror2,Kcnk9,Kcnc2,Slc22a17,Npnt,Atp1b2,Gpr161,Cdh4,Slc1a2,Slc8a1,Gabrg2,Plscr1,Prom1,…
GO:0042383	sarcolemma	0.00013115	-8.93917	136	19	0.0175601	1082	20036	2.23502e+98	Ezr,Slc8a1,Vdr,Col6a3,Esr1,Dtna,Ctsb,Kcnd2,Atp2b4,Slc8a3,Cib2,Fxyd1,Cacna1h,Pde9a,Igf1r,Cacnb1,Kcnn2,Sgcz,Krt8
GO:0003779	actin binding	0.000132642	-8.92785	346	36	0.0338028	1065	19709	9.36881e+189	Klhl1,Ace,Palld,Synpo2,Enc1,Fmnl3,Kcnma1,Pawr,Cxcr4,Synpo,Eps8,Panx1,Ctnna1,Eps8l2,Arc,Hpca,Gsn,Coro2a,Pstpip2,Pacrg,Gc,Ssh3,Dbn1,Myo10,Ezr,Limch1,Tmod1,Myo1d,Phactr1,Sntg1,Avil,Ang,Egfr,Myo1e,Pknox2,Cobll1
GO:0044877	macromolecular complex binding	0.000134706	-8.91242	1442	110	0.103286	1065	19709	23957,14062,76829,232943,29877,109242,11807,16531,224997,18096,13982,54156,14027,50791,14063,94352,69697,16001,319924,238988,286942,22283,54135,107684,14281,11539,16728,620078,14677,53626,56320,17909,12921,20660,21916,17295,18751,12944,66212,107586,327814,16333,19268,13030,12810,14127,11810,56506,13649,71602,109032,19739,16870,56486,59020,16691,114249,18609,13653,76071,18479,382913,20617,20472,16…	Nr0b2,F2r,Dok5,Klc3,Hdgfrp3,Kif24,Apoa2,Kcnma1,Dlgap1,Nkx6-1,Esr1,Egfl6,Evpl,Magi2,F2rl1,Loxl2,Camsap3,Igf1r,Apba1,Erc2,Kif19a,Ush2a,Lsr,Coro2a,Fos,Adora1,L1cam,C130026I21Rik,Gnai1,Insm1,Dbn1,Myo10,Crhr1,Sorl1,Tmod1,Met,Prkcb,Crp,Sec61b,Ovol2,Ppfia2,Ins1,Ptprf,Ctsb,Coch,Fcer1g,Apobec1,Cib2,Egfr,Myo1e,Sp110,Rgs9,Lhx2,Gabarap,Pdzk1,Krt8,Npnt,Pdx1,Egr1,Jakmip1,Pak1,Neil2,Snca,Six2,Lamb1,Panx1,Adcy2,…
GO:0051961	negative regulation of nervous system development	0.000136977	-8.89569	282	31	0.028972	1070	19844	1.15162e+161	Adcyap1,Id4,Sema3c,Sorl1,H2-K1,Dpysl3,Dab1,Dnm3,Six3,Aatk,Kank1,Nkx6-1,Lpar1,Ctnna1,Cntn4,Cpe,Slit1,Cd24a,Spock1,Stmn2,Sema4a,Bcl11a,Nrp1,Tgfb1,Ngfr,Rtn4r,Ptprz1,Rap1gap,Nlgn1,Lingo1,Gpr161
GO:0007613	memory	0.000137676	-8.89061	104	16	0.0149533	1070	19844	2.13331e+82	Tac1,Slc8a3,Adcy1,Crhr1,Glp1r,Egr1,Ctns,Cux2,Itpr3,Rcan2,Cnr1,Th,Reln,Calb1,Igf2,Pde5a
GO:1901565	organonitrogen compound catabolic process	0.000137688	-8.89052	207	25	0.0233645	1070	19844	5.73191e+130	Smpdl3a,Ace,Cda,Gad2,Nudt7,Naga,Cpn1,Aass,Pde1b,Lyve1,Oat,Cpe,Cdo1,Apobec1,Tdo2,Pde9a,Ece1,Pde4c,Tat,Pde2a,Tgfb1,Cd44,Arg2,Enpp2,Pde5a
GO:0044723	single-organism carbohydrate metabolic process	0.00013796	-8.88855	442	43	0.0401869	1070	19844	394434,110095,105651,58200,73068,103988,17939,20322,12286,225742,20447,233115,71336,271786,16973,244416,20440,16548,58250,234515,94284,228366,94229,26938,17869,66848,14555,230163,71780,16333,22239,16002,72297,68947,14343,20701,93961,18770,14378,14433,16334,18609,20442	Ugt1a9,Pygl,Ppp1r3e,Ppp1r1a,Fut11,Gck,Naga,Sord,Cacna1a,St8sia5,St6galnac3,Dpy19l3,Rbks,Galnt13,Lrp5,Ppp1r3b,St6gal1,Khk,Chst11,Inpp4b,Ugt1a6a,Gyltl1b,Slc4a10,St6galnac5,Myc,Fuca2,Gpd1,Aldob,Isyna1,Ins1,Ugt8a,Igf2,B3gnt3,Chst8,Fut1,Serpina1b,B3galt5,Pklr,G6pc2,Gapdh,Ins2,Pdx1,St3gal1
GO:0003013	circulatory system process	0.000138038	-8.88798	295	32	0.0299065	1070	19844	1.40622e+165	F2r,F11r,Ace,Met,Agt,Cartpt,Kcnma1,Slc8a1,Cxcr4,Map2k6,Cnr1,Adora2b,Gch1,Enpep,Tacr3,Pparg,Cbs,Tac1,F2rl1,Glp1r,Lrp5,Ffar3,Ece1,Cacna1b,Pde2a,Tgfb1,Sgcz,Scn3b,Adora1,Npr1,Npy,Src
GO:0046058	cAMP metabolic process	0.000140552	-8.86993	30	8	0.00747664	1070	19844	4.3253e+45	Adcy1,Pde4c,Taar1,Pde2a,Pde1b,Adcy2,Adcy9,Adcy3
[truncated: 8,491 more rows]

## Sheet: aTC1.RNA.KEGG
TermID	Term	Enrichment	logP	Genes in Term	Target Genes in Term	Fraction of Targets in Term	Total Target Genes	Total Genes	Entrez Gene IDs	Gene Symbols
[truncated: 392 more rows]

[truncated: 1 more sheets: aTC1.RNA.GO]
