# Supplementary material for: Alpha TC1 and Beta-TC-6 genomic profiling uncovers both shared and distinct transcriptional regulatory features with their primary islet counterparts
Source: Sci Rep. 2017 Sep 20;7:11959. doi: 10.1038/s41598-017-12335-1 (PMC5607285; doi:10.1038/s41598-017-12335-1)
Supplement: Supplementary file 7 — Supplementary Table S6 [file 41598_2017_12335_MOESM7_ESM.xlsx]

## Sheet: Legend
Supplementary Table S6: Intersection of upregulated genes in human/mouse primary islet cells and mouse islet cell lines. Transcriptome data for human primary beta and alpha islet cells was obtained from Blodgett et al. 2015. Transcriptome data for mouse primary beta and alpha islet cells was obtained from DiGruccio et al. 2016. On each dataset, a differential gene expression analysis was performe…

## Sheet: Common.gene.lists
aTC1.human.alpha.common.genes	aTC1.mouse.alpha.common.genes	mouse.human.alpha.common.genes	aTC1.mouse.and.human.alpha.common.genes	bTC6.human.beta.common.genes	bTC6.mouse.beta.common.genes	mouse.human.beta.common.genes	bTC6.mouse.and.human.beta.common.genes
Avpr1b	Avpr1b	Arx	Avpr1b	Ins2	Ins1	Glp1r	Ins2
Amotl1	Ntn4	Stk32b	Amotl1	Pdx1	Ins2	Hadh	Pdx1
Fam84a	Grb10	Pappa2	Fam84a	Iapp	Pdx1	Mafa	Iapp
Irx2	Cald1	1700025G04Rik	Irx2	Glp1r	Prkar1a	Entpd3	Glp1r
Arx	Sytl2	Irx2	Arx	Igf2	Wipi1	Ppm1e	Igf2
Ppargc1a	Kcnq2	Fev	Ppargc1a	Rasgrf1	Tmem215	P2ry1	Rasgrf1
Fam189a1	Amotl1	Gc	Rgs4	Cdhr1	Iapp	Ins2	Cdhr1
Rgs4	Cx3cl1	Fabp5	Erbb3	Atp2a3	Egfr	Trpm3	Atp2a3
Erbb3	Snhg11	Wipf3	Irx1	Adra2a	Rec8	Pdx1	Adra2a
Irx1	Tesc	Gata6	Sned1	Slc39a8	Glp1r	Cyp2u1	Fras1
Slc41a1	Fam84a	Ptprt	Fev	1810041L15Rik	Kcnip1	Ptpru	Wls
Sned1	Pgm5	Dmd	Higd1a	Fras1	Igf2	Adra2a	Atp8b1
Fev	Kbtbd11	Plin3	Kcnc4	Wls	Rasgrf1	Dgkg	Abca5
Higd1a	Pou3f4	Spats2l	Zfp217	Atp8b1	Cdh4	Gsn	Kcnh1
Kcnc4	Zfp532	Pyroxd2	Zdhhc14	Abca5	Ppp1r1a	Cabp7	P2ry1
Cplx1	Lpl	Adamts18	Sesn3	Kcnh1	Spock1	Gcgr	G6pc2
Zfp217	Ptgfrn	Atcay	Tox3	Unc13b	Adh1	Robo1	Igsf1
Fam135b	Irx2	Sema3e	Sytl5	Dlk1	Krt8	Nptx2	Nfix
Zdhhc14	Mafb	Itpr1	1700025G04Rik	P2ry1	Gabbr2	Rgl1	Sorl1
Tceal5	Peg10	Abcg2	Kcna5	G6pc2	Papss2	Igsf11	Nptx2
Sesn3	Arhgap29	Irx1	Slc38a4	Ildr2	Cdhr1	Rgs16	Mafa
Tox3	Tle6	Gls	Slc7a2	Igsf1	Itpkb	Glis3	Mlxipl
Stard9	Serping1	Csgalnact1	Man2a1	Nfix	Fam83g	Wls	Prkca
Sytl5	Fbp1	Cdo1	Gls	Sorl1	Atp2a3	Sorl1	Hspa12a
Agap1	Sh3bp4	Sytl5	Magi3	Nptx2	Abcc4	Pcsk1	Entpd3
Impa2	Arx	Vegfc	Rab3c	Mafa	Nnat	Tubb2a	St8sia5
1700025G04Rik	Ppargc1a	Adrb1	Ptprt	Mlxipl	Adra2a	Iapp	Dock10
Lmo4	Gcg	Arntl2	Arrdc4	Prkca	Sez6l	Slc2a2	Slc8a1
Ptp4a1	Ppp1r9a	Tm4sf4	Myo1b	Dach2	Sytl4	Prkca	Pcsk1
Kcna5	Kcnk3	Pls3	Osbpl6	Aass	Blnk	Prss23	Apba1
Slc38a4	Rgma	Cpne8	Luzp1	Oxr1	Rims3	Slc35d3	Cdh22
2900011O08Rik	Cap2	Kcnj3	Prkd1	Hspa12a	Npy	Mapt	Insm1
Slc7a2	Stard4	Fxyd3	Smarcd3	Entpd3	Fras1	Tnfaip8	Mnx1
Man2a1	Nrxn2	Ttr	Vegfc	Gad2	Spock2	Prune2	Tmcc3
Gls	Dpp10	Sorbs1	Atcay	St8sia5	Bmp1	Syt13	Pkdcc
Sh3pxd2b	Slc1a5	Slitrk1	Gpr119	Dock10	Ifi30	Elmo1	Tmem150c
Magi3	Rgs4	Kcnh6	Pid1	Slc8a1	Wls	Gm572	Slc4a7
Tnfsf10	Tox	Pid1	Mapk4	Dpysl3	Bace2	Tmem108	Lpin3
Sept9	Thsd7a	Ppp1r3b	Gramd4	Unc5d	Cdh8	Ccnd1	Pard3
Rab3c	Erbb3	Slc38a4	Fam107b	Pcsk1	Reln	Tbc1d4	Nkx6-1
Ptprt	Slc2a3	Zfp217	Ucp2	Apba1	Atp8b1	Socs2	Slc2a2
Arrdc4	Irx1	Gria3	Cryba2	Myo1e	Car10	Kcng3	Igsf11
Crat	Gpr146	Rnase4	Gata6	Cdh22	Abca5	Hapln4	Dcx
Il1r1	Zbtb20	Avpr1b	Pygb	Gria4	Kcnh1	Igf2	Glis3
Myo1b	Hk1	Syde2	Klb	Insm1	Sh3pxd2a	Kcnh1	Phyhip
Osbpl6	Stambpl1	Maoa	Kcnj3	Mnx1	Tes	Dock10	Jakmip1
Luzp1	Ppard	Ptp4a3	Sema3e	Coro2a	Lyve1	Apba1	Cpd
Prkd1	Ifitm2	Higd1a	Ncoa7	Tmcc3	Pbx3	Gad1	Gsn
2017-09-06	B4galnt4	Nsg2	Pyroxd2	Pkdcc	Pak1	Thbd	Slc35d3
Bub1b	Stac2	Samd5	Itpr1	Pcdh7	Gng12	Slc6a9	Hadh
Smarcd3	Zdbf2	Prkd1	Fam57b	Tmem150c	P2ry1	Sspn	Elmo1
Vegfc	Cdca7l	Rhoc	Gria3	Slc4a7	Gch1	Slc9a9	Sec11c
Pfkp	Srgap2	Cryba2	2610020H08Rik	Inpp4b	Ceacam1	Dnajb9	Map2k6
Atcay	Plekha5	Kank1	Ifih1	Klhl1	Nefh	Arhgap18	Entpd7
9230110C19Rik	Irs2	Pcsk2	Zfp467	Lpin3	Dlgap1	Kctd8	Cyp2j6
Naa20	Emp1	Ang	Adora2a	Pard3	Dcaf12l1	Fam171a1	Hapln4
Deptor	Sned1	Rgs4	Serinc5	Nkx6-1	Gapdh	Cdh22	Prkar2b
Aldh1b1	Adamts1	Fam84a	Mpv17l	Mid1	G6pc2	Tnfrsf11a	Tbc1d4
Gpr119	Glcci1	Cyp4f13	Fam126a	Slc2a2	Ffar1	Tspan13	Clint1
Pid1	Mamld1	Afmid	Tiam1	Camkk1	Igsf1	Tmem150c	Kctd8
Mapk4	Fev	Thrb	Dmd	Igsf11	Tat	Dcx	Gjd2
Gramd4	Cend1	Gpr119	Plxna1	Dcx	Nfix	Igsf1	Rcbtb1
Tmem163	Kdm3a	Arrdc4	Ocrl	Chst8	Cbs	Tmed6	Gm572
Fam107b	Arrdc3	Clcn5	Pcsk2	Greb1	Rbm47	Tbc1d24	Atp7a
Cadm4	Higd1a	Adora2a	Fgd1	Tubb2b	Cntn1	Itpr2	Hap1
Psrc1	Arhgef9	Klhl13	Znrf1	Six2	B3gnt3	Rassf8	Dnajb9
Ucp2	Nap1l5	Elf4	Grik5	Glis3	Vstm2l	Xdh	Ptpru
Ndrg2	Rbp4	2610020H08Rik	Stxbp4	Phyhip	Galr1	Tmem2	Tmem108
Pde3b	Kcnc4	Usp27x	Spred3	Tec	Kcnf1	Slc8a1	Tmem144
Fosl2	Zfp217	Ppp2r2b	Entpd6	Esr1	Limch1	Pcsk9	Pir
Cryba2	Dusp10	Galnt13	Ppp4r4	Jakmip1	Ptprs	Lonrf3	Prune2
Bzw1	Nxph1	Slc7a2	Asph	Cpd	Sorl1	Cdk14	Prss23
Cnn3	Stxbp5l	Ncoa7	Agfg1	Gsn	Dpy19l3	Dlg3	Mapt
Camk1	Zdhhc14	Pdk4	Cyp4f13	Grem1	Ret	Raph1	Sft2d2
Gata6	AI597479	Zfp618	Cpt1c	Specc1	Dusp18	Ndrg4	Wars
Pygb	Lix1l	Kl	Fam49b	Slc35d3	Dpp4	Hip1	Ficd
Ldha	Akr1b8	Efnb2	Tpst1	Hadh	Ero1lb	G6pc2	Tubb2a
Gtpbp4	Lpin2	Mpped2	Lpp	Ypel2	Dok5	Exph5	Slc33a1
Irs1	Lrp3	Wwc1	Usp25	Dlg2	Prss53	Atp2a3	Atp1b2
Prlr	Tfpi	Sned1	Agfg2	Elmo1	Slc36a1	Abca3	Lrrc42
Klb	Rpa3	Fgf12	Wasf1	Sec11c	Nptx2	Unc5b	Phactr2
Nde1	Gria2	Col9a2	0610007P14Rik	Nov	Barhl1	Prkar2b	Paqr3
Etv6	Txnrd3	Spred3	Frmd4b	Dnm3	Lrrfip1	Dhrs7	Ift172
Hnf1b	Alms1	Ppargc1a		Map2k6	Rtn4rl1	Dgkd	Ppp2r2c
Astn1	Cntnap1	Znrf1		Rbms1	Chst11	Olfm2	Ube3c
Kcnj3	Zfp445	Mdk		Uchl1	Ttc9	Rps6ka2	Aacs
Sema3e	Upp1	Nrp1		Entpd7	Mafa	Cpd	Wdpcp
Ncoa7	Sesn3	A1cf		Ostc	Perp	Wars	Gpr155
Lzts2	Ubn2	Efna1		Psd3	Tspan6	Pgm1	Tmem2
Hcn3	Fam3c	Osbpl6		Cyp2j6	Hepacam2	Nfix	Elovl4
Irak2	Ptcd3	Serpine2		Fam149a	Mlxipl	Hspb6	Hspa13
Fxyd6	Nfia	Erbb3		Elavl4	Prkca	Acsl1	Hhat
Nenf	Gspt2	Pygb		Casz1	Shisa2	Phyhip	Ppm1e
Pyroxd2	Tox3	Amotl1		Npr2	Cnr1	Atp1b2	Arhgap26
Itpr1	Vamp1	Gab1		Rap2a	Hopx	Nkx6-1	Hip1
Fam57b	Atoh8	Ifih1		Hapln4	Hspa12a	Ubxn10	Eepd1
Slc16a4	Dock11	Cacng4		Prkar2b	Cxcl16	Stbd1	Rassf8
Zfr2	Zfp281	Zfp36		Slco3a1	Slc12a7	Mnx1	Atp8a1
Gcnt2	Ptprd	Zdhhc14		Mro	Dap	Insm1	Aff1
Tmem176a	Mylip	Ocrl		Tbc1d4	Ush2a	Lpin3	Alg9
P4ha2	Hapln1	Ehf		Sobp	Entpd3	Paip2b	Abhd3
A130010J15Rik	Celsr3	Igfbp7		Cbfa2t3	St8sia5	Srxn1	Tram1
Tspan4	Zfp398	Zfp704		Rcbtb2	Dock10	Zfp36l2	Foxo6
Cotl1	Itih2	Sall4		Clint1	B3galt5	Fam105a	Acad11
Bnip1	Foxp1	Osbpl1a		Vat1l	Slc8a1	Glce	Dgkg
Gria3	Plk2	Klf11		Abr	Gpr158	Nfe2l1	Socs2
Dpf1	Irak3	Enpp1		Kctd8	Tgfa	Sncb	Rragd
Pcdh17	Sytl5	Bcar3		Gjd2	Hpgds	Atp8b1	Endod1
Pdk3	Phc3	Klb		Cdk8	Eps8	Gjd2	Slc30a1
2610020H08Rik	Hhatl	Gramd4		Rassf6	Pcsk1	Tmcc3	Tspan13
Clec11a	Zim1	Marcksl1		Rcbtb1	Gm4262	Procr	Rps6ka2
Rapgef4	Wdr26	Serinc5		Abhd4	Ntrk1	Paqr3
Ifih1	Med21	Usp25		Wdr17	Rnf150	Abhd3
Smoc1	Dennd5b	Gpx3		Id4	Prkcb	Mina
Csrp1	Slc4a3	Ppp4r4		Gm572	Apba1	Arhgap26
Hn1	Zfp369	Sash1		Itpr3	Maff	Ppp2r2c
Maged1	Ttll4	Slc40a1		Atp7a	Rhpn2	Cdhr1
Glb1	Ctxn2	Akap12		Tusc1	Fam101b	Rgmb
Zfp467	Zkscan3	Sstr2		Hap1	Cdh22	Cyb5r1
Adora2a	1700025G04Rik	Frmd4b		Edaradd	Insm1	Slc30a1
Serinc5	Tead1	Clstn2		Canx	Myo10	Tmem132b
Bsg	Bahcc1	Sdc2		Cadm1	6430548M08Rik	Pir
Serpinb9	Lrp1	Gm684		Tppp3	Fhdc1	Ets2
Ehd4	Txnip	Itgb1		Dnajb9	Mnx1	Eepd1
Mpv17l	Zbtb26	Lpp		Ptpru	Sorbs2	St8sia5
Fam126a	Grik2	Cacnb2		Adcyap1	Cds1	Acad11
Tiam1	Tmcc1	Dok4		Akap11	Npnt	Endod1
Amot	Ndst4	Cttnbp2nl		Cdk5rap3	Prkar1b	Slc33a1
Dmd	Tbcel	Mapk4		Tmem108	Plk3	Pard3
Haus2	Aplp2	Etl4		Tmem144	Igf1r	Hap1
Scaf4	1700020I14Rik	Plxna1		Pld1	Phactr1	Ankmy2
Plxna1	Pcbp4	Kcnc4		Cd9	Acot11	Map2k6
Il1r2	Iglon5	Atxn7l1		Pir	Lmo7	Tram1
Crtac1	Alcam	Fam89a		Fam102a	Synpr	Ttc39c
Ocrl	Mest	Atp2b4		Ttc5	Scg3	Slc4a7
Plekha2	Epm2aip1	Tpst1		Prune2	Ociad2	Cdkn1a
Nusap1	Zfp397	Klc3		Prss23	Pip4k2a	Atp8a1
Pcsk2	Heg1	Asph		Mapt	Krt7	Isoc1
Fgd1	Klf7	Basp1		Arhgap44	Esrp1	Entpd7
Znrf1	Elk4	Agt		Unc5a	Baiap2	Dlgap4
Grik5	Mex3a	Gnai1		Rasgrf2	Scnn1b	Sgk1
Itgb5	Tsen15	Wdr59		Sft2d2	Nell1	Il17re
Stxbp4	Kcna5	Pak6		Sema4d	Klhl32	Fam159b
Spred3	Rev1	Ambp		Lrrn3	Ipcef1	Ficd
Pmm1	Ssbp2	Myh10		Plcl2	S100a6	Sft2d2
Ccdc141	Zcwpw1	Slc12a5		Wars	Ezr	Mlxipl
Srsf2	Kdm5a	Tubb1		Ficd	Dusp5	Gpsm1
Stk32a	D16Ertd472e	Clmn		Tubb2a	Uaca	Pkdcc
Entpd6	Gm13152	0610010K14Rik		Slc26a2	Skap1	Rragd
H2afy2	Slc38a4	Triobp		Ccpg1	Gucy2c	Hspa12a
Sh3kbp1	2610305D13Rik	Luzp1		Abcc8	Dock5	Scn1b
Tmem9	Syne2	Mov10		Syngr3	Pvrl1	Dse
Ppp4r4	Zfp451	Smarca1		Me1	Tmcc3	Aacs
Tuba1b	Thra	Cpt1c		Slc33a1	Cgref1	Rasgrf1
Asph	Slc7a2	Bambi		Fam155a	Ptprf	Cpeb1
Agfg1	Tmem28	Cnksr3		Arg2	Aim1	Lrrc42
Plekhg3	Cdr2l	Fam107b		Atp1b2	Pkdcc	Rcbtb1
Neurl1b	Zfp941	Spint2		Lrrc42	Hs3st6	Ift172
Cyp4f13	Man2a1	Bik		Phactr2	Sstr3	Elovl4
Hic2	Gls	Ston2		Klhl2	Slc16a6	Txnrd1
Cox6a1	Nop58	Rab3c		Zfp503	Fbxo27	Bhlhe40
Rad54l	Add2	Pxdn		Paqr3	Ugt1a9	Gpr155
Cpt1c	Mars2	Kcnj2		Rnf130	Plscr1	Cebpb
Birc3	Rad9b	Agfg2		Ift172	Cdh1	Clint1
Donson	Cbx3	Tox3		Ppp2r2c	Cd44	Phactr2
Fam49b	Magi3	Man2a1		Ube3c	Cyfip2	Abca5
Tpst1	Zfc3h1	Celsr2		Aacs	Glb1l2	Nupr1
Dgat2	Tia1	Glb1l		Wdpcp	Sec16b	Jakmip1
Ak1	Zfp395	Vps37d		Gpr155	Avil	Xpot
Lpp	Wdr77	Samd4		Cables1	Tmem150c	Hhat
Itpk1	0610030E20Rik	Col27a1		Rab31	Gcnt1	Lancl1
Usp25	Mical3	Nhsl1		Tmem2	Ptprm	Hspa13
Ubap2	Krba1	Rcn3		Elovl4	Chrm3	Eno2
Agfg2	Ralgps2	Mat1a		Mis12	Cryl1	Foxo6
Wasf1	Rab3c	Pls1		Hspa13	Hcn4	Ube3c
0610007P14Rik	Ankrd49	Adcy3		Hhat	Trpm5	Cldn12
Snrpb	9830147E19Rik	Kcna5		Tle1	Opn3	Galnt10
Frmd4b	Galnt7	Tmem86b		Mettl6	Asah1	Nqo1
Mvd	Ptprt	Ptpn13		Prkacb	Slc4a7	Psat1
St7	Dnajc12	Cblb		Ppm1e	Gpa33	Farp2
5031439G07Rik	Zfp956	Pbx1		Susd4	Sntg1	Tmem144
Txndc12	Qser1	Ldhd		Cc2d1b	Slc4a10	Alg9
Fam102b	Bbs12	Grik5		Plcb4	Loxl2	Pgrmc2
Uqcr10	Diexf	Fgd1		Rab12	Fkbp1b	Usp1
	Bmpr2	Lhpp		1700112E06Rik	Lpin3	Mtap
	Shank3	Tm4sf1		Arhgap26	Pard3	Aff1
	Kras	Fam126a		Hip1	Pard3b	Cyp2j6
	Sema6d	Smarca2		Bmf	Nkx6-1	Piga
	Alyref2	Rfx6		Eepd1	Capn1	Fras1
	Zfp266	Kctd3		Exoc1	Bhlha15	Atp7a
	Ivns1abp	Entpd6		Rhod	Adora1	6030419C18Rik
	Zfp770	Magi3		Rassf8	Sqrdl	Sec11c
	Cacng7	Serpind1		Otud3	Ovol2	Wdpcp
	Vopp1	Zfp467		Ctnna2	Slc2a2
	Nbeal1	0610007P14Rik		Camk1d	Pparg
	Reep1	Sesn3		Atp8a1	Esyt1
	Arrdc4	Smarcd3		Aff1	Akr1c12
	Ahctf1	Fam57b		Egr1	Adcy9
	Ubp1	Myo1b		Fut8	Rgag4
	Wnk1	Slc7a8		Alg9	Enc1
	Fkbp3	Tiam1		Abhd3	2610524H06Rik
	Npl	Prdx2		Tram1	Abcb4
	Ccdc77	Stxbp4		Vav3	Igsf11
	Zfp651	Reep3		Prph	Slc7a4
	Myo1b	Tbl1x		Plekhh2	Cartpt
	Mkln1	Arnt2		Slc6a6	Kcnmb2
	Sox12	Wasf1		Akt3	Otud7a
	Osbpl6	Fam167a		Casr	Cib2
	Luzp1	4930452B06Rik		Foxo6	Dcx
	Nvl	Ephb2		Acad11	Hsd17b11
	Prkd1	Myof		Tgfbr1	L1cam
	Ccdc114	Ap1s2		Dgkg	Gck
	Col1a2	Mpv17l		Pacsin3	Arsg
	Iqsec1	Apobec3		Socs2	Akr1c13
	Kcnip3	Agfg1		Hdac9	Gabarap
	Smarcd3	Itm2b		Fat1	Fam151a
	Mios	Fam49b		Acadsb	Ehhadh
	Prpf40b	Ucp2		Prkx	Pstpip2
	Mdn1	Mbip		Nin	Neil2
	Tra2a	Kdelr3		Rragd	Slc6a19
	Chst10			Hsdl1	Lhx1
	Ncoa2			Rimkla	Gstm1
	Asap2			Atp11a	Rprml
	Rbm6			Asap1	Fzd7
	Vegfc			Slc39a14	Tmem229b
	Sema4c			Lims1	Cntfr
	Trnt1			Tbc1d22a	Lrp10
	Pign			Cdkl2	Cyp4v3
	Atcay			Endod1	Ptpn6
	Mre11a			Robo2	Jag2
	Luc7l2			Slc30a1	Vash1
	Adcy6			Mgat4a	Glis3
	Zfp317			Chm	Marveld3
	Ppp4r2			Ccdc96	Phyhip
	Arid5b			Cxadr	Ildr1
	Col20a1			Tspan13	Tm9sf1
	Rmnd5a			Me3	Zdhhc2
	Mbd5			Rps6ka2	Vps53
	Tnrc6b			Nlk	Ephx1
	Adss			Tnfaip3	Pnp
	Abhd14a			A830010M20Rik	Tcn2
	Plec			Fos	Whrn
	Zfp800			Tmem64	Naga
	Mttp			Dusp19	F2rl1
	Lrp6				Rcan2
	Ptch1				Jakmip1
	Map4k4				Cdh7
	Usp21				Ak5
	R3hdm1				Magt1
	Arntl				Rasd2
	Casp2				Ece1
	Gng2				Cpne4
	Tmem194				Slc35b1
	Ino80d				Zfp92
	Kbtbd2				Slitrk6
	Gpr119				Atp4a
	Orc4				Frzb
	Pid1				Gpr137b-ps
	Dcaf6				Spc25
	Mfsd4				Cpd
	Syngap1				Pag1
	Aoc2				Gsn
	Atn1				Pxk
	Snx21				Hexa
	Mapk4				Ppapdc2
	Dock6				Yipf1
	Hlf				Bok
	Ctbp2				Rnaseh2b
	Pgbd5				Flcn
	Zranb3				Fuca2
	Kcnc3				Thsd4
	Gramd4				Bcl2l2
	Zbtb6				Jam2
	Hmgn5				Sertad4
	Baz2a				Chn1
	Bcl2l11				Sema3c
	A430035B10Rik				Dsc2
	Mgat5				Slc35d3
	Nudt11				Hadh
	Fnbp4				Tmem164
	Qtrtd1				Ift20
	Smg1				Wdr1
	Mdm4				Creb3
	Arhgap23				Sfmbt1
	Fam107b				Rab17
	Ing3				Traf5
	Crebzf				Pdyn
	Olfm1				Tmem55b
	Ucp2				Elmo1
	Zfp871				Snca
	Hmgn1				Ust
	Mycbp				Wfs1
	Bcl2				Sec11c
	Dync2h1				Lrp5
	Dclre1b				Tor3a
	Slc4a8				Tmod1
	Usp40				Blmh
	Tceb1				Derl2
	Kdelc1				Slco1a6
	Zbtb4				Mmp15
	Kctd17				Frmd5
	Rbm15				Uso1
	Cdk13				Actn1
	Pou2f1				Acly
	Zc3h6				Cobll1
	Bbx				Spint1
	Cdk12				Serpinb6a
	Cryba2				Pmepa1
	Mfsd7b				Tbc1d8
	Fam43a				Cd82
	Cdc42ep3				Dennd4c
	3110062M04Rik				Pip5k1b
	Fbxo41				Atox1
	Guca1a				Ffar3
	Tpp2				Aldh3a2
	Zeb1				Map2k6
	Snrpf				Flnb
	Yod1				Slc9a3r2
	Dusp11				Zcchc12
	Zkscan2				Mdp1
	Fam76b				Nckap5
	Sgce				Erp29
	Ank3				S100a10
	Zyx				Adora2b
	Etv1				C2cd2l
	Dmxl1				Dhrs1
	Setd2				Brsk2
	Luc7l				Bex2
	Amt				Dusp14
	Nlgn2				Nxn
	Fhl1				Arhgdig
	Ept1				Chgb
	Mkx				Entpd7
	Agk				Sdc3
	Slc7a6				Daam1
	Dusp26				Gcat
	Cep57				Osbpl3
	Fam118a				Elovl5
	Klhl24				Aig1
	Smad9				Ndfip2
	Dclk2				Csf1
	Zscan18				Uap1l1
	Ankrd6				Tapbp
	Zc3h11a				Syce2
	Mllt6				Rhoj
	Cited1				Tm9sf2
	Setbp1				Tceal3
	Gata6				Scd3
	Dennd2a				Copb2
	Zfp280b				Gusb
	Pygb				Man2b1
	Vps13b				Nrxn1
	Unc80				Ghr
	Hipk1				Sqstm1
	Phf21a				Ccdc30
	Ltbp3				Amz1
	Pde4d				Nfkb2
	Bnip2				Th
	Ppp1r12b				Sgcz
	Tmcc2				Tmco3
	Trp53inp1				Ctns
	Ptpn4				Nup93
	Brwd1				Bcl6b
	Rad18				Man2b2
	Stx16				Erc2
	Ksr2				Kif19a
	Klb				Srpr
	Ptprk				Xk
	Rccd1				Lrrn2
	Ralgapa1				Cyp2j6
	Fam53c				Hspa8
	Gar1				Vipr2
	Smarcad1				Iqgap1
	Yeats2				Camk2n1
	Nav1				Ica1l
	Setd7				Atp6ap2
	Dstyk				Crb3
	St3gal6				Arhgap24
	Arhgef25				Hpcal1
	Ncapd2				P2ry12
	Rabgap1l				Dnajb11
	Gm608				Dhrs4
	Adat1				Vsnl1
	Cdc42bpa				Hapln4
	Msi1				Fam92b
	Ppdpf				Nucb2
	Nipbl				Psmb5
	Carf				Selk
	4632427E13Rik				Alg2
	Kcnj3				Prkar2b
	Sema3e				Akr1c14
	Tcerg1				Cited4
	B4galt6				Mras
	Herc6				Dagla
	Lamc1				Srd5a3
	Setdb1				Abhd6
	Mxi1				St3gal1
	Ncoa7				Khk
	Rhbdf1				Slc18a1
	Ttf1				Scel
	Zfp169				Taar1
	Sphkap				B9d1
	Ypel4				Tbc1d4
	Mllt10				Abtb2
	Mbd4				Ndel1
	Nefm				Atp1b3
	Uevld				Rgs10
	Nr2c2				Angpt2
	Ier5l				Pnmal1
	Mlh1				Abcd3
	Prox1				Atp2a2
	Taf1d				Rap1gap2
	Zfp329				Scarb2
	Wasf3				Gm5860
	BC025920				Krt18
	Sim1				Clstn1
	Gcnt4				Gga2
	Pkd1				Fut1
	Rb1cc1				Galk2
	Snrpd3				Svip
	Plod2				St5
	Ccdc159				Por
	Cyp2d22				Tjp2
	E2f3				Anks4b
	Exosc8				Mxra8
	Tle2				Rnf182
	Chd1				Clint1
	Ip6k1				Myadm
	Rif1				Tmem214
	Lgr4				Kctd8
	Rfxap				Dusp4
	2810474O19Rik				Podxl2
	Dennd5a				Tnfrsf9
	2810410L24Rik				Plch1
	Papd7				Lrrc16b
	Mtx3				Derl1
	Agbl3				Rgs3
	Hexdc				Enpp5
	Clk1				Ovca2
	Map3k15				Gjd2
	Zfpm1				Rmnd5b
	Zfp148				Rcbtb1
	Sesn1				Hyou1
	Herc3				Rps8
	Rad52				Creld2
	2610035D17Rik				Fbxo16
	Klf3				Serpini1
	Pyroxd2				Mpdu1
	Creb1				C1qa
	Itpr1				Tmem184a
	Apod				Hddc2
	Cd81				Hist1h1c
	Ror1				2210016L21Rik
	Ank				Fam117a
	Zfp26				P2ry6
	Urb1				Dio1
	Fam57b				F8a
	Calca				Clta
	Gabpb2				Nudt7
	Cep68				Slc25a35
	Cep57l1				Svil
	Atl3				Lipa
	Spef1				Stox1
	D230025D16Rik				Irf7
	Cbx5				Cpm
	Ttbk2				Pde5a
	Rprd2				Gm572
	Zfp236				Gsdmd
	Cramp1l				Osbpl10
	Kif5a				Arf1
	Atrip				Kif13b
	Nova2				Eaf1
	Znrf3				Atp7a
	Zfp110				Ehd1
	Jmy				Bex4
	Ehmt1				Cdc42se2
	1810032O08Rik				Hap1
	Tanc1				Gpr45
	Dzip3				Gosr2
	Gpatch8				Mia2
	Nedd4l				Bap1
	Ttbk1				Qdpr
	Apold1				Tle3
	Mettl8				Arfgap3
	Cep152				Tshz1
	Ppid				Armc5
	Dedd				Rnf186
	AI661453				Pvrl3
	Iws1				Pdhb
	Sema4g				Tmem97
	Csf2ra				Chga
	Chd2				Arxes1
	Hnrnpa0				Prkag2
	Fbxl12				Sdf2l1
	Fubp1				Hip1r
	Plekho1				Surf4
	Foxn3				Decr1
	Ccdc50				Galnt9
	Arl4c				Gng4
	Zcchc3				Dlgap3
	Zfp334				Insrr
	Ppp1r26				Tbc1d9
	Eif1b				Dhdds
	Fbf1				Cln6
	Birc6				Bmp2k
	Iqcb1				Snx8
	Dclre1c				Chd5
	Cbx7				Crybb3
	Zfp760				Gm5069
	Pde7a				Tubb3
	Rbm33				Prom1
	Scai				Dnajc15
	App				Pwwp2b
	Hccs				Flot1
	Spopl				Iah1
	Entpd5				Oasl1
	Pdss1				Mcfd2
	Klhl20				1700123O20Rik
	Gpsm2				Tbc1d1
	Tbc1d2b				Dnajb9
	Tmeff1				Ptpru
	Casd1				Acta1
	Rsph1				Stxbp6
	Rfx5				Col16a1
	Gramd1a				Ankrd54
	Zfp160				Tssc4
	Brd3				Cnnm1
	Rbm12				Jak1
	1700037H04Rik				Selm
	2210018M11Rik				Erp44
	Clcn2				Tnfrsf23
	Samhd1				Enpep
	Nfat5				Snap47
	Hes1				Myc
	Poli				Tpd52l1
	Btbd7				BC004004
	Zfp661				Cxx1a
	Polg				Frrs1
	Idi1				Csn3
	Zfp7				Ppp2ca
	Zc3h12b				Calr
	2810403A07Rik				Gpd1
	Frs2				Aff2
	Glrb				Rchy1
	Pcf11				Grn
	Rexo1				Prps1
	Rybp				Tmc7
	Pnn				Tmem108
	Acrbp				Tmem144
	Zfp948				Cmpk1
	Fbxo28				Stx18
	Sp4				Cat
	Fnbp1				Coro1b
	Rufy2				Dpagt1
	Osgepl1				Cttnbp2
	Tbl1xr1				Cib1
	Snai2				Kcnma1
	9930021J03Rik				Scpep1
	Slc12a6				Syvn1
	Etohi1				Zdhhc22
	Srrm2				Rnaset2b
	Akap8				Pccb
	Polr3gl				H13
	Guf1				Agbl4
	Zfp458				Cope
	Pcyox1l				Chmp6
	Gria3				Pigs
	Wdr5b				Atp6v0d1
	Clk3				Src
	Vars2				Pdia6
	Etv3				Ngfrap1
	Skp2				Scg2
	Zfx				Cgrrf1
	Srsf1				Pir
	3632451O06Rik				Susd1
	Tshz3				Gns
	Cep350				Ghdc
	Fbxo30				Sirpa
	Zfp101				Elp3
	Edil3				Ccnd3
	Ing1				Kdelr2
	Raf1				Kcnab3
	Efnb1				R3hcc1
	Cep170				Akna
	Tubb4a				Ppm1h
	Nfyb				Cltc
	Rab11fip2				Cd63
	Ttc14				Gramd1c
	Gm5595				Wwp2
	Ppox				Osbp
	R74862				Fam195b
	Fgfr1op				Ttyh2
	Spred1				Rpn2
	Lhfpl2				Pgm3
	Rrnad1				Prune2
	Erbb2ip				Slc44a1
	Rbm5				Alox5ap
	Acvr2b				Atp6v0b
	Tnrc6a				Rhbdl2
	Actr5				Scamp2
	Rc3h1				Mettl7a1
	Glo1				Ppapdc1b
	Ppt2				Il11ra1
	B4galt3				Ogdhl
	Luc7l3				Pigh
	Ercc5				Ctage5
	Nup107				Hmox2
	Rbm25				Syt5
	Fam193b				Slc44a3
	Sybu				Syp
	Slco4a1				Sar1b
	Rell2				Pqlc2
	Pdcl3				Prss23
	Fam168a				Fam19a5
	Ubxn7				Stim1
	Dst				Def8
	Ahdc1				Rogdi
	Rbfox2				Mapt
	Vps13a				Vapb
	Slc25a27				Pelp1
	Zfp788				Clptm1l
	Fam199x				Rassf4
	2610020H08Rik				Ap1b1
	Mapkbp1				Nnt
	Rfx7				4930550C14Rik
	Rtkn				Slc31a1
	Son				Sft2d2
	Tctex1d2				2210016F16Rik
	Zfp248				Neu1
	Zbtb37				Ech1
	B630005N14Rik				Herpud1
	Elf2				Rab6b
	Mtr				Slc35c2
	Zbtb10				1500009L16Rik
	Trim24				Synpo
	Zfp942				Rab25
	Eef1a2				Tmem189
	Tars2				Rundc3b
	Map3k5				Ldoc1l
	Nit2				Spcs2
	Hspa1l				Cdr2
	Dcp1b				Scyl1
	Zfp292				Hectd3
	Tmem170b				Bpnt1
	Med1				Ormdl2
	Rbm41				Sult2b1
	Ifih1				Ppp1r3d
	Pura				5530401A14Rik
	Wars2				Serp1
	Gan				Tmem106a
	Baiap2l1				Erlec1
	Zfp280c				Lrfn4
	Hnrnpu				Gnptg
	Dcaf5				Snx19
	Setd5				Panx1
	Hmgxb4				Lrrc59
	9430015G10Rik				Asl
	Sestd1				Lypla2
	Tmed1				Hist1h2bc
	Arvcf				Aagab
	Zfp81				H6pd
	Tnr				Gadd45gip1
	Aldh6a1				Plod1
	Metap1d				Fuca1
	Gin1				Slc37a4
	Ythdc2				Col4a1
	Zfp955a				Fam110b
	Rsf1				Fam46a
	Dip2a				Wdr35
	Myl12a				Atp6v1d
	Zfp454				Cog8
	Asxl1				Coro2b
	Clk2				Lamp1
	Snapc3				Ampd2
	Ipo11				Stk35
	Lrrc8b				Wars
	Zfp467				Idua
	Pcmtd2				Slc9a7
	Adora2a				Sirt2
	Gatad2b				Samd12
	Serinc5				Mt1
	Zc3h4				Adam32
	Sp1				Trnp1
	Atf7ip				Ficd
	Capza1				Cog4
	Arid2				Mgat1
	Cnot7				Srprb
	Zfp382				Ubb
	Kctd18				Scamp5
	Mthfsd				Hes6
	Calr3				Pdxdc1
	Trove2				Pitpna
	Nfkbid				Wsb2
	Asf1a				Nbas
	Tcp11l2				Rffl
	Map3k2				Brms1
	Chd6				Mboat2
	9430038I01Rik				Mea1
	Ing4				Hspa5
	Josd2				Cntrob
	Phkg2				Tubb2a
	2610015P09Rik				Tmed2
	Hs6st1				Rab4a
	Lin9				Cox7a2l
	Pmf1				Tm2d2
	Fbxl20				Reep5
	Zfp40				Mcoln1
	Zfp955b				Abhd16a
	Mapk8ip3				Srebf1
	Zcchc18				Bre
	Cep97				Dpcd
	Rbm27				Slc35e4
	Mex3c				Abat
	Prrt1				Golph3
	Zfp60				Aco1
	Crlf3				Tpd52
	Fem1c				Sgsh
	Pik3ip1				Gm10941
	Malt1				Cox6a2
	Clstn3				Tmbim6
	Rgl2				Dpp7
	Paip2				Timm22
	Zfp260				Enpp2
	Pcnt				Minpp1
	Rtf1				Amfr
	Ppp1r12a				Aqp11
	Gm12216				Cln5
	Tnks1bp1				D15Ertd621e
	Ift80				Atp6v0a2
	Mpv17l				Eif2b4
	Rttn				Dhrs7b
	Ythdc1				Stmn3
	Ash1l				Chmp7
	Nbeal2				Abcg1
	Arhgap6				BC017158
	Atf7				Copz2
	Tada1				Gpr108
	Pnpt1				0610040J01Rik
	Cstf3				Tmem56
	Tsc22d4				Atp6v1b2
	Rlf				Htatip2
	Fam126a				Zmpste24
	Arid4a				Ncald
	Rsbn1				Nudt16l1
	Dcaf17				Tmem38b
	Mga				Rab3b
	3110001I22Rik				Dtx2
	Arnt				Hist1h4i
	Dnajb4				Tbc1d19
	Mfhas1				Tspan5
	Zfp740				Steap1
	Bdp1				Mmgt2
	Reep2				Cda
	Nr6a1				Yif1b
	BC052040				Hmbs
	Isl1				BC022687
	Msi2				Pcca
	Tiam1				Cdipt
	Zfp612				Fam50a
	Myef2				Sgpl1
	Arid4b				Sdcbp2
	Mesdc2				Pigk
	Samd14				Dusp23
	Pogz				Mpp3
	Mad2l1				Etv5
	Homer1				Slc33a1
	E130308A19Rik				Psmc2
	Ube2l6				Tmem110
	1810022K09Rik				Atp6v1c1
	Zfp386				Mfsd11
	Atp5sl				Ufm1
	Mcts1				Prps2
	Btbd1				2810428I15Rik
	Srrm1				Prcp
	Slc39a10				Rfk
	Dmd				Atp1b2
	Map3k3				Kcnn1
	Upf2				Lrrc42
	Jmjd1c				Phactr2
	Arl6ip6				Gtf3a
	Zfp799				C2cd4b
	Rcor3				Chrm4
	Kdm5b				Ern1
	Stk3				Zfp330
	Lrch3				Alg1
	Fryl				Tagln2
	Ncor2				Nbl1
	Dek				Syngr1
	Ccnt2				Paqr3
	Ccdc39				Slc35f5
	Rims2				Cars
	Ap4e1				Gmpr
	Plxna1				Habp4
	Alkbh1				Unc45a
	S100pbp				Fam134c
	Ggct				Yif1a
	Hnrnpa2b1				Cnp
	Rbbp6				Xpnpep1
	Tceb3				Sel1l
	Zfp873				Ipo5
	Zfp606				Dnaic2
	Ocrl				Snx30
	Gm5577				Ap1s1
	Ggnbp1				Degs1
	Zfp109				Fkbp11
	Blm				Mrgpre
	Nsdhl				Ift172
	Adnp				Nsf
	Slc24a5				C2cd4c
	Fam65a				Ppp2r2c
	Prkaa2				Ube3c
	Skil				Cnpy2
	Cflar				Tm2d1
	Pdp1				Taldo1
	Nktr				Suox
	Eif2ak4				Carkd
	Kdm3b				Edem1
	Zfp143				1110008P14Rik
	1700040L02Rik				Mcm5
	Rcor1				Arxes2
	Prr12				Golim4
	Mitd1				Aacs
	Spats2				Wdpcp
	Dpm1				Hmox1
	Zfp882				Ptpn11
	Scn8a				Lhfpl4
	Mapk1ip1				Tbcd
	Zfp639				Oxnad1
	Osbpl11				Fam122a
	Spag9				Txndc16
	Dot1l				Mns1
	Btbd3				Vps35
	Papolg				Yipf3
	Tiparp				Tacc2
	Hnrnph3				Pclo
	Kif3c				Gne
	Rps13				Lonp2
	Arhgef40				Gak
	Zfp951				Abhd15
	D3Ertd254e				Asna1
	Pcsk2				Plin2
	Dido1				Gpr155
	Setd8				Gmppb
	Epc2				Fam3a
	Zcchc14				Rhov
	Olfm3				Rhoq
	Zfp384				Gnpnat1
	Ccdc136				Tmem2
	Cpeb3				Gorasp2
	Mphosph6				Nfkbib
	Zfp945				Anxa11
	D930015E06Rik				Helq
	Slmo2				Klc2
	Rock1				Inpp5f
	2700049A03Rik				Rnls
	Fam173b				Elovl4
	Setd4				Gstp1
	Smchd1				Ireb2
	Zfp709				Tmem19
	Pstk				Ctsd
	Efcab2				Dnajc10
	Fgd1				Gnpda1
	Dync1i1				Hspa13
	Gm648				Pck2
	Asxl2				Glul
	Smc6				Trim41
	Spg20				Hhat
	Akap7				Vti1b
	Trim33				Tmem208
	Znrf1				Slc39a7
	Nudt10				Acsf3
	Kdm2a				Rab3a
	Rasa1				Fam160a1
	Ankrd17				Ptrh2
	Thbs3				Atp6v1g1
	A930017M01Rik				Ubac2
	Grik5				Galc
	Rsbn1l				Ykt6
	Wnk2				Dfna5
	Stxbp4				Man1a
	Kif22				Dand5
	2700038G22Rik				Ppm1e
	Trim59				Npr1
	Kit				Chpf2
	Sugp2				Blcap
	2900026A02Rik				Pgd
	Ikzf5				Atg4a
	Spred3				Mpi
	D130040H23Rik				Bccip
	Fancl				Mt3
	Pms2				Poll
	Jarid2				Diablo
	Zswim3				Usp30
	Kin				Peli3
	Hus1				Prrg2
	Ylpm1				P4hb
	Gpbp1				Cnpy3
	4930503L19Rik				Slc22a23
	Cdan1				Lmo1
	Msl2				Chchd1
	Cdkn1b				Cyb561d1
	Dock7				Ethe1
	Hnrnpa1				Cabp1
	Tlk2				Arhgap26
	Zfp850				Lima1
	Syt11				Hip1
	Med13l				Slc35a2
	Cenpc1				Aatf
	Krt10				Psmd11
	Ccdc142				Ube2cbp
	Usp24				A530058N18Rik
	Zc3h7a				Clcn7
	Klhl18				Tmem219
	Katnal1				Cxcr4
	Pds5a				Cln3
	Zfp74				Eepd1
	Lmbr1l				Msra
	3110057O12Rik				Ap3b2
	Prpf39				Amdhd2
	Rfwd2				Gltp
	2410002F23Rik				Smarcd2
	Snrnp70				Fbxo7
	Prpf38b				Pip4k2c
	Srgap3				Yipf5
	Cbl				Rassf2
	Arhgap33				Aars
	Zfp932				Atf6b
	Mynn				Tbc1d2
	Zfp748				Cstb
	Entpd6				Sptlc1
	Ccdc138				Pofut2
	Lpcat4				Prkce
	Ino80				Acox3
	Hmgb3				Tmem218
	B3gntl1				Rassf8
	Hnrnpr				Papss1
	Celf2				Parvb
	Ccnl2				Spg21
	Plekhn1				Gdf11
	Zfp939				Zdhhc6
	Atr				Sys1
	Npat				Fcer1g
	Pan2				Lrrc8d
	Wipf2				Cd164
	Zfp229				Rnf185
	Zfp407				Mocs2
	Spin4				Cyp4f16
	Dusp1				Pla2g15
	Tnfrsf14				Tmem109
	2700097O09Rik				Mlx
	Gm15800				Osgin1
	Ttll5				Prdx3
	Nudt21				Dopey2
	B4galt1				Lpcat3
	Tmsb15b2				Cmbl
	Prpf18				Epn1
	Mesdc1				Sdk2
	Mrps10				Gnl3l
	Cnot2				Nipal3
	Dhfr				Extl2
	Elmod1				Ada
	Top3b				Tfrc
	Slc41a2				Aurkaip1
	2410089E03Rik				Siae
	Zdhhc1				Prkcsh
	Anp32a				Magi1
	Rnpc3				Ttc7
	Acvr1b				Mt2
	Ctsz				E430025E21Rik
	Mum1				Fhad1
	Usp34				9130023H24Rik
	Smc5				Atp8a1
	Pgrmc1				Snx17
	Msl1				Bysl
	Mum1l1				Osbpl5
	Fus				G6pdx
	Ube2i				Csdc2
	Lrig2				Lman1
	Mbtd1				Pqbp1
	Ppp4r4				Aff1
	Zfp563				Stard3nl
	Ralgps1				Fgfbp3
	Celf1				Rce1
	Cpsf6				Fbxo2
	Cbfa2t2				Ostm1
	Asph				Nudt22
	Prdm10				Uqcrq
	Agfg1				Trpm2
	Mier3				Morc4
	Slc25a33				Ric8
	Wbscr27				Snapc2
	Mtmr12				Setd3
	Slk				Sil1
	Obsl1				Slc38a7
	6330408A02Rik				Lrrc24
	Myt1l				Rab5c
	Adam23				Sergef
	Scd1				Scamp3
	Plagl2				Chrnb2
	Sox4				Gstm2
	Ptpn3				Rab3d
	Ssb				Chst12
	Dennd1b				Fbxo9
	Ammecr1l				Paxip1
	Maf1				Zfp622
	Mmaa				Snd1
	Stx1a				Gnaz
	Hexim2				Bcap31
	G2e3				Prkab1
	Zfp442				Nek6
	Gltscr1				Copa
	Nol9				Bscl2
	Cyp4f13				Trabd
	Pcsk1n				Angel1
	Exoc6				Ube2g2
	Aasdh				Rps6ka4
	Dcp2				Kdelr1
	Lcor				Ggt7
	Slc38a5				Mib2
	Thoc2				Sec61a1
	Fam133b				Hlcs
	Ankrd16				Rnf141
	Pds5b				Gla
	Ube2n				Alg9
	Srsf10				Slc20a2
	1700049G17Rik				Znfx1
	Gatsl2				Ubxn8
	Zfp599				Ttll1
	Ppfia3				Arhgdia
	Arhgap39				Ndufa11
	Stx4a				Ube2a
	Gstm7				Chac1
	Lars2				Mus81
	Acap3				Ndufb8
	Phtf1				Slc35e1
	Plekha1				Tmem62
	3110045C21Rik				Pycr2
	Gstz1				Ap3d1
	Mospd1				Slc5a6
	Akap17b				2200002J24Rik
	Casp6				Mtif3
	Psip1				Trp53i13
	Clasrp				Dhx32
	Zc3h8				Abhd3
	Ndor1				Fbxo6
	Snhg1				Pex14
	Zfp780b				Letm1
	Msh6				Tmem199
	Ccdc88a				Tram1
	Zfp949				Dcxr
	Wdtc1				Sec23b
	Stk38l				Ost4
	Tpcn2				Mvp
	Trerf1				Cyb5r4
	Tcea2				Eif2ak1
	Ctr9				Gdpd1
	Smek1				Gsdma
	Uhrf2				Ikzf3
	Cpt1c				Slc30a5
	Nbea				Dtnbp1
	Peg3				Zmat5
	Zfp943				Fads1
	Ctdsp2				Stard3
	Zfp408				Stam2
	Gabpb1				Slc7a3
	Mecp2				Usp46
	Glmn				Rnf19b
	Chl1				Preb
	Wdr19				Mgat2
	Zfp668				Glt1d1
	Cit				Vps37b
	4931406P16Rik				Med8
	Ldlrad3				Foxo6
	Fcho2				Klhl8
	Senp8				Fam132a
	Far1				Fam134b
	Taf4a				Acad11
	Dnase1				Ttpal
	Fam49b				2310011J03Rik
	Cand2				Rnf10
	Trim2				Dnajc16
	1700029I15Rik				Psmc4
	Mier1				Ctsf
	Cbfb				Vac14
	Vezf1				Fabp3
	Rictor				Slc50a1
	Ccar1				Fitm2
	Senp7				Fam129b
	Igsf21				Gaa
	Ccnl1				Stx7
	Tpst1				Ssfa2
	Dsel				Acsl5
	Gm527				Tmem104
	Cdk19				Med16
	Dennd1a				Eef2k
	Nfasc				Hgs
	Trim12a				Nr1h3
	Zbtb44				Hs1bp3
	Rbmx2				Actr3b
	Ikbip				Ramp2
	Cox17				AI413582
	Ndn				Plcxd1
	Zfp605				Ext1
	Thoc1				Psmf1
	Foxo4				Jmjd8
	Patz1				Gtf2b
	Trmt1				Idh1
	2210404O09Rik				St3gal3
	Haus6				Ercc3
	Zcchc8				Soat1
	Lpp				Sepw1
	Klf4				Dgkg
	Usp25				Slc6a8
	Tmem201				Pola2
	Cir1				Coro7
	Slc16a3				Ctnnbip1
	Tatdn3				Micu1
	Agfg2				Rspo4
	Zfp449				Fkbp9
	Rnf19a				Slc39a9
	Ppig				Degs2
	Slbp				Rab8a
	Gcc2				Fbxl17
	Zufsp				Fig4
	Wasf1				Agpat3
	Foxn2				Gmds
	Zfp944				Slc35b2
	Oxtr				Fam58b
	Sp3				Anxa5
	Slc15a2				Map2k3
	Map4k5				Serinc3
	Btg2				Rnf115
	Srsf5				Tbrg1
	Uspl1				Tkt
	Trmu				Prim1
	Ecm1				Lsm10
	Gmeb1				Yipf2
	Prpf3				Qpctl
	E4f1				Net1
	Zfp763				Psmd13
	Zfp273				Socs2
	0610007P14Rik				Sfxn2
	Polk				D1Ertd622e
	Pip5k1c				Abhd12
	Tubgcp4				Rer1
	Fan1				Rnh1
	Bend4				Polr2a
	Smek2				BC023829
	Cerkl				Mapre2
	Mtcp1				A330050F15Rik
	Ralgapa2				Tmem121
	Rtel1				Alkbh5
	Zfp322a				Ogfod1
	Sufu				Klf5
	Klc1				Glrx
	Zfp128				Cntnap2
	Fam189b				Ube2o
	Trp53bp1				Akap6
	Rab3il1				Dtnb
	Lime1				Thoc5
	Hrsp12				Uggt1
	Neil1				Creg1
	Bcl2l12				Matn2
	Ddb2				Tmem11
	Ankrd13b				Rad51c
	Kpna4				Sgsm3
	Pdcd5				Plcg2
	Frmd4b				Derl3
	1110019D14Rik				Rragd
	Ephx4				Gnai3
	Msh2				Nudt9
	Haus3				Gnai2
	Smc2				Lmf1
	Zfp809				Ddrgk1
	Zfp937				Sgpp1
	Wdr70				Slc27a4
	Pdgfrl				Psen2
	Rc3h2				B3galt4
	Tet2				Slc39a6
	Ep300				Tmub2
	Ccdc85c				Atf5
	Pyroxd1				Cyb561d2
	Zfp157				Eif5a
	Ttc3				Mut
	Zfp93				N4bp3
	Gpld1				Ascc2
	Rab11fip3				Zswim1
	Vgll4				Cd68
					Gm166
					Ehd3
					Wdr7
					Rragc
					Ifngr2
					Adam9
					Mars
					Ddx28
					Rcan3
					Commd1
					Cog6
					Fem1b
					Diap2
					Pex12
					Slc7a5
					Pea15a
					Clptm1
					Tlk1
					Dolk
					Mfsd1
					Tmem160
					Atg5
					Zc3h3
					Mthfr
					Rtn4
					Inpp5b
					Tapbpl
					Ddit3
					Emb
					Psph
					Ndufs8
					Pigg
					Mrpl16
					9030624J02Rik
					Gas8
					Rdh11
					Cuta
					Fam32a
					Ptdss1
					Rabgef1
					Mrpl54
					Dynlt3
					Tmed9
					Ict1
					Snph
					1700037C18Rik
					Taf15
					Ap3m2
					Dis3l
					Twf2
					Sec13
					Madd
					Triap1
					Syt3
					Copb1
					Tars
					Tnfrsf21
					Tmem135
					Tmem192
					Leprotl1
					Naa35
					Mrps34
					Plekho2
					Slc10a3
					AU040320
					Stx12
					Srp68
					Nap1l1
					Sall1
					Gstm4
					Asns
					Vdac1
					Txndc15
					Dnaja3
					Mrps12
					Necap2
					Tmem55a
					Ropn1l
					Sesn2
					Endod1
					Plekhh1
					Reps1
					Rexo2
					E130309D02Rik
					Rab39b
					Dus1l
					Pdzd11
					Sdr39u1
					Slc30a1
					Nck2
					Naglu
					Trappc10
					Fam63a
					Krtcap2
					Fbln5
					Hps3
					Ap2a1
					Mknk1
					Zfp524
					Trpc1
					Dffa
					Lrguk
					Nrtn
					Tspan15
					Usp6nl
					Brap
					Slc10a7
					St8sia1
					Tbl2
					Tuba8
					Napa
					Arfgef2
					Snx5
					Ap2a2
					Manf
					Fmo1
					Mtch1
					2010111I01Rik
					Ddc
					B3gat3
					Tmed4
					Drg1
					Scly
					Tmem9b
					Coro1a
					Tspan13
					Yars
					Casc4
					Rab22a
					Sars
					2810025M15Rik
					Amigo2
					Ftsj2
					Tbc1d13
					Zfyve21
					Atp6v0e
					Atp2c1
					Atp6v0a1
					Mlec
					Mfsd5
					Lman2
					Apip
					Tmub1
					Tsc22d3
					Tspan31
					Grin1
					Lsm12
					Gyg
					Atxn7l3b
					B3galnt1
					Atp6v1a
					Tbccd1
					Bspry
					Phf10
					Dnajc24
					Rps6ka2
					Dnaic1
					Zdhhc24
					Npepl1
					Pcx
					Ccdc101
					Pdzd4
					Srm
					Ccdc122
					Rpl7l1
					Mfn2
					Alad
					Ascc1
					Tfb1m
					Rasgef1b
					Mrpl46
					1810058I24Rik
					Gdi2
					Grpel1
					Chpf
					Tmem8
					Aldh9a1
					Akap13
					Mrpl49
					Clpp
					Dnajc30
					Manbal
					S100a4
					Tbc1d22b
					Sec14l1
					Pcbp3
					Tmem41b
					Iqgap2
					Adm2
					Cog1
					Lonrf1
					Ddx56
					Disp2
					Slc52a2
					Commd10
					Vti1a
					Polr2j
					Map2k2
					Rab11b
					Eif2b5
					Sh3bgrl3
					Cbr1
					Trib3
					Pi4k2a
					Hdlbp

## Sheet: Common.alpha.KEGG.pathways
TermID	Term	Enrichment	logP	Genes in Term	Target Genes in Term	Fraction of Targets in Term	Total Target Genes	Total Genes	Entrez Gene IDs	Gene Symbols
mmu04080	Neuroactive ligand-receptor interaction	6.67e-05	-9.61482	24	4	0.125	32	3311	1.48091e+19	Grik5,Adora2a,Gria3,Avpr1b
ko04080	Neuroactive ligand-receptor interaction	6.67e-05	-9.61482	24	4	0.125	32	3311	1.48091e+19	Grik5,Adora2a,Avpr1b,Gria3
ko04724	Glutamatergic synapse	8.6e-05	-9.36146	49	5	0.15625	32	3311	1.65191e+24	Kcnj3,Gls,Grik5,Itpr1,Gria3
mmu04724	Glutamatergic synapse	8.6e-05	-9.36146	49	5	0.15625	32	3311	1.65191e+24	Kcnj3,Gls,Grik5,Itpr1,Gria3
ko04020	Calcium signaling pathway	0.00185641	-6.28911	56	4	0.125	32	3311	1.38671e+19	Erbb3,Adora2a,Itpr1,Avpr1b
mmu04020	Calcium signaling pathway	0.00185641	-6.28911	56	4	0.125	32	3311	1.38671e+19	Erbb3,Adora2a,Itpr1,Avpr1b
ko04015	Rap1 signaling pathway	0.00218868	-6.12446	98	5	0.15625	32	3311	2.23412e+24	Vegfc,Prkd1,Tiam1,Magi3,Adora2a
mmu04015	Rap1 signaling pathway	0.00218868	-6.12446	98	5	0.15625	32	3311	2.23412e+24	Vegfc,Prkd1,Tiam1,Magi3,Adora2a
ko04922	Glucagon signaling pathway	0.00270718	-5.91185	62	4	0.125	32	3311	7.80701e+20	Cpt1c,Pygb,Ppargc1a,Itpr1
mmu04922	Glucagon signaling pathway	0.00270718	-5.91185	62	4	0.125	32	3311	7.80701e+20	Cpt1c,Pygb,Ppargc1a,Itpr1
ko04024	cAMP signaling pathway	0.0070993	-4.94776	81	4	0.125	32	3311	2.36781e+20	Gpr119,Tiam1,Adora2a,Gria3
mmu04024	cAMP signaling pathway	0.0070993	-4.94776	81	4	0.125	32	3311	2.36781e+20	Gpr119,Tiam1,Adora2a,Gria3
mmu04713	Circadian entrainment	0.00883763	-4.72874	45	3	0.09375	32	3311	165191643853623	Kcnj3,Itpr1,Gria3
ko04713	Circadian entrainment	0.00883763	-4.72874	45	3	0.09375	32	3311	165191643853623	Kcnj3,Itpr1,Gria3
ko04723	Retrograde endocannabinoid signaling	0.00939262	-4.66783	46	3	0.09375	32	3311	165191643853623	Kcnj3,Itpr1,Gria3
mmu04723	Retrograde endocannabinoid signaling	0.00939262	-4.66783	46	3	0.09375	32	3311	165191643853623	Kcnj3,Itpr1,Gria3
mmu04270	Vascular smooth muscle contraction	0.010563	-4.5504	48	3	0.09375	32	3311	115401643826361	Adora2a,Itpr1,Avpr1b
ko04270	Vascular smooth muscle contraction	0.010563	-4.5504	48	3	0.09375	32	3311	115401643826361	Adora2a,Itpr1,Avpr1b
mmu00471	D-Glutamine and D-glutamate metabolism	0.0287235	-3.55004	3	1	0.03125	32	3311	14660	Gls
ko00471	D-Glutamine and D-glutamate metabolism	0.0287235	-3.55004	3	1	0.03125	32	3311	14660	Gls
ko04730	Long-term depression	0.0418944	-3.1726	34	2	0.0625	32	3311	1643853623	Itpr1,Gria3
mmu04730	Long-term depression	0.0418944	-3.1726	34	2	0.0625	32	3311	1643853623	Itpr1,Gria3
ko04728	Dopaminergic synapse	0.0420438	-3.16904	81	3	0.09375	32	3311	165191643853623	Kcnj3,Itpr1,Gria3
mmu04728	Dopaminergic synapse	0.0420438	-3.16904	81	3	0.09375	32	3311	165191643853623	Kcnj3,Itpr1,Gria3
mmu04925	Aldosterone synthesis and secretion	0.0562079	-2.8787	40	2	0.0625	32	3311	1876016438	Prkd1,Itpr1
ko04925	Aldosterone synthesis and secretion	0.0562079	-2.8787	40	2	0.0625	32	3311	1876016438	Prkd1,Itpr1
ko05033	Nicotine addiction	0.0566471	-2.87091	6	1	0.03125	32	3311	53623	Gria3
mmu05033	Nicotine addiction	0.0566471	-2.87091	6	1	0.03125	32	3311	53623	Gria3
mmu04726	Serotonergic synapse	0.0719795	-2.63137	46	2	0.0625	32	3311	1651916438	Kcnj3,Itpr1
ko04920	Adipocytokine signaling pathway	0.0775257	-2.55715	48	2	0.0625	32	3311	7807019017	Cpt1c,Ppargc1a
mmu04920	Adipocytokine signaling pathway	0.0775257	-2.55715	48	2	0.0625	32	3311	7807019017	Cpt1c,Ppargc1a
ko04810	Regulation of actin cytoskeleton	0.0809135	-2.51438	106	3	0.09375	32	3311	218448376714163	Tiam1,Wasf1,Fgd1
mmu04810	Regulation of actin cytoskeleton	0.0809135	-2.51438	106	3	0.09375	32	3311	218448376714163	Tiam1,Wasf1,Fgd1
ko00220	Arginine biosynthesis	0.0837922	-2.47941	9	1	0.03125	32	3311	14660	Gls
mmu00220	Arginine biosynthesis	0.0837922	-2.47941	9	1	0.03125	32	3311	14660	Gls
mmu05205	Proteoglycans in cancer	0.0845335	-2.47061	108	3	0.09375	32	3311	138672184416438	Erbb3,Tiam1,Itpr1
ko05205	Proteoglycans in cancer	0.0845335	-2.47061	108	3	0.09375	32	3311	138672184416438	Erbb3,Tiam1,Itpr1
ko04964	Proximal tubule bicarbonate reclamation	0.0926713	-2.3787	10	1	0.03125	32	3311	14660	Gls
mmu04964	Proximal tubule bicarbonate reclamation	0.0926713	-2.3787	10	1	0.03125	32	3311	14660	Gls
mmu00590	Arachidonic acid metabolism	0.0926713	-2.3787	10	1	0.03125	32	3311	170716	Cyp4f13
ko00590	Arachidonic acid metabolism	0.0926713	-2.3787	10	1	0.03125	32	3311	170716	Cyp4f13
mmu04725	Cholinergic synapse	0.107114	-2.23386	58	2	0.0625	32	3311	1651916438	Kcnj3,Itpr1
ko04915	Estrogen signaling pathway	0.110224	-2.20524	59	2	0.0625	32	3311	1651916438	Kcnj3,Itpr1
mmu04915	Estrogen signaling pathway	0.110224	-2.20524	59	2	0.0625	32	3311	1651916438	Kcnj3,Itpr1
mmu04360	Axon guidance	0.122901	-2.09637	63	2	0.0625	32	3311	2034918844	Sema3e,Plxna1
ko04360	Axon guidance	0.122901	-2.09637	63	2	0.0625	32	3311	2034918844	Sema3e,Plxna1
mmu04070	Phosphatidylinositol signaling system	0.132638	-2.02013	66	2	0.0625	32	3311	32063416438	Ocrl,Itpr1
ko04070	Phosphatidylinositol signaling system	0.132638	-2.02013	66	2	0.0625	32	3311	32063416438	Ocrl,Itpr1
mmu04530	Tight junction	0.156015	-1.85781	73	2	0.0625	32	3311	7572399470	Amotl1,Magi3
ko04530	Tight junction	0.156015	-1.85781	73	2	0.0625	32	3311	7572399470	Amotl1,Magi3
mmu05416	Viral myocarditis	0.160765	-1.82781	18	1	0.03125	32	3311	13405	Dmd
ko05206	MicroRNAs in cancer	0.16284	-1.81499	75	2	0.0625	32	3311	1386714660	Erbb3,Gls
mmu05206	MicroRNAs in cancer	0.16284	-1.81499	75	2	0.0625	32	3311	1386714660	Erbb3,Gls
ko00500	Starch and sucrose metabolism	0.16892	-1.77833	19	1	0.03125	32	3311	110078	Pygb
mmu00500	Starch and sucrose metabolism	0.16892	-1.77833	19	1	0.03125	32	3311	110078	Pygb
mmu04931	Insulin resistance	0.169721	-1.7736	77	2	0.0625	32	3311	11007819017	Pygb,Ppargc1a
mmu05202	Transcriptional misregulation in cancer	0.169721	-1.7736	77	2	0.0625	32	3311	26029853623	Fev,Gria3
ko05202	Transcriptional misregulation in cancer	0.169721	-1.7736	77	2	0.0625	32	3311	26029853623	Fev,Gria3
ko00250	Alanine, aspartate and glutamate metabolism	0.176999	-1.73161	20	1	0.03125	32	3311	14660	Gls
mmu00250	Alanine, aspartate and glutamate metabolism	0.176999	-1.73161	20	1	0.03125	32	3311	14660	Gls
ko04921	Oxytocin signaling pathway	0.180139	-1.71403	80	2	0.0625	32	3311	1651916438	Kcnj3,Itpr1
mmu04921	Oxytocin signaling pathway	0.180139	-1.71403	80	2	0.0625	32	3311	1651916438	Kcnj3,Itpr1
mmu05164	Influenza A	0.208383	-1.56838	88	2	0.0625	32	3311	1546371586	Agfg1,Ifih1
ko05164	Influenza A	0.208383	-1.56838	88	2	0.0625	32	3311	1546371586	Agfg1,Ifih1
mmu04152	AMPK signaling pathway	0.215527	-1.53467	90	2	0.0625	32	3311	7807019017	Cpt1c,Ppargc1a
ko04152	AMPK signaling pathway	0.215527	-1.53467	90	2	0.0625	32	3311	7807019017	Cpt1c,Ppargc1a
ko04970	Salivary secretion	0.231456	-1.46336	27	1	0.03125	32	3311	16438	Itpr1
mmu04970	Salivary secretion	0.231456	-1.46336	27	1	0.03125	32	3311	16438	Itpr1
mmu04924	Renin secretion	0.231456	-1.46336	27	1	0.03125	32	3311	16438	Itpr1
ko04924	Renin secretion	0.231456	-1.46336	27	1	0.03125	32	3311	16438	Itpr1
mmu05414	Dilated cardiomyopathy	0.238945	-1.43152	28	1	0.03125	32	3311	13405	Dmd
ko05414	Dilated cardiomyopathy	0.238945	-1.43152	28	1	0.03125	32	3311	13405	Dmd
ko05410	Hypertrophic cardiomyopathy (HCM)	0.238945	-1.43152	28	1	0.03125	32	3311	13405	Dmd
mmu05410	Hypertrophic cardiomyopathy (HCM)	0.238945	-1.43152	28	1	0.03125	32	3311	13405	Dmd
mmu05412	Arrhythmogenic right ventricular cardiomyopathy (ARVC)	0.246363	-1.40095	29	1	0.03125	32	3311	13405	Dmd
ko05412	Arrhythmogenic right ventricular cardiomyopathy (ARVC)	0.246363	-1.40095	29	1	0.03125	32	3311	13405	Dmd
ko04971	Gastric acid secretion	0.246363	-1.40095	29	1	0.03125	32	3311	16438	Itpr1
mmu04971	Gastric acid secretion	0.246363	-1.40095	29	1	0.03125	32	3311	16438	Itpr1
ko00071	Fatty acid degradation	0.253711	-1.37156	30	1	0.03125	32	3311	78070	Cpt1c
mmu03320	PPAR signaling pathway	0.253711	-1.37156	30	1	0.03125	32	3311	78070	Cpt1c
ko03320	PPAR signaling pathway	0.253711	-1.37156	30	1	0.03125	32	3311	78070	Cpt1c
mmu00071	Fatty acid degradation	0.253711	-1.37156	30	1	0.03125	32	3311	78070	Cpt1c
mmu04910	Insulin signaling pathway	0.258822	-1.35162	102	2	0.0625	32	3311	11007819017	Pygb,Ppargc1a
ko04910	Insulin signaling pathway	0.258822	-1.35162	102	2	0.0625	32	3311	11007819017	Pygb,Ppargc1a
mmu04918	Thyroid hormone synthesis	0.26099	-1.34327	31	1	0.03125	32	3311	16438	Itpr1
ko04918	Thyroid hormone synthesis	0.26099	-1.34327	31	1	0.03125	32	3311	16438	Itpr1
mmu05031	Amphetamine addiction	0.2682	-1.31602	32	1	0.03125	32	3311	53623	Gria3
ko05031	Amphetamine addiction	0.2682	-1.31602	32	1	0.03125	32	3311	53623	Gria3
mmu04014	Ras signaling pathway	0.273339	-1.29704	106	2	0.0625	32	3311	2234121844	Vegfc,Tiam1
mmu05032	Morphine addiction	0.275341	-1.28974	33	1	0.03125	32	3311	16519	Kcnj3
ko05032	Morphine addiction	0.275341	-1.28974	33	1	0.03125	32	3311	16519	Kcnj3
ko04060	Cytokine-cytokine receptor interaction	0.289423	-1.23987	35	1	0.03125	32	3311	22341	Vegfc
ko04972	Pancreatic secretion	0.289423	-1.23987	35	1	0.03125	32	3311	16438	Itpr1
mmu04060	Cytokine-cytokine receptor interaction	0.289423	-1.23987	35	1	0.03125	32	3311	22341	Vegfc
mmu04972	Pancreatic secretion	0.289423	-1.23987	35	1	0.03125	32	3311	16438	Itpr1
mmu01212	Fatty acid metabolism	0.296364	-1.21617	36	1	0.03125	32	3311	78070	Cpt1c
ko04622	RIG-I-like receptor signaling pathway	0.296364	-1.21617	36	1	0.03125	32	3311	71586	Ifih1
mmu04622	RIG-I-like receptor signaling pathway	0.296364	-1.21617	36	1	0.03125	32	3311	71586	Ifih1
ko01212	Fatty acid metabolism	0.296364	-1.21617	36	1	0.03125	32	3311	78070	Cpt1c
mmu05230	Central carbon metabolism in cancer	0.303239	-1.19323	37	1	0.03125	32	3311	14660	Gls
ko05230	Central carbon metabolism in cancer	0.303239	-1.19323	37	1	0.03125	32	3311	14660	Gls
mmu04115	p53 signaling pathway	0.310049	-1.17102	38	1	0.03125	32	3311	75747	Sesn3
ko04115	p53 signaling pathway	0.310049	-1.17102	38	1	0.03125	32	3311	75747	Sesn3
mmu04720	Long-term potentiation	0.316795	-1.1495	39	1	0.03125	32	3311	16438	Itpr1
mmu04750	Inflammatory mediator regulation of TRP channels	0.316795	-1.1495	39	1	0.03125	32	3311	16438	Itpr1
ko04720	Long-term potentiation	0.316795	-1.1495	39	1	0.03125	32	3311	16438	Itpr1
ko04750	Inflammatory mediator regulation of TRP channels	0.316795	-1.1495	39	1	0.03125	32	3311	16438	Itpr1
ko04727	GABAergic synapse	0.323476	-1.12863	40	1	0.03125	32	3311	14660	Gls
mmu00510	N-Glycan biosynthesis	0.323476	-1.12863	40	1	0.03125	32	3311	17158	Man2a1
mmu04727	GABAergic synapse	0.323476	-1.12863	40	1	0.03125	32	3311	14660	Gls
ko00510	N-Glycan biosynthesis	0.323476	-1.12863	40	1	0.03125	32	3311	17158	Man2a1
mmu05016	Huntington's disease	0.3456	-1.06247	126	2	0.0625	32	3311	1901716438	Ppargc1a,Itpr1
ko05016	Huntington's disease	0.3456	-1.06247	126	2	0.0625	32	3311	1901716438	Ppargc1a,Itpr1
ko04520	Adherens junction	0.362257	-1.0154	46	1	0.03125	32	3311	83767	Wasf1
mmu04520	Adherens junction	0.362257	-1.0154	46	1	0.03125	32	3311	83767	Wasf1
mmu04540	Gap junction	0.368508	-0.998294	47	1	0.03125	32	3311	16438	Itpr1
ko04540	Gap junction	0.368508	-0.998294	47	1	0.03125	32	3311	16438	Itpr1
mmu05132	Salmonella infection	0.374699	-0.981633	48	1	0.03125	32	3311	83767	Wasf1
ko05132	Salmonella infection	0.374699	-0.981633	48	1	0.03125	32	3311	83767	Wasf1
ko05100	Bacterial invasion of epithelial cells	0.380831	-0.9654	49	1	0.03125	32	3311	83767	Wasf1
mmu05100	Bacterial invasion of epithelial cells	0.380831	-0.9654	49	1	0.03125	32	3311	83767	Wasf1
mmu04911	Insulin secretion	0.380831	-0.9654	49	1	0.03125	32	3311	236781	Gpr119
mmu00562	Inositol phosphate metabolism	0.386905	-0.949576	50	1	0.03125	32	3311	320634	Ocrl
ko00562	Inositol phosphate metabolism	0.386905	-0.949576	50	1	0.03125	32	3311	320634	Ocrl
ko04912	GnRH signaling pathway	0.392921	-0.934146	51	1	0.03125	32	3311	16438	Itpr1
mmu04912	GnRH signaling pathway	0.392921	-0.934146	51	1	0.03125	32	3311	16438	Itpr1
ko04666	Fc gamma R-mediated phagocytosis	0.410629	-0.890066	54	1	0.03125	32	3311	83767	Wasf1
mmu04666	Fc gamma R-mediated phagocytosis	0.410629	-0.890066	54	1	0.03125	32	3311	83767	Wasf1
mmu04611	Platelet activation	0.433462	-0.83595	58	1	0.03125	32	3311	16438	Itpr1
mmu05231	Choline metabolism in cancer	0.444555	-0.810681	60	1	0.03125	32	3311	83767	Wasf1
ko05231	Choline metabolism in cancer	0.444555	-0.810681	60	1	0.03125	32	3311	83767	Wasf1
mmu04146	Peroxisome	0.455438	-0.786496	62	1	0.03125	32	3311	93734	Mpv17l
ko04146	Peroxisome	0.455438	-0.786496	62	1	0.03125	32	3311	93734	Mpv17l
ko04012	ErbB signaling pathway	0.460801	-0.774788	63	1	0.03125	32	3311	13867	Erbb3
mmu04012	ErbB signaling pathway	0.460801	-0.774788	63	1	0.03125	32	3311	13867	Erbb3
ko03008	Ribosome biogenesis in eukaryotes	0.460801	-0.774788	63	1	0.03125	32	3311	434234	2610020H08Rik
mmu03008	Ribosome biogenesis in eukaryotes	0.460801	-0.774788	63	1	0.03125	32	3311	434234	2610020H08Rik
mmu05034	Alcoholism	0.476587	-0.741106	66	1	0.03125	32	3311	11540	Adora2a
ko05034	Alcoholism	0.476587	-0.741106	66	1	0.03125	32	3311	11540	Adora2a
mmu04114	Oocyte meiosis	0.481748	-0.730334	67	1	0.03125	32	3311	16438	Itpr1
ko05162	Measles	0.481748	-0.730334	67	1	0.03125	32	3311	71586	Ifih1
mmu05162	Measles	0.481748	-0.730334	67	1	0.03125	32	3311	71586	Ifih1
ko04114	Oocyte meiosis	0.481748	-0.730334	67	1	0.03125	32	3311	16438	Itpr1
mmu00240	Pyrimidine metabolism	0.530725	-0.633512	77	1	0.03125	32	3311	12497	Entpd6
ko00240	Pyrimidine metabolism	0.530725	-0.633512	77	1	0.03125	32	3311	12497	Entpd6
mmu04062	Chemokine signaling pathway	0.544522	-0.607847	80	1	0.03125	32	3311	21844	Tiam1
ko04062	Chemokine signaling pathway	0.544522	-0.607847	80	1	0.03125	32	3311	21844	Tiam1
mmu04022	cGMP-PKG signaling pathway	0.557926	-0.58353	83	1	0.03125	32	3311	16438	Itpr1
ko04022	cGMP-PKG signaling pathway	0.557926	-0.58353	83	1	0.03125	32	3311	16438	Itpr1
mmu05161	Hepatitis B	0.575204	-0.55303	87	1	0.03125	32	3311	71586	Ifih1
mmu05012	Parkinson's disease	0.587732	-0.531484	90	1	0.03125	32	3311	11540	Adora2a
ko04510	Focal adhesion	0.599901	-0.51099	93	1	0.03125	32	3311	22341	Vegfc
mmu04510	Focal adhesion	0.599901	-0.51099	93	1	0.03125	32	3311	22341	Vegfc
ko05168	Herpes simplex infection	0.638004	-0.44941	103	1	0.03125	32	3311	71586	Ifih1
mmu05168	Herpes simplex infection	0.638004	-0.44941	103	1	0.03125	32	3311	71586	Ifih1
ko00230	Purine metabolism	0.641615	-0.443766	104	1	0.03125	32	3311	12497	Entpd6
mmu00230	Purine metabolism	0.641615	-0.443766	104	1	0.03125	32	3311	12497	Entpd6
mmu05010	Alzheimer's disease	0.675858	-0.391773	114	1	0.03125	32	3311	16438	Itpr1
ko05010	Alzheimer's disease	0.675858	-0.391773	114	1	0.03125	32	3311	16438	Itpr1
mmu04151	PI3K-Akt signaling pathway	0.765445	-0.267298	146	1	0.03125	32	3311	22341	Vegfc
ko04151	PI3K-Akt signaling pathway	0.765445	-0.267298	146	1	0.03125	32	3311	22341	Vegfc
ko04144	Endocytosis	0.802746	-0.219717	163	1	0.03125	32	3311	13867	Erbb3
mmu04144	Endocytosis	0.802746	-0.219717	163	1	0.03125	32	3311	13867	Erbb3
mmu01100	Metabolic pathways	0.85234	-0.15977	715	5	0.15625	32	3311	1.46602e+27	Gls,Man2a1,Ocrl,Pygb,Cyp4f13
mmu05200	Pathways in cancer	0.853524	-0.158382	192	1	0.03125	32	3311	22341	Vegfc
ko00514	Other types of O-glycan biosynthesis	1	-4.66e-12	16	0	0	32	3311
ko04340	Hedgehog signaling pathway	1	-4.66e-12	16	0	0	32	3311
ko00565	Ether lipid metabolism	1	-4.66e-12	16	0	0	32	3311
mmu00062	Fatty acid elongation	1	-4.66e-12	16	0	0	32	3311
ko04320	Dorso-ventral axis formation	1	-4.66e-12	16	0	0	32	3311
mmu05020	Prion diseases	1	-4.66e-12	16	0	0	32	3311
ko05020	Prion diseases	1	-4.66e-12	16	0	0	32	3311
mmu04340	Hedgehog signaling pathway	1	-4.66e-12	16	0	0	32	3311
mmu04320	Dorso-ventral axis formation	1	-4.66e-12	16	0	0	32	3311
mmu00565	Ether lipid metabolism	1	-4.66e-12	16	0	0	32	3311
mmu05322	Systemic lupus erythematosus	1	-4.66e-12	16	0	0	32	3311
ko04974	Protein digestion and absorption	1	-4.66e-12	16	0	0	32	3311
mmu00511	Other glycan degradation	1	-4.66e-12	16	0	0	32	3311
mmu03440	Homologous recombination	1	-4.66e-12	16	0	0	32	3311
mmu00514	Other types of O-glycan biosynthesis	1	-4.66e-12	16	0	0	32	3311
ko03440	Homologous recombination	1	-4.66e-12	16	0	0	32	3311
ko05322	Systemic lupus erythematosus	1	-4.66e-12	16	0	0	32	3311
ko00062	Fatty acid elongation	1	-4.66e-12	16	0	0	32	3311
mmu04974	Protein digestion and absorption	1	-4.66e-12	16	0	0	32	3311
ko00511	Other glycan degradation	1	-4.66e-12	16	0	0	32	3311
mmu00920	Sulfur metabolism	1	-3.78e-12	9	0	0	32	3311
mmu00340	Histidine metabolism	1	-3.78e-12	9	0	0	32	3311
ko04640	Hematopoietic cell lineage	1	-3.78e-12	9	0	0	32	3311
ko00533	Glycosaminoglycan biosynthesis - keratan sulfate	1	-3.78e-12	9	0	0	32	3311
ko00920	Sulfur metabolism	1	-3.78e-12	9	0	0	32	3311
ko00603	Glycosphingolipid biosynthesis - globo series	1	-3.78e-12	9	0	0	32	3311
mmu04640	Hematopoietic cell lineage	1	-3.78e-12	9	0	0	32	3311
mmu00603	Glycosphingolipid biosynthesis - globo series	1	-3.78e-12	9	0	0	32	3311
ko04975	Fat digestion and absorption	1	-3.78e-12	9	0	0	32	3311
mmu04975	Fat digestion and absorption	1	-3.78e-12	9	0	0	32	3311
ko00340	Histidine metabolism	1	-3.78e-12	9	0	0	32	3311
mmu00533	Glycosaminoglycan biosynthesis - keratan sulfate	1	-3.78e-12	9	0	0	32	3311
mmu04913	Ovarian steroidogenesis	1	-3.07e-12	15	0	0	32	3311
ko04913	Ovarian steroidogenesis	1	-3.07e-12	15	0	0	32	3311
ko04966	Collecting duct acid secretion	1	-3.07e-12	15	0	0	32	3311
mmu04966	Collecting duct acid secretion	1	-3.07e-12	15	0	0	32	3311
ko00740	Riboflavin metabolism	1	-2.85e-12	3	0	0	32	3311
mmu00591	Linoleic acid metabolism	1	-2.85e-12	3	0	0	32	3311
ko00780	Biotin metabolism	1	-2.85e-12	3	0	0	32	3311
ko00591	Linoleic acid metabolism	1	-2.85e-12	3	0	0	32	3311
ko00910	Nitrogen metabolism	1	-2.85e-12	3	0	0	32	3311
mmu00910	Nitrogen metabolism	1	-2.85e-12	3	0	0	32	3311
mmu00740	Riboflavin metabolism	1	-2.85e-12	3	0	0	32	3311
mmu00780	Biotin metabolism	1	-2.85e-12	3	0	0	32	3311
mmu00410	beta-Alanine metabolism	1	-1.58e-12	17	0	0	32	3311
ko04973	Carbohydrate digestion and absorption	1	-1.58e-12	17	0	0	32	3311
ko00052	Galactose metabolism	1	-1.58e-12	17	0	0	32	3311
mmu05217	Basal cell carcinoma	1	-1.58e-12	17	0	0	32	3311
mmu05216	Thyroid cancer	1	-1.58e-12	17	0	0	32	3311
ko05216	Thyroid cancer	1	-1.58e-12	17	0	0	32	3311
ko00410	beta-Alanine metabolism	1	-1.58e-12	17	0	0	32	3311
ko05217	Basal cell carcinoma	1	-1.58e-12	17	0	0	32	3311
mmu04512	ECM-receptor interaction	1	-1.58e-12	17	0	0	32	3311
mmu00052	Galactose metabolism	1	-1.58e-12	17	0	0	32	3311
mmu04973	Carbohydrate digestion and absorption	1	-1.58e-12	17	0	0	32	3311
ko04512	ECM-receptor interaction	1	-1.58e-12	17	0	0	32	3311
mmu04742	Taste transduction	1	-1.12e-12	10	0	0	32	3311
mmu00770	Pantothenate and CoA biosynthesis	1	-1.12e-12	10	0	0	32	3311
ko04742	Taste transduction	1	-1.12e-12	10	0	0	32	3311
ko00982	Drug metabolism - cytochrome P450	1	-1.12e-12	10	0	0	32	3311
mmu00760	Nicotinate and nicotinamide metabolism	1	-1.12e-12	10	0	0	32	3311
mmu00982	Drug metabolism - cytochrome P450	1	-1.12e-12	10	0	0	32	3311
ko05204	Chemical carcinogenesis	1	-1.12e-12	10	0	0	32	3311
ko00760	Nicotinate and nicotinamide metabolism	1	-1.12e-12	10	0	0	32	3311
ko00770	Pantothenate and CoA biosynthesis	1	-1.12e-12	10	0	0	32	3311
mmu05204	Chemical carcinogenesis	1	-1.12e-12	10	0	0	32	3311
ko00512	Mucin type O-Glycan biosynthesis	1	-5.76e-13	14	0	0	32	3311
ko00650	Butanoate metabolism	1	-5.76e-13	14	0	0	32	3311
mmu00512	Mucin type O-Glycan biosynthesis	1	-5.76e-13	14	0	0	32	3311
ko00040	Pentose and glucuronate interconversions	1	-5.76e-13	14	0	0	32	3311
mmu00040	Pentose and glucuronate interconversions	1	-5.76e-13	14	0	0	32	3311
mmu00650	Butanoate metabolism	1	-5.76e-13	14	0	0	32	3311
mmu00450	Selenocompound metabolism	1	-5.76e-13	14	0	0	32	3311
ko00450	Selenocompound metabolism	1	-5.76e-13	14	0	0	32	3311
ko00860	Porphyrin and chlorophyll metabolism	1	-5.18e-13	20	0	0	32	3311
mmu00260	Glycine, serine and threonine metabolism	1	-5.18e-13	20	0	0	32	3311
ko00260	Glycine, serine and threonine metabolism	1	-5.18e-13	20	0	0	32	3311
mmu00860	Porphyrin and chlorophyll metabolism	1	-5.18e-13	20	0	0	32	3311
mmu04961	Endocrine and other factor-regulated calcium reabsorption	1	-2.47e-13	29	0	0	32	3311
ko04961	Endocrine and other factor-regulated calcium reabsorption	1	-2.47e-13	29	0	0	32	3311
mmu05133	Pertussis	1	-2.47e-13	29	0	0	32	3311
ko05133	Pertussis	1	-2.47e-13	29	0	0	32	3311
ko00561	Glycerolipid metabolism	1	-2.47e-13	29	0	0	32	3311
mmu00561	Glycerolipid metabolism	1	-2.47e-13	29	0	0	32	3311
ko04260	Cardiac muscle contraction	1	-1.89e-13	33	0	0	32	3311
mmu04260	Cardiac muscle contraction	1	-1.89e-13	33	0	0	32	3311
mmu04914	Progesterone-mediated oocyte maturation	1	-4.89e-14	58	0	0	32	3311
ko04914	Progesterone-mediated oocyte maturation	1	-4.89e-14	58	0	0	32	3311
mmu04721	Synaptic vesicle cycle	1	-1.89e-14	40	0	0	32	3311
mmu05221	Acute myeloid leukemia	1	-1.89e-14	40	0	0	32	3311
ko04721	Synaptic vesicle cycle	1	-1.89e-14	40	0	0	32	3311
mmu04650	Natural killer cell mediated cytotoxicity	1	-1.89e-14	40	0	0	32	3311
mmu03050	Proteasome	1	-1.89e-14	40	0	0	32	3311
ko04916	Melanogenesis	1	-1.89e-14	40	0	0	32	3311
ko05221	Acute myeloid leukemia	1	-1.89e-14	40	0	0	32	3311
ko04650	Natural killer cell mediated cytotoxicity	1	-1.89e-14	40	0	0	32	3311
ko03050	Proteasome	1	-1.89e-14	40	0	0	32	3311
mmu04916	Melanogenesis	1	-1.89e-14	40	0	0	32	3311
mmu04950	Maturity onset diabetes of the young	1	1.72e-14	18	0	0	32	3311
ko00900	Terpenoid backbone biosynthesis	1	1.72e-14	18	0	0	32	3311
mmu00900	Terpenoid backbone biosynthesis	1	1.72e-14	18	0	0	32	3311
ko04950	Maturity onset diabetes of the young	1	1.72e-14	18	0	0	32	3311
ko00532	Glycosaminoglycan biosynthesis - chondroitin sulfate / dermatan sulfate	1	8.43e-14	11	0	0	32	3311
mmu03450	Non-homologous end-joining	1	8.43e-14	11	0	0	32	3311
ko03450	Non-homologous end-joining	1	8.43e-14	11	0	0	32	3311
mmu00532	Glycosaminoglycan biosynthesis - chondroitin sulfate / dermatan sulfate	1	8.43e-14	11	0	0	32	3311
ko00980	Metabolism of xenobiotics by cytochrome P450	1	8.43e-14	11	0	0	32	3311
mmu00980	Metabolism of xenobiotics by cytochrome P450	1	8.43e-14	11	0	0	32	3311
ko04610	Complement and coagulation cascades	1	1.58e-13	4	0	0	32	3311
mmu00730	Thiamine metabolism	1	1.58e-13	4	0	0	32	3311
mmu04610	Complement and coagulation cascades	1	1.58e-13	4	0	0	32	3311
ko00730	Thiamine metabolism	1	1.58e-13	4	0	0	32	3311
mmu00430	Taurine and hypotaurine metabolism	1	1.58e-13	4	0	0	32	3311
ko00430	Taurine and hypotaurine metabolism	1	1.58e-13	4	0	0	32	3311
ko00280	Valine, leucine and isoleucine degradation	1	4.03e-13	41	0	0	32	3311
mmu00280	Valine, leucine and isoleucine degradation	1	4.03e-13	41	0	0	32	3311
mmu00750	Vitamin B6 metabolism	1	5.84e-13	5	0	0	32	3311
mmu04672	Intestinal immune network for IgA production	1	5.84e-13	5	0	0	32	3311
ko04672	Intestinal immune network for IgA production	1	5.84e-13	5	0	0	32	3311
ko00140	Steroid hormone biosynthesis	1	5.84e-13	5	0	0	32	3311
mmu00072	Synthesis and degradation of ketone bodies	1	5.84e-13	5	0	0	32	3311
ko00750	Vitamin B6 metabolism	1	5.84e-13	5	0	0	32	3311
ko00072	Synthesis and degradation of ketone bodies	1	5.84e-13	5	0	0	32	3311
mmu00140	Steroid hormone biosynthesis	1	5.84e-13	5	0	0	32	3311
mmu00601	Glycosphingolipid biosynthesis - lacto and neolacto series	1	7.22e-13	12	0	0	32	3311
ko00601	Glycosphingolipid biosynthesis - lacto and neolacto series	1	7.22e-13	12	0	0	32	3311
mmu00604	Glycosphingolipid biosynthesis - ganglio series	1	7.22e-13	12	0	0	32	3311
mmu00670	One carbon pool by folate	1	7.22e-13	12	0	0	32	3311
ko00670	One carbon pool by folate	1	7.22e-13	12	0	0	32	3311
ko00604	Glycosphingolipid biosynthesis - ganglio series	1	7.22e-13	12	0	0	32	3311
mmu04623	Cytosolic DNA-sensing pathway	1	1.03e-12	32	0	0	32	3311
ko04623	Cytosolic DNA-sensing pathway	1	1.03e-12	32	0	0	32	3311
ko00053	Ascorbate and aldarate metabolism	1	1.32e-12	6	0	0	32	3311
ko00592	alpha-Linolenic acid metabolism	1	1.32e-12	6	0	0	32	3311
mmu00592	alpha-Linolenic acid metabolism	1	1.32e-12	6	0	0	32	3311
ko00120	Primary bile acid biosynthesis	1	1.32e-12	6	0	0	32	3311
mmu00120	Primary bile acid biosynthesis	1	1.32e-12	6	0	0	32	3311
mmu05144	Malaria	1	1.32e-12	6	0	0	32	3311
mmu00053	Ascorbate and aldarate metabolism	1	1.32e-12	6	0	0	32	3311
ko05144	Malaria	1	1.32e-12	6	0	0	32	3311
ko00790	Folate biosynthesis	1	1.53e-12	7	0	0	32	3311
mmu00360	Phenylalanine metabolism	1	1.53e-12	7	0	0	32	3311
ko00830	Retinol metabolism	1	1.53e-12	7	0	0	32	3311
mmu00830	Retinol metabolism	1	1.53e-12	7	0	0	32	3311
mmu00790	Folate biosynthesis	1	1.53e-12	7	0	0	32	3311
mmu04740	Olfactory transduction	1	1.53e-12	7	0	0	32	3311
ko00360	Phenylalanine metabolism	1	1.53e-12	7	0	0	32	3311
ko04740	Olfactory transduction	1	1.53e-12	7	0	0	32	3311
ko04940	Type I diabetes mellitus	1	1.53e-12	7	0	0	32	3311
mmu04940	Type I diabetes mellitus	1	1.53e-12	7	0	0	32	3311
ko03060	Protein export	1	1.58e-12	19	0	0	32	3311
ko00380	Tryptophan metabolism	1	1.58e-12	19	0	0	32	3311
mmu00380	Tryptophan metabolism	1	1.58e-12	19	0	0	32	3311
mmu03060	Protein export	1	1.58e-12	19	0	0	32	3311
mmu00630	Glyoxylate and dicarboxylate metabolism	1	1.58e-12	19	0	0	32	3311
ko00630	Glyoxylate and dicarboxylate metabolism	1	1.58e-12	19	0	0	32	3311
ko04350	TGF-beta signaling pathway	1	1.72e-12	43	0	0	32	3311
mmu04350	TGF-beta signaling pathway	1	1.72e-12	43	0	0	32	3311
ko04660	T cell receptor signaling pathway	1	2.1e-12	59	0	0	32	3311
mmu04660	T cell receptor signaling pathway	1	2.1e-12	59	0	0	32	3311
mmu00290	Valine, leucine and isoleucine biosynthesis	1	2.21e-12	2	0	0	32	3311
ko00785	Lipoic acid metabolism	1	2.21e-12	2	0	0	32	3311
ko04744	Phototransduction	1	2.21e-12	2	0	0	32	3311
mmu00460	Cyanoamino acid metabolism	1	2.21e-12	2	0	0	32	3311
ko01220	Degradation of aromatic compounds	1	2.21e-12	2	0	0	32	3311
mmu04744	Phototransduction	1	2.21e-12	2	0	0	32	3311
ko00290	Valine, leucine and isoleucine biosynthesis	1	2.21e-12	2	0	0	32	3311
mmu00785	Lipoic acid metabolism	1	2.21e-12	2	0	0	32	3311
mmu01220	Degradation of aromatic compounds	1	2.21e-12	2	0	0	32	3311
ko00400	Phenylalanine, tyrosine and tryptophan biosynthesis	1	2.21e-12	2	0	0	32	3311
ko00460	Cyanoamino acid metabolism	1	2.21e-12	2	0	0	32	3311
mmu00400	Phenylalanine, tyrosine and tryptophan biosynthesis	1	2.21e-12	2	0	0	32	3311
mmu05150	Staphylococcus aureus infection	1	2.46e-12	1	0	0	32	3311
mmu05330	Allograft rejection	1	2.46e-12	1	0	0	32	3311
mmu00300	Lysine biosynthesis	1	2.46e-12	1	0	0	32	3311
mmu05332	Graft-versus-host disease	1	2.46e-12	1	0	0	32	3311
ko05150	Staphylococcus aureus infection	1	2.46e-12	1	0	0	32	3311
mmu05310	Asthma	1	2.46e-12	1	0	0	32	3311
ko05332	Graft-versus-host disease	1	2.46e-12	1	0	0	32	3311
ko00300	Lysine biosynthesis	1	2.46e-12	1	0	0	32	3311
ko05320	Autoimmune thyroid disease	1	2.46e-12	1	0	0	32	3311
ko05330	Allograft rejection	1	2.46e-12	1	0	0	32	3311
mmu00524	Butirosin and neomycin biosynthesis	1	2.46e-12	1	0	0	32	3311
ko00524	Butirosin and neomycin biosynthesis	1	2.46e-12	1	0	0	32	3311
mmu05320	Autoimmune thyroid disease	1	2.46e-12	1	0	0	32	3311
ko05310	Asthma	1	2.46e-12	1	0	0	32	3311
mmu04621	NOD-like receptor signaling pathway	1	2.46e-12	28	0	0	32	3311
mmu00620	Pyruvate metabolism	1	2.46e-12	28	0	0	32	3311
mmu00020	Citrate cycle (TCA cycle)	1	2.46e-12	28	0	0	32	3311
ko00620	Pyruvate metabolism	1	2.46e-12	28	0	0	32	3311
ko00020	Citrate cycle (TCA cycle)	1	2.46e-12	28	0	0	32	3311
ko00310	Lysine degradation	1	2.46e-12	28	0	0	32	3311
ko04130	SNARE interactions in vesicular transport	1	2.46e-12	28	0	0	32	3311
mmu03020	RNA polymerase	1	2.46e-12	28	0	0	32	3311
ko03020	RNA polymerase	1	2.46e-12	28	0	0	32	3311
mmu00310	Lysine degradation	1	2.46e-12	28	0	0	32	3311
mmu04130	SNARE interactions in vesicular transport	1	2.46e-12	28	0	0	32	3311
ko04621	NOD-like receptor signaling pathway	1	2.46e-12	28	0	0	32	3311
ko04630	Jak-STAT signaling pathway	1	2.48e-12	57	0	0	32	3311
mmu04630	Jak-STAT signaling pathway	1	2.48e-12	57	0	0	32	3311
ko04210	Apoptosis	1	2.48e-12	57	0	0	32	3311
mmu04210	Apoptosis	1	2.48e-12	57	0	0	32	3311
ko05142	Chagas disease (American trypanosomiasis)	1	2.65e-12	56	0	0	32	3311
mmu05142	Chagas disease (American trypanosomiasis)	1	2.65e-12	56	0	0	32	3311
mmu05210	Colorectal cancer	1	2.69e-12	42	0	0	32	3311
ko05210	Colorectal cancer	1	2.69e-12	42	0	0	32	3311
mmu00970	Aminoacyl-tRNA biosynthesis	1	2.69e-12	42	0	0	32	3311
ko04662	B cell receptor signaling pathway	1	2.69e-12	42	0	0	32	3311
mmu04662	B cell receptor signaling pathway	1	2.69e-12	42	0	0	32	3311
ko00970	Aminoacyl-tRNA biosynthesis	1	2.69e-12	42	0	0	32	3311
ko05145	Toxoplasmosis	1	2.74e-12	60	0	0	32	3311
mmu05145	Toxoplasmosis	1	2.74e-12	60	0	0	32	3311
mmu00330	Arginine and proline metabolism	1	2.77e-12	24	0	0	32	3311
ko00330	Arginine and proline metabolism	1	2.77e-12	24	0	0	32	3311
mmu00563	Glycosylphosphatidylinositol(GPI)-anchor biosynthesis	1	2.77e-12	24	0	0	32	3311
ko00563	Glycosylphosphatidylinositol(GPI)-anchor biosynthesis	1	2.77e-12	24	0	0	32	3311
mmu03420	Nucleotide excision repair	1	2.91e-12	38	0	0	32	3311
mmu05214	Glioma	1	2.91e-12	38	0	0	32	3311
ko05214	Glioma	1	2.91e-12	38	0	0	32	3311
ko03420	Nucleotide excision repair	1	2.91e-12	38	0	0	32	3311
mmu01230	Biosynthesis of amino acids	1	2.98e-12	46	0	0	32	3311
ko01230	Biosynthesis of amino acids	1	2.98e-12	46	0	0	32	3311
mmu04664	Fc epsilon RI signaling pathway	1	3.08e-12	37	0	0	32	3311
ko04664	Fc epsilon RI signaling pathway	1	3.08e-12	37	0	0	32	3311
mmu05213	Endometrial cancer	1	3.08e-12	37	0	0	32	3311
ko05213	Endometrial cancer	1	3.08e-12	37	0	0	32	3311
ko05223	Non-small cell lung cancer	1	3.08e-12	37	0	0	32	3311
mmu05223	Non-small cell lung cancer	1	3.08e-12	37	0	0	32	3311
ko04514	Cell adhesion molecules (CAMs)	1	3.12e-12	26	0	0	32	3311
mmu05140	Leishmaniasis	1	3.12e-12	26	0	0	32	3311
ko05140	Leishmaniasis	1	3.12e-12	26	0	0	32	3311
ko00270	Cysteine and methionine metabolism	1	3.12e-12	26	0	0	32	3311
mmu00270	Cysteine and methionine metabolism	1	3.12e-12	26	0	0	32	3311
mmu04514	Cell adhesion molecules (CAMs)	1	3.12e-12	26	0	0	32	3311
ko04670	Leukocyte transendothelial migration	1	3.12e-12	44	0	0	32	3311
ko05212	Pancreatic cancer	1	3.12e-12	44	0	0	32	3311
mmu04670	Leukocyte transendothelial migration	1	3.12e-12	44	0	0	32	3311
mmu05212	Pancreatic cancer	1	3.12e-12	44	0	0	32	3311
ko00010	Glycolysis / Gluconeogenesis	1	3.12e-12	35	0	0	32	3311
ko04370	VEGF signaling pathway	1	3.12e-12	35	0	0	32	3311
mmu03022	Basal transcription factors	1	3.12e-12	35	0	0	32	3311
ko05146	Amoebiasis	1	3.12e-12	35	0	0	32	3311
mmu00010	Glycolysis / Gluconeogenesis	1	3.12e-12	35	0	0	32	3311
mmu05146	Amoebiasis	1	3.12e-12	35	0	0	32	3311
ko03022	Basal transcription factors	1	3.12e-12	35	0	0	32	3311
mmu04370	VEGF signaling pathway	1	3.12e-12	35	0	0	32	3311
ko05215	Prostate cancer	1	3.18e-12	55	0	0	32	3311
mmu05215	Prostate cancer	1	3.18e-12	55	0	0	32	3311
ko00130	Ubiquinone and other terpenoid-quinone biosynthesis	1	3.47e-12	8	0	0	32	3311
mmu04614	Renin-angiotensin system	1	3.47e-12	8	0	0	32	3311
mmu00130	Ubiquinone and other terpenoid-quinone biosynthesis	1	3.47e-12	8	0	0	32	3311
mmu04977	Vitamin digestion and absorption	1	3.47e-12	8	0	0	32	3311
mmu04122	Sulfur relay system	1	3.47e-12	8	0	0	32	3311
ko05143	African trypanosomiasis	1	3.47e-12	8	0	0	32	3311
ko04614	Renin-angiotensin system	1	3.47e-12	8	0	0	32	3311
ko05340	Primary immunodeficiency	1	3.47e-12	8	0	0	32	3311
ko00061	Fatty acid biosynthesis	1	3.47e-12	8	0	0	32	3311
ko04122	Sulfur relay system	1	3.47e-12	8	0	0	32	3311
mmu05340	Primary immunodeficiency	1	3.47e-12	8	0	0	32	3311
mmu00061	Fatty acid biosynthesis	1	3.47e-12	8	0	0	32	3311
mmu05143	African trypanosomiasis	1	3.47e-12	8	0	0	32	3311
ko04977	Vitamin digestion and absorption	1	3.47e-12	8	0	0	32	3311
mmu03410	Base excision repair	1	3.54e-12	25	0	0	32	3311
ko03410	Base excision repair	1	3.54e-12	25	0	0	32	3311
ko04140	Regulation of autophagy	1	3.54e-12	25	0	0	32	3311
ko04710	Circadian rhythm	1	3.54e-12	25	0	0	32	3311
mmu00480	Glutathione metabolism	1	3.54e-12	25	0	0	32	3311
mmu04140	Regulation of autophagy	1	3.54e-12	25	0	0	32	3311
mmu04710	Circadian rhythm	1	3.54e-12	25	0	0	32	3311
ko00480	Glutathione metabolism	1	3.54e-12	25	0	0	32	3311
mmu05030	Cocaine addiction	1	3.54e-12	25	0	0	32	3311
mmu04923	Regulation of lipolysis in adipocytes	1	3.54e-12	25	0	0	32	3311
ko05030	Cocaine addiction	1	3.54e-12	25	0	0	32	3311
mmu05218	Melanoma	1	3.61e-12	31	0	0	32	3311
ko04330	Notch signaling pathway	1	3.61e-12	31	0	0	32	3311
mmu05014	Amyotrophic lateral sclerosis (ALS)	1	3.61e-12	31	0	0	32	3311
mmu04330	Notch signaling pathway	1	3.61e-12	31	0	0	32	3311
ko03030	DNA replication	1	3.61e-12	31	0	0	32	3311
mmu03030	DNA replication	1	3.61e-12	31	0	0	32	3311
mmu04962	Vasopressin-regulated water reabsorption	1	3.61e-12	31	0	0	32	3311
ko04962	Vasopressin-regulated water reabsorption	1	3.61e-12	31	0	0	32	3311
ko05218	Melanoma	1	3.61e-12	31	0	0	32	3311
ko05014	Amyotrophic lateral sclerosis (ALS)	1	3.61e-12	31	0	0	32	3311
ko04930	Type II diabetes mellitus	1	3.61e-12	31	0	0	32	3311
mmu04930	Type II diabetes mellitus	1	3.61e-12	31	0	0	32	3311
mmu01040	Biosynthesis of unsaturated fatty acids	1	3.96e-12	13	0	0	32	3311
ko00350	Tyrosine metabolism	1	3.96e-12	13	0	0	32	3311
ko05321	Inflammatory bowel disease (IBD)	1	3.96e-12	13	0	0	32	3311
ko00534	Glycosaminoglycan biosynthesis - heparan sulfate / heparin	1	3.96e-12	13	0	0	32	3311
ko01040	Biosynthesis of unsaturated fatty acids	1	3.96e-12	13	0	0	32	3311
mmu01210	2-Oxocarboxylic acid metabolism	1	3.96e-12	13	0	0	32	3311
mmu00534	Glycosaminoglycan biosynthesis - heparan sulfate / heparin	1	3.96e-12	13	0	0	32	3311
ko01210	2-Oxocarboxylic acid metabolism	1	3.96e-12	13	0	0	32	3311
mmu00983	Drug metabolism - other enzymes	1	3.96e-12	13	0	0	32	3311
mmu05321	Inflammatory bowel disease (IBD)	1	3.96e-12	13	0	0	32	3311
mmu00100	Steroid biosynthesis	1	3.96e-12	13	0	0	32	3311
ko00100	Steroid biosynthesis	1	3.96e-12	13	0	0	32	3311
ko00983	Drug metabolism - other enzymes	1	3.96e-12	13	0	0	32	3311
mmu00350	Tyrosine metabolism	1	3.96e-12	13	0	0	32	3311
mmu00531	Glycosaminoglycan degradation	1	3.96e-12	13	0	0	32	3311
ko00531	Glycosaminoglycan degradation	1	3.96e-12	13	0	0	32	3311
mmu00600	Sphingolipid metabolism	1	4.05e-12	30	0	0	32	3311
mmu03460	Fanconi anemia pathway	1	4.05e-12	30	0	0	32	3311
mmu05134	Legionellosis	1	4.05e-12	30	0	0	32	3311
ko00600	Sphingolipid metabolism	1	4.05e-12	30	0	0	32	3311
ko05134	Legionellosis	1	4.05e-12	30	0	0	32	3311
ko03460	Fanconi anemia pathway	1	4.05e-12	30	0	0	32	3311
ko03015	mRNA surveillance pathway	1	4.11e-12	69	0	0	32	3311
mmu04550	Signaling pathways regulating pluripotency of stem cells	1	4.11e-12	69	0	0	32	3311
mmu04310	Wnt signaling pathway	1	4.11e-12	69	0	0	32	3311
mmu03015	mRNA surveillance pathway	1	4.11e-12	69	0	0	32	3311
ko04310	Wnt signaling pathway	1	4.11e-12	69	0	0	32	3311
ko04550	Signaling pathways regulating pluripotency of stem cells	1	4.11e-12	69	0	0	32	3311
mmu05220	Chronic myeloid leukemia	1	4.21e-12	54	0	0	32	3311
mmu00564	Glycerophospholipid metabolism	1	4.21e-12	54	0	0	32	3311
ko05220	Chronic myeloid leukemia	1	4.21e-12	54	0	0	32	3311
ko00564	Glycerophospholipid metabolism	1	4.21e-12	54	0	0	32	3311
ko00520	Amino sugar and nucleotide sugar metabolism	1	4.31e-12	36	0	0	32	3311
mmu00520	Amino sugar and nucleotide sugar metabolism	1	4.31e-12	36	0	0	32	3311
mmu04142	Lysosome	1	4.42e-12	100	0	0	32	3311
ko04142	Lysosome	1	4.42e-12	100	0	0	32	3311
mmu04071	Sphingolipid signaling pathway	1	5.9e-12	81	0	0	32	3311
ko05152	Tuberculosis	1	5.9e-12	81	0	0	32	3311
ko04071	Sphingolipid signaling pathway	1	5.9e-12	81	0	0	32	3311
mmu05152	Tuberculosis	1	5.9e-12	81	0	0	32	3311
mmu04066	HIF-1 signaling pathway	1	5.93e-12	61	0	0	32	3311
ko04150	mTOR signaling pathway	1	6.01e-12	52	0	0	32	3311
mmu04150	mTOR signaling pathway	1	6.01e-12	52	0	0	32	3311
mmu04917	Prolactin signaling pathway	1	6.15e-12	49	0	0	32	3311
ko04917	Prolactin signaling pathway	1	6.15e-12	49	0	0	32	3311
ko05211	Renal cell carcinoma	1	6.66e-12	48	0	0	32	3311
mmu05211	Renal cell carcinoma	1	6.66e-12	48	0	0	32	3311
mmu04919	Thyroid hormone signaling pathway	1	6.92e-12	80	0	0	32	3311
ko04145	Phagosome	1	7.2e-12	67	0	0	32	3311
mmu04145	Phagosome	1	7.2e-12	67	0	0	32	3311
mmu05222	Small cell lung cancer	1	7.25e-12	47	0	0	32	3311
mmu04064	NF-kappa B signaling pathway	1	7.25e-12	47	0	0	32	3311
ko05222	Small cell lung cancer	1	7.25e-12	47	0	0	32	3311
mmu00640	Propanoate metabolism	1	7.45e-12	21	0	0	32	3311
ko03430	Mismatch repair	1	7.45e-12	21	0	0	32	3311
ko04976	Bile secretion	1	7.45e-12	21	0	0	32	3311
mmu00030	Pentose phosphate pathway	1	7.45e-12	21	0	0	32	3311
mmu04960	Aldosterone-regulated sodium reabsorption	1	7.45e-12	21	0	0	32	3311
ko02010	ABC transporters	1	7.45e-12	21	0	0	32	3311
ko00640	Propanoate metabolism	1	7.45e-12	21	0	0	32	3311
mmu04976	Bile secretion	1	7.45e-12	21	0	0	32	3311
ko00051	Fructose and mannose metabolism	1	7.45e-12	21	0	0	32	3311
mmu02010	ABC transporters	1	7.45e-12	21	0	0	32	3311
ko04960	Aldosterone-regulated sodium reabsorption	1	7.45e-12	21	0	0	32	3311
mmu04978	Mineral absorption	1	7.45e-12	21	0	0	32	3311
mmu00051	Fructose and mannose metabolism	1	7.45e-12	21	0	0	32	3311
ko04978	Mineral absorption	1	7.45e-12	21	0	0	32	3311
mmu03430	Mismatch repair	1	7.45e-12	21	0	0	32	3311
ko00030	Pentose phosphate pathway	1	7.45e-12	21	0	0	32	3311
ko04110	Cell cycle	1	7.57e-12	84	0	0	32	3311
mmu04110	Cell cycle	1	7.57e-12	84	0	0	32	3311
ko03018	RNA degradation	1	7.73e-12	64	0	0	32	3311
mmu03018	RNA degradation	1	7.73e-12	64	0	0	32	3311
ko04612	Antigen processing and presentation	1	7.86e-12	27	0	0	32	3311
mmu04612	Antigen processing and presentation	1	7.86e-12	27	0	0	32	3311
mmu00190	Oxidative phosphorylation	1	8.11e-12	90	0	0	32	3311
ko00190	Oxidative phosphorylation	1	8.11e-12	90	0	0	32	3311
ko04620	Toll-like receptor signaling pathway	1	8.42e-12	51	0	0	32	3311
mmu04620	Toll-like receptor signaling pathway	1	8.42e-12	51	0	0	32	3311
ko04722	Neurotrophin signaling pathway	1	8.49e-12	85	0	0	32	3311
mmu04722	Neurotrophin signaling pathway	1	8.49e-12	85	0	0	32	3311
mmu04390	Hippo signaling pathway	1	8.51e-12	74	0	0	32	3311
ko04390	Hippo signaling pathway	1	8.51e-12	74	0	0	32	3311
ko04668	TNF signaling pathway	1	8.84e-12	65	0	0	32	3311
mmu04380	Osteoclast differentiation	1	8.84e-12	65	0	0	32	3311
mmu04668	TNF signaling pathway	1	8.84e-12	65	0	0	32	3311
ko04380	Osteoclast differentiation	1	8.84e-12	65	0	0	32	3311
mmu05219	Bladder cancer	1	8.89e-12	23	0	0	32	3311
mmu05323	Rheumatoid arthritis	1	8.89e-12	23	0	0	32	3311
ko05323	Rheumatoid arthritis	1	8.89e-12	23	0	0	32	3311
ko05219	Bladder cancer	1	8.89e-12	23	0	0	32	3311
mmu05203	Viral carcinogenesis	1	8.98e-12	120	0	0	32	3311
ko05203	Viral carcinogenesis	1	8.98e-12	120	0	0	32	3311
ko04120	Ubiquitin mediated proteolysis	1	9.06e-12	116	0	0	32	3311
mmu04120	Ubiquitin mediated proteolysis	1	9.06e-12	116	0	0	32	3311
ko03010	Ribosome	1	9.09e-12	106	0	0	32	3311
mmu03010	Ribosome	1	9.09e-12	106	0	0	32	3311
mmu01200	Carbon metabolism	1	9.11e-12	79	0	0	32	3311
ko01200	Carbon metabolism	1	9.11e-12	79	0	0	32	3311
ko05169	Epstein-Barr virus infection	1	9.34e-12	137	0	0	32	3311
mmu05169	Epstein-Barr virus infection	1	9.34e-12	137	0	0	32	3311
ko03040	Spliceosome	1	9.5e-12	105	0	0	32	3311
mmu03040	Spliceosome	1	9.5e-12	105	0	0	32	3311
ko05160	Hepatitis C	1	1.02e-11	77	0	0	32	3311
mmu05160	Hepatitis C	1	1.02e-11	77	0	0	32	3311
mmu04068	FoxO signaling pathway	1	1.04e-11	92	0	0	32	3311
ko04261	Adrenergic signaling in cardiomyocytes	1	1.07e-11	73	0	0	32	3311
mmu04261	Adrenergic signaling in cardiomyocytes	1	1.07e-11	73	0	0	32	3311
ko04932	Non-alcoholic fatty liver disease (NAFLD)	1	1.1e-11	107	0	0	32	3311
mmu04932	Non-alcoholic fatty liver disease (NAFLD)	1	1.1e-11	107	0	0	32	3311
mmu03013	RNA transport	1	1.22e-11	125	0	0	32	3311
ko03013	RNA transport	1	1.22e-11	125	0	0	32	3311
mmu04141	Protein processing in endoplasmic reticulum	1	1.3e-11	141	0	0	32	3311
ko04141	Protein processing in endoplasmic reticulum	1	1.3e-11	141	0	0	32	3311
mmu01130	Biosynthesis of antibiotics	1	1.36e-11	148	0	0	32	3311
ko05166	HTLV-I infection	1	1.37e-11	143	0	0	32	3311
mmu05166	HTLV-I infection	1	1.37e-11	143	0	0	32	3311
mmu04010	MAPK signaling pathway	1	1.74e-11	151	0	0	32	3311
ko04010	MAPK signaling pathway	1	1.74e-11	151	0	0	32	3311

## Sheet: Common.beta.KEGG.pathways
TermID	Term	Enrichment	logP	Genes in Term	Target Genes in Term	Fraction of Targets in Term	Total Target Genes	Total Genes	Entrez Gene IDs	Gene Symbols
mmu04950	Maturity onset diabetes of the young	4.33848e-09	-19.2557	18	7	0.134615	52	3311	3.78435e+35	Mafa,Nkx6-1,Mnx1,Iapp,Ins2,Slc2a2,Pdx1
ko04950	Maturity onset diabetes of the young	4.33848e-09	-19.2557	18	7	0.134615	52	3311	3.78435e+35	Mafa,Nkx6-1,Mnx1,Iapp,Ins2,Slc2a2,Pdx1
mmu04911	Insulin secretion	9.32786e-05	-9.27992	49	6	0.115385	52	3311	1.46522e+29	Glp1r,Prkca,Ins2,Slc2a2,Atp1b2,Pdx1
ko04930	Type II diabetes mellitus	9.80175e-05	-9.23036	31	5	0.0961538	52	3311	3.78435e+26	Mafa,Socs2,Ins2,Slc2a2,Pdx1
mmu04930	Type II diabetes mellitus	9.80175e-05	-9.23036	31	5	0.0961538	52	3311	3.78435e+26	Mafa,Socs2,Ins2,Slc2a2,Pdx1
mmu04931	Insulin resistance	0.000161315	-8.73215	77	7	0.134615	52	3311	2.1079e+35	Tbc1d4,Mlxipl,G6pc2,Prkca,Rps6ka2,Ins2,Slc2a2
mmu04978	Mineral absorption	0.000265885	-8.23245	21	4	0.0769231	52	3311	1.19771e+19	Atp7a,Atp1b2,Slc8a1,Slc30a1
ko04978	Mineral absorption	0.000265885	-8.23245	21	4	0.0769231	52	3311	1.19771e+19	Atp7a,Atp1b2,Slc8a1,Slc30a1
mmu04080	Neuroactive ligand-receptor interaction	0.000455882	-7.69328	24	4	0.0769231	52	3311	1.46521e+19	Glp1r,Adra2a,P2ry1,Pard3
ko04080	Neuroactive ligand-receptor interaction	0.000455882	-7.69328	24	4	0.0769231	52	3311	1.46521e+19	Glp1r,Adra2a,P2ry1,Pard3
ko04973	Carbohydrate digestion and absorption	0.00212752	-6.1528	17	3	0.0576923	52	3311	143782052611932	G6pc2,Slc2a2,Atp1b2
mmu04973	Carbohydrate digestion and absorption	0.00212752	-6.1528	17	3	0.0576923	52	3311	143782052611932	G6pc2,Slc2a2,Atp1b2
mmu04960	Aldosterone-regulated sodium reabsorption	0.00398079	-5.52628	21	3	0.0576923	52	3311	187501633411932	Prkca,Ins2,Atp1b2
ko04960	Aldosterone-regulated sodium reabsorption	0.00398079	-5.52628	21	3	0.0576923	52	3311	187501633411932	Prkca,Ins2,Atp1b2
ko04150	mTOR signaling pathway	0.00839985	-4.77954	52	4	0.0769231	52	3311	5.21872e+19	Rragd,Prkca,Rps6ka2,Ins2
mmu04150	mTOR signaling pathway	0.00839985	-4.77954	52	4	0.0769231	52	3311	5.21872e+19	Rragd,Prkca,Rps6ka2,Ins2
mmu04022	cGMP-PKG signaling pathway	0.0090467	-4.70536	83	5	0.0961538	52	3311	1.15512e+24	Adra2a,Ins2,Atp1b2,Atp2a3,Slc8a1
ko04022	cGMP-PKG signaling pathway	0.0090467	-4.70536	83	5	0.0961538	52	3311	1.15512e+24	Adra2a,Ins2,Atp1b2,Atp2a3,Slc8a1
mmu04961	Endocrine and other factor-regulated calcium reabsorption	0.010012	-4.60397	29	3	0.0576923	52	3311	187501193220541	Prkca,Atp1b2,Slc8a1
ko04961	Endocrine and other factor-regulated calcium reabsorption	0.010012	-4.60397	29	3	0.0576923	52	3311	187501193220541	Prkca,Atp1b2,Slc8a1
mmu00604	Glycosphingolipid biosynthesis - ganglio series	0.0144401	-4.23775	12	2	0.0384615	52	3311	22574211416	St8sia5,Slc33a1
ko00604	Glycosphingolipid biosynthesis - ganglio series	0.0144401	-4.23775	12	2	0.0384615	52	3311	22574211416	St8sia5,Slc33a1
ko04972	Pancreatic secretion	0.0167883	-4.08707	35	3	0.0576923	52	3311	187501193253313	Prkca,Atp1b2,Atp2a3
mmu04972	Pancreatic secretion	0.0167883	-4.08707	35	3	0.0576923	52	3311	187501193253313	Prkca,Atp1b2,Atp2a3
ko04015	Rap1 signaling pathway	0.0177333	-4.03231	98	5	0.0961538	52	3311	2.63992e+24	Map2k6,Prkca,Ins2,P2ry1,Pard3
mmu04015	Rap1 signaling pathway	0.0177333	-4.03231	98	5	0.0961538	52	3311	2.63992e+24	Map2k6,Prkca,Ins2,P2ry1,Pard3
ko00650	Butanoate metabolism	0.0195151	-3.93656	14	2	0.0384615	52	3311	1510778894	Hadh,Aacs
mmu00650	Butanoate metabolism	0.0195151	-3.93656	14	2	0.0384615	52	3311	7889415107	Aacs,Hadh
mmu04913	Ovarian steroidogenesis	0.0222936	-3.80346	15	2	0.0384615	52	3311	1311016334	Cyp2j6,Ins2
ko04913	Ovarian steroidogenesis	0.0222936	-3.80346	15	2	0.0384615	52	3311	1311016334	Cyp2j6,Ins2
mmu04750	Inflammatory mediator regulation of TRP channels	0.0224362	-3.79708	39	3	0.0576923	52	3311	263991875013110	Map2k6,Prkca,Cyp2j6
ko04750	Inflammatory mediator regulation of TRP channels	0.0224362	-3.79708	39	3	0.0576923	52	3311	263991875013110	Map2k6,Prkca,Cyp2j6
mmu00062	Fatty acid elongation	0.0252253	-3.67991	16	2	0.0384615	52	3311	8360315107	Elovl4,Hadh
ko04974	Protein digestion and absorption	0.0252253	-3.67991	16	2	0.0384615	52	3311	1193220541	Atp1b2,Slc8a1
ko00062	Fatty acid elongation	0.0252253	-3.67991	16	2	0.0384615	52	3311	8360315107	Elovl4,Hadh
mmu04974	Protein digestion and absorption	0.0252253	-3.67991	16	2	0.0384615	52	3311	1193220541	Atp1b2,Slc8a1
ko04261	Adrenergic signaling in cardiomyocytes	0.0265358	-3.62926	73	4	0.0769231	52	3311	1.87503e+20	Prkca,Ppp2r2c,Atp1b2,Slc8a1
mmu04261	Adrenergic signaling in cardiomyocytes	0.0265358	-3.62926	73	4	0.0769231	52	3311	1.87503e+20	Prkca,Ppp2r2c,Atp1b2,Slc8a1
mmu04540	Gap junction	0.0364768	-3.31108	47	3	0.0576923	52	3311	187501461722151	Prkca,Gjd2,Tubb2a
ko04540	Gap junction	0.0364768	-3.31108	47	3	0.0576923	52	3311	187501461722151	Prkca,Gjd2,Tubb2a
mmu04917	Prolactin signaling pathway	0.0405533	-3.20514	49	3	0.0576923	52	3311	2162331633420520	Socs2,Ins2,Slc2a2
ko04917	Prolactin signaling pathway	0.0405533	-3.20514	49	3	0.0576923	52	3311	2162331633420520	Socs2,Ins2,Slc2a2
mmu00591	Linoleic acid metabolism	0.0463934	-3.0706	3	1	0.0192308	52	3311	13110	Cyp2j6
ko00591	Linoleic acid metabolism	0.0463934	-3.0706	3	1	0.0192308	52	3311	13110	Cyp2j6
ko04020	Calcium signaling pathway	0.05655	-2.87263	56	3	0.0576923	52	3311	187505331320541	Prkca,Atp2a3,Slc8a1
mmu04020	Calcium signaling pathway	0.05655	-2.87263	56	3	0.0576923	52	3311	187505331320541	Prkca,Atp2a3,Slc8a1
ko04970	Salivary secretion	0.0661596	-2.71569	27	2	0.0384615	52	3311	1875011932	Prkca,Atp1b2
mmu04970	Salivary secretion	0.0661596	-2.71569	27	2	0.0384615	52	3311	1875011932	Prkca,Atp1b2
mmu04910	Insulin signaling pathway	0.0744999	-2.59696	102	4	0.0769231	52	3311	1.43782e+20	G6pc2,Socs2,Ins2,Prkar2b
ko04910	Insulin signaling pathway	0.0744999	-2.59696	102	4	0.0769231	52	3311	1.43782e+20	G6pc2,Socs2,Ins2,Prkar2b
ko04971	Gastric acid secretion	0.075035	-2.5898	29	2	0.0384615	52	3311	1875011932	Prkca,Atp1b2
mmu04971	Gastric acid secretion	0.075035	-2.5898	29	2	0.0384615	52	3311	1875011932	Prkca,Atp1b2
ko00561	Glycerolipid metabolism	0.075035	-2.5898	29	2	0.0384615	52	3311	11019764899	Dgkg,Lpin3
mmu00561	Glycerolipid metabolism	0.075035	-2.5898	29	2	0.0384615	52	3311	11019764899	Dgkg,Lpin3
mmu04918	Thyroid hormone synthesis	0.0842681	-2.47375	31	2	0.0384615	52	3311	1875011932	Prkca,Atp1b2
ko04918	Thyroid hormone synthesis	0.0842681	-2.47375	31	2	0.0384615	52	3311	1875011932	Prkca,Atp1b2
mmu04010	MAPK signaling pathway	0.0860088	-2.45331	151	5	0.0961538	52	3311	2.63992e+24	Map2k6,Prkca,Rps6ka2,Rasgrf1,Mapt
ko04010	MAPK signaling pathway	0.0860088	-2.45331	151	5	0.0961538	52	3311	2.63992e+24	Map2k6,Prkca,Rps6ka2,Rasgrf1,Mapt
ko04260	Cardiac muscle contraction	0.0938289	-2.36628	33	2	0.0384615	52	3311	1193220541	Atp1b2,Slc8a1
mmu04260	Cardiac muscle contraction	0.0938289	-2.36628	33	2	0.0384615	52	3311	1193220541	Atp1b2,Slc8a1
ko04940	Type I diabetes mellitus	0.104981	-2.25398	7	1	0.0192308	52	3311	16334	Ins2
mmu04940	Type I diabetes mellitus	0.104981	-2.25398	7	1	0.0192308	52	3311	16334	Ins2
mmu04530	Tight junction	0.105659	-2.24753	73	3	0.0576923	52	3311	1875026964393740	Prkca,Ppp2r2c,Pard3
ko04530	Tight junction	0.105659	-2.24753	73	3	0.0576923	52	3311	1875026964393740	Prkca,Ppp2r2c,Pard3
mmu04664	Fc epsilon RI signaling pathway	0.113821	-2.17312	37	2	0.0384615	52	3311	2639918750	Map2k6,Prkca
ko04664	Fc epsilon RI signaling pathway	0.113821	-2.17312	37	2	0.0384615	52	3311	1875026399	Prkca,Map2k6
ko05143	African trypanosomiasis	0.119067	-2.12807	8	1	0.0192308	52	3311	18750	Prkca
mmu05143	African trypanosomiasis	0.119067	-2.12807	8	1	0.0192308	52	3311	18750	Prkca
mmu04720	Long-term potentiation	0.1242	-2.08586	39	2	0.0384615	52	3311	1875020112	Prkca,Rps6ka2
ko04720	Long-term potentiation	0.1242	-2.08586	39	2	0.0384615	52	3311	1875020112	Prkca,Rps6ka2
ko04727	GABAergic synapse	0.129474	-2.04427	40	2	0.0384615	52	3311	1875015114	Prkca,Hap1
mmu04727	GABAergic synapse	0.129474	-2.04427	40	2	0.0384615	52	3311	1875015114	Prkca,Hap1
mmu04919	Thyroid hormone signaling pathway	0.129526	-2.04387	80	3	0.0576923	52	3311	2107891875011930	Tbc1d4,Prkca,Atp1b2
ko00280	Valine, leucine and isoleucine degradation	0.134801	-2.00395	41	2	0.0384615	52	3311	1510778894	Hadh,Aacs
mmu00280	Valine, leucine and isoleucine degradation	0.134801	-2.00395	41	2	0.0384615	52	3311	7889415107	Aacs,Hadh
ko04964	Proximal tubule bicarbonate reclamation	0.146591	-1.92011	10	1	0.0192308	52	3311	11932	Atp1b2
mmu04964	Proximal tubule bicarbonate reclamation	0.146591	-1.92011	10	1	0.0192308	52	3311	11932	Atp1b2
mmu00590	Arachidonic acid metabolism	0.146591	-1.92011	10	1	0.0192308	52	3311	13110	Cyp2j6
ko00590	Arachidonic acid metabolism	0.146591	-1.92011	10	1	0.0192308	52	3311	13110	Cyp2j6
mmu04726	Serotonergic synapse	0.162125	-1.81939	46	2	0.0384615	52	3311	1875013110	Prkca,Cyp2j6
mmu04152	AMPK signaling pathway	0.166572	-1.79233	90	3	0.0576923	52	3311	1437826964316330	G6pc2,Ppp2r2c,Ins2
ko04152	AMPK signaling pathway	0.166572	-1.79233	90	3	0.0576923	52	3311	1437826964316330	G6pc2,Ppp2r2c,Ins2
mmu04068	FoxO signaling pathway	0.174337	-1.74676	92	3	0.0576923	52	3311	1437832993416330	G6pc2,Foxo6,Ins2
ko04912	GnRH signaling pathway	0.190363	-1.65882	51	2	0.0384615	52	3311	2639918750	Map2k6,Prkca
mmu04912	GnRH signaling pathway	0.190363	-1.65882	51	2	0.0384615	52	3311	2639918750	Map2k6,Prkca
mmu04151	PI3K-Akt signaling pathway	0.194684	-1.63638	146	4	0.0769231	52	3311	1.43782e+20	G6pc2,Prkca,Ppp2r2c,Ins2
ko04151	PI3K-Akt signaling pathway	0.194684	-1.63638	146	4	0.0769231	52	3311	1.43782e+20	G6pc2,Prkca,Ppp2r2c,Ins2
ko04666	Fc gamma R-mediated phagocytosis	0.207623	-1.57203	54	2	0.0384615	52	3311	22775318750	Gsn,Prkca
mmu04666	Fc gamma R-mediated phagocytosis	0.207623	-1.57203	54	2	0.0384615	52	3311	22775318750	Gsn,Prkca
mmu00564	Glycerophospholipid metabolism	0.207623	-1.57203	54	2	0.0384615	52	3311	11019764899	Dgkg,Lpin3
ko00564	Glycerophospholipid metabolism	0.207623	-1.57203	54	2	0.0384615	52	3311	11019764899	Dgkg,Lpin3
mmu04914	Progesterone-mediated oocyte maturation	0.230888	-1.46582	58	2	0.0384615	52	3311	2011216334	Rps6ka2,Ins2
ko04914	Progesterone-mediated oocyte maturation	0.230888	-1.46582	58	2	0.0384615	52	3311	2011216334	Rps6ka2,Ins2
mmu04014	Ras signaling pathway	0.231253	-1.46424	106	3	0.0576923	52	3311	187501941716334	Prkca,Rasgrf1,Ins2
ko00052	Galactose metabolism	0.236441	-1.44206	17	1	0.0192308	52	3311	14378	G6pc2
mmu00052	Galactose metabolism	0.236441	-1.44206	17	1	0.0192308	52	3311	14378	G6pc2
mmu05231	Choline metabolism in cancer	0.242595	-1.41636	60	2	0.0384615	52	3311	11019718750	Dgkg,Prkca
ko05231	Choline metabolism in cancer	0.242595	-1.41636	60	2	0.0384615	52	3311	11019718750	Dgkg,Prkca
mmu04066	HIF-1 signaling pathway	0.248461	-1.39247	61	2	0.0384615	52	3311	1875016334	Prkca,Ins2
ko04922	Glucagon signaling pathway	0.254332	-1.36911	62	2	0.0384615	52	3311	1437820526	G6pc2,Slc2a2
mmu04922	Glucagon signaling pathway	0.254332	-1.36911	62	2	0.0384615	52	3311	1437820526	G6pc2,Slc2a2
ko03060	Protein export	0.260362	-1.34568	19	1	0.0192308	52	3311	66286	Sec11c
ko00380	Tryptophan metabolism	0.260362	-1.34568	19	1	0.0192308	52	3311	15107	Hadh
mmu00380	Tryptophan metabolism	0.260362	-1.34568	19	1	0.0192308	52	3311	15107	Hadh
mmu03060	Protein export	0.260362	-1.34568	19	1	0.0192308	52	3311	66286	Sec11c
ko00500	Starch and sucrose metabolism	0.260362	-1.34568	19	1	0.0192308	52	3311	14378	G6pc2
mmu00500	Starch and sucrose metabolism	0.260362	-1.34568	19	1	0.0192308	52	3311	14378	G6pc2
mmu04070	Phosphatidylinositol signaling system	0.277848	-1.28068	66	2	0.0384615	52	3311	11019718750	Dgkg,Prkca
ko04070	Phosphatidylinositol signaling system	0.277848	-1.28068	66	2	0.0384615	52	3311	11019718750	Dgkg,Prkca
ko04976	Bile secretion	0.283547	-1.26038	21	1	0.0192308	52	3311	11932	Atp1b2
ko02010	ABC transporters	0.283547	-1.26038	21	1	0.0192308	52	3311	217265	Abca5
mmu04976	Bile secretion	0.283547	-1.26038	21	1	0.0192308	52	3311	11932	Atp1b2
mmu02010	ABC transporters	0.283547	-1.26038	21	1	0.0192308	52	3311	217265	Abca5
mmu04114	Oocyte meiosis	0.283727	-1.25974	67	2	0.0384615	52	3311	2011216334	Rps6ka2,Ins2
ko04114	Oocyte meiosis	0.283727	-1.25974	67	2	0.0384615	52	3311	2011216334	Rps6ka2,Ins2
mmu04390	Hippo signaling pathway	0.324724	-1.12478	74	2	0.0384615	52	3311	26964393742	Ppp2r2c,Pard3
ko04390	Hippo signaling pathway	0.324724	-1.12478	74	2	0.0384615	52	3311	26964393742	Ppp2r2c,Pard3
ko04140	Regulation of autophagy	0.3278	-1.11535	25	1	0.0192308	52	3311	16334	Ins2
mmu04140	Regulation of autophagy	0.3278	-1.11535	25	1	0.0192308	52	3311	16334	Ins2
mmu04923	Regulation of lipolysis in adipocytes	0.3278	-1.11535	25	1	0.0192308	52	3311	16334	Ins2
mmu05414	Dilated cardiomyopathy	0.359219	-1.02382	28	1	0.0192308	52	3311	20541	Slc8a1
ko05414	Dilated cardiomyopathy	0.359219	-1.02382	28	1	0.0192308	52	3311	20541	Slc8a1
ko05410	Hypertrophic cardiomyopathy (HCM)	0.359219	-1.02382	28	1	0.0192308	52	3311	20541	Slc8a1
ko00310	Lysine degradation	0.359219	-1.02382	28	1	0.0192308	52	3311	15107	Hadh
mmu00310	Lysine degradation	0.359219	-1.02382	28	1	0.0192308	52	3311	15107	Hadh
mmu05410	Hypertrophic cardiomyopathy (HCM)	0.359219	-1.02382	28	1	0.0192308	52	3311	20541	Slc8a1
mmu04062	Chemokine signaling pathway	0.359438	-1.02321	80	2	0.0384615	52	3311	14058093742	Elmo1,Pard3
ko04062	Chemokine signaling pathway	0.359438	-1.02321	80	2	0.0384615	52	3311	14058093742	Elmo1,Pard3
ko04728	Dopaminergic synapse	0.365169	-1.0074	81	2	0.0384615	52	3311	18750269643	Prkca,Ppp2r2c
ko04024	cAMP signaling pathway	0.365169	-1.0074	81	2	0.0384615	52	3311	1465211932	Glp1r,Atp1b2
mmu04071	Sphingolipid signaling pathway	0.365169	-1.0074	81	2	0.0384615	52	3311	18750269643	Prkca,Ppp2r2c
mmu04728	Dopaminergic synapse	0.365169	-1.0074	81	2	0.0384615	52	3311	18750269643	Prkca,Ppp2r2c
mmu04024	cAMP signaling pathway	0.365169	-1.0074	81	2	0.0384615	52	3311	1465211932	Glp1r,Atp1b2
ko04071	Sphingolipid signaling pathway	0.365169	-1.0074	81	2	0.0384615	52	3311	18750269643	Prkca,Ppp2r2c
mmu05412	Arrhythmogenic right ventricular cardiomyopathy (ARVC)	0.369369	-0.99596	29	1	0.0192308	52	3311	20541	Slc8a1
ko05412	Arrhythmogenic right ventricular cardiomyopathy (ARVC)	0.369369	-0.99596	29	1	0.0192308	52	3311	20541	Slc8a1
ko00071	Fatty acid degradation	0.37936	-0.969269	30	1	0.0192308	52	3311	15107	Hadh
mmu00071	Fatty acid degradation	0.37936	-0.969269	30	1	0.0192308	52	3311	15107	Hadh
mmu05014	Amyotrophic lateral sclerosis (ALS)	0.389197	-0.94367	31	1	0.0192308	52	3311	26399	Map2k6
ko05014	Amyotrophic lateral sclerosis (ALS)	0.389197	-0.94367	31	1	0.0192308	52	3311	26399	Map2k6
mmu05031	Amphetamine addiction	0.39888	-0.919094	32	1	0.0192308	52	3311	18750	Prkca
ko05031	Amphetamine addiction	0.39888	-0.919094	32	1	0.0192308	52	3311	18750	Prkca
mmu05164	Influenza A	0.404728	-0.90454	88	2	0.0384615	52	3311	2639918750	Map2k6,Prkca
ko05164	Influenza A	0.404728	-0.90454	88	2	0.0384615	52	3311	2639918750	Map2k6,Prkca
mmu05032	Morphine addiction	0.408413	-0.895476	33	1	0.0192308	52	3311	18750	Prkca
ko05032	Morphine addiction	0.408413	-0.895476	33	1	0.0192308	52	3311	18750	Prkca
ko04730	Long-term depression	0.417798	-0.872758	34	1	0.0192308	52	3311	18750	Prkca
mmu04730	Long-term depression	0.417798	-0.872758	34	1	0.0192308	52	3311	18750	Prkca
ko00010	Glycolysis / Gluconeogenesis	0.427036	-0.850887	35	1	0.0192308	52	3311	14378	G6pc2
ko04370	VEGF signaling pathway	0.427036	-0.850887	35	1	0.0192308	52	3311	18750	Prkca
ko05146	Amoebiasis	0.427036	-0.850887	35	1	0.0192308	52	3311	18750	Prkca
mmu00010	Glycolysis / Gluconeogenesis	0.427036	-0.850887	35	1	0.0192308	52	3311	14378	G6pc2
mmu05146	Amoebiasis	0.427036	-0.850887	35	1	0.0192308	52	3311	18750	Prkca
mmu04370	VEGF signaling pathway	0.427036	-0.850887	35	1	0.0192308	52	3311	18750	Prkca
ko04510	Focal adhesion	0.432297	-0.838643	93	2	0.0384615	52	3311	1875019417	Prkca,Rasgrf1
mmu04510	Focal adhesion	0.432297	-0.838643	93	2	0.0384615	52	3311	1875019417	Prkca,Rasgrf1
mmu01212	Fatty acid metabolism	0.436131	-0.829813	36	1	0.0192308	52	3311	15107	Hadh
ko01212	Fatty acid metabolism	0.436131	-0.829813	36	1	0.0192308	52	3311	15107	Hadh
mmu05230	Central carbon metabolism in cancer	0.445084	-0.809493	37	1	0.0192308	52	3311	20526	Slc2a2
ko05230	Central carbon metabolism in cancer	0.445084	-0.809493	37	1	0.0192308	52	3311	20526	Slc2a2
ko05223	Non-small cell lung cancer	0.445084	-0.809493	37	1	0.0192308	52	3311	18750	Prkca
mmu05223	Non-small cell lung cancer	0.445084	-0.809493	37	1	0.0192308	52	3311	18750	Prkca
mmu05214	Glioma	0.453897	-0.789884	38	1	0.0192308	52	3311	18750	Prkca
ko05214	Glioma	0.453897	-0.789884	38	1	0.0192308	52	3311	18750	Prkca
mmu04925	Aldosterone synthesis and secretion	0.471115	-0.752654	40	1	0.0192308	52	3311	18750	Prkca
mmu00510	N-Glycan biosynthesis	0.471115	-0.752654	40	1	0.0192308	52	3311	102580	Alg9
mmu04650	Natural killer cell mediated cytotoxicity	0.471115	-0.752654	40	1	0.0192308	52	3311	18750	Prkca
ko00510	N-Glycan biosynthesis	0.471115	-0.752654	40	1	0.0192308	52	3311	102580	Alg9
ko04916	Melanogenesis	0.471115	-0.752654	40	1	0.0192308	52	3311	18750	Prkca
ko04650	Natural killer cell mediated cytotoxicity	0.471115	-0.752654	40	1	0.0192308	52	3311	18750	Prkca
mmu04916	Melanogenesis	0.471115	-0.752654	40	1	0.0192308	52	3311	18750	Prkca
ko04925	Aldosterone synthesis and secretion	0.471115	-0.752654	40	1	0.0192308	52	3311	18750	Prkca
mmu00970	Aminoacyl-tRNA biosynthesis	0.487799	-0.717851	42	1	0.0192308	52	3311	22375	Wars
ko00970	Aminoacyl-tRNA biosynthesis	0.487799	-0.717851	42	1	0.0192308	52	3311	22375	Wars
ko04810	Regulation of actin cytoskeleton	0.500744	-0.691661	106	2	0.0384615	52	3311	22775316334	Gsn,Ins2
mmu04810	Regulation of actin cytoskeleton	0.500744	-0.691661	106	2	0.0384615	52	3311	22775316334	Gsn,Ins2
ko04670	Leukocyte transendothelial migration	0.503967	-0.685244	44	1	0.0192308	52	3311	18750	Prkca
mmu04670	Leukocyte transendothelial migration	0.503967	-0.685244	44	1	0.0192308	52	3311	18750	Prkca
ko04932	Non-alcoholic fatty liver disease (NAFLD)	0.505797	-0.68162	107	2	0.0384615	52	3311	5880516334	Mlxipl,Ins2
mmu04932	Non-alcoholic fatty liver disease (NAFLD)	0.505797	-0.68162	107	2	0.0384615	52	3311	5880516334	Mlxipl,Ins2
mmu05205	Proteoglycans in cancer	0.510818	-0.671742	108	2	0.0384615	52	3311	1875016002	Prkca,Igf2
ko05205	Proteoglycans in cancer	0.510818	-0.671742	108	2	0.0384615	52	3311	1875016002	Prkca,Igf2
mmu04713	Circadian entrainment	0.511862	-0.669699	45	1	0.0192308	52	3311	18750	Prkca
ko04713	Circadian entrainment	0.511862	-0.669699	45	1	0.0192308	52	3311	18750	Prkca
ko04520	Adherens junction	0.519634	-0.65463	46	1	0.0192308	52	3311	93742	Pard3
ko04723	Retrograde endocannabinoid signaling	0.519634	-0.65463	46	1	0.0192308	52	3311	18750	Prkca
mmu04520	Adherens junction	0.519634	-0.65463	46	1	0.0192308	52	3311	93742	Pard3
mmu04723	Retrograde endocannabinoid signaling	0.519634	-0.65463	46	1	0.0192308	52	3311	18750	Prkca
mmu04270	Vascular smooth muscle contraction	0.534816	-0.625833	48	1	0.0192308	52	3311	18750	Prkca
ko04920	Adipocytokine signaling pathway	0.534816	-0.625833	48	1	0.0192308	52	3311	14378	G6pc2
ko04270	Vascular smooth muscle contraction	0.534816	-0.625833	48	1	0.0192308	52	3311	18750	Prkca
mmu04920	Adipocytokine signaling pathway	0.534816	-0.625833	48	1	0.0192308	52	3311	14378	G6pc2
mmu05010	Alzheimer's disease	0.540261	-0.615703	114	2	0.0384615	52	3311	5331317762	Atp2a3,Mapt
ko05010	Alzheimer's disease	0.540261	-0.615703	114	2	0.0384615	52	3311	5331317762	Atp2a3,Mapt
ko04724	Glutamatergic synapse	0.542229	-0.612066	49	1	0.0192308	52	3311	18750	Prkca
mmu04724	Glutamatergic synapse	0.542229	-0.612066	49	1	0.0192308	52	3311	18750	Prkca
ko05100	Bacterial invasion of epithelial cells	0.542229	-0.612066	49	1	0.0192308	52	3311	140580	Elmo1
mmu05100	Bacterial invasion of epithelial cells	0.542229	-0.612066	49	1	0.0192308	52	3311	140580	Elmo1
ko04620	Toll-like receptor signaling pathway	0.55671	-0.585711	51	1	0.0192308	52	3311	26399	Map2k6
mmu04620	Toll-like receptor signaling pathway	0.55671	-0.585711	51	1	0.0192308	52	3311	26399	Map2k6
ko05215	Prostate cancer	0.584336	-0.537279	55	1	0.0192308	52	3311	16334	Ins2
mmu05215	Prostate cancer	0.584336	-0.537279	55	1	0.0192308	52	3311	16334	Ins2
ko05142	Chagas disease (American trypanosomiasis)	0.590975	-0.525982	56	1	0.0192308	52	3311	269643	Ppp2r2c
mmu05142	Chagas disease (American trypanosomiasis)	0.590975	-0.525982	56	1	0.0192308	52	3311	269643	Ppp2r2c
mmu05016	Huntington's disease	0.595513	-0.518332	126	2	0.0384615	52	3311	21511415114	Hip1,Hap1
ko05016	Huntington's disease	0.595513	-0.518332	126	2	0.0384615	52	3311	21511415114	Hip1,Hap1
ko04630	Jak-STAT signaling pathway	0.597509	-0.514986	57	1	0.0192308	52	3311	216233	Socs2
mmu04630	Jak-STAT signaling pathway	0.597509	-0.514986	57	1	0.0192308	52	3311	216233	Socs2
ko04210	Apoptosis	0.597509	-0.514986	57	1	0.0192308	52	3311	19088	Prkar2b
mmu04210	Apoptosis	0.597509	-0.514986	57	1	0.0192308	52	3311	19088	Prkar2b
mmu04611	Platelet activation	0.603941	-0.504279	58	1	0.0192308	52	3311	18441	P2ry1
mmu04725	Cholinergic synapse	0.603941	-0.504279	58	1	0.0192308	52	3311	18750	Prkca
ko05145	Toxoplasmosis	0.616504	-0.483691	60	1	0.0192308	52	3311	26399	Map2k6
mmu05145	Toxoplasmosis	0.616504	-0.483691	60	1	0.0192308	52	3311	26399	Map2k6
ko04012	ErbB signaling pathway	0.634619	-0.454731	63	1	0.0192308	52	3311	18750	Prkca
mmu04012	ErbB signaling pathway	0.634619	-0.454731	63	1	0.0192308	52	3311	18750	Prkca
ko05169	Epstein-Barr virus infection	0.641805	-0.443471	137	2	0.0384615	52	3311	26399215446	Map2k6,Entpd3
mmu05169	Epstein-Barr virus infection	0.641805	-0.443471	137	2	0.0384615	52	3311	26399215446	Map2k6,Entpd3
ko04668	TNF signaling pathway	0.646226	-0.436606	65	1	0.0192308	52	3311	26399	Map2k6
mmu04380	Osteoclast differentiation	0.646226	-0.436606	65	1	0.0192308	52	3311	26399	Map2k6
mmu04668	TNF signaling pathway	0.646226	-0.436606	65	1	0.0192308	52	3311	26399	Map2k6
ko04380	Osteoclast differentiation	0.646226	-0.436606	65	1	0.0192308	52	3311	26399	Map2k6
ko04145	Phagosome	0.657472	-0.419353	67	1	0.0192308	52	3311	22151	Tubb2a
mmu04145	Phagosome	0.657472	-0.419353	67	1	0.0192308	52	3311	22151	Tubb2a
ko03015	mRNA surveillance pathway	0.668367	-0.402918	69	1	0.0192308	52	3311	269643	Ppp2r2c
mmu04310	Wnt signaling pathway	0.668367	-0.402918	69	1	0.0192308	52	3311	18750	Prkca
mmu03015	mRNA surveillance pathway	0.668367	-0.402918	69	1	0.0192308	52	3311	269643	Ppp2r2c
ko04310	Wnt signaling pathway	0.668367	-0.402918	69	1	0.0192308	52	3311	18750	Prkca
ko05206	MicroRNAs in cancer	0.699052	-0.35803	75	1	0.0192308	52	3311	18750	Prkca
mmu05206	MicroRNAs in cancer	0.699052	-0.35803	75	1	0.0192308	52	3311	18750	Prkca
ko05160	Hepatitis C	0.708648	-0.344397	77	1	0.0192308	52	3311	269643	Ppp2r2c
mmu05202	Transcriptional misregulation in cancer	0.708648	-0.344397	77	1	0.0192308	52	3311	17355	Aff1
mmu00240	Pyrimidine metabolism	0.708648	-0.344397	77	1	0.0192308	52	3311	215446	Entpd3
ko05202	Transcriptional misregulation in cancer	0.708648	-0.344397	77	1	0.0192308	52	3311	17355	Aff1
mmu05160	Hepatitis C	0.708648	-0.344397	77	1	0.0192308	52	3311	269643	Ppp2r2c
ko00240	Pyrimidine metabolism	0.708648	-0.344397	77	1	0.0192308	52	3311	215446	Entpd3
ko04921	Oxytocin signaling pathway	0.722481	-0.325064	80	1	0.0192308	52	3311	18750	Prkca
mmu04921	Oxytocin signaling pathway	0.722481	-0.325064	80	1	0.0192308	52	3311	18750	Prkca
ko04722	Neurotrophin signaling pathway	0.744119	-0.295554	85	1	0.0192308	52	3311	20112	Rps6ka2
mmu04722	Neurotrophin signaling pathway	0.744119	-0.295554	85	1	0.0192308	52	3311	20112	Rps6ka2
mmu05161	Hepatitis B	0.752303	-0.284616	87	1	0.0192308	52	3311	18750	Prkca
ko00230	Purine metabolism	0.812255	-0.207941	104	1	0.0192308	52	3311	215446	Entpd3
mmu00230	Purine metabolism	0.812255	-0.207941	104	1	0.0192308	52	3311	215446	Entpd3
ko04120	Ubiquitin mediated proteolysis	0.84575	-0.167531	116	1	0.0192308	52	3311	100763	Ube3c
mmu04120	Ubiquitin mediated proteolysis	0.84575	-0.167531	116	1	0.0192308	52	3311	100763	Ube3c
mmu05203	Viral carcinogenesis	0.855554	-0.156006	120	1	0.0192308	52	3311	227753	Gsn
ko05203	Viral carcinogenesis	0.855554	-0.156006	120	1	0.0192308	52	3311	227753	Gsn
mmu04141	Protein processing in endoplasmic reticulum	0.897815	-0.107791	141	1	0.0192308	52	3311	72265	Tram1
ko04141	Protein processing in endoplasmic reticulum	0.897815	-0.107791	141	1	0.0192308	52	3311	72265	Tram1
mmu01100	Metabolic pathways	0.901688	-0.103487	715	8	0.153846	52	3311	1.0258e+42	Alg9,Slc33a1,Dgkg,G6pc2,Cyp2j6,St8sia5,Lpin3,Hadh
mmu01130	Biosynthesis of antibiotics	0.908997	-0.0954133	148	1	0.0192308	52	3311	15107	Hadh
ko04144	Endocytosis	0.929071	-0.0735704	163	1	0.0192308	52	3311	93742	Pard3
mmu04144	Endocytosis	0.929071	-0.0735704	163	1	0.0192308	52	3311	93742	Pard3
mmu05200	Pathways in cancer	0.956338	-0.0446434	192	1	0.0192308	52	3311	18750	Prkca
mmu00920	Sulfur metabolism	1	-1.82233e-12	9	0	0	52	3311
mmu00340	Histidine metabolism	1	-1.82233e-12	9	0	0	52	3311
ko04640	Hematopoietic cell lineage	1	-1.82233e-12	9	0	0	52	3311
ko00533	Glycosaminoglycan biosynthesis - keratan sulfate	1	-1.82233e-12	9	0	0	52	3311
ko00920	Sulfur metabolism	1	-1.82233e-12	9	0	0	52	3311
ko00220	Arginine biosynthesis	1	-1.82233e-12	9	0	0	52	3311
ko00603	Glycosphingolipid biosynthesis - globo series	1	-1.82233e-12	9	0	0	52	3311
mmu04640	Hematopoietic cell lineage	1	-1.82233e-12	9	0	0	52	3311
mmu00603	Glycosphingolipid biosynthesis - globo series	1	-1.82233e-12	9	0	0	52	3311
mmu00220	Arginine biosynthesis	1	-1.82233e-12	9	0	0	52	3311
ko04975	Fat digestion and absorption	1	-1.82233e-12	9	0	0	52	3311
mmu04975	Fat digestion and absorption	1	-1.82233e-12	9	0	0	52	3311
ko00340	Histidine metabolism	1	-1.82233e-12	9	0	0	52	3311
mmu00533	Glycosaminoglycan biosynthesis - keratan sulfate	1	-1.82233e-12	9	0	0	52	3311
ko00514	Other types of O-glycan biosynthesis	1	-1.16756e-12	16	0	0	52	3311
ko04340	Hedgehog signaling pathway	1	-1.16756e-12	16	0	0	52	3311
ko00565	Ether lipid metabolism	1	-1.16756e-12	16	0	0	52	3311
ko04320	Dorso-ventral axis formation	1	-1.16756e-12	16	0	0	52	3311
mmu05020	Prion diseases	1	-1.16756e-12	16	0	0	52	3311
ko05020	Prion diseases	1	-1.16756e-12	16	0	0	52	3311
mmu04340	Hedgehog signaling pathway	1	-1.16756e-12	16	0	0	52	3311
mmu04320	Dorso-ventral axis formation	1	-1.16756e-12	16	0	0	52	3311
mmu00565	Ether lipid metabolism	1	-1.16756e-12	16	0	0	52	3311
mmu05322	Systemic lupus erythematosus	1	-1.16756e-12	16	0	0	52	3311
mmu00511	Other glycan degradation	1	-1.16756e-12	16	0	0	52	3311
mmu03440	Homologous recombination	1	-1.16756e-12	16	0	0	52	3311
mmu00514	Other types of O-glycan biosynthesis	1	-1.16756e-12	16	0	0	52	3311
ko03440	Homologous recombination	1	-1.16756e-12	16	0	0	52	3311
ko05322	Systemic lupus erythematosus	1	-1.16756e-12	16	0	0	52	3311
ko00511	Other glycan degradation	1	-1.16756e-12	16	0	0	52	3311
ko00860	Porphyrin and chlorophyll metabolism	1	1.00152e-12	20	0	0	52	3311
mmu00260	Glycine, serine and threonine metabolism	1	1.00152e-12	20	0	0	52	3311
ko00250	Alanine, aspartate and glutamate metabolism	1	1.00152e-12	20	0	0	52	3311
ko00260	Glycine, serine and threonine metabolism	1	1.00152e-12	20	0	0	52	3311
mmu00250	Alanine, aspartate and glutamate metabolism	1	1.00152e-12	20	0	0	52	3311
mmu00860	Porphyrin and chlorophyll metabolism	1	1.00152e-12	20	0	0	52	3311
ko04966	Collecting duct acid secretion	1	1.28583e-12	15	0	0	52	3311
mmu04966	Collecting duct acid secretion	1	1.28583e-12	15	0	0	52	3311
ko04514	Cell adhesion molecules (CAMs)	1	2.138e-12	26	0	0	52	3311
mmu05140	Leishmaniasis	1	2.138e-12	26	0	0	52	3311
ko05140	Leishmaniasis	1	2.138e-12	26	0	0	52	3311
ko00270	Cysteine and methionine metabolism	1	2.138e-12	26	0	0	52	3311
mmu00270	Cysteine and methionine metabolism	1	2.138e-12	26	0	0	52	3311
mmu04514	Cell adhesion molecules (CAMs)	1	2.138e-12	26	0	0	52	3311
mmu00471	D-Glutamine and D-glutamate metabolism	1	2.23321e-12	3	0	0	52	3311
ko00740	Riboflavin metabolism	1	2.23321e-12	3	0	0	52	3311
ko00471	D-Glutamine and D-glutamate metabolism	1	2.23321e-12	3	0	0	52	3311
ko00780	Biotin metabolism	1	2.23321e-12	3	0	0	52	3311
ko00910	Nitrogen metabolism	1	2.23321e-12	3	0	0	52	3311
mmu00910	Nitrogen metabolism	1	2.23321e-12	3	0	0	52	3311
mmu00740	Riboflavin metabolism	1	2.23321e-12	3	0	0	52	3311
mmu00780	Biotin metabolism	1	2.23321e-12	3	0	0	52	3311
ko00512	Mucin type O-Glycan biosynthesis	1	2.24206e-12	14	0	0	52	3311
mmu00512	Mucin type O-Glycan biosynthesis	1	2.24206e-12	14	0	0	52	3311
ko00040	Pentose and glucuronate interconversions	1	2.24206e-12	14	0	0	52	3311
mmu00040	Pentose and glucuronate interconversions	1	2.24206e-12	14	0	0	52	3311
mmu00450	Selenocompound metabolism	1	2.24206e-12	14	0	0	52	3311
ko00450	Selenocompound metabolism	1	2.24206e-12	14	0	0	52	3311
mmu00410	beta-Alanine metabolism	1	2.43459e-12	17	0	0	52	3311
mmu05217	Basal cell carcinoma	1	2.43459e-12	17	0	0	52	3311
mmu05216	Thyroid cancer	1	2.43459e-12	17	0	0	52	3311
ko05216	Thyroid cancer	1	2.43459e-12	17	0	0	52	3311
ko00410	beta-Alanine metabolism	1	2.43459e-12	17	0	0	52	3311
ko05217	Basal cell carcinoma	1	2.43459e-12	17	0	0	52	3311
mmu04512	ECM-receptor interaction	1	2.43459e-12	17	0	0	52	3311
ko04512	ECM-receptor interaction	1	2.43459e-12	17	0	0	52	3311
mmu03410	Base excision repair	1	2.4506e-12	25	0	0	52	3311
ko03410	Base excision repair	1	2.4506e-12	25	0	0	52	3311
ko04710	Circadian rhythm	1	2.4506e-12	25	0	0	52	3311
mmu00480	Glutathione metabolism	1	2.4506e-12	25	0	0	52	3311
mmu04710	Circadian rhythm	1	2.4506e-12	25	0	0	52	3311
ko00480	Glutathione metabolism	1	2.4506e-12	25	0	0	52	3311
mmu05030	Cocaine addiction	1	2.4506e-12	25	0	0	52	3311
ko05030	Cocaine addiction	1	2.4506e-12	25	0	0	52	3311
mmu04742	Taste transduction	1	2.50784e-12	10	0	0	52	3311
mmu00770	Pantothenate and CoA biosynthesis	1	2.50784e-12	10	0	0	52	3311
ko04742	Taste transduction	1	2.50784e-12	10	0	0	52	3311
ko00982	Drug metabolism - cytochrome P450	1	2.50784e-12	10	0	0	52	3311
mmu00760	Nicotinate and nicotinamide metabolism	1	2.50784e-12	10	0	0	52	3311
mmu00982	Drug metabolism - cytochrome P450	1	2.50784e-12	10	0	0	52	3311
ko05204	Chemical carcinogenesis	1	2.50784e-12	10	0	0	52	3311
ko00760	Nicotinate and nicotinamide metabolism	1	2.50784e-12	10	0	0	52	3311
ko00770	Pantothenate and CoA biosynthesis	1	2.50784e-12	10	0	0	52	3311
mmu05204	Chemical carcinogenesis	1	2.50784e-12	10	0	0	52	3311
mmu00601	Glycosphingolipid biosynthesis - lacto and neolacto series	1	3.09618e-12	12	0	0	52	3311
ko00601	Glycosphingolipid biosynthesis - lacto and neolacto series	1	3.09618e-12	12	0	0	52	3311
mmu00670	One carbon pool by folate	1	3.09618e-12	12	0	0	52	3311
ko00670	One carbon pool by folate	1	3.09618e-12	12	0	0	52	3311
ko00532	Glycosaminoglycan biosynthesis - chondroitin sulfate / dermatan sulfate	1	3.44773e-12	11	0	0	52	3311
mmu03450	Non-homologous end-joining	1	3.44773e-12	11	0	0	52	3311
ko03450	Non-homologous end-joining	1	3.44773e-12	11	0	0	52	3311
mmu00532	Glycosaminoglycan biosynthesis - chondroitin sulfate / dermatan sulfate	1	3.44773e-12	11	0	0	52	3311
ko00980	Metabolism of xenobiotics by cytochrome P450	1	3.44773e-12	11	0	0	52	3311
mmu00980	Metabolism of xenobiotics by cytochrome P450	1	3.44773e-12	11	0	0	52	3311
mmu00330	Arginine and proline metabolism	1	3.72573e-12	24	0	0	52	3311
ko00330	Arginine and proline metabolism	1	3.72573e-12	24	0	0	52	3311
mmu00563	Glycosylphosphatidylinositol(GPI)-anchor biosynthesis	1	3.72573e-12	24	0	0	52	3311
ko00563	Glycosylphosphatidylinositol(GPI)-anchor biosynthesis	1	3.72573e-12	24	0	0	52	3311
mmu00750	Vitamin B6 metabolism	1	3.78779e-12	5	0	0	52	3311
mmu04672	Intestinal immune network for IgA production	1	3.78779e-12	5	0	0	52	3311
ko04672	Intestinal immune network for IgA production	1	3.78779e-12	5	0	0	52	3311
ko00140	Steroid hormone biosynthesis	1	3.78779e-12	5	0	0	52	3311
mmu00072	Synthesis and degradation of ketone bodies	1	3.78779e-12	5	0	0	52	3311
ko00750	Vitamin B6 metabolism	1	3.78779e-12	5	0	0	52	3311
ko00072	Synthesis and degradation of ketone bodies	1	3.78779e-12	5	0	0	52	3311
mmu00140	Steroid hormone biosynthesis	1	3.78779e-12	5	0	0	52	3311
mmu04115	p53 signaling pathway	1	4.64293e-12	38	0	0	52	3311
mmu03420	Nucleotide excision repair	1	4.64293e-12	38	0	0	52	3311
ko04115	p53 signaling pathway	1	4.64293e-12	38	0	0	52	3311
ko03420	Nucleotide excision repair	1	4.64293e-12	38	0	0	52	3311
mmu04621	NOD-like receptor signaling pathway	1	4.7586e-12	28	0	0	52	3311
mmu00620	Pyruvate metabolism	1	4.7586e-12	28	0	0	52	3311
mmu00020	Citrate cycle (TCA cycle)	1	4.7586e-12	28	0	0	52	3311
ko00620	Pyruvate metabolism	1	4.7586e-12	28	0	0	52	3311
ko00020	Citrate cycle (TCA cycle)	1	4.7586e-12	28	0	0	52	3311
ko04130	SNARE interactions in vesicular transport	1	4.7586e-12	28	0	0	52	3311
mmu03020	RNA polymerase	1	4.7586e-12	28	0	0	52	3311
ko03020	RNA polymerase	1	4.7586e-12	28	0	0	52	3311
mmu04130	SNARE interactions in vesicular transport	1	4.7586e-12	28	0	0	52	3311
ko04621	NOD-like receptor signaling pathway	1	4.7586e-12	28	0	0	52	3311
mmu05150	Staphylococcus aureus infection	1	4.84217e-12	1	0	0	52	3311
mmu05330	Allograft rejection	1	4.84217e-12	1	0	0	52	3311
mmu00300	Lysine biosynthesis	1	4.84217e-12	1	0	0	52	3311
mmu05332	Graft-versus-host disease	1	4.84217e-12	1	0	0	52	3311
ko05150	Staphylococcus aureus infection	1	4.84217e-12	1	0	0	52	3311
mmu05310	Asthma	1	4.84217e-12	1	0	0	52	3311
ko05332	Graft-versus-host disease	1	4.84217e-12	1	0	0	52	3311
ko00300	Lysine biosynthesis	1	4.84217e-12	1	0	0	52	3311
ko05320	Autoimmune thyroid disease	1	4.84217e-12	1	0	0	52	3311
ko05330	Allograft rejection	1	4.84217e-12	1	0	0	52	3311
mmu00524	Butirosin and neomycin biosynthesis	1	4.84217e-12	1	0	0	52	3311
ko00524	Butirosin and neomycin biosynthesis	1	4.84217e-12	1	0	0	52	3311
mmu05320	Autoimmune thyroid disease	1	4.84217e-12	1	0	0	52	3311
ko05310	Asthma	1	4.84217e-12	1	0	0	52	3311
mmu00290	Valine, leucine and isoleucine biosynthesis	1	4.94768e-12	2	0	0	52	3311
ko00785	Lipoic acid metabolism	1	4.94768e-12	2	0	0	52	3311
ko04744	Phototransduction	1	4.94768e-12	2	0	0	52	3311
mmu00460	Cyanoamino acid metabolism	1	4.94768e-12	2	0	0	52	3311
ko01220	Degradation of aromatic compounds	1	4.94768e-12	2	0	0	52	3311
mmu04744	Phototransduction	1	4.94768e-12	2	0	0	52	3311
ko00290	Valine, leucine and isoleucine biosynthesis	1	4.94768e-12	2	0	0	52	3311
mmu00785	Lipoic acid metabolism	1	4.94768e-12	2	0	0	52	3311
mmu01220	Degradation of aromatic compounds	1	4.94768e-12	2	0	0	52	3311
ko00400	Phenylalanine, tyrosine and tryptophan biosynthesis	1	4.94768e-12	2	0	0	52	3311
ko00460	Cyanoamino acid metabolism	1	4.94768e-12	2	0	0	52	3311
mmu00400	Phenylalanine, tyrosine and tryptophan biosynthesis	1	4.94768e-12	2	0	0	52	3311
mmu05133	Pertussis	1	4.95077e-12	29	0	0	52	3311
ko05133	Pertussis	1	4.95077e-12	29	0	0	52	3311
ko00790	Folate biosynthesis	1	4.96504e-12	7	0	0	52	3311
mmu00360	Phenylalanine metabolism	1	4.96504e-12	7	0	0	52	3311
ko00830	Retinol metabolism	1	4.96504e-12	7	0	0	52	3311
mmu00830	Retinol metabolism	1	4.96504e-12	7	0	0	52	3311
mmu00790	Folate biosynthesis	1	4.96504e-12	7	0	0	52	3311
mmu04740	Olfactory transduction	1	4.96504e-12	7	0	0	52	3311
ko00360	Phenylalanine metabolism	1	4.96504e-12	7	0	0	52	3311
ko04740	Olfactory transduction	1	4.96504e-12	7	0	0	52	3311
mmu00640	Propanoate metabolism	1	4.97202e-12	21	0	0	52	3311
ko03430	Mismatch repair	1	4.97202e-12	21	0	0	52	3311
mmu00030	Pentose phosphate pathway	1	4.97202e-12	21	0	0	52	3311
ko00640	Propanoate metabolism	1	4.97202e-12	21	0	0	52	3311
ko00051	Fructose and mannose metabolism	1	4.97202e-12	21	0	0	52	3311
mmu00051	Fructose and mannose metabolism	1	4.97202e-12	21	0	0	52	3311
mmu03430	Mismatch repair	1	4.97202e-12	21	0	0	52	3311
ko00030	Pentose phosphate pathway	1	4.97202e-12	21	0	0	52	3311
mmu01040	Biosynthesis of unsaturated fatty acids	1	4.97799e-12	13	0	0	52	3311
ko00350	Tyrosine metabolism	1	4.97799e-12	13	0	0	52	3311
ko05321	Inflammatory bowel disease (IBD)	1	4.97799e-12	13	0	0	52	3311
ko00534	Glycosaminoglycan biosynthesis - heparan sulfate / heparin	1	4.97799e-12	13	0	0	52	3311
ko01040	Biosynthesis of unsaturated fatty acids	1	4.97799e-12	13	0	0	52	3311
mmu01210	2-Oxocarboxylic acid metabolism	1	4.97799e-12	13	0	0	52	3311
mmu00534	Glycosaminoglycan biosynthesis - heparan sulfate / heparin	1	4.97799e-12	13	0	0	52	3311
ko01210	2-Oxocarboxylic acid metabolism	1	4.97799e-12	13	0	0	52	3311
mmu00983	Drug metabolism - other enzymes	1	4.97799e-12	13	0	0	52	3311
mmu05321	Inflammatory bowel disease (IBD)	1	4.97799e-12	13	0	0	52	3311
mmu00100	Steroid biosynthesis	1	4.97799e-12	13	0	0	52	3311
ko00100	Steroid biosynthesis	1	4.97799e-12	13	0	0	52	3311
ko00983	Drug metabolism - other enzymes	1	4.97799e-12	13	0	0	52	3311
mmu00350	Tyrosine metabolism	1	4.97799e-12	13	0	0	52	3311
mmu00531	Glycosaminoglycan degradation	1	4.97799e-12	13	0	0	52	3311
ko00531	Glycosaminoglycan degradation	1	4.97799e-12	13	0	0	52	3311
mmu04721	Synaptic vesicle cycle	1	5.15955e-12	40	0	0	52	3311
mmu05221	Acute myeloid leukemia	1	5.15955e-12	40	0	0	52	3311
ko04721	Synaptic vesicle cycle	1	5.15955e-12	40	0	0	52	3311
mmu03050	Proteasome	1	5.15955e-12	40	0	0	52	3311
ko05221	Acute myeloid leukemia	1	5.15955e-12	40	0	0	52	3311
ko03050	Proteasome	1	5.15955e-12	40	0	0	52	3311
mmu00630	Glyoxylate and dicarboxylate metabolism	1	5.21264e-12	19	0	0	52	3311
ko00630	Glyoxylate and dicarboxylate metabolism	1	5.21264e-12	19	0	0	52	3311
ko05033	Nicotine addiction	1	5.33298e-12	6	0	0	52	3311
mmu05033	Nicotine addiction	1	5.33298e-12	6	0	0	52	3311
ko00053	Ascorbate and aldarate metabolism	1	5.33298e-12	6	0	0	52	3311
ko00592	alpha-Linolenic acid metabolism	1	5.33298e-12	6	0	0	52	3311
mmu00592	alpha-Linolenic acid metabolism	1	5.33298e-12	6	0	0	52	3311
ko00120	Primary bile acid biosynthesis	1	5.33298e-12	6	0	0	52	3311
mmu00120	Primary bile acid biosynthesis	1	5.33298e-12	6	0	0	52	3311
mmu05144	Malaria	1	5.33298e-12	6	0	0	52	3311
mmu00053	Ascorbate and aldarate metabolism	1	5.33298e-12	6	0	0	52	3311
ko05144	Malaria	1	5.33298e-12	6	0	0	52	3311
mmu04623	Cytosolic DNA-sensing pathway	1	5.98144e-12	32	0	0	52	3311
ko04623	Cytosolic DNA-sensing pathway	1	5.98144e-12	32	0	0	52	3311
mmu05213	Endometrial cancer	1	6.05352e-12	37	0	0	52	3311
ko05213	Endometrial cancer	1	6.05352e-12	37	0	0	52	3311
ko00130	Ubiquinone and other terpenoid-quinone biosynthesis	1	6.36291e-12	8	0	0	52	3311
mmu04614	Renin-angiotensin system	1	6.36291e-12	8	0	0	52	3311
mmu00130	Ubiquinone and other terpenoid-quinone biosynthesis	1	6.36291e-12	8	0	0	52	3311
mmu04977	Vitamin digestion and absorption	1	6.36291e-12	8	0	0	52	3311
mmu04122	Sulfur relay system	1	6.36291e-12	8	0	0	52	3311
ko04614	Renin-angiotensin system	1	6.36291e-12	8	0	0	52	3311
ko05340	Primary immunodeficiency	1	6.36291e-12	8	0	0	52	3311
ko00061	Fatty acid biosynthesis	1	6.36291e-12	8	0	0	52	3311
ko04122	Sulfur relay system	1	6.36291e-12	8	0	0	52	3311
mmu05340	Primary immunodeficiency	1	6.36291e-12	8	0	0	52	3311
mmu00061	Fatty acid biosynthesis	1	6.36291e-12	8	0	0	52	3311
ko04977	Vitamin digestion and absorption	1	6.36291e-12	8	0	0	52	3311
mmu05219	Bladder cancer	1	6.7616e-12	23	0	0	52	3311
mmu05323	Rheumatoid arthritis	1	6.7616e-12	23	0	0	52	3311
ko05323	Rheumatoid arthritis	1	6.7616e-12	23	0	0	52	3311
ko05219	Bladder cancer	1	6.7616e-12	23	0	0	52	3311
ko04610	Complement and coagulation cascades	1	7.007e-12	4	0	0	52	3311
mmu00730	Thiamine metabolism	1	7.007e-12	4	0	0	52	3311
mmu04610	Complement and coagulation cascades	1	7.007e-12	4	0	0	52	3311
ko00730	Thiamine metabolism	1	7.007e-12	4	0	0	52	3311
mmu00430	Taurine and hypotaurine metabolism	1	7.007e-12	4	0	0	52	3311
ko00430	Taurine and hypotaurine metabolism	1	7.007e-12	4	0	0	52	3311
ko05152	Tuberculosis	1	7.90396e-12	81	0	0	52	3311
mmu05152	Tuberculosis	1	7.90396e-12	81	0	0	52	3311
mmu00600	Sphingolipid metabolism	1	8.33509e-12	30	0	0	52	3311
mmu03320	PPAR signaling pathway	1	8.33509e-12	30	0	0	52	3311
ko03320	PPAR signaling pathway	1	8.33509e-12	30	0	0	52	3311
mmu03460	Fanconi anemia pathway	1	8.33509e-12	30	0	0	52	3311
mmu05134	Legionellosis	1	8.33509e-12	30	0	0	52	3311
ko00600	Sphingolipid metabolism	1	8.33509e-12	30	0	0	52	3311
ko05134	Legionellosis	1	8.33509e-12	30	0	0	52	3311
ko03460	Fanconi anemia pathway	1	8.33509e-12	30	0	0	52	3311
mmu05416	Viral myocarditis	1	8.48642e-12	18	0	0	52	3311
ko00900	Terpenoid backbone biosynthesis	1	8.48642e-12	18	0	0	52	3311
mmu00900	Terpenoid backbone biosynthesis	1	8.48642e-12	18	0	0	52	3311
mmu03022	Basal transcription factors	1	8.89202e-12	35	0	0	52	3311
ko04060	Cytokine-cytokine receptor interaction	1	8.89202e-12	35	0	0	52	3311
ko03022	Basal transcription factors	1	8.89202e-12	35	0	0	52	3311
mmu04060	Cytokine-cytokine receptor interaction	1	8.89202e-12	35	0	0	52	3311
mmu05218	Melanoma	1	9.02105e-12	31	0	0	52	3311
ko04330	Notch signaling pathway	1	9.02105e-12	31	0	0	52	3311
mmu04330	Notch signaling pathway	1	9.02105e-12	31	0	0	52	3311
ko03030	DNA replication	1	9.02105e-12	31	0	0	52	3311
mmu03030	DNA replication	1	9.02105e-12	31	0	0	52	3311
mmu04962	Vasopressin-regulated water reabsorption	1	9.02105e-12	31	0	0	52	3311
ko04962	Vasopressin-regulated water reabsorption	1	9.02105e-12	31	0	0	52	3311
ko05218	Melanoma	1	9.02105e-12	31	0	0	52	3311
ko04612	Antigen processing and presentation	1	9.27595e-12	27	0	0	52	3311
mmu04924	Renin secretion	1	9.27595e-12	27	0	0	52	3311
ko04924	Renin secretion	1	9.27595e-12	27	0	0	52	3311
mmu04612	Antigen processing and presentation	1	9.27595e-12	27	0	0	52	3311
ko00520	Amino sugar and nucleotide sugar metabolism	1	9.33323e-12	36	0	0	52	3311
ko04622	RIG-I-like receptor signaling pathway	1	9.33323e-12	36	0	0	52	3311
mmu04622	RIG-I-like receptor signaling pathway	1	9.33323e-12	36	0	0	52	3311
mmu00520	Amino sugar and nucleotide sugar metabolism	1	9.33323e-12	36	0	0	52	3311
mmu04146	Peroxisome	1	9.66937e-12	62	0	0	52	3311
ko04146	Peroxisome	1	9.66937e-12	62	0	0	52	3311
ko03008	Ribosome biogenesis in eukaryotes	1	9.88868e-12	63	0	0	52	3311
mmu04360	Axon guidance	1	9.88868e-12	63	0	0	52	3311
mmu03008	Ribosome biogenesis in eukaryotes	1	9.88868e-12	63	0	0	52	3311
ko04360	Axon guidance	1	9.88868e-12	63	0	0	52	3311
mmu05220	Chronic myeloid leukemia	1	1.0005e-11	54	0	0	52	3311
ko05220	Chronic myeloid leukemia	1	1.0005e-11	54	0	0	52	3311
ko04915	Estrogen signaling pathway	1	1.00416e-11	59	0	0	52	3311
mmu04915	Estrogen signaling pathway	1	1.00416e-11	59	0	0	52	3311
ko04660	T cell receptor signaling pathway	1	1.00416e-11	59	0	0	52	3311
mmu04660	T cell receptor signaling pathway	1	1.00416e-11	59	0	0	52	3311
ko05212	Pancreatic cancer	1	1.03812e-11	44	0	0	52	3311
mmu05212	Pancreatic cancer	1	1.03812e-11	44	0	0	52	3311
mmu05210	Colorectal cancer	1	1.07423e-11	42	0	0	52	3311
ko05210	Colorectal cancer	1	1.07423e-11	42	0	0	52	3311
ko04662	B cell receptor signaling pathway	1	1.07423e-11	42	0	0	52	3311
mmu04662	B cell receptor signaling pathway	1	1.07423e-11	42	0	0	52	3311
ko03018	RNA degradation	1	1.07775e-11	64	0	0	52	3311
mmu03018	RNA degradation	1	1.07775e-11	64	0	0	52	3311
ko05211	Renal cell carcinoma	1	1.08795e-11	48	0	0	52	3311
mmu05211	Renal cell carcinoma	1	1.08795e-11	48	0	0	52	3311
mmu05132	Salmonella infection	1	1.08795e-11	48	0	0	52	3311
ko05132	Salmonella infection	1	1.08795e-11	48	0	0	52	3311
mmu04550	Signaling pathways regulating pluripotency of stem cells	1	1.09439e-11	69	0	0	52	3311
ko04550	Signaling pathways regulating pluripotency of stem cells	1	1.09439e-11	69	0	0	52	3311
ko04350	TGF-beta signaling pathway	1	1.11593e-11	43	0	0	52	3311
mmu04350	TGF-beta signaling pathway	1	1.11593e-11	43	0	0	52	3311
mmu01230	Biosynthesis of amino acids	1	1.14935e-11	46	0	0	52	3311
ko01230	Biosynthesis of amino acids	1	1.14935e-11	46	0	0	52	3311
mmu05034	Alcoholism	1	1.1804e-11	66	0	0	52	3311
ko05034	Alcoholism	1	1.1804e-11	66	0	0	52	3311
mmu05222	Small cell lung cancer	1	1.27651e-11	47	0	0	52	3311
mmu04064	NF-kappa B signaling pathway	1	1.27651e-11	47	0	0	52	3311
ko05222	Small cell lung cancer	1	1.27651e-11	47	0	0	52	3311
ko05162	Measles	1	1.31997e-11	67	0	0	52	3311
mmu05162	Measles	1	1.31997e-11	67	0	0	52	3311
mmu01200	Carbon metabolism	1	1.32736e-11	79	0	0	52	3311
ko01200	Carbon metabolism	1	1.32736e-11	79	0	0	52	3311
mmu04142	Lysosome	1	1.32876e-11	100	0	0	52	3311
ko04142	Lysosome	1	1.32876e-11	100	0	0	52	3311
mmu00190	Oxidative phosphorylation	1	1.42236e-11	90	0	0	52	3311
mmu05012	Parkinson's disease	1	1.42236e-11	90	0	0	52	3311
ko00190	Oxidative phosphorylation	1	1.42236e-11	90	0	0	52	3311
mmu00562	Inositol phosphate metabolism	1	1.45314e-11	50	0	0	52	3311
ko00562	Inositol phosphate metabolism	1	1.45314e-11	50	0	0	52	3311
ko03010	Ribosome	1	1.57015e-11	106	0	0	52	3311
mmu03010	Ribosome	1	1.57015e-11	106	0	0	52	3311
ko05168	Herpes simplex infection	1	1.58388e-11	103	0	0	52	3311
mmu05168	Herpes simplex infection	1	1.58388e-11	103	0	0	52	3311
ko04110	Cell cycle	1	1.59895e-11	84	0	0	52	3311
mmu04110	Cell cycle	1	1.59895e-11	84	0	0	52	3311
ko03040	Spliceosome	1	1.61515e-11	105	0	0	52	3311
mmu03040	Spliceosome	1	1.61515e-11	105	0	0	52	3311
ko05166	HTLV-I infection	1	2.20953e-11	143	0	0	52	3311
mmu05166	HTLV-I infection	1	2.20953e-11	143	0	0	52	3311
mmu03013	RNA transport	1	2.25575e-11	125	0	0	52	3311
ko03013	RNA transport	1	2.25575e-11	125	0	0	52	3311
