# Supplementary material for: Alpha TC1 and Beta-TC-6 genomic profiling uncovers both shared and distinct transcriptional regulatory features with their primary islet counterparts
Source: Sci Rep. 2017 Sep 20;7:11959. doi: 10.1038/s41598-017-12335-1 (PMC5607285; doi:10.1038/s41598-017-12335-1)
Supplement: Supplementary file 9 — Supplementary Table S8 [file 41598_2017_12335_MOESM9_ESM.xlsx]

## Sheet: Legend
Supplementary Table S8: Pathway enrichment analysis (using Gene Ontology and KEGG terms) of genes uniquely enriched in mouse cell lines (alpha TC1 or beta-TC6), primary mouse beta/alpha cells (DiGruccio et al. 2016), and primary human beta/alpha cells (Blodgett et al. 2015). Pathways with FDR < 10% are reported for each unique gene set.

## Sheet: aTC1.unique.genes.GO
	Term	Enrichment	logP	Genes in Term	Target Genes in Term	Fraction of Targets in Term	Total Target Genes	Total Genes	Entrez Gene IDs	Gene Symbols	GO.Tree	fdr
GO:0006091	generation of precursor metabolites and energy	2.97495e-08	-17.3305	144	63	0.0327443	1924	8305	217166,67530,11651,18679,103172,72157,227197,66170,18642,52331,66218,50799,75619,67834,320720,69577,17448,78920,14194,170718,13807,11652,74450,56637,77559,66495,66849,21991,50776,67003,14467,235339,11429,66945,22273,21379,20656,12858,67914,20917,66681,66925,68197,14936,214579,18597,66052,18641,67273,17449,68202,64384,12974,18648,11674,380601,66841,18655,11564,56451,14751,78830,53412	Nr1d1,Uqcrb,Akt1,Phka1,Chchd10,Pgm2,Ndufs1,Chchd5,Pfkm,Stbd1,Ndufb9,Slc25a13,Fastkd2,Idh3a,Fastkd1,Fastkd3,Mdh2,Dlst,Fh1,Idh3b,Eno2,Akt2,Pank2,Gsk3b,Agl,Ndufb3,Ppp1r2,Tpi1,Polg2,Uqcrc2,Gbas,Dlat,Aco2,Sdha,Uqcrc1,Tbrg4,Sod2,Cox5a,Coq9,Suclg2,Pgm1,Sdhd,Ndufc2,Gys1,Aldh5a1,Pdha1,Sdhc,Pfkl,Ndufa10,Mdh1,Ndufa5,Sirt3,Cs,Pgam1,Aldoa,Fastkd5,Etfdh,Pgk1,Adsl,Suclg1,Gpi1,Slc25a12,Ppp1r3c	bio_process	0.000172791
GO:0055114	oxidation-reduction process	3.02904e-08	-17.3124	454	155	0.0805613	1924	8305	217666,14319,229211,26416,18642,52331,71911,67667,170718,11652,71361,26922,72170,319518,50776,19305,226646,11429,22273,17992,20656,98314,228061,66681,66925,67130,66594,72129,18484,68202,11758,193796,78830,217166,68198,80707,14873,67530,113868,18679,16922,101502,227197,111175,66170,26940,107817,67834,320720,56043,70750,211488,69577,17448,66108,78920,14194,270685,66495,66849,66046,235339,20133,6798…	L2hgdh,Fth1,Acad9,Mapk14,Pfkm,Stbd1,Bdh1,Alkbh8,Idh3b,Akt2,Aifm2,Mecr,Chchd4,Pdpr,Polg2,Pex5,Ndufs2,Aco2,Uqcrc1,Ndufa4,Sod2,D2hgdh,Agps,Pgm1,Sdhd,Ndufa6,Uqcr11,Pex13,Pam,Ndufa5,Prdx6,Kdm4b,Slc25a12,Nr1d1,Ndufb2,Wwox,Gsto1,Uqcrb,Acaa1a,Phka1,Phyh,Hsd3b7,Ndufs1,Pecr,Chchd5,Ecsit,Jmjd6,Idh3a,Fastkd1,Akr1e1,Kdsr,Ado,Fastkd3,Mdh2,Ndufa9,Dlst,Fh1,Mthfd1l,Ndufb3,Ppp1r2,Ndufb5,Dlat,Rrm1,Tmx3,Tmx4,Cryz,Pd…	bio_process	0.000172791
GO:0015980	energy derivation by oxidation of organic compounds	1.31289e-07	-15.8459	115	52	0.027027	1924	8305	217166,67530,11651,18679,227197,72157,66170,18642,52331,66218,50799,67834,75619,320720,69577,17448,14194,78920,170718,74450,11652,56637,77559,66849,50776,67003,235339,11429,22273,66945,21379,12858,20656,67914,20917,66681,68197,66925,14936,214579,18597,66052,67273,17449,68202,64384,12974,380601,11564,56451,78830,53412	Nr1d1,Uqcrb,Akt1,Phka1,Ndufs1,Pgm2,Chchd5,Pfkm,Stbd1,Ndufb9,Slc25a13,Idh3a,Fastkd2,Fastkd1,Fastkd3,Mdh2,Fh1,Dlst,Idh3b,Pank2,Akt2,Gsk3b,Agl,Ppp1r2,Polg2,Uqcrc2,Dlat,Aco2,Uqcrc1,Sdha,Tbrg4,Cox5a,Sod2,Coq9,Suclg2,Pgm1,Ndufc2,Sdhd,Gys1,Aldh5a1,Pdha1,Sdhc,Ndufa10,Mdh1,Ndufa5,Sirt3,Cs,Fastkd5,Adsl,Suclg1,Slc25a12,Ppp1r3c	bio_process	0.000499291
GO:0045333	cellular respiration	1.9268e-07	-15.4622	78	39	0.0202703	1924	8305	6.75302e+200	Uqcrb,Ndufs1,Chchd5,Ndufb9,Fastkd2,Idh3a,Slc25a13,Fastkd1,Fastkd3,Mdh2,Fh1,Dlst,Idh3b,Pank2,Polg2,Uqcrc2,Dlat,Aco2,Uqcrc1,Sdha,Tbrg4,Cox5a,Sod2,Coq9,Suclg2,Ndufc2,Sdhd,Aldh5a1,Pdha1,Sdhc,Ndufa10,Ndufa5,Mdh1,Sirt3,Cs,Fastkd5,Suclg1,Adsl,Slc25a12	bio_process	0.000549571
GO:0034660	ncRNA metabolic process	5.29237e-07	-14.4518	277	100	0.0519751	1924	8305	70930,20019,23874,56417,67619,72462,381802,60321,226414,64934,102614,67667,195434,15278,66971,231413,67115,56095,27966,225348,14113,68979,27993,101867,66181,67134,28114,18572,67222,20017,106338,76130,68916,22321,67755,215201,214627,100929,14791,72133,208718,57315,269470,56361,67417,271842,72634,69663,227522,59028,71916,105148,67789,245474,67936,114615,75416,76563,57750,244141,70683,227644,70885,6…	Nol8,Polr1a,Farsb,Adar,Nob1,Rrp1b,Tsen2,Wbp11,Dars,Pes1,Rpp25,Alkbh8,Utp14b,Tfb2m,Cdk5rap1,Grsf1,Rpl14,Ftsj3,Rrp9,Wdr36,Fbl,Nol11,Imp4,Rrp8,Nop10,Nop56,Nsun2,Pdcd11,Srfbp1,Polr1b,Nsun3,Las1l,Cdkal1,Vars,Ddx47,Trmt2b,Papd5,Tyw1,Emg1,Trub1,Dis3l2,Wdr46,Wdr3,Pus1,Ears2,Rpusd2,Tdrkh,Ddx51,Rpp38,Rcl1,Dus4l,Iars,Dalrd3,Dkc1,Wdr55,Elac1,Nop14,Qrsl1,Wdr12,Nars2,Utp20,Snapc4,Ints10,Dimt1,Lcmt2,Rpp40,Drosh…	bio_process	0.000749482
GO:0006139	nucleobase-containing compound metabolic process	6.07194e-07	-14.3144	2145	580	0.301455	1924	8305	225363,225182,103172,18642,20587,76055,106344,98758,170718,19664,56722,381801,140858,50776,17344,17129,14113,66420,22273,72162,240442,19720,70625,20933,17979,56458,19821,192176,69833,18655,240087,56361,226470,20174,21427,12572,214572,72831,78372,234736,227197,18519,67834,56505,68188,69163,74838,213464,14467,67997,100715,20833,70408,76781,74335,72020,13712,20586,232232,71766,15260,233890,20788,679…	Etf1,Rbbp8,Chchd10,Pfkm,Smarcb1,Mgea5,Rfc4,Hnrnpf,Idh3b,Rbpj,Litaf,Tatdn2,Wdr5,Polg2,Pias2,Smad5,Fbl,Polr2e,Uqcrc1,Dhx36,Adnp2,Trim27,Med26,Med22,Ncoa3,Foxo1,Rnf2,Flna,Polr2f,Pgk1,Mdc1,Pus1,Zbtb41,Ruvbl2,Vps72,Cdk7,Prmt7,Dhx30,Snrnp25,Rfwd3,Ndufs1,Kat2b,Idh3a,Ruvbl1,Sympk,Mrpl44,Naa15,Rbbp5,Gbas,Ddx59,Papd4,Ssrp1,Polr3f,Mettl4,Xrcc3,Zfp654,Elk1,Smarca4,Hdac11,Raver1,Hira,Zfp768,Srebf2,Mphosph10,P…	bio_process	0.000749482
GO:0006725	cellular aromatic compound metabolic process	6.1312e-07	-14.3047	2215	597	0.310291	1924	8305	225363,225182,103172,18642,20587,76055,106344,98758,170718,19664,56722,381801,140858,50776,17344,17129,14113,66420,22273,72162,240442,19720,70625,20933,74104,17979,56458,19821,192176,69833,18655,240087,56361,226470,20174,21427,12572,214572,72831,78372,234736,227197,18519,67834,56505,68188,69163,74838,213464,14467,67997,100715,20833,70408,76781,74335,72020,13712,20586,232232,68066,71766,15260,2338…	Etf1,Rbbp8,Chchd10,Pfkm,Smarcb1,Mgea5,Rfc4,Hnrnpf,Idh3b,Rbpj,Litaf,Tatdn2,Wdr5,Polg2,Pias2,Smad5,Fbl,Polr2e,Uqcrc1,Dhx36,Adnp2,Trim27,Med26,Med22,Abcb6,Ncoa3,Foxo1,Rnf2,Flna,Polr2f,Pgk1,Mdc1,Pus1,Zbtb41,Ruvbl2,Vps72,Cdk7,Prmt7,Dhx30,Snrnp25,Rfwd3,Ndufs1,Kat2b,Idh3a,Ruvbl1,Sympk,Mrpl44,Naa15,Rbbp5,Gbas,Ddx59,Papd4,Ssrp1,Polr3f,Mettl4,Xrcc3,Zfp654,Elk1,Smarca4,Hdac11,Slc25a39,Raver1,Hira,Zfp768,Sre…	bio_process	0.000749482
GO:0042254	ribosome biogenesis	6.3373e-07	-14.2716	177	70	0.0363825	1924	8305	70930,97112,67619,72462,60321,64934,66164,67832,195434,15278,67115,56095,27966,225348,14113,103573,68979,27993,101867,66181,67134,18572,67222,28126,106338,76130,229504,56412,67755,214627,14791,208718,57315,269470,230737,69663,212508,64930,59028,72831,225215,245474,67936,75619,75416,57750,70683,66254,14000,217995,18150,67239,66446,226432,224092,76894,52530,18813,106298,110109,227715,59014,230082,1…	Nol8,Nmd3,Nob1,Rrp1b,Wbp11,Pes1,Nip7,Brix1,Utp14b,Tfb2m,Rpl14,Ftsj3,Rrp9,Wdr36,Fbl,Xpo1,Nol11,Imp4,Rrp8,Nop10,Nop56,Pdcd11,Srfbp1,Nop16,Nsun3,Las1l,Isg20l2,Noa1,Ddx47,Papd5,Emg1,Dis3l2,Wdr46,Wdr3,Gnl2,Ddx51,Mtg1,Tsc1,Rcl1,Dhx30,Rsl24d1,Dkc1,Wdr55,Fastkd2,Nop14,Wdr12,Utp20,Dimt1,Drosha,Heatr1,Npm3,Rpf2,Exosc7,Ipo9,Lsg1,Mettl15,Nhp2,Pa2g4,Rrn3,Nop2,Exosc2,Rrs1,Nol6,Utp15,Sdad1,Naf1,Surf6,Mphosph10,…	bio_process	0.000749482
GO:0008152	metabolic process	6.4934e-07	-14.2473	4524	1141	0.593035	1924	8305	225363,212862,103172,231713,76055,232187,114893,98758,170718,19664,26922,140858,236904,21951,17164,17344,64704,17129,66420,226646,17992,19720,240442,66594,74104,12531,74245,56458,170439,50877,69833,13167,66586,108989,16410,226470,74205,80707,102448,234736,320024,50492,227197,66170,68523,18519,69163,231050,66108,74838,17117,14467,100715,75320,22225,74270,12972,224023,68066,27395,52430,15260,233890…	Etf1,Chpt1,Chchd10,Naa25,Mgea5,Smyd5,Dcun1d1,Hnrnpf,Idh3b,Rbpj,Mecr,Wdr5,Klhl15,Tnks,Mapkapk2,Pias2,Htra2,Smad5,Polr2e,Ndufs2,Ndufa4,Trim27,Adnp2,Uqcr11,Abcb6,Cdc25b,Ctbs,Foxo1,Elovl6,Neu3,Polr2f,Dbi,Crls1,Tpr,Itgav,Zbtb41,Acsl3,Wwox,Xylb,Rfwd3,Nceh1,Thop1,Ndufs1,Chchd5,Fam96b,Kat2b,Mrpl44,Galnt11,Ndufa9,Naa15,Amacr,Gbas,Papd4,Etnk1,Usp5,Usp20,Cryz,Klhl22,Slc25a39,Mrpl15,Echdc2,Hira,Zfp768,Mphosp…	bio_process	0.000749482
GO:1901360	organic cyclic compound metabolic process	7.21877e-07	-14.1414	2308	619	0.321726	1924	8305	225363,225182,68603,103172,18642,20587,76055,106344,98758,170718,19664,56722,381801,140858,50776,17344,17129,14113,66420,22273,72162,19720,240442,70625,20933,74104,17979,56458,19821,192176,69833,18655,240087,56361,226470,20174,21427,12572,214572,72831,78372,234736,227197,18519,67834,56505,68188,69163,74838,17117,213464,14467,67997,100715,20833,70408,76781,74335,72020,13712,20586,232232,68066,7176…	Etf1,Rbbp8,Pmvk,Chchd10,Pfkm,Smarcb1,Mgea5,Rfc4,Hnrnpf,Idh3b,Rbpj,Litaf,Tatdn2,Wdr5,Polg2,Pias2,Smad5,Fbl,Polr2e,Uqcrc1,Dhx36,Trim27,Adnp2,Med26,Med22,Abcb6,Ncoa3,Foxo1,Rnf2,Flna,Polr2f,Pgk1,Mdc1,Pus1,Zbtb41,Ruvbl2,Vps72,Cdk7,Prmt7,Dhx30,Snrnp25,Rfwd3,Ndufs1,Kat2b,Idh3a,Ruvbl1,Sympk,Mrpl44,Naa15,Amacr,Rbbp5,Gbas,Ddx59,Papd4,Ssrp1,Polr3f,Mettl4,Xrcc3,Zfp654,Elk1,Smarca4,Hdac11,Slc25a39,Raver1,Hira…	bio_process	0.000749482
GO:0044237	cellular metabolic process	7.22614e-07	-14.1404	4083	1039	0.540021	1924	8305	225363,212862,103172,231713,76055,114893,98758,170718,19664,26922,140858,236904,21951,17164,17344,64704,17129,66420,19720,240442,74104,12531,56458,170439,50877,69833,13167,66586,108989,16410,226470,74205,102448,234736,320024,50492,227197,66170,18519,69163,231050,66108,74838,17117,14467,100715,75320,22225,74270,12972,224023,68066,27395,52430,15260,233890,67973,20872,53412,11651,77591,56307,72462,6…	Etf1,Chpt1,Chchd10,Naa25,Mgea5,Dcun1d1,Hnrnpf,Idh3b,Rbpj,Mecr,Wdr5,Klhl15,Tnks,Mapkapk2,Pias2,Htra2,Smad5,Polr2e,Trim27,Adnp2,Abcb6,Cdc25b,Foxo1,Elovl6,Neu3,Polr2f,Dbi,Crls1,Tpr,Itgav,Zbtb41,Acsl3,Xylb,Rfwd3,Nceh1,Thop1,Ndufs1,Chchd5,Kat2b,Mrpl44,Galnt11,Ndufa9,Naa15,Amacr,Gbas,Papd4,Etnk1,Usp5,Usp20,Cryz,Klhl22,Slc25a39,Mrpl15,Echdc2,Hira,Zfp768,Mphosph10,Stk16,Ppp1r3c,Akt1,Ddx10,Metap2,Rrp1b,Wb…	bio_process	0.000749482
GO:0046483	heterocycle metabolic process	1.08917e-06	-13.7301	2215	595	0.309252	1924	8305	225363,225182,103172,18642,20587,76055,106344,98758,170718,19664,56722,381801,140858,50776,17344,17129,14113,66420,22273,72162,240442,19720,70625,20933,74104,17979,56458,19821,192176,69833,18655,240087,56361,226470,20174,21427,12572,214572,72831,78372,234736,227197,18519,67834,56505,68188,69163,74838,213464,14467,67997,100715,20833,70408,76781,74335,72020,13712,20586,232232,68066,71766,15260,2338…	Etf1,Rbbp8,Chchd10,Pfkm,Smarcb1,Mgea5,Rfc4,Hnrnpf,Idh3b,Rbpj,Litaf,Tatdn2,Wdr5,Polg2,Pias2,Smad5,Fbl,Polr2e,Uqcrc1,Dhx36,Adnp2,Trim27,Med26,Med22,Abcb6,Ncoa3,Foxo1,Rnf2,Flna,Polr2f,Pgk1,Mdc1,Pus1,Zbtb41,Ruvbl2,Vps72,Cdk7,Prmt7,Dhx30,Snrnp25,Rfwd3,Ndufs1,Kat2b,Idh3a,Ruvbl1,Sympk,Mrpl44,Naa15,Rbbp5,Gbas,Ddx59,Papd4,Ssrp1,Polr3f,Mettl4,Xrcc3,Zfp654,Elk1,Smarca4,Hdac11,Slc25a39,Raver1,Hira,Zfp768,Sre…	bio_process	0.00103553
GO:0034641	cellular nitrogen compound metabolic process	2.30733e-06	-12.9794	2487	658	0.341996	1924	8305	225363,225182,212862,103172,18642,20587,76055,106344,98758,170718,19664,74600,56722,381801,140858,50776,17344,17129,14113,66420,22273,72162,19720,240442,70625,20933,74104,17979,56458,19821,192176,50877,69833,18655,13167,240087,56361,226470,20174,21427,12572,64659,214572,14873,72831,78372,234736,50492,227197,18519,67834,56505,68188,69163,74838,213464,14467,67997,100715,20833,70408,76781,74335,7202…	Etf1,Rbbp8,Chpt1,Chchd10,Pfkm,Smarcb1,Mgea5,Rfc4,Hnrnpf,Idh3b,Rbpj,Mrpl47,Litaf,Tatdn2,Wdr5,Polg2,Pias2,Smad5,Fbl,Polr2e,Uqcrc1,Dhx36,Trim27,Adnp2,Med26,Med22,Abcb6,Ncoa3,Foxo1,Rnf2,Flna,Neu3,Polr2f,Pgk1,Dbi,Mdc1,Pus1,Zbtb41,Ruvbl2,Vps72,Cdk7,Mrps14,Prmt7,Gsto1,Dhx30,Snrnp25,Rfwd3,Thop1,Ndufs1,Kat2b,Idh3a,Ruvbl1,Sympk,Mrpl44,Naa15,Rbbp5,Gbas,Ddx59,Papd4,Ssrp1,Polr3f,Mettl4,Xrcc3,Zfp654,Elk1,Smarc…	bio_process	0.00190444
GO:0034470	ncRNA processing	2.33695e-06	-12.9667	216	80	0.04158	1924	8305	70930,56417,67619,72462,381802,60321,64934,102614,67667,195434,15278,66971,231413,67115,56095,27966,225348,14113,68979,27993,101867,66181,67134,28114,18572,67222,106338,76130,68916,67755,215201,214627,100929,14791,72133,208718,57315,269470,56361,271842,69663,227522,59028,71916,245474,67936,114615,75416,57750,70683,66254,329504,70885,208366,14000,54632,67049,217995,18150,224805,67239,66446,76894,5…	Nol8,Adar,Nob1,Rrp1b,Tsen2,Wbp11,Pes1,Rpp25,Alkbh8,Utp14b,Tfb2m,Cdk5rap1,Grsf1,Rpl14,Ftsj3,Rrp9,Wdr36,Fbl,Nol11,Imp4,Rrp8,Nop10,Nop56,Nsun2,Pdcd11,Srfbp1,Nsun3,Las1l,Cdkal1,Ddx47,Trmt2b,Papd5,Tyw1,Emg1,Trub1,Dis3l2,Wdr46,Wdr3,Pus1,Rpusd2,Ddx51,Rpp38,Rcl1,Dus4l,Dkc1,Wdr55,Elac1,Nop14,Wdr12,Utp20,Dimt1,Lcmt2,Ints10,Rpp40,Drosha,Ftsj1,Pus3,Heatr1,Npm3,Aars2,Rpf2,Exosc7,Mettl15,Wdr4,Nhp2,Trub2,Pusl1,…	bio_process	0.00190444
GO:0006807	nitrogen compound metabolic process	3.24164e-06	-12.6394	2609	686	0.356549	1924	8305	225363,225182,212862,103172,18642,20587,76055,106344,98758,170718,19664,74600,56722,381801,140858,50776,17344,17129,14113,66420,22273,72162,19720,240442,70625,20933,74104,17979,74245,56458,19821,192176,50877,69833,18655,13167,240087,56361,226470,20174,21427,12572,64659,214572,14873,72831,78372,234736,50492,227197,18519,67834,56505,68188,69163,74838,213464,14467,67997,100715,20833,70408,76781,7433…	Etf1,Rbbp8,Chpt1,Chchd10,Pfkm,Smarcb1,Mgea5,Rfc4,Hnrnpf,Idh3b,Rbpj,Mrpl47,Litaf,Tatdn2,Wdr5,Polg2,Pias2,Smad5,Fbl,Polr2e,Uqcrc1,Dhx36,Trim27,Adnp2,Med26,Med22,Abcb6,Ncoa3,Ctbs,Foxo1,Rnf2,Flna,Neu3,Polr2f,Pgk1,Dbi,Mdc1,Pus1,Zbtb41,Ruvbl2,Vps72,Cdk7,Mrps14,Prmt7,Gsto1,Dhx30,Snrnp25,Rfwd3,Thop1,Ndufs1,Kat2b,Idh3a,Ruvbl1,Sympk,Mrpl44,Naa15,Rbbp5,Gbas,Ddx59,Papd4,Ssrp1,Polr3f,Mettl4,Xrcc3,Zfp654,Elk1,…	bio_process	0.00234168
GO:0007005	mitochondrion organization	3.28398e-06	-12.6265	308	106	0.0550936	1924	8305	24071,75406,14545,18673,11651,30056,216151,229211,229524,103172,17827,66615,26889,228026,68493,66218,12176,338359,18706,118451,21780,66865,11931,76614,235040,108155,26926,15278,26401,18181,74600,74450,381760,71361,57320,66169,72170,50776,64704,19305,53333,20641,20656,121022,67391,12539,70397,66734,72129,74142,320806,56412,67414,74143,68927,65111,14534,14245,17210,67417,22241,234736,27393,67044,22…	Synj2bp,Ndufs7,Gdap1,Phb,Akt1,Timm9,Polrmt,Acad9,Msto1,Chchd10,Mtx1,Atg4b,Cln8,Pdk1,Ndufaf4,Ndufb9,Bnip3,Supv3l1,Pik3ca,Mrps2,Tfam,Pmpca,Atp1b1,Immt,Atg4d,Ogt,Aifm1,Tfb2m,Map3k1,Nrf1,Mrpl47,Pank2,Ssbp1,Aifm2,Park7,Tomm7,Chchd4,Polg2,Htra2,Pex5,Tomm40,Snrpd1,Sod2,Mrps6,Fundc2,Cdc37,Tmem70,Map1lc3a,Pex13,Lonp1,Gfm2,Noa1,Mfn1,Opa1,Ptcd2,Dap3,Kat2a,Lpin1,Mcl1,Ears2,Ulk1,Rfwd3,Mrpl39,Higd2a,Ndufs1,Cox…	bio_process	0.00234168
GO:0022613	ribonucleoprotein complex biogenesis	4.4071e-06	-12.3323	264	93	0.0483368	1924	8305	70930,97112,22258,56417,67619,72462,60321,64934,66164,67832,27756,20901,195434,15278,67115,29806,56095,27966,225348,14113,103573,68979,27993,101867,66181,67134,20641,18572,67222,28126,106338,66810,76130,107686,229504,56412,67070,67755,214627,14791,208718,57315,269470,230737,233871,69663,212508,214572,64930,59028,72831,225215,245474,67936,78688,75619,75416,57750,70683,66254,14000,71713,19655,22592…	Nol8,Nmd3,Usp4,Adar,Nob1,Rrp1b,Wbp11,Pes1,Nip7,Brix1,Lsm2,Strap,Utp14b,Tfb2m,Rpl14,Limd1,Ftsj3,Rrp9,Wdr36,Fbl,Xpo1,Nol11,Imp4,Rrp8,Nop10,Nop56,Snrpd1,Pdcd11,Srfbp1,Nop16,Nsun3,Rbm22,Las1l,Snrpd2,Isg20l2,Noa1,Lsm14a,Ddx47,Papd5,Emg1,Dis3l2,Wdr46,Wdr3,Gnl2,Atxn2l,Ddx51,Mtg1,Prmt7,Tsc1,Rcl1,Dhx30,Rsl24d1,Dkc1,Wdr55,Nol3,Fastkd2,Nop14,Wdr12,Utp20,Dimt1,Drosha,Cdc40,Rbmx,Patl1,Heatr1,Npm3,Rpf2,Exosc7,…	bio_process	0.00295768
GO:0016072	rRNA metabolic process	7.36851e-06	-11.8183	125	51	0.0265073	1924	8305	70930,69663,59028,245474,67936,67619,72462,75416,60321,64934,57750,70683,66254,14000,195434,15278,217995,67115,18150,67239,56095,27966,66446,225348,14113,68979,27993,101867,66181,67134,76894,52530,18572,67222,106338,76130,18813,110109,227715,67755,214627,230082,14791,234344,105372,208718,57315,269470,67973,66161,56200	Nol8,Ddx51,Rcl1,Dkc1,Wdr55,Nob1,Rrp1b,Nop14,Wbp11,Pes1,Wdr12,Utp20,Dimt1,Drosha,Utp14b,Tfb2m,Heatr1,Rpl14,Npm3,Rpf2,Ftsj3,Rrp9,Exosc7,Wdr36,Fbl,Nol11,Imp4,Rrp8,Nop10,Nop56,Mettl15,Nhp2,Pdcd11,Srfbp1,Nsun3,Las1l,Pa2g4,Nop2,Exosc2,Ddx47,Papd5,Nol6,Emg1,Naf1,Utp15,Dis3l2,Wdr46,Wdr3,Mphosph10,Pop4,Ddx21	bio_process	0.00449076
GO:0006364	rRNA processing	7.77695e-06	-11.7643	122	50	0.0259875	1924	8305	70930,69663,59028,245474,67936,67619,72462,75416,60321,64934,57750,70683,66254,195434,15278,217995,67115,18150,67239,56095,27966,66446,225348,14113,68979,27993,101867,66181,67134,76894,52530,18572,67222,106338,76130,18813,110109,227715,67755,214627,230082,14791,234344,105372,208718,57315,269470,67973,66161,56200	Nol8,Ddx51,Rcl1,Dkc1,Wdr55,Nob1,Rrp1b,Nop14,Wbp11,Pes1,Wdr12,Utp20,Dimt1,Utp14b,Tfb2m,Heatr1,Rpl14,Npm3,Rpf2,Ftsj3,Rrp9,Exosc7,Wdr36,Fbl,Nol11,Imp4,Rrp8,Nop10,Nop56,Mettl15,Nhp2,Pdcd11,Srfbp1,Nsun3,Las1l,Pa2g4,Nop2,Exosc2,Ddx47,Papd5,Nol6,Emg1,Naf1,Utp15,Dis3l2,Wdr46,Wdr3,Mphosph10,Pop4,Ddx21	bio_process	0.00449076
GO:0006396	RNA processing	7.88271e-06	-11.7508	496	156	0.0810811	1924	8305	70930,22608,22258,56417,67619,64934,338359,102614,67667,27756,98758,20901,15278,66971,19826,67115,27966,14113,101867,66181,72162,20641,18572,23983,20815,106338,66810,66618,66373,68816,66094,230908,215201,68927,214627,72133,56361,214572,72831,24128,78372,245474,66070,68183,67936,107817,68188,69163,70683,70885,329504,14000,67049,70233,66880,224805,66446,12729,101471,27366,109095,100715,56381,56190,…	Nol8,Ybx1,Usp4,Adar,Nob1,Pes1,Supv3l1,Rpp25,Alkbh8,Lsm2,Hnrnpf,Strap,Tfb2m,Cdk5rap1,Rnps1,Rpl14,Rrp9,Fbl,Rrp8,Nop10,Dhx36,Snrpd1,Pdcd11,Pcbp1,Srpk1,Nsun3,Rbm22,Snrnp27,Lsm5,Ppil1,Lsm7,Tardbp,Trmt2b,Ptcd2,Papd5,Trub1,Pus1,Prmt7,Dhx30,Xrn2,Snrnp25,Dkc1,Cwc15,Bcas2,Wdr55,Jmjd6,Sympk,Mrpl44,Utp20,Ints10,Lcmt2,Drosha,Pus3,Cd2bp2,Rsrc1,Aars2,Exosc7,Clns1a,Phrf1,Txnl4a,Rbm15b,Papd4,Spen,Rbm38,Nhp2,Ddx23…	bio_process	0.00449076
GO:0044710	single-organism metabolic process	8.26592e-06	-11.7034	2023	541	0.281185	1924	8305	225182,68603,70294,212862,14319,67728,103172,18642,52331,20587,76055,106344,170718,11652,74600,71361,26922,140858,319518,21951,50776,17164,14113,226646,22273,17992,66681,66594,17979,74245,19821,170439,50877,18655,13167,240087,66586,108989,16410,77116,20174,74205,12572,80707,214572,14873,102448,234736,320024,14225,16922,227197,66170,18519,67834,17872,56505,99011,69163,72117,231050,66108,66495,7201…	Rbbp8,Pmvk,Rnf126,Chpt1,Fth1,Dph2,Chchd10,Pfkm,Stbd1,Smarcb1,Mgea5,Rfc4,Idh3b,Akt2,Mrpl47,Aifm2,Mecr,Wdr5,Pdpr,Tnks,Polg2,Mapkapk2,Fbl,Ndufs2,Uqcrc1,Ndufa4,Pgm1,Uqcr11,Ncoa3,Ctbs,Rnf2,Elovl6,Neu3,Pgk1,Dbi,Mdc1,Crls1,Tpr,Itgav,Mtmr2,Ruvbl2,Acsl3,Cdk7,Wwox,Prmt7,Gsto1,Xylb,Rfwd3,Nceh1,Fkbp1a,Phyh,Ndufs1,Chchd5,Kat2b,Idh3a,Ppp1r15a,Ruvbl1,Pomt1,Mrpl44,Naa50,Galnt11,Ndufa9,Ndufb3,Fundc1,Amacr,Rbbp5,G…	bio_process	0.00449076
GO:0044281	small molecule metabolic process	8.80215e-06	-11.6405	778	230	0.119543	1924	8305	54338,72043,107569,68603,212862,229211,103172,23874,26889,228026,26416,18642,76055,18706,22278,11565,14719,235623,170718,13877,11652,26922,19305,227683,11429,22273,66461,66681,66925,116914,56409,72129,18484,18777,11674,11951,170439,18655,77626,226144,14733,13167,14245,77116,110074,67417,74205,107227,108682,52064,14873,67530,102448,231327,113868,14732,16922,212898,101502,229363,67789,227197,111175…	Slc23a2,Sulf2,Nt5c3,Pmvk,Chpt1,Acad9,Chchd10,Farsb,Cln8,Pdk1,Mapk14,Pfkm,Mgea5,Pik3ca,Usf1,Adssl1,Got2,Scap,Idh3b,Erh,Akt2,Mecr,Pex5,Coq4,Aco2,Uqcrc1,Ptpmt1,Pgm1,Sdhd,Slc19a2,Nudt3,Pex13,Pam,Lypla1,Aldoa,Atp5g1,Elovl6,Pgk1,Smpd4,Erlin1,Gpc1,Dbi,Lpin1,Mtmr2,Dut,Ears2,Acsl3,Macrod1,Gpt2,Coq5,Gsto1,Uqcrb,Xylb,Ppat,Acaa1a,Gpam,Phyh,Dse,Hsd3b7,Gmps,Dalrd3,Ndufs1,Pecr,Nudt5,Dnmt1,Idh3a,Kdsr,Acsl4,Stat5…	bio_process	0.00456471
GO:0044711	single-organism biosynthetic process	1.11442e-05	-11.4046	540	167	0.0867983	1924	8305	68603,212862,67728,103172,22417,18706,118451,11565,14719,15278,13877,11652,74600,26922,19305,227683,66461,226856,121022,228061,66681,101185,56412,11674,11951,170439,18655,77626,69740,14245,66586,110074,67417,74205,217166,52064,14873,231327,14732,212898,101502,229363,111175,18720,70750,56282,50790,69163,329504,66108,224805,270685,14755,21991,67556,269378,17117,14467,235339,28080,232087,20133,17918…	Pmvk,Chpt1,Dph2,Chchd10,Wnt4,Pik3ca,Mrps2,Adssl1,Got2,Tfb2m,Erh,Akt2,Mrpl47,Mecr,Pex5,Coq4,Ptpmt1,Lpgat1,Mrps6,Agps,Pgm1,Pot1a,Noa1,Aldoa,Atp5g1,Elovl6,Pgk1,Smpd4,Dph5,Lpin1,Crls1,Dut,Ears2,Acsl3,Nr1d1,Coq5,Gsto1,Ppat,Gpam,Dse,Hsd3b7,Gmps,Pecr,Pip5k1a,Kdsr,Mrpl12,Acsl4,Mrpl44,Lcmt2,Ndufa9,Aars2,Mthfd1l,Pigq,Tpi1,Pigm,Ahcy,Amacr,Gbas,Dlat,Atp5o,Mat2a,Rrm1,Myo5a,Gfm1,Etnk1,Mrpl51,Dgat1,Paics,Chst14…	bio_process	0.00552802
GO:0009060	aerobic respiration	3.13055e-05	-10.3717	39	21	0.0109148	1924	8305	2.09177e+106	Suclg2,Sdhd,Chchd5,Pdha1,Idh3a,Sdhc,Mdh1,Sirt3,Cs,Mdh2,Fh1,Dlst,Idh3b,Pank2,Suclg1,Adsl,Uqcrc2,Dlat,Aco2,Uqcrc1,Sdha	bio_process	0.0148818
GO:0019752	carboxylic acid metabolic process	3.37912e-05	-10.2953	374	120	0.0623701	1924	8305	72674,54338,78321,56695,14085,229211,23874,216456,109652,26416,18642,226414,67618,11565,14719,170718,26922,231086,57320,16832,19305,14979,56357,11429,18263,107869,66925,210009,72129,50493,18484,18777,12974,22321,74340,11674,170439,66514,18655,56451,14245,13177,58875,17319,67417,74205,12894,108682,14873,231327,108156,113868,68977,14732,212898,16922,229363,105148,67789,111175,13433,67834,52538,7656…	Adipor1,Slc23a2,Ankrd23,Pnkd,Fah,Acad9,Farsb,Gls2,Acy1,Mapk14,Pfkm,Dars,Aasdhppt,Adssl1,Got2,Idh3b,Mecr,Hadhb,Park7,Ldhb,Pex5,H2-Ke6,Ivd,Aco2,Odc1,Cth,Sdhd,Mtrr,Pex13,Txnrd1,Pam,Lypla1,Cs,Vars,Ahcyl2,Aldoa,Elovl6,Asrgl1,Pgk1,Suclg1,Lpin1,Eci1,Hibadh,Mif,Ears2,Acsl3,Cpt1a,Gpt2,Gsto1,Ppat,Mthfd1,Acaa1a,Haghl,Gpam,Dse,Phyh,Gmps,Iars,Dalrd3,Pecr,Dnmt1,Idh3a,Acaa2,Qrsl1,Hif1a,Nars2,Acsl4,Stat5b,Mdh2,T…	bio_process	0.0154209
GO:0071704	organic substance metabolic process	3.60926e-05	-10.2294	4266	1065	0.553534	1924	8305	225363,212862,103172,231713,76055,114893,98758,170718,19664,26922,140858,236904,21951,17164,17344,64704,17129,66420,19720,240442,74104,12531,74245,56458,170439,50877,69833,13167,66586,108989,16410,226470,74205,102448,234736,320024,50492,227197,18519,69163,231050,66108,74838,17117,14467,100715,75320,22225,74270,224023,68066,27395,52430,15260,233890,67973,20872,53412,11651,77591,56307,72462,60321,2…	Etf1,Chpt1,Chchd10,Naa25,Mgea5,Dcun1d1,Hnrnpf,Idh3b,Rbpj,Mecr,Wdr5,Klhl15,Tnks,Mapkapk2,Pias2,Htra2,Smad5,Polr2e,Trim27,Adnp2,Abcb6,Cdc25b,Ctbs,Foxo1,Elovl6,Neu3,Polr2f,Dbi,Crls1,Tpr,Itgav,Zbtb41,Acsl3,Xylb,Rfwd3,Nceh1,Thop1,Ndufs1,Kat2b,Mrpl44,Galnt11,Ndufa9,Naa15,Amacr,Gbas,Papd4,Etnk1,Usp5,Usp20,Klhl22,Slc25a39,Mrpl15,Echdc2,Hira,Zfp768,Mphosph10,Stk16,Ppp1r3c,Akt1,Ddx10,Metap2,Rrp1b,Wbp11,Dar…	bio_process	0.0158377
GO:0044238	primary metabolic process	4.36016e-05	-10.0404	4127	1032	0.536383	1924	8305	225363,212862,103172,231713,76055,114893,98758,170718,19664,26922,140858,236904,21951,17164,17344,64704,17129,66420,19720,240442,12531,74245,56458,170439,50877,69833,13167,66586,108989,16410,226470,74205,102448,234736,320024,50492,227197,18519,69163,231050,74838,17117,14467,100715,75320,22225,74270,224023,27395,52430,15260,233890,67973,20872,53412,11651,77591,56307,72462,60321,226414,76867,11931,…	Etf1,Chpt1,Chchd10,Naa25,Mgea5,Dcun1d1,Hnrnpf,Idh3b,Rbpj,Mecr,Wdr5,Klhl15,Tnks,Mapkapk2,Pias2,Htra2,Smad5,Polr2e,Trim27,Adnp2,Cdc25b,Ctbs,Foxo1,Elovl6,Neu3,Polr2f,Dbi,Crls1,Tpr,Itgav,Zbtb41,Acsl3,Xylb,Rfwd3,Nceh1,Thop1,Ndufs1,Kat2b,Mrpl44,Galnt11,Naa15,Amacr,Gbas,Papd4,Etnk1,Usp5,Usp20,Klhl22,Mrpl15,Echdc2,Hira,Zfp768,Mphosph10,Stk16,Ppp1r3c,Akt1,Ddx10,Metap2,Rrp1b,Wbp11,Dars,Rhbdd1,Atp1b1,Agap3,…	bio_process	0.0184241
GO:0043436	oxoacid metabolic process	5.0803e-05	-9.88755	403	127	0.0660083	1924	8305	72674,54338,78321,72043,56695,14085,229211,23874,216456,109652,26416,18642,226414,67618,11565,14719,170718,26922,231086,57320,20443,16832,19305,14979,56357,11429,18263,107869,66925,210009,72129,50493,18484,18777,12974,22321,74340,11674,170439,66514,18655,23908,56451,14733,14245,13177,58875,17319,67417,74205,12894,108682,14873,231327,108156,113868,68977,14732,212898,16922,105148,229363,67789,11117…	Adipor1,Slc23a2,Ankrd23,Sulf2,Pnkd,Fah,Acad9,Farsb,Gls2,Acy1,Mapk14,Pfkm,Dars,Aasdhppt,Adssl1,Got2,Idh3b,Mecr,Hadhb,Park7,St3gal4,Ldhb,Pex5,H2-Ke6,Ivd,Aco2,Odc1,Cth,Sdhd,Mtrr,Pex13,Txnrd1,Pam,Lypla1,Cs,Vars,Ahcyl2,Aldoa,Elovl6,Asrgl1,Pgk1,Hs2st1,Suclg1,Gpc1,Lpin1,Eci1,Hibadh,Mif,Ears2,Acsl3,Cpt1a,Gpt2,Gsto1,Ppat,Mthfd1,Acaa1a,Haghl,Gpam,Dse,Phyh,Iars,Gmps,Dalrd3,Pecr,Dnmt1,Idh3a,Acaa2,Qrsl1,Hif1a…	bio_process	0.0207004
GO:0009123	nucleoside monophosphate metabolic process	5.42723e-05	-9.8215	110	44	0.022869	1924	8305	66043,67530,231327,21915,229363,103172,227197,18642,11637,66218,50799,11931,11565,13807,11957,21991,11946,67003,14467,22273,28080,12858,108147,67914,228033,68197,67054,67059,11947,66052,67273,18641,13178,14450,18648,11674,11951,11949,18655,11564,14751,11950,110074,80914	Atp5d,Uqcrb,Ppat,Dtymk,Gmps,Chchd10,Ndufs1,Pfkm,Ak2,Ndufb9,Slc25a13,Atp1b1,Adssl1,Eno2,Atp5j,Tpi1,Atp5a1,Uqcrc2,Gbas,Uqcrc1,Atp5o,Cox5a,Atic,Coq9,Atp5g3,Ndufc2,Paics,Ola1,Atp5b,Sdhc,Ndufa10,Pfkl,Dck,Gart,Pgam1,Aldoa,Atp5g1,Atp5c1,Pgk1,Adsl,Gpi1,Atp5f1,Dut,Uck2	bio_process	0.0213515
GO:0016070	RNA metabolic process	6.43649e-05	-9.65094	1637	439	0.22817	1924	8305	225363,269704,215418,71834,67619,20587,329003,22278,27756,60611,98758,19664,19826,18181,56722,140858,27966,208727,21423,17344,13170,17129,14113,101867,66420,66181,72162,66942,18572,12053,240442,19720,66810,70625,107951,66373,195522,20933,17936,17979,66094,73916,56458,19821,68927,214627,192176,69833,14534,14245,56361,226470,20174,21427,12572,214572,72831,78372,24128,68134,67789,17536,18519,56505,2…	Etf1,Zfp664,Csrnp1,Zbtb43,Nob1,Smarcb1,Zfp516,Usf1,Lsm2,Foxj2,Hnrnpf,Rbpj,Rnps1,Nrf1,Litaf,Wdr5,Rrp9,Hdac4,Tcf3,Pias2,Dbp,Smad5,Fbl,Rrp8,Polr2e,Nop10,Dhx36,Ddx18,Pdcd11,Bcl6,Adnp2,Trim27,Rbm22,Med26,Cdk9,Lsm5,Zfp691,Med22,Nab1,Ncoa3,Lsm7,Ift57,Foxo1,Rnf2,Ptcd2,Papd5,Flna,Polr2f,Kat2a,Lpin1,Pus1,Zbtb41,Ruvbl2,Vps72,Cdk7,Prmt7,Dhx30,Snrnp25,Xrn2,Upf3b,Dalrd3,Meis2,Kat2b,Ruvbl1,Stat5b,Sympk,Mrpl44,U…	bio_process	0.024478
GO:0009124	nucleoside monophosphate biosynthetic process	6.66215e-05	-9.61648	49	24	0.012474	1924	8305	2.80801e+125	Atp5o,Atic,Atp5d,Ppat,Atp5g3,Gmps,Chchd10,Paics,Ak2,Slc25a13,Atp5b,Dck,Gart,Adssl1,Atp5g1,Aldoa,Atp5j,Atp5c1,Adsl,Atp5a1,Gbas,Atp5f1,Dut,Uck2	bio_process	0.0245189
GO:0006082	organic acid metabolic process	7.3759e-05	-9.51471	406	127	0.0660083	1924	8305	72674,54338,78321,72043,56695,14085,229211,23874,216456,109652,26416,18642,226414,67618,11565,14719,170718,26922,231086,57320,20443,16832,19305,14979,56357,11429,18263,107869,66925,210009,72129,50493,18484,18777,12974,22321,74340,11674,170439,66514,18655,23908,56451,14733,14245,13177,58875,17319,67417,74205,12894,108682,14873,231327,108156,113868,68977,14732,212898,16922,105148,229363,67789,11117…	Adipor1,Slc23a2,Ankrd23,Sulf2,Pnkd,Fah,Acad9,Farsb,Gls2,Acy1,Mapk14,Pfkm,Dars,Aasdhppt,Adssl1,Got2,Idh3b,Mecr,Hadhb,Park7,St3gal4,Ldhb,Pex5,H2-Ke6,Ivd,Aco2,Odc1,Cth,Sdhd,Mtrr,Pex13,Txnrd1,Pam,Lypla1,Cs,Vars,Ahcyl2,Aldoa,Elovl6,Asrgl1,Pgk1,Hs2st1,Suclg1,Gpc1,Lpin1,Eci1,Hibadh,Mif,Ears2,Acsl3,Cpt1a,Gpt2,Gsto1,Ppat,Mthfd1,Acaa1a,Haghl,Gpam,Dse,Phyh,Iars,Gmps,Dalrd3,Pecr,Dnmt1,Idh3a,Acaa2,Qrsl1,Hif1a…	bio_process	0.0262974
GO:0006099	tricarboxylic acid cycle	8.29035e-05	-9.39783	25	15	0.00779626	1924	8305	1.29742e+76	Cs,Mdh2,Fh1,Dlst,Suclg2,Idh3b,Sdhd,Suclg1,Pdha1,Idh3a,Sdhc,Dlat,Aco2,Mdh1,Sdha	bio_process	0.028662
GO:0006101	citrate metabolic process	0.000108425	-9.12945	28	16	0.00831601	1924	8305	2.09177e+81	Suclg2,Sdhd,Pdha1,Idh3a,Sdhc,Mdh1,Stat5b,Mdh2,Cs,Dlst,Fh1,Idh3b,Suclg1,Aco2,Dlat,Sdha	bio_process	0.0363831
GO:0009127	purine nucleoside monophosphate biosynthetic process	0.000129847	-8.94915	42	21	0.0109148	1924	8305	2.80801e+109	Atp5o,Atic,Atp5d,Ppat,Atp5g3,Gmps,Chchd10,Paics,Ak2,Slc25a13,Atp5b,Gart,Adssl1,Atp5g1,Aldoa,Atp5j,Atp5c1,Adsl,Atp5a1,Atp5f1,Gbas	bio_process	0.0411508
GO:0009168	purine ribonucleoside monophosphate biosynthetic process	0.000129847	-8.94915	42	21	0.0109148	1924	8305	2.80801e+109	Atp5o,Atic,Atp5d,Ppat,Atp5g3,Gmps,Chchd10,Paics,Ak2,Slc25a13,Atp5b,Gart,Adssl1,Atp5g1,Aldoa,Atp5j,Atp5c1,Adsl,Atp5a1,Atp5f1,Gbas	bio_process	0.0411508
GO:0009156	ribonucleoside monophosphate biosynthetic process	0.00013803	-8.88804	45	22	0.0114345	1924	8305	2.80801e+114	Atp5o,Atic,Atp5d,Ppat,Atp5g3,Gmps,Chchd10,Paics,Ak2,Slc25a13,Atp5b,Gart,Adssl1,Atp5g1,Aldoa,Atp5j,Atp5c1,Adsl,Atp5a1,Atp5f1,Gbas,Uck2	bio_process	0.0425616
GO:0055086	nucleobase-containing small molecule metabolic process	0.000170401	-8.67736	247	82	0.0426195	1924	8305	107569,21915,103172,18642,11637,66218,50799,76055,11931,11565,170718,13877,11957,74450,11946,16832,67003,22273,12858,67914,210009,67059,50493,59027,74340,11951,11674,66646,11821,11949,18655,56451,11950,110074,107227,66043,67530,231327,108156,229363,227197,53893,71743,319945,67834,13433,17448,78920,14149,73724,13807,19895,21991,269378,14467,235339,28080,232087,108147,20133,228033,68197,67054,69719…	Nt5c3,Dtymk,Chchd10,Pfkm,Ak2,Ndufb9,Slc25a13,Mgea5,Atp1b1,Adssl1,Idh3b,Erh,Atp5j,Pank2,Atp5a1,Ldhb,Uqcrc2,Uqcrc1,Cox5a,Coq9,Mtrr,Ola1,Txnrd1,Nampt,Ahcyl2,Atp5g1,Aldoa,Rpe,Aprt,Atp5c1,Pgk1,Suclg1,Atp5f1,Dut,Macrod1,Atp5d,Uqcrb,Ppat,Mthfd1,Gmps,Ndufs1,Nudt5,Coasy,Flad1,Idh3a,Dnmt1,Mdh2,Dlst,Fdxr,Mcee,Eno2,Rpia,Tpi1,Ahcy,Gbas,Dlat,Atp5o,Mat2a,Atic,Rrm1,Atp5g3,Ndufc2,Paics,Cad,Pdha1,Atp5b,Sdhc,Ndufa1…	bio_process	0.0511607
GO:0009161	ribonucleoside monophosphate metabolic process	0.000180353	-8.62059	105	41	0.0213098	1924	8305	6.60437e+210	Atp5d,Uqcrb,Ppat,Gmps,Chchd10,Ndufs1,Pfkm,Ak2,Ndufb9,Slc25a13,Atp1b1,Adssl1,Eno2,Atp5j,Tpi1,Atp5a1,Uqcrc2,Gbas,Uqcrc1,Atp5o,Cox5a,Atic,Coq9,Atp5g3,Ndufc2,Paics,Ola1,Atp5b,Sdhc,Ndufa10,Pfkl,Gart,Pgam1,Aldoa,Atp5g1,Atp5c1,Pgk1,Adsl,Gpi1,Atp5f1,Uck2	bio_process	0.0525009
GO:0090304	nucleic acid metabolic process	0.000184196	-8.59951	1897	498	0.258836	1924	8305	225363,225182,269704,215418,71834,22040,67619,20587,329003,22278,106344,27756,60611,98758,19664,19826,18181,56722,381801,140858,27966,71567,17219,72170,208727,21423,66799,50776,17344,13170,17129,14113,101867,66420,66181,72162,66942,18572,12053,240442,19720,66810,70625,107951,66373,195522,20933,17936,17979,66094,73916,56458,19821,68927,214627,192176,69833,14534,14245,240087,56361,226470,20174,2142…	Etf1,Rbbp8,Zfp664,Csrnp1,Zbtb43,Trex1,Nob1,Smarcb1,Zfp516,Usf1,Rfc4,Lsm2,Foxj2,Hnrnpf,Rbpj,Rnps1,Nrf1,Litaf,Tatdn2,Wdr5,Rrp9,Mcm9,Mcm6,Chchd4,Hdac4,Tcf3,Ube2w,Polg2,Pias2,Dbp,Smad5,Fbl,Rrp8,Polr2e,Nop10,Dhx36,Ddx18,Pdcd11,Bcl6,Adnp2,Trim27,Rbm22,Med26,Cdk9,Lsm5,Zfp691,Med22,Nab1,Ncoa3,Lsm7,Ift57,Foxo1,Rnf2,Ptcd2,Papd5,Flna,Polr2f,Kat2a,Lpin1,Mdc1,Pus1,Zbtb41,Ruvbl2,Vps72,Repin1,Cdk7,Prmt7,Dhx30,S…	bio_process	0.0525009
GO:0009167	purine ribonucleoside monophosphate metabolic process	0.000193272	-8.55141	102	40	0.02079	1924	8305	6.60437e+205	Atp5d,Uqcrb,Ppat,Gmps,Chchd10,Ndufs1,Pfkm,Ak2,Ndufb9,Slc25a13,Atp1b1,Adssl1,Eno2,Atp5j,Tpi1,Atp5a1,Uqcrc2,Gbas,Uqcrc1,Atp5o,Cox5a,Atic,Coq9,Atp5g3,Ndufc2,Paics,Ola1,Atp5b,Sdhc,Ndufa10,Pfkl,Gart,Pgam1,Aldoa,Atp5g1,Atp5c1,Pgk1,Adsl,Gpi1,Atp5f1	bio_process	0.0525009
GO:0009126	purine nucleoside monophosphate metabolic process	0.000193272	-8.55141	102	40	0.02079	1924	8305	6.60437e+205	Atp5d,Uqcrb,Ppat,Gmps,Chchd10,Ndufs1,Pfkm,Ak2,Ndufb9,Slc25a13,Atp1b1,Adssl1,Eno2,Atp5j,Tpi1,Atp5a1,Uqcrc2,Gbas,Uqcrc1,Atp5o,Cox5a,Atic,Coq9,Atp5g3,Ndufc2,Paics,Ola1,Atp5b,Sdhc,Ndufa10,Pfkl,Gart,Pgam1,Aldoa,Atp5g1,Atp5c1,Pgk1,Adsl,Gpi1,Atp5f1	bio_process	0.0525009
GO:0032259	methylation	0.000308635	-8.08335	148	53	0.0275468	1924	8305	226830,225363,214572,52064,69726,14055,107522,16201,12226,13626,13433,232187,14911,67667,72096,329504,66254,108155,54632,230027,15278,140858,56095,194388,52686,14113,213464,68133,101867,19346,28114,75422,59035,76894,71449,57773,210009,106338,76781,67099,20586,110109,328162,71974,215201,231803,233904,99890,14791,15547,69740,67897,72634	Smyd2,Etf1,Prmt7,Coq5,Smyd3,Ezh1,Ece2,Ilf3,Btg1,Eed,Dnmt1,Smyd5,Thumpd3,Alkbh8,Mettl10,Lcmt2,Dimt1,Ogt,Ftsj1,Coq3,Tfb2m,Wdr5,Ftsj3,Tet3,Mettl2,Fbl,Rbbp5,Gcsh,Rrp8,Rab6a,Nsun2,Mettl5,Carm1,Mettl15,Mettl13,Wdr4,Mtrr,Nsun3,Mettl4,Mettl21a,Smarca4,Nop2,Trmt61a,Prmt3,Trmt2b,Mepce,Setd1a,Prmt6,Emg1,Trmt2a,Dph5,Rnmt,Tdrkh	bio_process	0.0818886
GO:0072350	tricarboxylic acid metabolic process	0.000320299	-8.04626	30	16	0.00831601	1924	8305	2.09177e+81	Suclg2,Sdhd,Pdha1,Idh3a,Sdhc,Mdh1,Stat5b,Mdh2,Cs,Dlst,Fh1,Idh3b,Suclg1,Aco2,Dlat,Sdha	bio_process	0.0830521
GO:0006753	nucleoside phosphate metabolic process	0.00035294	-7.94921	223	74	0.0384615	1924	8305	107569,21915,103172,18642,11637,66218,50799,76055,11931,11565,170718,13877,11957,74450,11946,16832,67003,22273,12858,67914,67059,50493,59027,11951,11674,66646,11949,18655,56451,11950,110074,66043,67530,231327,108156,229363,227197,53893,71743,319945,67834,17448,78920,14149,73724,13807,19895,21991,14467,235339,28080,108147,20133,228033,68197,67054,69719,18597,11947,66052,18641,67273,382985,13178,17…	Nt5c3,Dtymk,Chchd10,Pfkm,Ak2,Ndufb9,Slc25a13,Mgea5,Atp1b1,Adssl1,Idh3b,Erh,Atp5j,Pank2,Atp5a1,Ldhb,Uqcrc2,Uqcrc1,Cox5a,Coq9,Ola1,Txnrd1,Nampt,Atp5g1,Aldoa,Rpe,Atp5c1,Pgk1,Suclg1,Atp5f1,Dut,Atp5d,Uqcrb,Ppat,Mthfd1,Gmps,Ndufs1,Nudt5,Coasy,Flad1,Idh3a,Mdh2,Dlst,Fdxr,Mcee,Eno2,Rpia,Tpi1,Gbas,Dlat,Atp5o,Atic,Rrm1,Atp5g3,Ndufc2,Paics,Cad,Pdha1,Atp5b,Sdhc,Pfkl,Ndufa10,Rrm2b,Dck,Nme7,Mdh1,Pde10a,Gart,Pga…	bio_process	0.0894821
GO:0071806	protein transmembrane transport	0.000390841	-7.84721	36	18	0.00935551	1924	8305	5.33332e+91	Tomm40,Pex19,Timm9,Timm44,Pex13,Rtn2,Samm50,Timm17a,Akt2,Zfand2b,Pex5l,Timm10,Tomm7,Dnlz,Tomm40l,Chchd4,Tomm22,Pex5	bio_process	0.0948746
GO:0065002	intracellular protein transmembrane transport	0.000390841	-7.84721	36	18	0.00935551	1924	8305	5.33332e+91	Tomm40,Pex19,Timm9,Timm44,Pex13,Rtn2,Samm50,Timm17a,Akt2,Zfand2b,Pex5l,Timm10,Tomm7,Dnlz,Tomm40l,Chchd4,Tomm22,Pex5	bio_process	0.0948746
GO:0022900	electron transport chain	0.000413854	-7.79	39	19	0.00987526	1924	8305	1.28582e+96	Cox5a,Sod2,Coq9,Uqcrb,Ndufc2,Ndufs1,Aldh5a1,Ndufb9,Slc25a13,Sdhc,Ndufa10,Ndufa5,Etfdh,Ndufb3,Polg2,Uqcrc2,Slc25a12,Uqcrc1,Sdha	bio_process	0.098368

## Sheet: aTC1.unique.genes.KEGG
	Term	Enrichment	logP	Genes in Term	Target Genes in Term	Fraction of Targets in Term	Total Target Genes	Total Genes	Entrez Gene IDs	Gene Symbols	GO.Tree	fdr
ko03008	Ribosome biogenesis in eukaryotes	2.80795e-08	-17.3882	63	35	0.0451613	775	3311	6.82722e+188	Rbm28,Rpp38,Rcl1,Xrn2,Nat10,Nmd3,Csnk2a1,Dkc1,Nob1,Rpp25,Drosha,Rpp40,Bms1,Heatr1,Utp14b,Wdr36,Fbl,Lsg1,Xpo1,Imp4,Nop10,Nop56,Nxt1,Nhp2,Tcof1,Wdr75,Spata5,Wdr43,Nol6,Emg1,Utp15,Wdr3,Mphosph10,Gnl2,Pop4	KEGG	8.22731e-06
mmu00190	Oxidative phosphorylation	2.54111e-07	-15.1855	90	43	0.0554839	775	3311	75406,68375,68198,66043,66377,67530,227197,66218,66108,11957,67895,66495,11946,67003,66046,226646,22273,17992,66945,28080,78330,12858,228033,68197,66925,67130,12865,66594,66052,11947,110323,67273,68349,68202,74776,226139,11951,66445,66142,11949,17991,11950,12857	Ndufs7,Ndufa8,Ndufb2,Atp5d,Ndufc1,Uqcrb,Ndufs1,Ndufb9,Ndufa9,Atp5j,Ppa1,Ndufb3,Atp5a1,Uqcrc2,Ndufb5,Ndufs2,Uqcrc1,Ndufa4,Sdha,Atp5o,Ndufv3,Cox5a,Atp5g3,Ndufc2,Sdhd,Ndufa6,Cox7a1,Uqcr11,Sdhc,Atp5b,Cox6b1,Ndufa10,Ndufs3,Ndufa5,Ppa2,Cox15,Atp5g1,Cyc1,Cox7b,Atp5c1,Ndufa2,Atp5f1,Cox4i1	KEGG	2.48182e-05
mmu05012	Parkinson's disease	2.54111e-07	-15.1855	90	43	0.0554839	775	3311	75406,68375,68198,66043,66377,67530,227197,66218,66108,11957,66495,57320,11946,67003,66046,64704,226646,22273,17992,66945,28080,78330,12858,228033,68197,66925,67130,12865,66594,66052,11947,110323,67273,68349,68202,11951,66445,66142,11949,17991,11950,22195,12857	Ndufs7,Ndufa8,Ndufb2,Atp5d,Ndufc1,Uqcrb,Ndufs1,Ndufb9,Ndufa9,Atp5j,Ndufb3,Park7,Atp5a1,Uqcrc2,Ndufb5,Htra2,Ndufs2,Uqcrc1,Ndufa4,Sdha,Atp5o,Ndufv3,Cox5a,Atp5g3,Ndufc2,Sdhd,Ndufa6,Cox7a1,Uqcr11,Sdhc,Atp5b,Cox6b1,Ndufa10,Ndufs3,Ndufa5,Atp5g1,Cyc1,Cox7b,Atp5c1,Ndufa2,Atp5f1,Ube2l3,Cox4i1	KEGG	2.48182e-05
mmu05010	Alzheimer's disease	5.15606e-06	-12.1753	114	48	0.0619355	775	3311	75406,68375,68198,66043,66377,67530,227197,12334,66218,66108,11957,56637,66495,11946,67003,66046,226646,22273,17992,66945,28080,78330,12288,12858,228033,66925,68197,67130,12865,66594,66052,11947,110323,67273,68349,15925,68202,21937,11951,66445,226641,66142,11949,17991,226548,11950,208117,12857	Ndufs7,Ndufa8,Ndufb2,Atp5d,Ndufc1,Uqcrb,Ndufs1,Capn2,Ndufb9,Ndufa9,Atp5j,Gsk3b,Ndufb3,Atp5a1,Uqcrc2,Ndufb5,Ndufs2,Uqcrc1,Ndufa4,Sdha,Atp5o,Ndufv3,Cacna1c,Cox5a,Atp5g3,Sdhd,Ndufc2,Ndufa6,Cox7a1,Uqcr11,Sdhc,Atp5b,Cox6b1,Ndufa10,Ndufs3,Ide,Ndufa5,Tnfrsf1a,Atp5g1,Cyc1,Atf6,Cox7b,Atp5c1,Ndufa2,Aph1a,Atp5f1,Aph1b,Cox4i1	KEGG	0.000377681
mmu01100	Metabolic pathways	7.6828e-06	-11.7765	715	212	0.273548	775	3311	20019,107569,67078,12709,68603,212862,18642,67883,71911,13171,11565,14719,170718,57377,26922,227333,50776,11429,68636,66420,226646,22273,17992,75540,228061,66681,66925,18968,67130,66594,623661,110323,68202,11674,68292,11951,11758,66142,69833,77626,18655,14245,66586,77116,110074,67417,74205,12857,68198,52064,108682,67530,113868,102448,231327,14732,212898,229363,100163,101502,227197,18720,67834,134…	Polr1a,Nt5c3,Pgp,Ckb,Pmvk,Chpt1,Pfkm,Uxs1,Bdh1,Dbt,Adssl1,Got2,Idh3b,Mogs,Mecr,Dgkd,Polg2,Aco2,Fahd1,Polr2e,Ndufs2,Uqcrc1,Ndufa4,Fpgt,Agps,Pgm1,Sdhd,Pola1,Ndufa6,Uqcr11,Lipt1,Cox6b1,Ndufa5,Aldoa,Stt3b,Atp5g1,Prdx6,Cox7b,Polr2f,Smpd4,Pgk1,Lpin1,Crls1,Mtmr2,Dut,Ears2,Acsl3,Cox4i1,Ndufb2,Coq5,Gpt2,Uqcrb,Acaa1a,Xylb,Ppat,Gpam,Dse,Gmps,Pafah2,Hsd3b7,Ndufs1,Pip5k1a,Idh3a,Dnmt1,Kdsr,Acsl4,Ado,Pi4ka,Galn…	KEGG	0.000450212
mmu05016	Huntington's disease	1.02079e-05	-11.4924	126	51	0.0658065	775	3311	75406,68375,68198,66043,66377,67530,208647,227197,66218,21780,245841,66108,11957,18181,66495,11946,67003,66046,13191,66420,226646,22273,17992,66945,28080,20466,78330,20656,12858,74325,228033,66925,68197,67130,12865,66594,66052,11947,110323,67273,68349,68202,73916,11951,66445,66142,69833,11949,17991,11950,12857	Ndufs7,Ndufa8,Ndufb2,Atp5d,Ndufc1,Uqcrb,Creb3l2,Ndufs1,Ndufb9,Tfam,Polr2h,Ndufa9,Atp5j,Nrf1,Ndufb3,Atp5a1,Uqcrc2,Ndufb5,Dctn1,Polr2e,Ndufs2,Uqcrc1,Ndufa4,Sdha,Atp5o,Sin3a,Ndufv3,Sod2,Cox5a,Cltb,Atp5g3,Sdhd,Ndufc2,Ndufa6,Cox7a1,Uqcr11,Sdhc,Atp5b,Cox6b1,Ndufa10,Ndufs3,Ndufa5,Ift57,Atp5g1,Cyc1,Cox7b,Polr2f,Atp5c1,Ndufa2,Atp5f1,Cox4i1	KEGG	0.000498485
ko04932	Non-alcoholic fatty liver disease (NAFLD)	6.28377e-05	-9.67495	107	43	0.0554839	775	3311	75406,72674,68375,68198,66377,67530,11651,18708,227197,66218,18706,26414,66108,11652,68465,56637,66495,67003,66046,13665,226646,22273,17992,66945,78330,12858,68197,66925,67130,12865,66594,66052,110323,67273,68349,68202,21937,66445,208104,66142,17991,105787,12857	Ndufs7,Adipor1,Ndufa8,Ndufb2,Ndufc1,Uqcrb,Akt1,Pik3r1,Ndufs1,Ndufb9,Pik3ca,Mapk10,Ndufa9,Akt2,Adipor2,Gsk3b,Ndufb3,Uqcrc2,Ndufb5,Eif2s1,Ndufs2,Uqcrc1,Ndufa4,Sdha,Ndufv3,Cox5a,Ndufc2,Sdhd,Ndufa6,Cox7a1,Uqcr11,Sdhc,Cox6b1,Ndufa10,Ndufs3,Ndufa5,Tnfrsf1a,Cyc1,Mlxip,Cox7b,Ndufa2,Prkaa1,Cox4i1	KEGG	0.00263021
mmu01200	Carbon metabolism	0.000189471	-8.57127	79	33	0.0425806	775	3311	1.08683e+168	Gpt2,Pgp,Pfkm,Idh3a,Got2,Mdh2,Fh1,Dlst,Mcee,Idh3b,Eno2,Rpia,Tpi1,Me2,Dlat,Aco2,Sdha,Suclg2,Sdhd,Acads,Pdha1,Sdhc,Pfkl,Mdh1,Pgam1,Cs,Aldoa,Rpe,Echs1,Suclg1,Pgk1,Gpi1,Got1	KEGG	0.00693939
mmu01130	Biosynthesis of antibiotics	0.000335308	-8.00046	148	53	0.0683871	775	3311	113868,67078,231327,100163,72157,109652,18642,67834,11637,52538,13171,17448,14719,14194,78920,170718,13807,231086,19895,21991,16832,68133,235339,11429,66945,108147,18263,20917,107869,66681,66925,66881,67054,15490,18597,66052,18641,171567,17449,14450,11669,107652,12974,18648,11674,66646,93747,56451,11564,18655,14751,14718,12036	Acaa1a,Pgp,Ppat,Pafah2,Pgm2,Acy1,Pfkm,Idh3a,Ak2,Acaa2,Dbt,Mdh2,Got2,Fh1,Dlst,Idh3b,Eno2,Hadhb,Rpia,Tpi1,Ldhb,Gcsh,Dlat,Aco2,Sdha,Atic,Odc1,Suclg2,Cth,Pgm1,Sdhd,Pcyox1,Paics,Hsd17b7,Pdha1,Sdhc,Pfkl,Nme7,Mdh1,Gart,Aldh2,Uap1,Cs,Pgam1,Aldoa,Rpe,Echs1,Suclg1,Adsl,Pgk1,Gpi1,Got1,Bcat2	KEGG	0.0109161
mmu00020	Citrate cycle (TCA cycle)	0.000503087	-7.59475	28	15	0.0193548	775	3311	1.29742e+76	Cs,Mdh2,Fh1,Dlst,Suclg2,Idh3b,Sdhd,Suclg1,Idh3a,Pdha1,Sdhc,Dlat,Aco2,Mdh1,Sdha	KEGG	0.0147405
mmu01210	2-Oxocarboxylic acid metabolism	0.000572462	-7.46556	13	9	0.0116129	775	3311	1.29741e+47	Cs,Gpt2,Got2,Idh3b,Acy1,Idh3a,Aco2,Got1,Bcat2	KEGG	0.0152483
mmu01230	Biosynthesis of amino acids	0.0019467	-6.24162	46	20	0.0258065	775	3311	2.32087e+104	Mat2a,Gpt2,Cth,Acy1,Pfkm,Idh3a,Pfkl,Cs,Got2,Pgam1,Idh3b,Aldoa,Eno2,Rpe,Rpia,Pgk1,Tpi1,Aco2,Got1,Bcat2	KEGG	0.0475318
mmu03013	RNA transport	0.00297632	-5.81707	125	43	0.0554839	775	3311	227720,218210,227522,13690,22218,170930,14359,13685,68134,227699,68092,97112,26987,69736,114615,102614,70699,208366,26905,20901,19826,60365,75826,54563,12729,16211,13665,269966,103573,72322,56488,445007,108067,226982,53356,108989,66441,18458,192160,13688,72124,230721,66161	Nup214,Nup153,Rpp38,Eif4g2,Sumo1,Sumo2,Fxr1,Eif4ebp1,Upf3b,Nup188,Ncbp2,Nmd3,Eif4e2,Nup37,Elac1,Rpp25,Nup205,Rpp40,Eif2s3x,Strap,Rnps1,Rbm8a,Senp2,Nup210,Clns1a,Kpnb1,Eif2s1,Nup98,Xpo1,Xpo5,Nxt1,Nup85,Eif2b3,Eif5b,Eif3g,Tpr,Magohb,Pabpc1,Casc3,Eif4ebp2,Seh1l,Pabpc4,Pop4	KEGG	0.0670817
ko04260	Cardiac muscle contraction	0.00421529	-5.46904	33	15	0.0193548	775	3311	1.19311e+75	Atp1b1,Cacna1c,Cacna2d1,Cox5a,Uqcrb,Slc9a1,Cyc1,Cox7b,Cox7a1,Uqcr11,Uqcrc2,Cox6b1,Atp1a1,Uqcrc1,Cox4i1	KEGG	0.0882199

## Sheet: bTC6.unique.genes.GO
	Term	Enrichment	logP	Genes in Term	Target Genes in Term	Fraction of Targets in Term	Total Target Genes	Total Genes	Entrez Gene IDs	Gene Symbols	GO.Tree	fdr
GO:0032990	cell part morphogenesis	2.45749e-06	-12.9164	325	114	0.0574307	1985	8305	319845,18845,67694,12286,52028,12568,18481,24084,319504,76965,66713,56455,140570,66910,13640,380718,665113,18186,18223,77480,12028,74006,20616,100503572,12589,16568,67804,13642,13169,245866,21821,11785,12934,229776,18011,22239,12048,19726,68018,22330,76779,213575,67978,18472,18222,236794,329795,13385,231876,78808,232987,13844,269209,67946,67590,18163,26419,18508,15452,16202,11461,50932,15529,7757…	Bbs9,Plxna2,Ift74,Cacna1a,Bbs1,Cdk5,Pak3,Tekt2,Nrcam,Slitrk1,Actr2,Dynll1,Plxnb2,Tmem107,Efna5,Mks1,Tnik,Nrp1,Numbl,Kidins220,Bax,Dnm1l,Snap91,Bbip1,Ift81,Kif3a,Snx2,Efnb2,Dbnl,Ift52,Ift88,Apbb1,Dpysl2,Cdc14a,Neurl1a,Ugt8a,Bcl2l1,Rfx3,Col4a3bp,Vcl,Cluap1,Dync2li1,Tctn2,Pafah1b1,Numb,Slc9a6,Tmem67,Dlg4,Lmtk2,Stxbp5,B9d2,Ephb2,Stk36,Spata6,Tctn3,Ctnnd2,Mapk8,Pax6,Hprt,Ilk,Actb,Mink1,Sdc2,Myh10,Rpgr…	bio_process	0.0105193
GO:0048666	neuron development	3.09194e-06	-12.6867	316	111	0.0559194	1985	8305	15182,18845,30960,12286,52028,18481,12568,319504,76965,140570,11843,13640,380718,19164,665113,18186,18223,77480,230101,20616,69981,16568,70747,13642,13169,21821,56208,12934,11785,216963,22239,73689,22330,319740,217331,18472,268980,18222,236794,13385,13864,231876,78808,13844,18163,76089,16150,320365,18508,26419,15452,19229,16202,60409,11461,50932,53869,15529,14682,77579,19893,54138,67263,68703,179…	Hdac2,Plxna2,Vapa,Cacna1a,Bbs1,Pak3,Cdk5,Nrcam,Slitrk1,Plxnb2,Arf4,Efna5,Mks1,Psen1,Tnik,Nrp1,Numbl,Kidins220,Gba2,Snap91,Tmem30a,Kif3a,Tspan2,Efnb2,Dbnl,Ift88,Becn1,Dpysl2,Apbb1,Git1,Ugt8a,Bloc1s2,Vcl,Zfyve27,Unk,Pafah1b1,Strn,Numb,Slc9a6,Dlg4,Nr2f6,Lmtk2,Stxbp5,Ephb2,Ctnnd2,Rapgef2,Ikbkb,Fry,Pax6,Mapk8,Hprt,Ptk2b,Ilk,Trappc4,Actb,Mink1,Rab11a,Sdc2,Gnaq,Myh10,Rpgr,Atxn10,Zswim6,Rere,Ncam1,Jak2,M…	bio_process	0.0105193
GO:0031175	neuron projection development	3.49428e-06	-12.5644	262	95	0.0478589	1985	8305	15182,18845,30960,12286,52028,18481,12568,319504,76965,140570,11843,13640,665113,18186,18223,77480,20616,69981,70747,13642,13169,12934,11785,216963,22239,73689,22330,319740,18472,268980,18222,236794,13385,231876,78808,13844,18163,76089,320365,16150,26419,18508,15452,16202,19229,60409,11461,50932,53869,15529,77579,54138,67263,68703,17967,16452,17920,16476,192119,223254,20351,16897,14365,20908,1725…	Hdac2,Plxna2,Vapa,Cacna1a,Bbs1,Pak3,Cdk5,Nrcam,Slitrk1,Plxnb2,Arf4,Efna5,Tnik,Nrp1,Numbl,Kidins220,Snap91,Tmem30a,Tspan2,Efnb2,Dbnl,Dpysl2,Apbb1,Git1,Ugt8a,Bloc1s2,Vcl,Zfyve27,Pafah1b1,Strn,Numb,Slc9a6,Dlg4,Lmtk2,Stxbp5,Ephb2,Ctnnd2,Rapgef2,Fry,Ikbkb,Mapk8,Pax6,Hprt,Ilk,Ptk2b,Trappc4,Actb,Mink1,Rab11a,Sdc2,Myh10,Atxn10,Zswim6,Rere,Ncam1,Jak2,Myo6,Jun,Dicer1,Farp1,Sema4a,Llgl1,Fzd3,Stx3,Mef2a,Plxn…	bio_process	0.0105193
GO:0051641	cellular localization	4.05002e-06	-12.4168	1187	346	0.174307	1985	8305	99412,104303,319845,12890,54399,140740,52028,116733,11891,229709,20813,66713,54638,20280,56455,17237,11852,14272,21982,665113,20404,21803,22627,232910,217371,245866,56208,22320,65246,66212,54411,12876,20964,54198,73689,360013,216810,319740,20523,103213,19376,75788,78808,67181,53334,56535,98741,18035,107767,53869,75751,71735,16452,16480,80334,68953,26412,217325,71435,213326,193116,16897,11766,1348…	Golga2,Arl1,Bbs9,Cplx2,Bet1l,Sec63,Bbs1,Vps4a,Rab27a,Ahcyl1,Srp14,Actr2,Ccdc22,Scp2,Dynll1,Mgrn1,Rhob,Fnta,Tmem165,Tnik,Sh3gl2,Tgfb1,Ywhae,Ap2s1,Rab40b,Ift52,Becn1,Vamp8,Xpo7,Sec61b,Atp6ap1,Cpe,Syn1,Snx3,Bloc1s2,Myo18a,Tom1l2,Zfyve27,Slc25a14,Traf3ip2,Rab34,Smurf1,Stxbp5,Ctdnep1,Gosr1,Pex3,Kcnb2,Nfkbia,Scamp1,Rab11a,Ipo4,Lrwd1,Jak2,Jup,Kcnip4,Chmp2a,Map4k2,Llgl2,Arhgap21,Scyl2,Slu7,Llgl1,Ap1g2,Dp…	bio_process	0.0105193
GO:0048858	cell projection morphogenesis	4.61009e-06	-12.2873	308	108	0.0544081	1985	8305	319845,18845,67694,12286,52028,12568,18481,24084,319504,76965,66713,56455,140570,66910,13640,380718,665113,18186,18223,77480,20616,100503572,12589,16568,67804,13642,13169,245866,21821,11785,229776,12934,18011,22239,19726,22330,76779,213575,67978,18472,18222,236794,329795,13385,231876,78808,232987,13844,269209,67946,67590,18163,26419,18508,15452,16202,11461,50932,15529,77579,19893,382406,54138,687…	Bbs9,Plxna2,Ift74,Cacna1a,Bbs1,Cdk5,Pak3,Tekt2,Nrcam,Slitrk1,Actr2,Dynll1,Plxnb2,Tmem107,Efna5,Mks1,Tnik,Nrp1,Numbl,Kidins220,Snap91,Bbip1,Ift81,Kif3a,Snx2,Efnb2,Dbnl,Ift52,Ift88,Apbb1,Cdc14a,Dpysl2,Neurl1a,Ugt8a,Rfx3,Vcl,Cluap1,Dync2li1,Tctn2,Pafah1b1,Numb,Slc9a6,Tmem67,Dlg4,Lmtk2,Stxbp5,B9d2,Ephb2,Stk36,Spata6,Tctn3,Ctnnd2,Mapk8,Pax6,Hprt,Ilk,Actb,Mink1,Sdc2,Myh10,Rpgr,Poc1b,Atxn10,Rere,Zswim6,…	bio_process	0.0105193
GO:0048468	cell development	2.42643e-05	-10.6265	608	188	0.0947103	1985	8305	77573,22696,100121,18795,52028,18481,18693,19401,11843,13640,19164,665113,16905,26398,21803,230101,69981,13642,13169,56208,22697,171429,12934,373864,216963,22239,94192,19317,73689,59024,83964,22330,319740,56228,217331,93736,108058,268980,18222,13864,72508,78808,13844,12632,18163,76089,26419,15452,19229,15212,217715,50932,53869,103806,15184,77579,19893,15468,68703,17967,16452,192119,20351,69310,16…	Vps33a,Zfp37,Tdrd7,Plcb1,Bbs1,Pak3,Pick1,Rara,Arf4,Efna5,Psen1,Tnik,Lmna,Map2k4,Tgfb1,Gba2,Tmem30a,Efnb2,Dbnl,Becn1,Zscan21,Slc26a6,Dpysl2,Col27a1,Git1,Ugt8a,C1galt1,Qk,Bloc1s2,Med12,Jam3,Vcl,Zfyve27,Ube2j1,Unk,Aff4,Camk2d,Strn,Numb,Nr2f6,Rps6kb1,Stxbp5,Ephb2,Cfl2,Ctnnd2,Rapgef2,Mapk8,Hprt,Ptk2b,Hexb,Eif2b2,Mink1,Rab11a,Maml1,Hdac5,Myh10,Rpgr,Prmt2,Rere,Ncam1,Jak2,Dicer1,Sema4a,Pacrg,Llgl1,Fzd3,M…	bio_process	0.0428523
GO:0030030	cell projection organization	3.00131e-05	-10.4139	463	148	0.0745592	1985	8305	319845,52028,18481,24084,18693,66713,56455,11843,13640,22084,665113,69981,100503572,13642,13169,245866,229776,12934,216963,22239,73689,22330,319740,105722,268980,18222,329795,78808,269209,232987,13844,18163,76089,26419,15452,19229,50932,53869,77579,19893,68703,16452,17967,192119,20351,17258,16897,14365,235611,53625,73991,23954,67378,16573,18846,52023,23969,21974,56440,66573,77832,19353,14182,5388…	Bbs9,Bbs1,Pak3,Tekt2,Pick1,Actr2,Dynll1,Arf4,Efna5,Tsc2,Tnik,Tmem30a,Bbip1,Efnb2,Dbnl,Ift52,Cdc14a,Dpysl2,Git1,Ugt8a,Bloc1s2,Vcl,Zfyve27,Ano6,Strn,Numb,Tmem67,Stxbp5,Stk36,B9d2,Ephb2,Ctnnd2,Rapgef2,Mapk8,Hprt,Ptk2b,Mink1,Rab11a,Myh10,Rpgr,Rere,Jak2,Ncam1,Dicer1,Sema4a,Mef2a,Llgl1,Fzd3,Plxnb1,B3gnt2,Atl1,Nek3,Bbs2,Kif5b,Plxna3,Pibf1,Pacsin1,Top2b,Snx1,Dzip1,Tchp,Rac1,Fgfr1,Celsr2,Ccdc28b,Ablim1,Ar…	bio_process	0.0428523
GO:0048812	neuron projection morphogenesis	3.0048e-05	-10.4127	179	67	0.0337531	1985	8305	18845,12286,12568,18481,319504,76965,140570,13640,665113,18186,18223,77480,20616,13642,13169,11785,12934,22239,22330,18472,18222,236794,13385,231876,78808,13844,18163,26419,18508,15452,16202,11461,50932,15529,77579,68703,67263,192119,223254,20351,16897,14365,17258,235611,53625,73991,23954,70430,16573,18846,14360,23969,21974,22390,19353,20355,230676,53883,226251,105689,229715,12569,29869,213084,21…	Plxna2,Cacna1a,Cdk5,Pak3,Nrcam,Slitrk1,Plxnb2,Efna5,Tnik,Nrp1,Numbl,Kidins220,Snap91,Efnb2,Dbnl,Apbb1,Dpysl2,Ugt8a,Vcl,Pafah1b1,Numb,Slc9a6,Dlg4,Lmtk2,Stxbp5,Ephb2,Ctnnd2,Mapk8,Pax6,Hprt,Ilk,Actb,Mink1,Sdc2,Myh10,Rere,Zswim6,Dicer1,Farp1,Sema4a,Llgl1,Fzd3,Mef2a,Plxnb1,B3gnt2,Atl1,Nek3,Tbce,Kif5b,Plxna3,Fyn,Pacsin1,Top2b,Wee1,Rac1,Sema4f,Szt2,Celsr2,Ablim1,Mycbp2,Amigo1,Cdk5r1,Ulk2,Cdkl3,Spg11,Pte…	bio_process	0.0428523

## Sheet: bTC6.unique.genes.KEGG
	Term	Enrichment	logP	Genes in Term	Target Genes in Term	Fraction of Targets in Term	Total Target Genes	Total Genes	Entrez Gene IDs	Gene Symbols	GO.Tree	fdr
ko03010	Ribosome	1.34339e-05	-11.2177	106	46	0.0563725	816	3311	20102,19899,67891,27050,110954,68735,19933,66242,94062,20115,26451,67097,67427,20104,67281,75617,66448,67941,94061,66480,76846,66419,20084,68463,216767,66489,20085,67248,11837,19942,67025,76808,20005,66483,20042,68565,65019,67671,20088,269261,20068,26961,19943,54127,27398,16785	Rps4x,Rpl18,Rpl4,Rps3,Rpl10,Mrps18c,Rpl21,Mrps16,Mrpl3,Rps7,Rpl27a,Rps10,Rps20,Rps6,Rpl37,Rps25,Mrpl20,Rps27l,Mrpl1,Rpl15,Rps9,Mrpl11,Rps18,Mrpl14,Mrpl22,Rpl35,Rps19,Rpl39,Rplp0,Rpl27,Rpl11,Rpl18a,Rpl9,Rpl36al,Rps12,Mrps18a,Rpl23,Rpl38,Rps24,Rpl12,Rps17,Rpl8,Rpl28,Rps28,Mrpl2,Rpsa	KEGG	0.00393614

## Sheet: Mouse.alpha.unique.genes.GO
	Term	Enrichment	logP	Genes in Term	Target Genes in Term	Fraction of Targets in Term	Total Target Genes	Total Genes	Entrez Gene IDs	Gene Symbols	GO.Tree	fdr
GO:0050794	regulation of cellular process	4.56113e-09	-19.2057	4288	515	0.61019	844	8305	22427,17937,78889,77605,68035,18481,67525,22256,338370,11852,22590,20239,68041,102423,108797,269639,217371,56191,320840,69710,229776,229722,70925,66897,56195,17425,17954,245688,56233,70771,13653,12488,246103,231760,26419,228911,11803,50505,26412,71435,60510,17932,54195,94223,14169,52023,12794,52882,108937,80904,12914,21888,19159,18764,22709,19645,229615,237339,268663,64294,11749,12286,170791,6610…	Wrn,Nab2,Wsb1,H2afv,Rbm42,Pak3,Trim62,Ung,Nalcn,Rhob,Xpa,Atxn2,Mid1ip1,Hinfp,Mex3b,Zfp512,Rab40b,Tro,Negr1,Arap1,Cdc14a,5330417C22Rik,Cdkn2aip,Naa16,Ptbp2,Foxk1,Nap1l2,Rbbp7,Hdac7,Gpr173,Egr1,Cd2ap,Atxn7,Rimbp2,Mapk8,Tshz2,Aplp1,Ercc4,Map4k2,Arhgap21,Syt9,Myt1,Gucy1b3,Dgcr8,Fgf14,Pibf1,Cnih2,Rgs7bp,Rnf169,Dtx3,Crebbp,Tle4,Cyth3,Pkd2,Zfp51,Rb1,Pias3,L3mbtl3,Cdhr2,Itm2c,Anxa6,Cacna1a,Rbm39,Ppih,Mll…	bio_process	5.2038e-05
GO:0050789	regulation of biological process	1.13101e-07	-15.995	4496	528	0.625592	844	8305	22427,17937,78889,77605,68035,18481,67525,22256,338370,11852,22590,20239,68041,102423,108797,269639,217371,56191,320840,69710,229776,229722,70925,66897,56195,17425,17954,245688,56233,70771,13653,12488,246103,231760,26419,228911,11803,50505,26412,71435,60510,17932,54195,94223,72662,14169,52023,12794,52882,108937,80904,12914,21888,19159,260302,18764,22709,19645,229615,237339,268663,64294,11749,1228…	Wrn,Nab2,Wsb1,H2afv,Rbm42,Pak3,Trim62,Ung,Nalcn,Rhob,Xpa,Atxn2,Mid1ip1,Hinfp,Mex3b,Zfp512,Rab40b,Tro,Negr1,Arap1,Cdc14a,5330417C22Rik,Cdkn2aip,Naa16,Ptbp2,Foxk1,Nap1l2,Rbbp7,Hdac7,Gpr173,Egr1,Cd2ap,Atxn7,Rimbp2,Mapk8,Tshz2,Aplp1,Ercc4,Map4k2,Arhgap21,Syt9,Myt1,Gucy1b3,Dgcr8,Dis3,Fgf14,Pibf1,Cnih2,Rgs7bp,Rnf169,Dtx3,Crebbp,Tle4,Cyth3,Gga3,Pkd2,Zfp51,Rb1,Pias3,L3mbtl3,Cdhr2,Itm2c,Anxa6,Cacna1a,Rbm3…	bio_process	0.000645182
GO:0065007	biological regulation	6.16975e-07	-14.2984	4712	545	0.645735	844	8305	22427,17937,78889,77605,68035,18481,67525,22256,338370,11852,22590,20239,68041,102423,108797,269639,217371,56191,320840,69710,229776,229722,70925,66897,56195,17425,17954,245688,56233,75782,70771,13653,12488,246103,231760,26419,228911,11803,50505,26412,71435,60510,17932,54195,94223,72662,14169,52023,12794,52882,108937,80904,12914,21888,19159,260302,18764,22709,19645,229615,237339,268663,64294,1174…	Wrn,Nab2,Wsb1,H2afv,Rbm42,Pak3,Trim62,Ung,Nalcn,Rhob,Xpa,Atxn2,Mid1ip1,Hinfp,Mex3b,Zfp512,Rab40b,Tro,Negr1,Arap1,Cdc14a,5330417C22Rik,Cdkn2aip,Naa16,Ptbp2,Foxk1,Nap1l2,Rbbp7,Hdac7,Lca5,Gpr173,Egr1,Cd2ap,Atxn7,Rimbp2,Mapk8,Tshz2,Aplp1,Ercc4,Map4k2,Arhgap21,Syt9,Myt1,Gucy1b3,Dgcr8,Dis3,Fgf14,Pibf1,Cnih2,Rgs7bp,Rnf169,Dtx3,Crebbp,Tle4,Cyth3,Gga3,Pkd2,Zfp51,Rb1,Pias3,L3mbtl3,Cdhr2,Itm2c,Anxa6,Smg6,Ca…	bio_process	0.00234636
GO:0048519	negative regulation of biological process	3.46269e-06	-12.5735	2092	268	0.317536	844	8305	15904,17937,77605,68035,76281,67525,22256,76500,11852,20239,68041,21885,102423,72567,18012,16597,252870,56191,69710,229776,66645,223701,229722,70925,269003,19317,66897,56195,17425,17131,245688,15902,56233,225027,72508,18148,70771,20181,13653,12488,246103,54393,231760,83946,26419,11803,110380,50505,17122,12234,17932,94223,53381,17165,52023,12794,52882,108937,74213,12914,21888,268448,66505,52840,18…	Id4,Nab2,H2afv,Rbm42,Tax1bp3,Trim62,Ung,Ip6k2,Rhob,Atxn2,Mid1ip1,Tle1,Hinfp,Bclaf1,Neurod1,Klf12,Usp7,Tro,Arap1,Cdc14a,Pspc1,Mkl1,5330417C22Rik,Cdkn2aip,Sap130,Qk,Naa16,Ptbp2,Foxk1,Smad7,Rbbp7,Id2,Hdac7,Srsf7,Rps6kb1,Npm1,Gpr173,Rxra,Egr1,Cd2ap,Atxn7,Gabbr1,Rimbp2,Phip,Mapk8,Aplp1,Shroom2,Ercc4,Mxd4,Btrc,Myt1,Dgcr8,Prdx4,Mapkapk5,Pibf1,Cnih2,Rgs7bp,Rnf169,Rbm26,Crebbp,Tle4,Phf12,Zmynd11,Dbndd2,Pl…	bio_process	0.00660344
GO:0032774	RNA biosynthetic process	3.72785e-06	-12.4997	1110	157	0.186019	844	8305	15904,17937,22696,13831,239099,21425,83602,231464,21885,102423,72567,269639,18012,268564,16597,52463,16477,170740,22589,20729,66645,223701,106583,269003,77110,109151,223828,17425,13875,17131,66867,245688,15902,56233,330502,20181,12395,21406,13653,246103,216161,20184,19724,114774,21411,13496,228911,319944,230119,103806,108946,101023,71514,17122,30944,229007,78656,19106,74164,668166,17258,232791,17…	Id4,Nab2,Zfp37,Epc1,Homez,Tfeb,Gtf2a1,Cnot6l,Tle1,Hinfp,Bclaf1,Zfp512,Neurod1,Zbtb1,Klf12,Tet1,Junb,Zfp287,Atrx,Spin1,Pspc1,Mkl1,Scaf8,Sap130,Gpbp1l1,Chd9,Pphln1,Foxk1,Erf,Smad7,Hmg20a,Rbbp7,Id2,Hdac7,Zfp82,Rxra,Runx1t1,Tcf12,Egr1,Atxn7,Sbno2,Uimc1,Rfx1,Pawr,Tcf20,Arid3a,Tshz2,Taf2,Zbtb5,Maml1,Zzz3,Zfp513,Sfpq,Mxd4,Zfp354c,Zgpat,Brd8,Eif2ak2,Nfx1,Zxdb,Mef2a,Cnot3,Myt1,Zfp62,Mtpap,Sltm,Mysm1,Crebb…	bio_process	0.00660344
GO:0097659	nucleic acid-templated transcription	4.05155e-06	-12.4164	1103	156	0.184834	844	8305	15904,17937,22696,13831,239099,21425,83602,231464,21885,102423,72567,269639,18012,268564,16597,52463,16477,170740,22589,20729,66645,223701,106583,269003,77110,109151,223828,17425,13875,17131,66867,245688,15902,56233,330502,20181,12395,21406,13653,246103,216161,20184,19724,114774,21411,13496,228911,319944,230119,103806,108946,101023,71514,17122,30944,229007,78656,19106,74164,668166,17258,232791,17…	Id4,Nab2,Zfp37,Epc1,Homez,Tfeb,Gtf2a1,Cnot6l,Tle1,Hinfp,Bclaf1,Zfp512,Neurod1,Zbtb1,Klf12,Tet1,Junb,Zfp287,Atrx,Spin1,Pspc1,Mkl1,Scaf8,Sap130,Gpbp1l1,Chd9,Pphln1,Foxk1,Erf,Smad7,Hmg20a,Rbbp7,Id2,Hdac7,Zfp82,Rxra,Runx1t1,Tcf12,Egr1,Atxn7,Sbno2,Uimc1,Rfx1,Pawr,Tcf20,Arid3a,Tshz2,Taf2,Zbtb5,Maml1,Zzz3,Zfp513,Sfpq,Mxd4,Zfp354c,Zgpat,Brd8,Eif2ak2,Nfx1,Zxdb,Mef2a,Cnot3,Myt1,Zfp62,Mtpap,Sltm,Mysm1,Crebb…	bio_process	0.00660344
GO:0006351	transcription, DNA-templated	4.05155e-06	-12.4164	1103	156	0.184834	844	8305	15904,17937,22696,13831,239099,21425,83602,231464,21885,102423,72567,269639,18012,268564,16597,52463,16477,170740,22589,20729,66645,223701,106583,269003,77110,109151,223828,17425,13875,17131,66867,245688,15902,56233,330502,20181,12395,21406,13653,246103,216161,20184,19724,114774,21411,13496,228911,319944,230119,103806,108946,101023,71514,17122,30944,229007,78656,19106,74164,668166,17258,232791,17…	Id4,Nab2,Zfp37,Epc1,Homez,Tfeb,Gtf2a1,Cnot6l,Tle1,Hinfp,Bclaf1,Zfp512,Neurod1,Zbtb1,Klf12,Tet1,Junb,Zfp287,Atrx,Spin1,Pspc1,Mkl1,Scaf8,Sap130,Gpbp1l1,Chd9,Pphln1,Foxk1,Erf,Smad7,Hmg20a,Rbbp7,Id2,Hdac7,Zfp82,Rxra,Runx1t1,Tcf12,Egr1,Atxn7,Sbno2,Uimc1,Rfx1,Pawr,Tcf20,Arid3a,Tshz2,Taf2,Zbtb5,Maml1,Zzz3,Zfp513,Sfpq,Mxd4,Zfp354c,Zgpat,Brd8,Eif2ak2,Nfx1,Zxdb,Mef2a,Cnot3,Myt1,Zfp62,Mtpap,Sltm,Mysm1,Crebb…	bio_process	0.00660344
GO:0051171	regulation of nitrogen compound metabolic process	1.54453e-05	-11.0782	1974	251	0.297393	844	8305	15904,17937,22696,77605,13831,68035,18481,67525,18574,22256,105559,239099,21425,231464,83602,217351,11783,382236,21885,102423,66892,72567,269639,18012,268564,16597,252870,52463,16477,52864,170740,22589,114604,66645,223701,269003,19317,77110,93836,18715,109151,223828,14265,56195,17425,15976,13875,17131,66867,245688,15902,56233,225027,72508,18148,330502,20181,12395,21406,13653,246103,216161,20184,1…	Id4,Nab2,Zfp37,H2afv,Epc1,Rbm42,Pak3,Trim62,Pde1b,Ung,Mbnl2,Homez,Tfeb,Cnot6l,Gtf2a1,Tnrc6c,Apaf1,Brwd3,Tle1,Hinfp,Eif4e3,Bclaf1,Zfp512,Neurod1,Zbtb1,Klf12,Usp7,Tet1,Junb,Slx4,Zfp287,Atrx,Prdm15,Pspc1,Mkl1,Sap130,Qk,Gpbp1l1,Rnf111,Pim2,Chd9,Pphln1,Fmr1,Ptbp2,Foxk1,Ifnar2,Erf,Smad7,Hmg20a,Rbbp7,Id2,Hdac7,Srsf7,Rps6kb1,Npm1,Zfp82,Rxra,Runx1t1,Tcf12,Egr1,Atxn7,Sbno2,Uimc1,Rfx1,Gabbr1,Pawr,Tcf20,Arid…	bio_process	0.0199655
GO:0048523	negative regulation of cellular process	1.96187e-05	-10.839	1971	250	0.296209	844	8305	15904,17937,106504,77605,13831,11302,68035,76281,67525,22256,67298,239099,230103,54418,76500,231464,11852,20239,74754,68041,21885,102423,72567,18012,268564,16597,252870,56191,69710,52463,16477,70237,22589,229776,66645,223701,229722,70925,269003,19317,66897,18715,14265,56195,93730,17425,108058,13875,17131,66867,245688,15902,56233,225027,329795,72508,18148,70771,20181,12395,13653,246103,216161,2018…	Id4,Nab2,Stk38,H2afv,Epc1,Aatk,Rbm42,Tax1bp3,Trim62,Ung,Gprasp1,Homez,Npr2,Fmn2,Ip6k2,Cnot6l,Rhob,Atxn2,Dhcr24,Mid1ip1,Tle1,Hinfp,Bclaf1,Neurod1,Zbtb1,Klf12,Usp7,Tro,Arap1,Tet1,Junb,Bhlhb9,Atrx,Cdc14a,Pspc1,Mkl1,5330417C22Rik,Cdkn2aip,Sap130,Qk,Naa16,Pim2,Fmr1,Ptbp2,Lztfl1,Foxk1,Camk2d,Erf,Smad7,Hmg20a,Rbbp7,Id2,Hdac7,Srsf7,Tmem67,Rps6kb1,Npm1,Gpr173,Rxra,Runx1t1,Egr1,Atxn7,Sbno2,Uimc1,Gabbr1,Paw…	bio_process	0.0199655
GO:0031326	regulation of cellular biosynthetic process	2.02425e-05	-10.8077	1908	243	0.287915	844	8305	15904,17937,22696,77605,13831,18481,67525,239099,21425,231464,83602,217351,68041,382236,21885,102423,66892,72567,269639,18012,268564,16597,252870,52463,16477,170740,22589,114604,66645,223701,269003,19317,77110,93836,18715,109151,223828,14265,17425,15976,13875,17131,66867,245688,15902,56233,72508,18148,330502,20181,12395,21406,13653,246103,216161,20184,19724,54393,114774,21411,76089,13496,83946,26…	Id4,Nab2,Zfp37,H2afv,Epc1,Pak3,Trim62,Homez,Tfeb,Cnot6l,Gtf2a1,Tnrc6c,Mid1ip1,Brwd3,Tle1,Hinfp,Eif4e3,Bclaf1,Zfp512,Neurod1,Zbtb1,Klf12,Usp7,Tet1,Junb,Zfp287,Atrx,Prdm15,Pspc1,Mkl1,Sap130,Qk,Gpbp1l1,Rnf111,Pim2,Chd9,Pphln1,Fmr1,Foxk1,Ifnar2,Erf,Smad7,Hmg20a,Rbbp7,Id2,Hdac7,Rps6kb1,Npm1,Zfp82,Rxra,Runx1t1,Tcf12,Egr1,Atxn7,Sbno2,Uimc1,Rfx1,Gabbr1,Pawr,Tcf20,Rapgef2,Arid3a,Phip,Mapk8,Tshz2,Aplp1,Ptk…	bio_process	0.0199655
GO:0019219	regulation of nucleobase-containing compound metabolic process	2.16936e-05	-10.7385	1828	234	0.277251	844	8305	15904,17937,22696,77605,13831,68035,18481,67525,22256,105559,239099,21425,231464,83602,217351,11783,382236,21885,102423,72567,269639,18012,268564,16597,252870,52463,16477,52864,170740,22589,114604,66645,223701,269003,77110,93836,18715,109151,223828,56195,17425,15976,13875,17131,66867,245688,15902,56233,225027,18148,330502,20181,12395,21406,13653,246103,216161,20184,19724,54393,114774,21411,13496,…	Id4,Nab2,Zfp37,H2afv,Epc1,Rbm42,Pak3,Trim62,Ung,Mbnl2,Homez,Tfeb,Cnot6l,Gtf2a1,Tnrc6c,Apaf1,Brwd3,Tle1,Hinfp,Bclaf1,Zfp512,Neurod1,Zbtb1,Klf12,Usp7,Tet1,Junb,Slx4,Zfp287,Atrx,Prdm15,Pspc1,Mkl1,Sap130,Gpbp1l1,Rnf111,Pim2,Chd9,Pphln1,Ptbp2,Foxk1,Ifnar2,Erf,Smad7,Hmg20a,Rbbp7,Id2,Hdac7,Srsf7,Npm1,Zfp82,Rxra,Runx1t1,Tcf12,Egr1,Atxn7,Sbno2,Uimc1,Rfx1,Gabbr1,Pawr,Tcf20,Arid3a,Phip,Mapk8,Tshz2,Aplp1,Ptk…	bio_process	0.0199655
GO:0051252	regulation of RNA metabolic process	2.30689e-05	-10.677	1694	219	0.259479	844	8305	15904,17937,22696,77605,13831,68035,67525,105559,239099,21425,231464,83602,217351,382236,21885,102423,72567,269639,18012,268564,16597,252870,52463,16477,170740,22589,114604,66645,223701,269003,77110,93836,18715,109151,223828,56195,17425,15976,13875,17131,66867,245688,15902,56233,225027,18148,330502,20181,12395,21406,13653,246103,216161,20184,19724,114774,21411,13496,83946,26419,228911,319944,2301…	Id4,Nab2,Zfp37,H2afv,Epc1,Rbm42,Trim62,Mbnl2,Homez,Tfeb,Cnot6l,Gtf2a1,Tnrc6c,Brwd3,Tle1,Hinfp,Bclaf1,Zfp512,Neurod1,Zbtb1,Klf12,Usp7,Tet1,Junb,Zfp287,Atrx,Prdm15,Pspc1,Mkl1,Sap130,Gpbp1l1,Rnf111,Pim2,Chd9,Pphln1,Ptbp2,Foxk1,Ifnar2,Erf,Smad7,Hmg20a,Rbbp7,Id2,Hdac7,Srsf7,Npm1,Zfp82,Rxra,Runx1t1,Tcf12,Egr1,Atxn7,Sbno2,Uimc1,Rfx1,Pawr,Tcf20,Arid3a,Phip,Mapk8,Tshz2,Taf2,Zbtb5,Maml1,Zzz3,Zfp513,Tra2b,S…	bio_process	0.0199655
GO:0009889	regulation of biosynthetic process	2.53482e-05	-10.5828	1932	245	0.290284	844	8305	15904,17937,22696,77605,13831,18481,67525,239099,21425,231464,83602,217351,68041,382236,21885,102423,66892,72567,269639,18012,268564,16597,252870,52463,16477,170740,22589,114604,66645,223701,269003,19317,77110,93836,18715,109151,223828,14265,17425,15976,13875,17131,66867,245688,15902,56233,72508,18148,330502,20181,12395,21406,13653,246103,216161,20184,19724,54393,114774,21411,76089,13496,83946,26…	Id4,Nab2,Zfp37,H2afv,Epc1,Pak3,Trim62,Homez,Tfeb,Cnot6l,Gtf2a1,Tnrc6c,Mid1ip1,Brwd3,Tle1,Hinfp,Eif4e3,Bclaf1,Zfp512,Neurod1,Zbtb1,Klf12,Usp7,Tet1,Junb,Zfp287,Atrx,Prdm15,Pspc1,Mkl1,Sap130,Qk,Gpbp1l1,Rnf111,Pim2,Chd9,Pphln1,Fmr1,Foxk1,Ifnar2,Erf,Smad7,Hmg20a,Rbbp7,Id2,Hdac7,Rps6kb1,Npm1,Zfp82,Rxra,Runx1t1,Tcf12,Egr1,Atxn7,Sbno2,Uimc1,Rfx1,Gabbr1,Pawr,Tcf20,Rapgef2,Arid3a,Phip,Mapk8,Tshz2,Aplp1,Ptk…	bio_process	0.0199655
GO:0009799	specification of symmetry	2.62497e-05	-10.5479	51	16	0.0189573	844	8305	1.14803e+88	Acvr2a,Mapk8,Acvr1,Rfx3,Nek8,Megf8,Ccdc40,Acvr1c,Dync2li1,Mks1,Cc2d2a,Pkd2,Rpgrip1l,Arl13b,Tmem67,Bicc1	bio_process	0.0199655
GO:0009855	determination of bilateral symmetry	2.62497e-05	-10.5479	51	16	0.0189573	844	8305	1.14803e+88	Acvr2a,Mapk8,Acvr1,Rfx3,Nek8,Megf8,Ccdc40,Acvr1c,Dync2li1,Mks1,Cc2d2a,Pkd2,Rpgrip1l,Arl13b,Tmem67,Bicc1	bio_process	0.0199655
GO:0010556	regulation of macromolecule biosynthetic process	3.19171e-05	-10.3524	1856	236	0.279621	844	8305	15904,17937,22696,77605,13831,18481,67525,239099,21425,231464,83602,217351,382236,21885,102423,66892,72567,269639,18012,268564,16597,252870,52463,16477,170740,22589,114604,66645,223701,269003,19317,77110,93836,18715,109151,223828,14265,17425,15976,13875,17131,66867,245688,15902,56233,72508,18148,330502,20181,12395,21406,13653,246103,216161,20184,19724,114774,21411,13496,83946,26419,228911,11803,1…	Id4,Nab2,Zfp37,H2afv,Epc1,Pak3,Trim62,Homez,Tfeb,Cnot6l,Gtf2a1,Tnrc6c,Brwd3,Tle1,Hinfp,Eif4e3,Bclaf1,Zfp512,Neurod1,Zbtb1,Klf12,Usp7,Tet1,Junb,Zfp287,Atrx,Prdm15,Pspc1,Mkl1,Sap130,Qk,Gpbp1l1,Rnf111,Pim2,Chd9,Pphln1,Fmr1,Foxk1,Ifnar2,Erf,Smad7,Hmg20a,Rbbp7,Id2,Hdac7,Rps6kb1,Npm1,Zfp82,Rxra,Runx1t1,Tcf12,Egr1,Atxn7,Sbno2,Uimc1,Rfx1,Pawr,Tcf20,Arid3a,Phip,Mapk8,Tshz2,Aplp1,Ptk2b,Taf2,Zbtb5,Maml1,Zzz…	bio_process	0.0227589
GO:0030900	forebrain development	4.52108e-05	-10.0042	152	32	0.0379147	844	8305	1.59047e+167	Id4,Tctn1,Lrp8,Arid1a,Atrx,Efhc1,Rapgef2,Top2b,Aplp1,Zfp335,Gnaq,Nin,Atat1,Szt2,Dixdc1,Fgfr1,Tra2b,Ncam1,Ncor1,Bmpr1a,Bbs4,Apaf1,Pcm1,Pgap1,Numbl,Rpgrip1l,Neurod1,Id2,Arl13b,Mboat7,Hook3,Nf1	bio_process	0.0289964
GO:0044767	single-organism developmental process	4.57477e-05	-9.99237	2159	268	0.317536	844	8305	22427,15904,17937,237860,18481,22256,17925,11852,22590,11783,20239,102423,18012,252870,320840,20729,229776,171429,223701,234353,19317,319740,93836,68268,223828,17425,17954,17131,15902,56233,72508,18148,70771,20181,21406,13653,54393,217692,27279,228911,26419,11803,101023,110380,16480,13116,12234,17932,53381,17165,52023,14169,56542,12914,66264,18764,19645,73422,237339,17921,22210,13207,83675,64294,…	Wrn,Id4,Nab2,Ssh2,Pak3,Ung,Myo9b,Rhob,Xpa,Apaf1,Atxn2,Hinfp,Neurod1,Usp7,Negr1,Spin1,Cdc14a,Slc26a6,Mkl1,Psd3,Qk,Zfyve27,Rnf111,Zdhhc21,Pphln1,Foxk1,Nap1l2,Smad7,Id2,Hdac7,Rps6kb1,Npm1,Gpr173,Rxra,Tcf12,Egr1,Gabbr1,Sipa1l1,Tnfrsf12a,Tshz2,Mapk8,Aplp1,Zfp513,Shroom2,Jup,Cyp46a1,Btrc,Myt1,Prdx4,Mapkapk5,Pibf1,Fgf14,Ick,Crebbp,Ccdc28b,Pkd2,Rb1,Prox2,L3mbtl3,Myo7a,Ube2b,Ddx5,Bicc1,Itm2c,Ambra1,Tab2,F…	bio_process	0.0289964
GO:0007368	determination of left/right symmetry	6.4391e-05	-9.65054	49	15	0.0177725	844	8305	2.69878e+83	Megf8,Dync2li1,Acvr1c,Ccdc40,Mks1,Cc2d2a,Acvr2a,Pkd2,Rpgrip1l,Acvr1,Arl13b,Tmem67,Rfx3,Nek8,Bicc1	bio_process	0.0350104
GO:0048856	anatomical structure development	6.45389e-05	-9.64824	1902	239	0.283175	844	8305	15904,27428,17937,22696,237860,11302,18481,24084,22256,17925,230103,54418,21425,217351,11852,11783,20239,74754,102423,74018,18012,268564,245857,26913,320840,16477,52463,70237,22589,229776,171429,223701,234353,22239,19317,319740,14104,68268,71602,223828,14265,17425,108058,17954,13875,17131,66867,15902,56233,68146,208659,329795,72508,277360,70771,20181,21406,13653,216161,217692,71877,64009,27279,76…	Id4,Shroom3,Nab2,Zfp37,Ssh2,Aatk,Pak3,Tekt2,Ung,Myo9b,Npr2,Fmn2,Tfeb,Tnrc6c,Rhob,Apaf1,Atxn2,Dhcr24,Hinfp,Als2,Neurod1,Zbtb1,Ssh3,Gprin1,Negr1,Junb,Tet1,Bhlhb9,Atrx,Cdc14a,Slc26a6,Mkl1,Psd3,Ugt8a,Qk,Zfyve27,Fasn,Zdhhc21,Myo1e,Pphln1,Fmr1,Foxk1,Camk2d,Nap1l2,Erf,Smad7,Hmg20a,Id2,Hdac7,Arl13b,Fam20a,Tmem67,Rps6kb1,Prex1,Gpr173,Rxra,Tcf12,Egr1,Sbno2,Sipa1l1,Efhc1,Syne1,Tnfrsf12a,Rapgef2,Mapk8,Aplp1,…	bio_process	0.0350104
GO:1903506	regulation of nucleic acid-templated transcription	7.09407e-05	-9.55367	1623	208	0.246445	844	8305	15904,17937,22696,77605,13831,67525,239099,21425,231464,83602,382236,21885,102423,72567,269639,18012,268564,16597,252870,52463,16477,170740,22589,114604,66645,223701,269003,77110,93836,18715,109151,223828,17425,15976,13875,17131,66867,245688,15902,56233,18148,330502,20181,12395,21406,13653,246103,216161,20184,19724,114774,21411,13496,83946,26419,228911,319944,230119,103806,108946,101023,71514,164…	Id4,Nab2,Zfp37,H2afv,Epc1,Trim62,Homez,Tfeb,Cnot6l,Gtf2a1,Brwd3,Tle1,Hinfp,Bclaf1,Zfp512,Neurod1,Zbtb1,Klf12,Usp7,Tet1,Junb,Zfp287,Atrx,Prdm15,Pspc1,Mkl1,Sap130,Gpbp1l1,Rnf111,Pim2,Chd9,Pphln1,Foxk1,Ifnar2,Erf,Smad7,Hmg20a,Rbbp7,Id2,Hdac7,Npm1,Zfp82,Rxra,Runx1t1,Tcf12,Egr1,Atxn7,Sbno2,Uimc1,Rfx1,Pawr,Tcf20,Arid3a,Phip,Mapk8,Tshz2,Taf2,Zbtb5,Maml1,Zzz3,Zfp513,Sfpq,Jup,Mxd4,Zfp354c,Zgpat,Brd8,Eif2a…	bio_process	0.0350104
GO:0032502	developmental process	7.23914e-05	-9.53342	2172	268	0.317536	844	8305	22427,15904,17937,237860,18481,22256,17925,11852,22590,11783,20239,102423,18012,252870,320840,20729,229776,171429,223701,234353,19317,319740,93836,68268,223828,17425,17954,17131,15902,56233,72508,18148,70771,20181,21406,13653,54393,217692,27279,228911,26419,11803,101023,110380,16480,13116,12234,17932,53381,17165,52023,14169,56542,12914,66264,18764,19645,73422,237339,17921,22210,13207,83675,64294,…	Wrn,Id4,Nab2,Ssh2,Pak3,Ung,Myo9b,Rhob,Xpa,Apaf1,Atxn2,Hinfp,Neurod1,Usp7,Negr1,Spin1,Cdc14a,Slc26a6,Mkl1,Psd3,Qk,Zfyve27,Rnf111,Zdhhc21,Pphln1,Foxk1,Nap1l2,Smad7,Id2,Hdac7,Rps6kb1,Npm1,Gpr173,Rxra,Tcf12,Egr1,Gabbr1,Sipa1l1,Tnfrsf12a,Tshz2,Mapk8,Aplp1,Zfp513,Shroom2,Jup,Cyp46a1,Btrc,Myt1,Prdx4,Mapkapk5,Pibf1,Fgf14,Ick,Crebbp,Ccdc28b,Pkd2,Rb1,Prox2,L3mbtl3,Myo7a,Ube2b,Ddx5,Bicc1,Itm2c,Ambra1,Tab2,F…	bio_process	0.0350104
GO:2001141	regulation of RNA biosynthetic process	7.37612e-05	-9.51468	1624	208	0.246445	844	8305	15904,17937,22696,77605,13831,67525,239099,21425,231464,83602,382236,21885,102423,72567,269639,18012,268564,16597,252870,52463,16477,170740,22589,114604,66645,223701,269003,77110,93836,18715,109151,223828,17425,15976,13875,17131,66867,245688,15902,56233,18148,330502,20181,12395,21406,13653,246103,216161,20184,19724,114774,21411,13496,83946,26419,228911,319944,230119,103806,108946,101023,71514,164…	Id4,Nab2,Zfp37,H2afv,Epc1,Trim62,Homez,Tfeb,Cnot6l,Gtf2a1,Brwd3,Tle1,Hinfp,Bclaf1,Zfp512,Neurod1,Zbtb1,Klf12,Usp7,Tet1,Junb,Zfp287,Atrx,Prdm15,Pspc1,Mkl1,Sap130,Gpbp1l1,Rnf111,Pim2,Chd9,Pphln1,Foxk1,Ifnar2,Erf,Smad7,Hmg20a,Rbbp7,Id2,Hdac7,Npm1,Zfp82,Rxra,Runx1t1,Tcf12,Egr1,Atxn7,Sbno2,Uimc1,Rfx1,Pawr,Tcf20,Arid3a,Phip,Mapk8,Tshz2,Taf2,Zbtb5,Maml1,Zzz3,Zfp513,Sfpq,Jup,Mxd4,Zfp354c,Zgpat,Brd8,Eif2a…	bio_process	0.0350104
GO:2000112	regulation of cellular macromolecule biosynthetic process	7.52358e-05	-9.49488	1824	230	0.272512	844	8305	15904,17937,22696,77605,13831,18481,67525,239099,21425,231464,83602,217351,382236,21885,102423,66892,72567,269639,18012,268564,16597,252870,52463,16477,170740,22589,114604,66645,223701,269003,19317,77110,93836,18715,109151,223828,14265,17425,15976,13875,17131,66867,245688,15902,56233,72508,18148,330502,20181,12395,21406,13653,246103,216161,20184,19724,114774,21411,13496,83946,26419,228911,11803,1…	Id4,Nab2,Zfp37,H2afv,Epc1,Pak3,Trim62,Homez,Tfeb,Cnot6l,Gtf2a1,Tnrc6c,Brwd3,Tle1,Hinfp,Eif4e3,Bclaf1,Zfp512,Neurod1,Zbtb1,Klf12,Usp7,Tet1,Junb,Zfp287,Atrx,Prdm15,Pspc1,Mkl1,Sap130,Qk,Gpbp1l1,Rnf111,Pim2,Chd9,Pphln1,Fmr1,Foxk1,Ifnar2,Erf,Smad7,Hmg20a,Rbbp7,Id2,Hdac7,Rps6kb1,Npm1,Zfp82,Rxra,Runx1t1,Tcf12,Egr1,Atxn7,Sbno2,Uimc1,Rfx1,Pawr,Tcf20,Arid3a,Phip,Mapk8,Tshz2,Aplp1,Ptk2b,Taf2,Zbtb5,Maml1,Zzz…	bio_process	0.0350104
GO:0060255	regulation of macromolecule metabolic process	7.81966e-05	-9.45628	2698	324	0.383886	844	8305	16010,15904,17937,77605,68035,18481,67525,22256,105559,83602,11783,20239,21885,102423,66892,72567,269639,18012,16597,252870,69710,114604,66645,223701,269003,19317,93836,223828,56195,17425,17954,17131,245688,15902,56233,225027,72508,18148,20181,21406,13653,246103,19724,231760,83946,26419,228911,11803,101023,50505,16480,17122,30944,26412,78656,229317,12234,17932,94223,17165,52023,108937,74213,66660…	Igfbp4,Id4,Nab2,H2afv,Rbm42,Pak3,Trim62,Ung,Mbnl2,Gtf2a1,Apaf1,Atxn2,Tle1,Hinfp,Eif4e3,Bclaf1,Zfp512,Neurod1,Klf12,Usp7,Arap1,Prdm15,Pspc1,Mkl1,Sap130,Qk,Rnf111,Pphln1,Ptbp2,Foxk1,Nap1l2,Smad7,Rbbp7,Id2,Hdac7,Srsf7,Rps6kb1,Npm1,Rxra,Tcf12,Egr1,Atxn7,Rfx1,Rimbp2,Phip,Mapk8,Tshz2,Aplp1,Zfp513,Ercc4,Jup,Mxd4,Zfp354c,Map4k2,Brd8,Eif2a,Btrc,Myt1,Dgcr8,Mapkapk5,Pibf1,Rnf169,Rbm26,Sltm,Crebbp,Tle4,Phf12…	bio_process	0.0350104
GO:0006355	regulation of transcription, DNA-templated	7.97853e-05	-9.43617	1617	207	0.245261	844	8305	15904,17937,22696,77605,13831,67525,239099,21425,231464,83602,382236,21885,102423,72567,269639,18012,268564,16597,252870,52463,16477,170740,22589,114604,66645,223701,269003,77110,93836,18715,109151,223828,17425,15976,13875,17131,66867,245688,15902,56233,18148,330502,20181,12395,21406,13653,246103,216161,20184,19724,114774,21411,13496,83946,26419,228911,319944,230119,103806,108946,101023,71514,164…	Id4,Nab2,Zfp37,H2afv,Epc1,Trim62,Homez,Tfeb,Cnot6l,Gtf2a1,Brwd3,Tle1,Hinfp,Bclaf1,Zfp512,Neurod1,Zbtb1,Klf12,Usp7,Tet1,Junb,Zfp287,Atrx,Prdm15,Pspc1,Mkl1,Sap130,Gpbp1l1,Rnf111,Pim2,Chd9,Pphln1,Foxk1,Ifnar2,Erf,Smad7,Hmg20a,Rbbp7,Id2,Hdac7,Npm1,Zfp82,Rxra,Runx1t1,Tcf12,Egr1,Atxn7,Sbno2,Uimc1,Rfx1,Pawr,Tcf20,Arid3a,Phip,Mapk8,Tshz2,Taf2,Zbtb5,Maml1,Zzz3,Zfp513,Sfpq,Jup,Mxd4,Zfp354c,Zgpat,Brd8,Eif2a…	bio_process	0.0350104
GO:0010605	negative regulation of macromolecule metabolic process	8.38386e-05	-9.38662	1147	154	0.182464	844	8305	15904,17937,106504,77605,13831,68035,67525,239099,54418,231464,217351,20239,74754,21885,102423,72567,268564,16597,252870,16477,22589,66645,223701,269003,19317,14265,56195,17425,13875,17131,66867,245688,15902,56233,225027,18148,20181,12395,13653,216161,20184,231760,22223,71514,50505,17122,229007,19106,74164,12234,17258,232791,17932,94223,52023,108937,74213,12914,21888,268448,17686,15270,14182,6650…	Id4,Nab2,Stk38,H2afv,Epc1,Rbm42,Trim62,Homez,Fmn2,Cnot6l,Tnrc6c,Atxn2,Dhcr24,Tle1,Hinfp,Bclaf1,Zbtb1,Klf12,Usp7,Junb,Atrx,Pspc1,Mkl1,Sap130,Qk,Fmr1,Ptbp2,Foxk1,Erf,Smad7,Hmg20a,Rbbp7,Id2,Hdac7,Srsf7,Npm1,Rxra,Runx1t1,Egr1,Sbno2,Uimc1,Rimbp2,Uchl1,Sfpq,Ercc4,Mxd4,Zgpat,Eif2ak2,Nfx1,Btrc,Mef2a,Cnot3,Myt1,Dgcr8,Pibf1,Rnf169,Rbm26,Crebbp,Tle4,Phf12,Msh3,H2afx,Fgfr1,Zmynd11,Pdcd10,Dbndd2,Per3,N4bp2l2,…	bio_process	0.0354265
GO:0034454	microtubule anchoring at centrosome	0.000105982	-9.15224	4	4	0.00473934	844	8305	1.02774e+21	Bbs4,Pcm1,Hook3,Nin	bio_process	0.0425115
GO:0010629	negative regulation of gene expression	0.000112205	-9.09518	749	107	0.126777	844	8305	15904,17937,77605,13831,14362,68035,67525,74120,28036,239099,327987,231464,74735,22781,217351,56469,21885,102423,72567,268564,170787,16597,56707,252870,20238,16477,22589,20474,66645,231207,210529,231861,269003,19317,18193,83396,19726,14265,56195,17425,57376,104625,15901,13875,17131,66867,245688,15902,56233,225027,22059,69890,11906,18148,56323,20181,12395,13653,216161,20184,71041,69125,23992,16975…	Id4,Nab2,H2afv,Epc1,Fzd1,Rbm42,Trim62,Zfp263,Larp7,Homez,Med13,Cnot6l,Trim14,Ikzf4,Tnrc6c,Pias1,Tle1,Hinfp,Bclaf1,Zbtb1,Hdac10,Klf12,Zfp111,Usp7,Atxn1,Junb,Atrx,Six4,Pspc1,Cpeb2,Mettl14,Tnrc18,Sap130,Qk,Nsd1,Glis2,Rfx3,Fmr1,Ptbp2,Foxk1,Smarce1,Cnot6,Id1,Erf,Smad7,Hmg20a,Rbbp7,Id2,Hdac7,Srsf7,Trp53,Zfp219,Zfhx3,Npm1,Dnajb5,Rxra,Runx1t1,Egr1,Sbno2,Uimc1,Pcgf6,Cnot8,Prkra,Lrp8,Sfswap,Cpne1,Pcgf2,Sfp…	bio_process	0.0425115
GO:0007275	multicellular organismal development	0.000114869	-9.07172	1863	233	0.276066	844	8305	22427,15904,27428,17937,22696,237860,11302,18481,22256,230103,54418,21425,217351,11852,11783,20239,74754,102423,74018,18012,268564,252870,245857,26913,320840,52463,16477,70237,22589,20729,234353,22239,19317,319740,14104,93836,68268,71602,223828,14265,17425,108058,17954,13875,17131,66867,15902,56233,68146,208659,329795,277360,70771,20181,21406,13653,216161,217692,71877,64009,27279,76089,228911,264…	Wrn,Id4,Shroom3,Nab2,Zfp37,Ssh2,Aatk,Pak3,Ung,Npr2,Fmn2,Tfeb,Tnrc6c,Rhob,Apaf1,Atxn2,Dhcr24,Hinfp,Als2,Neurod1,Zbtb1,Usp7,Ssh3,Gprin1,Negr1,Tet1,Junb,Bhlhb9,Atrx,Spin1,Psd3,Ugt8a,Qk,Zfyve27,Fasn,Rnf111,Zdhhc21,Myo1e,Pphln1,Fmr1,Foxk1,Camk2d,Nap1l2,Erf,Smad7,Hmg20a,Id2,Hdac7,Arl13b,Fam20a,Tmem67,Prex1,Gpr173,Rxra,Tcf12,Egr1,Sbno2,Sipa1l1,Efhc1,Syne1,Tnfrsf12a,Rapgef2,Tshz2,Mapk8,Aplp1,Ptk2b,Slc35d…	bio_process	0.0425115
GO:2000026	regulation of multicellular organismal development	0.000123413	-8.99998	692	100	0.118483	844	8305	15904,64294,17937,237860,11302,14362,12286,18481,67525,22256,50791,18080,20403,11852,380718,18223,23939,239719,18012,268564,65255,20238,245857,56320,19055,320840,14683,70237,67071,21858,13052,20474,18011,11480,11477,66515,19317,80288,19726,330938,15901,17954,66867,110351,15902,56233,22059,72508,277360,104015,70771,20181,21406,13653,16981,16975,103967,64009,217692,27279,76089,266692,26419,19229,16…	Id4,Itm2c,Nab2,Ssh2,Aatk,Fzd1,Cacna1a,Pak3,Trim62,Ung,Magi2,Nin,Itsn2,Rhob,Mks1,Numbl,Mapk7,Mkl2,Neurod1,Zbtb1,Asb4,Atxn1,Ssh3,Dbn1,Ppp3ca,Negr1,Gnas,Bhlhb9,Rps6ka6,Timp2,Cxadr,Six4,Neurl1a,Acvr2a,Acvr1,Cul7,Qk,Bcl9l,Rfx3,Dixdc1,Id1,Nap1l2,Hmg20a,Rap1gap,Id2,Hdac7,Trp53,Rps6kb1,Prex1,Synj1,Gpr173,Rxra,Tcf12,Egr1,Lrrn3,Lrp8,Dnm3,Syne1,Sipa1l1,Tnfrsf12a,Rapgef2,Cpne1,Mapk8,Ptk2b,Ilk,Gnaq,Sarm1,Acvr…	bio_process	0.0425115
GO:0032501	multicellular organismal process	0.000123621	-8.99829	2262	276	0.327014	844	8305	22427,15904,17937,237860,18481,22256,11852,22590,11783,20239,102423,18012,252870,320840,20729,171429,234353,19317,319740,93836,68268,223828,17425,17954,17131,15902,56233,75782,72508,70771,20181,21406,13653,54393,217692,27279,26419,228911,11803,101023,110380,16480,13116,12234,13483,17932,53381,14169,56542,12914,18628,18764,19645,73422,237339,17921,13207,22210,83675,64294,68652,228361,14362,12286,2…	Wrn,Id4,Nab2,Ssh2,Pak3,Ung,Rhob,Xpa,Apaf1,Atxn2,Hinfp,Neurod1,Usp7,Negr1,Spin1,Slc26a6,Psd3,Qk,Zfyve27,Rnf111,Zdhhc21,Pphln1,Foxk1,Nap1l2,Smad7,Id2,Hdac7,Lca5,Rps6kb1,Gpr173,Rxra,Tcf12,Egr1,Gabbr1,Sipa1l1,Tnfrsf12a,Mapk8,Tshz2,Aplp1,Zfp513,Shroom2,Jup,Cyp46a1,Btrc,Dpp6,Myt1,Prdx4,Fgf14,Ick,Crebbp,Per3,Pkd2,Rb1,Prox2,L3mbtl3,Myo7a,Ddx5,Ube2b,Bicc1,Itm2c,Tab2,Ambra1,Fzd1,Cacna1a,Zscan2,Mllt3,Ppy,La…	bio_process	0.0425115
GO:0034654	nucleobase-containing compound biosynthetic process	0.000124587	-8.9905	1244	164	0.194313	844	8305	22427,15904,17937,22696,13831,239099,230103,21425,83602,231464,21885,102423,72567,269639,18012,268564,16597,52463,16477,170740,22589,20729,66645,223701,106583,269003,77110,109151,223828,17425,13875,17131,66867,245688,15902,56233,330502,20181,12395,21406,13653,246103,216161,20184,19724,114774,21411,13496,228911,319944,230119,103806,108946,101023,71514,17122,30944,229007,78656,19106,74164,668166,17…	Wrn,Id4,Nab2,Zfp37,Epc1,Homez,Npr2,Tfeb,Gtf2a1,Cnot6l,Tle1,Hinfp,Bclaf1,Zfp512,Neurod1,Zbtb1,Klf12,Tet1,Junb,Zfp287,Atrx,Spin1,Pspc1,Mkl1,Scaf8,Sap130,Gpbp1l1,Chd9,Pphln1,Foxk1,Erf,Smad7,Hmg20a,Rbbp7,Id2,Hdac7,Zfp82,Rxra,Runx1t1,Tcf12,Egr1,Atxn7,Sbno2,Uimc1,Rfx1,Pawr,Tcf20,Arid3a,Tshz2,Taf2,Zbtb5,Maml1,Zzz3,Zfp513,Sfpq,Mxd4,Zfp354c,Zgpat,Brd8,Eif2ak2,Nfx1,Zxdb,Mef2a,Cnot3,Myt1,Gucy1b3,Zfp62,Mtpap…	bio_process	0.0425115
GO:0031327	negative regulation of cellular biosynthetic process	0.000126689	-8.97378	726	104	0.123223	844	8305	15904,17937,77605,13831,14362,12286,67525,74120,28036,239099,327987,27403,231464,74735,22781,56469,21885,102423,72567,268564,170787,16597,56707,252870,20238,16477,22589,20474,66645,231207,13006,210529,231861,269003,19317,18193,83396,19726,14265,17425,57376,15901,13875,17131,66867,245688,15902,56233,22059,69890,11906,56323,20181,12395,13653,216161,20184,71041,15200,69125,16975,54393,76089,11803,22…	Id4,Nab2,H2afv,Epc1,Fzd1,Cacna1a,Trim62,Zfp263,Larp7,Homez,Med13,Abca7,Cnot6l,Trim14,Ikzf4,Pias1,Tle1,Hinfp,Bclaf1,Zbtb1,Hdac10,Klf12,Zfp111,Usp7,Atxn1,Junb,Atrx,Six4,Pspc1,Cpeb2,Smc3,Mettl14,Tnrc18,Sap130,Qk,Nsd1,Glis2,Rfx3,Fmr1,Foxk1,Smarce1,Id1,Erf,Smad7,Hmg20a,Rbbp7,Id2,Hdac7,Trp53,Zfp219,Zfhx3,Dnajb5,Rxra,Runx1t1,Egr1,Sbno2,Uimc1,Pcgf6,Hbegf,Cnot8,Lrp8,Gabbr1,Rapgef2,Aplp1,Pcgf2,Sfpq,Mxd4,Ju…	bio_process	0.0425115
GO:0051239	regulation of multicellular organismal process	0.000134946	-8.91064	1018	138	0.163507	844	8305	15904,17937,237860,11302,18481,67525,22256,230103,11852,20239,18012,268564,65255,245857,320840,70237,170740,19317,12287,108058,17954,17131,66867,15902,56233,72508,277360,70771,20181,21406,13653,12488,64009,217692,114774,27279,76089,26419,19229,109934,269275,17967,16480,12006,19106,20351,17258,232791,53381,52023,16322,14681,320713,14182,19128,56426,18536,18628,381695,67996,79264,19645,93759,21847,…	Id4,Nab2,Ssh2,Aatk,Pak3,Trim62,Ung,Npr2,Rhob,Atxn2,Neurod1,Zbtb1,Asb4,Ssh3,Negr1,Bhlhb9,Zfp287,Qk,Cacna1b,Camk2d,Nap1l2,Smad7,Hmg20a,Id2,Hdac7,Rps6kb1,Prex1,Gpr173,Rxra,Tcf12,Egr1,Cd2ap,Syne1,Sipa1l1,Pawr,Tnfrsf12a,Rapgef2,Mapk8,Ptk2b,Abr,Acvr1c,Ncam1,Jup,Axin2,Eif2ak2,Sema4a,Mef2a,Cnot3,Prdx4,Pibf1,Inha,Gnao1,Mysm1,Fgfr1,Pros1,Pdcd10,Pcm1,Per3,N4bp2l2,Srsf6,Krit1,Rb1,Sirt1,Klf10,Sdk1,Nf1,Ddx5,It…	bio_process	0.0439884
GO:0080090	regulation of primary metabolic process	0.000139812	-8.87521	2688	321	0.380332	844	8305	16010,15904,17937,77605,68035,18481,67525,22256,105559,83602,11783,68041,21885,102423,66892,72567,269639,18012,16597,252870,114604,66645,223701,269003,19317,93836,223828,56195,17425,17954,17131,245688,15902,56233,225027,72508,18148,20181,21406,13653,246103,19724,54393,231760,83946,26419,228911,11803,101023,50505,16480,17122,30944,26412,78656,229317,12234,17932,17165,52023,108937,74213,66660,12914…	Igfbp4,Id4,Nab2,H2afv,Rbm42,Pak3,Trim62,Ung,Mbnl2,Gtf2a1,Apaf1,Mid1ip1,Tle1,Hinfp,Eif4e3,Bclaf1,Zfp512,Neurod1,Klf12,Usp7,Prdm15,Pspc1,Mkl1,Sap130,Qk,Rnf111,Pphln1,Ptbp2,Foxk1,Nap1l2,Smad7,Rbbp7,Id2,Hdac7,Srsf7,Rps6kb1,Npm1,Rxra,Tcf12,Egr1,Atxn7,Rfx1,Gabbr1,Rimbp2,Phip,Mapk8,Tshz2,Aplp1,Zfp513,Ercc4,Jup,Mxd4,Zfp354c,Map4k2,Brd8,Eif2a,Btrc,Myt1,Mapkapk5,Pibf1,Rnf169,Rbm26,Sltm,Crebbp,Tle4,Phf12,Zm…	bio_process	0.0443089
GO:0090304	nucleic acid metabolic process	0.000144724	-8.84068	1897	236	0.279621	844	8305	22427,15904,17937,22696,268281,13831,22256,105559,239099,21425,77622,83602,231464,22590,21885,102423,72567,269639,18012,70791,268564,16597,252870,52463,16477,21745,67797,52864,170740,22589,20729,66645,223701,106583,269003,19317,77110,109151,223828,56195,17425,54188,13875,17131,66867,245688,15902,56233,225027,18148,330502,20181,12395,21406,13653,246103,216161,20184,19724,114774,21411,13496,228911,…	Wrn,Id4,Nab2,Zfp37,Shprh,Epc1,Ung,Mbnl2,Homez,Tfeb,Apex2,Gtf2a1,Cnot6l,Xpa,Tle1,Hinfp,Bclaf1,Zfp512,Neurod1,Hars2,Zbtb1,Klf12,Usp7,Tet1,Junb,Tep1,Snrnp48,Slx4,Zfp287,Atrx,Spin1,Pspc1,Mkl1,Scaf8,Sap130,Qk,Gpbp1l1,Chd9,Pphln1,Ptbp2,Foxk1,Cpsf4,Erf,Smad7,Hmg20a,Rbbp7,Id2,Hdac7,Srsf7,Npm1,Zfp82,Rxra,Runx1t1,Tcf12,Egr1,Atxn7,Sbno2,Uimc1,Rfx1,Pawr,Tcf20,Arid3a,Tshz2,Aplp1,Taf2,Zbtb5,Maml1,Zzz3,Zfp513,T…	bio_process	0.0446259
GO:0009890	negative regulation of biosynthetic process	0.000153738	-8.78026	738	105	0.124408	844	8305	15904,17937,77605,13831,14362,12286,67525,74120,28036,239099,327987,27403,231464,74735,22781,56469,21885,102423,72567,268564,170787,16597,56707,252870,20238,16477,22589,20474,66645,231207,13006,210529,231861,269003,19317,18193,83396,19726,14265,17425,57376,15901,13875,17131,66867,245688,15902,56233,22059,69890,11906,56323,225467,20181,12395,13653,216161,20184,71041,15200,69125,16975,54393,76089,1…	Id4,Nab2,H2afv,Epc1,Fzd1,Cacna1a,Trim62,Zfp263,Larp7,Homez,Med13,Abca7,Cnot6l,Trim14,Ikzf4,Pias1,Tle1,Hinfp,Bclaf1,Zbtb1,Hdac10,Klf12,Zfp111,Usp7,Atxn1,Junb,Atrx,Six4,Pspc1,Cpeb2,Smc3,Mettl14,Tnrc18,Sap130,Qk,Nsd1,Glis2,Rfx3,Fmr1,Foxk1,Smarce1,Id1,Erf,Smad7,Hmg20a,Rbbp7,Id2,Hdac7,Trp53,Zfp219,Zfhx3,Dnajb5,Pggt1b,Rxra,Runx1t1,Egr1,Sbno2,Uimc1,Pcgf6,Hbegf,Cnot8,Lrp8,Gabbr1,Rapgef2,Aplp1,Pcgf2,Sfpq,…	bio_process	0.0461578
GO:0031323	regulation of cellular metabolic process	0.000171771	-8.66935	2742	326	0.386256	844	8305	16010,15904,17937,77605,68035,18481,67525,22256,105559,83602,11783,20239,68041,21885,102423,66892,72567,269639,18012,16597,252870,69710,19328,114604,66645,223701,229722,269003,19317,93836,223828,56195,17425,17954,17131,245688,15902,56233,225027,72508,18148,20181,21406,13653,246103,19724,54393,231760,83946,26419,228911,11803,101023,50505,16480,17122,30944,26412,78656,229317,12234,17932,17165,52023…	Igfbp4,Id4,Nab2,H2afv,Rbm42,Pak3,Trim62,Ung,Mbnl2,Gtf2a1,Apaf1,Atxn2,Mid1ip1,Tle1,Hinfp,Eif4e3,Bclaf1,Zfp512,Neurod1,Klf12,Usp7,Arap1,Rab12,Prdm15,Pspc1,Mkl1,5330417C22Rik,Sap130,Qk,Rnf111,Pphln1,Ptbp2,Foxk1,Nap1l2,Smad7,Rbbp7,Id2,Hdac7,Srsf7,Rps6kb1,Npm1,Rxra,Tcf12,Egr1,Atxn7,Rfx1,Gabbr1,Rimbp2,Phip,Mapk8,Tshz2,Aplp1,Zfp513,Ercc4,Jup,Mxd4,Zfp354c,Map4k2,Brd8,Eif2a,Btrc,Myt1,Mapkapk5,Pibf1,Rnf169…	bio_process	0.0502497
GO:0007399	nervous system development	0.000210583	-8.46563	915	125	0.148104	844	8305	64294,15904,17937,27428,237860,228361,11302,14362,12286,18481,78286,50791,27008,18080,20403,380718,20239,11783,18223,74018,18012,20616,20238,245857,56320,26913,320840,19055,70237,21858,22589,14026,20474,18011,234353,22239,66515,19317,83396,319740,330938,14265,63955,57376,17954,15901,66867,12527,110351,12386,68146,56233,15902,13385,22059,277360,104015,70771,21406,56044,16975,217692,64009,71877,103…	Itm2c,Id4,Nab2,Shroom3,Ssh2,Ambra1,Aatk,Fzd1,Cacna1a,Pak3,Nav2,Magi2,Micall1,Nin,Itsn2,Mks1,Atxn2,Apaf1,Numbl,Als2,Neurod1,Snap91,Atxn1,Ssh3,Dbn1,Gprin1,Negr1,Ppp3ca,Bhlhb9,Timp2,Atrx,Evl,Six4,Neurl1a,Psd3,Ugt8a,Cul7,Qk,Glis2,Zfyve27,Dixdc1,Fmr1,Cables1,Smarce1,Nap1l2,Id1,Hmg20a,Cd9,Rap1gap,Ctnna2,Arl13b,Hdac7,Id2,Dlg4,Trp53,Prex1,Synj1,Gpr173,Tcf12,Rala,Lrp8,Sipa1l1,Syne1,Efhc1,Dnm3,Tnfrsf12a,Ra…	bio_process	0.0589414
GO:0044707	single-multicellular organism process	0.000211815	-8.4598	2204	268	0.317536	844	8305	22427,15904,17937,237860,18481,22256,11852,22590,11783,20239,102423,18012,252870,320840,20729,171429,234353,19317,319740,93836,68268,223828,17425,17954,17131,75782,15902,56233,72508,70771,20181,21406,13653,54393,217692,27279,228911,26419,11803,101023,110380,16480,13116,12234,17932,13483,53381,14169,56542,12914,18628,18764,19645,73422,237339,17921,22210,13207,83675,64294,228361,68652,14362,12286,2…	Wrn,Id4,Nab2,Ssh2,Pak3,Ung,Rhob,Xpa,Apaf1,Atxn2,Hinfp,Neurod1,Usp7,Negr1,Spin1,Slc26a6,Psd3,Qk,Zfyve27,Rnf111,Zdhhc21,Pphln1,Foxk1,Nap1l2,Smad7,Lca5,Id2,Hdac7,Rps6kb1,Gpr173,Rxra,Tcf12,Egr1,Gabbr1,Sipa1l1,Tnfrsf12a,Tshz2,Mapk8,Aplp1,Zfp513,Shroom2,Jup,Cyp46a1,Btrc,Myt1,Dpp6,Prdx4,Fgf14,Ick,Crebbp,Per3,Pkd2,Rb1,Prox2,L3mbtl3,Myo7a,Ube2b,Ddx5,Bicc1,Itm2c,Ambra1,Tab2,Fzd1,Cacna1a,Zscan2,Ppy,Mllt3,Mi…	bio_process	0.0589414
GO:0010468	regulation of gene expression	0.000218893	-8.42693	1955	241	0.285545	844	8305	15904,17937,22696,77605,13831,68035,67525,105559,239099,21425,231464,83602,217351,382236,21885,102423,66892,72567,269639,18012,268564,16597,252870,52463,16477,170740,22589,114604,66645,223701,269003,19317,77110,93836,18715,109151,223828,14265,56195,17425,15976,13875,17131,66867,245688,15902,56233,225027,72508,18148,330502,20181,12395,21406,13653,246103,216161,20184,19724,114774,21411,13496,83946,…	Id4,Nab2,Zfp37,H2afv,Epc1,Rbm42,Trim62,Mbnl2,Homez,Tfeb,Cnot6l,Gtf2a1,Tnrc6c,Brwd3,Tle1,Hinfp,Eif4e3,Bclaf1,Zfp512,Neurod1,Zbtb1,Klf12,Usp7,Tet1,Junb,Zfp287,Atrx,Prdm15,Pspc1,Mkl1,Sap130,Qk,Gpbp1l1,Rnf111,Pim2,Chd9,Pphln1,Fmr1,Ptbp2,Foxk1,Ifnar2,Erf,Smad7,Hmg20a,Rbbp7,Id2,Hdac7,Srsf7,Rps6kb1,Npm1,Zfp82,Rxra,Runx1t1,Tcf12,Egr1,Atxn7,Sbno2,Uimc1,Rfx1,Pawr,Tcf20,Arid3a,Phip,Mapk8,Tshz2,Aplp1,Ptk2b,T…	bio_process	0.0594606
GO:0051172	negative regulation of nitrogen compound metabolic process	0.000234363	-8.35864	763	107	0.126777	844	8305	15904,17937,77605,13831,14362,68035,67525,74120,28036,239099,327987,27403,231464,74735,22781,56469,21885,102423,72567,268564,170787,16597,56707,252870,20238,16477,22589,20474,66645,231207,13006,210529,231861,269003,19317,18193,83396,19726,14265,56195,17425,57376,15901,13875,17131,66867,245688,15902,56233,225027,22059,69890,11906,18148,56323,20181,12395,13653,216161,20184,71041,69125,16975,54393,2…	Id4,Nab2,H2afv,Epc1,Fzd1,Rbm42,Trim62,Zfp263,Larp7,Homez,Med13,Abca7,Cnot6l,Trim14,Ikzf4,Pias1,Tle1,Hinfp,Bclaf1,Zbtb1,Hdac10,Klf12,Zfp111,Usp7,Atxn1,Junb,Atrx,Six4,Pspc1,Cpeb2,Smc3,Mettl14,Tnrc18,Sap130,Qk,Nsd1,Glis2,Rfx3,Fmr1,Ptbp2,Foxk1,Smarce1,Id1,Erf,Smad7,Hmg20a,Rbbp7,Id2,Hdac7,Srsf7,Trp53,Zfp219,Zfhx3,Npm1,Dnajb5,Rxra,Runx1t1,Egr1,Sbno2,Uimc1,Pcgf6,Cnot8,Lrp8,Gabbr1,Sfswap,Aplp1,Pcgf2,Sfpq…	bio_process	0.0621825
GO:0051960	regulation of nervous system development	0.00027113	-8.21291	394	62	0.0734597	844	8305	15904,70771,64294,20181,21406,16981,16975,237860,217692,64009,103967,11302,14362,27279,76089,12286,18481,266692,16202,19229,50791,18080,237868,67263,20403,380718,12166,13209,18223,20351,76804,18012,320191,20238,245857,56320,19055,320840,70237,21858,20474,18011,66515,19317,20355,329559,269878,330938,14182,18536,17954,15901,66867,93759,110351,15902,22059,330222,18015,269397,277360,104015	Id4,Gpr173,Itm2c,Rxra,Tcf12,Lrrn3,Lrp8,Ssh2,Sipa1l1,Syne1,Dnm3,Aatk,Fzd1,Tnfrsf12a,Rapgef2,Cacna1a,Pak3,Cpne1,Ilk,Ptk2b,Magi2,Nin,Sarm1,Zswim6,Itsn2,Mks1,Bmpr1a,Ddx6,Numbl,Sema4a,Kdm4c,Neurod1,Hook3,Atxn1,Ssh3,Dbn1,Ppp3ca,Negr1,Bhlhb9,Timp2,Six4,Neurl1a,Cul7,Qk,Sema4f,Zfp335,Megf8,Dixdc1,Fgfr1,Pcm1,Nap1l2,Id1,Hmg20a,Sirt1,Rap1gap,Id2,Trp53,Sdk1,Nf1,Ss18l1,Prex1,Synj1	bio_process	0.0674202
GO:0048814	regulation of dendrite morphogenesis	0.000271793	-8.21047	55	15	0.0177725	844	8305	2.37869e+78	Sarm1,Bhlhb9,Lrp8,Sipa1l1,Syne1,Dnm3,Id1,Numbl,Rapgef2,Pak3,Ilk,Cul7,Dbn1,Ppp3ca,Ss18l1	bio_process	0.0674202
GO:0007010	cytoskeleton organization	0.000271832	-8.21033	434	67	0.0793839	844	8305	27428,381644,234663,237860,18481,24084,434130,18080,54418,14107,214444,382236,107684,56320,11465,13052,229776,74334,20474,14026,18011,22239,66515,434204,215280,18148,70737,246103,56044,22379,64009,217692,114774,320365,83946,19229,67141,22680,109934,58800,69581,207607,227154,110380,102774,56364,17258,320191,50875,16456,70430,52023,28135,234094,22390,94190,216848,68328,20185,18536,19246,74137,19645…	Shroom3,Cep135,Dync1li2,Ssh2,Pak3,Tekt2,Ccdc8,Nin,Fmn2,Fat1,Cdk5rap2,Brwd3,Coro2a,Dbn1,Actg1,Cxadr,Cdc14a,Ranbp10,Six4,Evl,Neurl1a,Ugt8a,Cul7,Whamm,Wipf1,Npm1,Cgn,Atxn7,Rala,Fmnl3,Syne1,Sipa1l1,Pawr,Fry,Phip,Ptk2b,Fbxo5,Zfp207,Abr,Trpm7,Rhou,Ccdc40,Stradb,Shroom2,Bbs4,Zmym3,Mef2a,Hook3,Tmod3,F11r,Tbce,Pibf1,Cep63,Arhgef10,Wee1,Ophn1,Chd3,Rab13,Ncor1,Pcm1,Ptpn1,Nuak2,Rb1,Atxn3,Nf1,Ube2b,Strada	bio_process	0.0674202
GO:0048699	generation of neurons	0.000298356	-8.11722	641	92	0.109005	844	8305	64294,15904,237860,11302,12286,18481,50791,27008,18080,20403,380718,20239,18223,74018,18012,20616,20238,245857,56320,26913,320840,19055,70237,21858,14026,20474,18011,234353,22239,66515,19317,319740,330938,14265,17954,15901,66867,110351,12386,15902,13385,22059,277360,104015,70771,21406,16975,103967,64009,217692,27279,76089,266692,320365,26419,16202,19229,14682,22223,237868,67263,17967,102774,12166…	Itm2c,Id4,Ssh2,Aatk,Cacna1a,Pak3,Magi2,Micall1,Nin,Itsn2,Mks1,Atxn2,Numbl,Als2,Neurod1,Snap91,Atxn1,Ssh3,Dbn1,Gprin1,Negr1,Ppp3ca,Bhlhb9,Timp2,Evl,Six4,Neurl1a,Psd3,Ugt8a,Cul7,Qk,Zfyve27,Dixdc1,Fmr1,Nap1l2,Id1,Hmg20a,Rap1gap,Ctnna2,Id2,Dlg4,Trp53,Prex1,Synj1,Gpr173,Tcf12,Lrp8,Dnm3,Syne1,Sipa1l1,Tnfrsf12a,Rapgef2,Cpne1,Fry,Mapk8,Ilk,Ptk2b,Gnaq,Uchl1,Sarm1,Zswim6,Ncam1,Bbs4,Bmpr1a,Jun,Ddx6,Kdm4c,Se…	bio_process	0.0716543
GO:0009892	negative regulation of metabolic process	0.000306169	-8.09137	1266	164	0.194313	844	8305	15904,17937,106504,77605,13831,68035,67525,239099,54418,231464,217351,20239,74754,21885,102423,72567,268564,16597,252870,16477,22589,66645,223701,269003,19317,14265,56195,17425,13875,17131,66867,245688,15902,56233,225027,18148,20181,12395,13653,246103,216161,20184,54393,231760,76089,11803,22223,71514,50505,17122,229007,19106,74164,12234,17258,232791,17932,94223,52023,108937,235439,74213,12914,218…	Id4,Nab2,Stk38,H2afv,Epc1,Rbm42,Trim62,Homez,Fmn2,Cnot6l,Tnrc6c,Atxn2,Dhcr24,Tle1,Hinfp,Bclaf1,Zbtb1,Klf12,Usp7,Junb,Atrx,Pspc1,Mkl1,Sap130,Qk,Fmr1,Ptbp2,Foxk1,Erf,Smad7,Hmg20a,Rbbp7,Id2,Hdac7,Srsf7,Npm1,Rxra,Runx1t1,Egr1,Atxn7,Sbno2,Uimc1,Gabbr1,Rimbp2,Rapgef2,Aplp1,Uchl1,Sfpq,Ercc4,Mxd4,Zgpat,Eif2ak2,Nfx1,Btrc,Mef2a,Cnot3,Myt1,Dgcr8,Pibf1,Rnf169,Herc1,Rbm26,Crebbp,Tle4,Phf12,Msh3,H2afx,Fgfr1,Zm…	bio_process	0.0716543
GO:0019222	regulation of metabolic process	0.000307745	-8.08624	3038	355	0.420616	844	8305	16010,22427,15904,17937,77605,68035,18481,76281,67525,22256,105559,17925,83602,11783,20239,68041,21885,102423,108797,66892,72567,269639,18012,16597,252870,69710,19328,114604,66645,223701,229722,269003,19317,93836,223828,56195,17425,17954,17131,245688,15902,56233,225027,72508,18148,20181,21406,13653,246103,19724,54393,217692,231760,83946,26419,228911,11803,101023,50505,16480,17122,30944,26412,7865…	Igfbp4,Wrn,Id4,Nab2,H2afv,Rbm42,Pak3,Tax1bp3,Trim62,Ung,Mbnl2,Myo9b,Gtf2a1,Apaf1,Atxn2,Mid1ip1,Tle1,Hinfp,Mex3b,Eif4e3,Bclaf1,Zfp512,Neurod1,Klf12,Usp7,Arap1,Rab12,Prdm15,Pspc1,Mkl1,5330417C22Rik,Sap130,Qk,Rnf111,Pphln1,Ptbp2,Foxk1,Nap1l2,Smad7,Rbbp7,Id2,Hdac7,Srsf7,Rps6kb1,Npm1,Rxra,Tcf12,Egr1,Atxn7,Rfx1,Gabbr1,Sipa1l1,Rimbp2,Phip,Mapk8,Tshz2,Aplp1,Zfp513,Ercc4,Jup,Mxd4,Zfp354c,Map4k2,Brd8,Eif2a…	bio_process	0.0716543
GO:0009653	anatomical structure morphogenesis	0.000314615	-8.06416	915	124	0.146919	844	8305	13549,15904,17937,27428,14362,12286,18481,24084,20496,17925,140859,18080,217351,380718,11852,20239,11783,18223,74018,239719,18012,20616,52463,16477,14683,11465,22589,229776,14026,20474,18011,11480,11477,22239,66515,19317,19726,18193,213575,71602,17425,15901,17131,13875,12527,12386,15902,56233,68146,208659,329795,13385,22059,50767,70737,20181,56044,216161,22379,15200,16975,23992,22235,27279,266692…	Dyrk1b,Id4,Nab2,Shroom3,Fzd1,Cacna1a,Pak3,Tekt2,Slc12a2,Myo9b,Nek8,Nin,Tnrc6c,Mks1,Rhob,Atxn2,Apaf1,Numbl,Als2,Mkl2,Neurod1,Snap91,Tet1,Junb,Gnas,Actg1,Atrx,Cdc14a,Evl,Six4,Neurl1a,Acvr2a,Acvr1,Ugt8a,Cul7,Qk,Rfx3,Nsd1,Dync2li1,Myo1e,Foxk1,Id1,Smad7,Erf,Cd9,Ctnna2,Id2,Hdac7,Arl13b,Fam20a,Tmem67,Dlg4,Trp53,Pnpla6,Cgn,Rxra,Rala,Sbno2,Fmnl3,Hbegf,Lrp8,Prkra,Ugdh,Tnfrsf12a,Cpne1,Fry,Mapk8,Ptk2b,Ilk,Pc…	bio_process	0.071789
GO:0016070	RNA metabolic process	0.000326676	-8.02654	1637	205	0.242891	844	8305	15904,17937,22696,13831,105559,239099,21425,83602,231464,21885,102423,72567,269639,18012,70791,268564,16597,52463,16477,67797,170740,22589,20729,66645,223701,106583,269003,19317,77110,109151,223828,56195,17425,54188,13875,17131,66867,245688,15902,56233,225027,330502,20181,12395,21406,13653,246103,216161,20184,19724,114774,21411,13496,228911,11803,319944,230119,103806,108946,101023,20462,71514,171…	Id4,Nab2,Zfp37,Epc1,Mbnl2,Homez,Tfeb,Gtf2a1,Cnot6l,Tle1,Hinfp,Bclaf1,Zfp512,Neurod1,Hars2,Zbtb1,Klf12,Tet1,Junb,Snrnp48,Zfp287,Atrx,Spin1,Pspc1,Mkl1,Scaf8,Sap130,Qk,Gpbp1l1,Chd9,Pphln1,Ptbp2,Foxk1,Cpsf4,Erf,Smad7,Hmg20a,Rbbp7,Id2,Hdac7,Srsf7,Zfp82,Rxra,Runx1t1,Tcf12,Egr1,Atxn7,Sbno2,Uimc1,Rfx1,Pawr,Tcf20,Arid3a,Tshz2,Aplp1,Taf2,Zbtb5,Maml1,Zzz3,Zfp513,Tra2b,Sfpq,Mxd4,Zfp354c,Zgpat,Brd8,Eif2ak2,Nf…	bio_process	0.0730793
GO:0050793	regulation of developmental process	0.000333354	-8.00631	951	128	0.151659	844	8305	15904,64294,17937,27428,237860,13831,11302,14362,12286,18481,67525,22256,50791,18080,114874,230103,20403,11852,380718,20239,56469,382236,19377,18223,23939,239719,18012,214897,268564,65255,20238,245857,56320,19055,320840,69710,16477,14683,70237,67071,21858,13052,20474,18011,11480,11477,66515,19317,80288,19726,330938,15901,17954,66867,110351,15902,56233,22059,11906,72508,277360,104015,70771,20181,2…	Id4,Itm2c,Nab2,Shroom3,Ssh2,Epc1,Aatk,Fzd1,Cacna1a,Pak3,Trim62,Ung,Magi2,Nin,Ddhd1,Npr2,Itsn2,Rhob,Mks1,Atxn2,Pias1,Brwd3,Rai1,Numbl,Mapk7,Mkl2,Neurod1,Csnk1g1,Zbtb1,Asb4,Atxn1,Ssh3,Dbn1,Ppp3ca,Negr1,Arap1,Junb,Gnas,Bhlhb9,Rps6ka6,Timp2,Cxadr,Six4,Neurl1a,Acvr2a,Acvr1,Cul7,Qk,Bcl9l,Rfx3,Dixdc1,Id1,Nap1l2,Hmg20a,Rap1gap,Id2,Hdac7,Trp53,Zfhx3,Rps6kb1,Prex1,Synj1,Gpr173,Rxra,Tcf12,Egr1,Fmnl3,Lrrn3,L…	bio_process	0.0731391
GO:0030029	actin filament-based process	0.000373268	-7.89321	213	38	0.0450237	844	8305	2.74286e+202	Shroom3,Rala,Fmnl3,Myl6b,Ssh2,Sipa1l1,Pawr,Pak3,Fry,Ptk2b,Trpm7,Myo9b,Abr,Fmn2,Rhou,Stradb,Shroom2,Fat1,Coro2a,Mef2a,Dbn1,Tmod3,F11r,Actg1,Cxadr,Evl,Six4,Ophn1,Whamm,Rab13,Ptpn1,Camk2d,Wipf1,Nuak2,Myo7a,Nf1,Atxn3,Strada	bio_process	0.0803513
GO:0061061	muscle structure development	0.000385445	-7.86111	184	34	0.0402844	844	8305	1.35491e+176	Dyrk1b,Egr1,Rxra,Myl6b,Syne1,Fzd1,Utrn,Maml1,Uchl1,Hinfp,Pbrm1,Mkl2,Mef2a,Myt1,Ppp3ca,Tmod3,Sgcb,Actg1,Cxadr,Arid1a,Six4,Mkl1,Lemd3,Acvr1,Qk,Bcl9l,Foxk1,Camk2d,Smad7,Rb1,Sirt1,Prox2,Nf1,Zfhx3	bio_process	0.0814359
GO:0051253	negative regulation of RNA metabolic process	0.000408114	-7.80396	630	90	0.106635	844	8305	15904,17937,77605,13831,14362,68035,67525,74120,28036,239099,327987,74735,22781,56469,21885,102423,72567,268564,170787,16597,56707,252870,20238,16477,22589,20474,66645,231861,269003,18193,83396,19726,56195,17425,57376,15901,13875,17131,66867,245688,15902,56233,225027,22059,69890,11906,18148,56323,20181,12395,13653,216161,20184,71041,16975,231769,22658,71514,17122,16476,229007,74164,12234,230594,6…	Id4,Nab2,H2afv,Epc1,Fzd1,Rbm42,Trim62,Zfp263,Larp7,Homez,Med13,Trim14,Ikzf4,Pias1,Tle1,Hinfp,Bclaf1,Zbtb1,Hdac10,Klf12,Zfp111,Usp7,Atxn1,Junb,Atrx,Six4,Pspc1,Tnrc18,Sap130,Nsd1,Glis2,Rfx3,Ptbp2,Foxk1,Smarce1,Id1,Erf,Smad7,Hmg20a,Rbbp7,Id2,Hdac7,Srsf7,Trp53,Zfp219,Zfhx3,Npm1,Dnajb5,Rxra,Runx1t1,Egr1,Sbno2,Uimc1,Pcgf6,Lrp8,Sfswap,Pcgf2,Sfpq,Mxd4,Jun,Zgpat,Nfx1,Btrc,Zcchc11,Sarnp,Mef2a,Dnmt3a,Chd8,J…	bio_process	0.0846576
GO:0016458	gene silencing	0.000417047	-7.78231	63	16	0.0189573	844	8305	9.42237e+85	Dgcr8,Cnot8,Prkra,Arid1a,H2afv,Tnrc18,Eri1,Cnot6l,H2afx,Tnrc6c,Cnot6,Sirt1,Zcchc11,Dnmt3a,Cnot3,Ube2b	bio_process	0.0849658
GO:0048869	cellular developmental process	0.000438299	-7.73261	1482	187	0.221564	844	8305	15904,17937,27428,22696,237860,11302,18481,24084,17925,54418,11852,20239,102423,74018,18012,268564,245857,26913,320840,16477,52463,70237,171429,22589,229776,223701,234353,22239,19317,319740,14104,71602,223828,14265,17425,108058,17954,13875,66867,68146,56233,15902,329795,72508,277360,70771,21406,12395,20181,13653,216161,54393,217692,64009,27279,76089,26419,19229,103806,22223,74309,227154,269275,20…	Id4,Nab2,Shroom3,Zfp37,Ssh2,Aatk,Pak3,Tekt2,Myo9b,Fmn2,Rhob,Atxn2,Hinfp,Als2,Neurod1,Zbtb1,Ssh3,Gprin1,Negr1,Junb,Tet1,Bhlhb9,Slc26a6,Atrx,Cdc14a,Mkl1,Psd3,Ugt8a,Qk,Zfyve27,Fasn,Myo1e,Pphln1,Fmr1,Foxk1,Camk2d,Nap1l2,Erf,Hmg20a,Arl13b,Hdac7,Id2,Tmem67,Rps6kb1,Prex1,Gpr173,Tcf12,Runx1t1,Rxra,Egr1,Sbno2,Gabbr1,Sipa1l1,Syne1,Tnfrsf12a,Rapgef2,Mapk8,Ptk2b,Maml1,Uchl1,Osbp2,Stradb,Acvr1c,Ccdc40,Ncam1,S…	bio_process	0.0873983
GO:0031324	negative regulation of cellular metabolic process	0.000444307	-7.71899	1151	150	0.177725	844	8305	15904,17937,106504,77605,13831,68035,67525,239099,231464,20239,74754,21885,102423,72567,268564,16597,252870,16477,22589,66645,223701,269003,19317,14265,56195,17425,13875,17131,66867,245688,15902,56233,225027,18148,20181,12395,13653,246103,216161,20184,54393,231760,76089,11803,22223,71514,50505,17122,229007,19106,74164,12234,17258,232791,52023,108937,235439,74213,12914,21888,268448,17686,15270,141…	Id4,Nab2,Stk38,H2afv,Epc1,Rbm42,Trim62,Homez,Cnot6l,Atxn2,Dhcr24,Tle1,Hinfp,Bclaf1,Zbtb1,Klf12,Usp7,Junb,Atrx,Pspc1,Mkl1,Sap130,Qk,Fmr1,Ptbp2,Foxk1,Erf,Smad7,Hmg20a,Rbbp7,Id2,Hdac7,Srsf7,Npm1,Rxra,Runx1t1,Egr1,Atxn7,Sbno2,Uimc1,Gabbr1,Rimbp2,Rapgef2,Aplp1,Uchl1,Sfpq,Ercc4,Mxd4,Zgpat,Eif2ak2,Nfx1,Btrc,Mef2a,Cnot3,Pibf1,Rnf169,Herc1,Rbm26,Crebbp,Tle4,Phf12,Msh3,H2afx,Fgfr1,Zmynd11,Dbndd2,Per3,N4bp2…	bio_process	0.0873983
GO:2000310	regulation of N-methyl-D-aspartate selective glutamate receptor activity	0.000461556	-7.68091	8	5	0.00592417	844	8305	6.96351e+24	Dapk1,Cnih2,Rasgrf2,Ptk2b,Dlg4	bio_process	0.0892524
GO:0048468	cell development	0.000484162	-7.63309	608	87	0.103081	844	8305	15904,27428,22696,12286,18481,27008,18080,54418,380718,20239,18223,74018,20616,26913,19055,24051,74229,11465,13052,171429,22589,14026,21843,20474,18011,11477,22239,66515,19317,19726,319740,71602,14265,108058,15901,12386,15902,68146,13385,72508,70737,16975,76089,266692,320365,26419,16202,19229,14088,67141,103806,14682,22223,74309,67263,17967,102774,12166,16476,20351,66923,212670,17258,50875,16456,…	Id4,Shroom3,Zfp37,Cacna1a,Pak3,Micall1,Nin,Fmn2,Mks1,Atxn2,Numbl,Als2,Snap91,Gprin1,Ppp3ca,Sgcb,Paqr8,Actg1,Cxadr,Slc26a6,Atrx,Evl,Tial1,Six4,Neurl1a,Acvr1,Ugt8a,Cul7,Qk,Rfx3,Zfyve27,Myo1e,Fmr1,Camk2d,Id1,Ctnna2,Id2,Arl13b,Dlg4,Rps6kb1,Cgn,Lrp8,Rapgef2,Cpne1,Fry,Mapk8,Ilk,Ptk2b,Fancc,Fbxo5,Maml1,Gnaq,Uchl1,Osbp2,Zswim6,Ncam1,Bbs4,Bmpr1a,Jun,Sema4a,Pbrm1,Catsper2,Mef2a,Tmod3,F11r,Tctn1,Tbce,Gabrb3…	bio_process	0.0920635
GO:0031175	neuron projection development	0.000524772	-7.55255	262	44	0.0521327	844	8305	16975,12286,76089,320365,18481,266692,26419,19229,16202,27008,18080,22223,67263,17967,102774,20239,16476,18223,20351,74018,20616,17258,26913,654470,70430,14026,21974,22239,235439,22390,329559,20355,269878,319740,68328,230676,14182,72584,14265,105689,19645,12386,13385,269397	Lrp8,Cacna1a,Rapgef2,Fry,Pak3,Cpne1,Mapk8,Ptk2b,Ilk,Micall1,Nin,Uchl1,Zswim6,Ncam1,Bbs4,Atxn2,Jun,Numbl,Sema4a,Als2,Snap91,Mef2a,Gprin1,Tctn1,Tbce,Evl,Top2b,Ugt8a,Herc1,Wee1,Zfp335,Sema4f,Megf8,Zfyve27,Rab13,Szt2,Fgfr1,Cul4b,Fmr1,Mycbp2,Rb1,Ctnna2,Dlg4,Ss18l1	bio_process	0.0976527
GO:0050767	regulation of neurogenesis	0.000539421	-7.52501	364	57	0.0675355	844	8305	70771,64294,15904,21406,16975,237860,217692,64009,103967,11302,27279,12286,76089,18481,266692,19229,16202,50791,18080,237868,67263,20403,12166,13209,76804,18223,20351,18012,320191,20238,245857,56320,320840,19055,70237,21858,18011,66515,19317,329559,20355,269878,330938,14182,18536,17954,15901,66867,93759,110351,15902,22059,330222,18015,269397,104015,277360	Gpr173,Itm2c,Id4,Tcf12,Lrp8,Ssh2,Sipa1l1,Syne1,Dnm3,Aatk,Tnfrsf12a,Cacna1a,Rapgef2,Pak3,Cpne1,Ptk2b,Ilk,Magi2,Nin,Sarm1,Zswim6,Itsn2,Bmpr1a,Ddx6,Kdm4c,Numbl,Sema4a,Neurod1,Hook3,Atxn1,Ssh3,Dbn1,Negr1,Ppp3ca,Bhlhb9,Timp2,Neurl1a,Cul7,Qk,Zfp335,Sema4f,Megf8,Dixdc1,Fgfr1,Pcm1,Nap1l2,Id1,Hmg20a,Sirt1,Rap1gap,Id2,Trp53,Sdk1,Nf1,Ss18l1,Synj1,Prex1	bio_process	0.0976527
GO:0010558	negative regulation of macromolecule biosynthetic process	0.000539444	-7.52497	703	98	0.116114	844	8305	15904,17937,77605,13831,14362,67525,74120,28036,239099,327987,27403,231464,74735,22781,56469,21885,102423,72567,268564,170787,16597,56707,252870,20238,16477,22589,20474,66645,231207,13006,210529,231861,269003,19317,18193,83396,19726,14265,17425,57376,15901,13875,17131,66867,245688,15902,56233,22059,69890,11906,56323,225467,20181,12395,13653,216161,20184,71041,15200,69125,16975,22658,71514,17122,1…	Id4,Nab2,H2afv,Epc1,Fzd1,Trim62,Zfp263,Larp7,Homez,Med13,Abca7,Cnot6l,Trim14,Ikzf4,Pias1,Tle1,Hinfp,Bclaf1,Zbtb1,Hdac10,Klf12,Zfp111,Usp7,Atxn1,Junb,Atrx,Six4,Pspc1,Cpeb2,Smc3,Mettl14,Tnrc18,Sap130,Qk,Nsd1,Glis2,Rfx3,Fmr1,Foxk1,Smarce1,Id1,Erf,Smad7,Hmg20a,Rbbp7,Id2,Hdac7,Trp53,Zfp219,Zfhx3,Dnajb5,Pggt1b,Rxra,Runx1t1,Egr1,Sbno2,Uimc1,Pcgf6,Hbegf,Cnot8,Lrp8,Pcgf2,Sfpq,Mxd4,Jun,Zgpat,Eif2ak2,Nfx1,B…	bio_process	0.0976527
GO:0007165	signal transduction	0.000547793	-7.50961	1434	181	0.214455	844	8305	106504,78889,11302,217302,18481,76281,70807,18574,12319,57330,17925,230103,11852,22590,11783,74754,75292,21885,74018,19418,18012,217371,65255,69710,19328,22589,20729,171429,234353,69940,319740,270163,93836,71602,15976,81003,17131,140743,68146,72508,277360,70771,20181,13653,54393,217692,114774,27279,76089,83946,26419,19229,238323,109934,103806,117600,69581,108097,227154,269275,71972,17967,27373,26…	Stk38,Wsb1,Aatk,Gpr142,Pak3,Tax1bp3,Arrdc2,Pde1b,Car8,Gigyf1,Myo9b,Npr2,Rhob,Xpa,Apaf1,Dhcr24,Prkd3,Tle1,Als2,Rasgrf2,Neurod1,Rab40b,Asb4,Arap1,Rab12,Atrx,Spin1,Slc26a6,Psd3,Exoc1,Zfyve27,Myo9a,Rnf111,Myo1e,Ifnar2,Trim23,Smad7,Rem2,Arl13b,Rps6kb1,Prex1,Gpr173,Rxra,Egr1,Gabbr1,Sipa1l1,Pawr,Tnfrsf12a,Rapgef2,Phip,Mapk8,Ptk2b,Rps6kl1,Abr,Maml1,Srgap1,Rhou,Prkab2,Stradb,Acvr1c,Dnmbp,Ncam1,Csnk1e,Map4…	bio_process	0.0976527
GO:0019438	aromatic compound biosynthetic process	0.000566393	-7.47622	1282	164	0.194313	844	8305	22427,15904,17937,22696,13831,239099,230103,21425,83602,231464,21885,102423,72567,269639,18012,268564,16597,52463,16477,170740,22589,20729,66645,223701,106583,269003,77110,109151,223828,17425,13875,17131,66867,245688,15902,56233,330502,20181,12395,21406,13653,246103,216161,20184,19724,114774,21411,13496,228911,319944,230119,103806,108946,101023,71514,17122,30944,229007,78656,19106,74164,668166,17…	Wrn,Id4,Nab2,Zfp37,Epc1,Homez,Npr2,Tfeb,Gtf2a1,Cnot6l,Tle1,Hinfp,Bclaf1,Zfp512,Neurod1,Zbtb1,Klf12,Tet1,Junb,Zfp287,Atrx,Spin1,Pspc1,Mkl1,Scaf8,Sap130,Gpbp1l1,Chd9,Pphln1,Foxk1,Erf,Smad7,Hmg20a,Rbbp7,Id2,Hdac7,Zfp82,Rxra,Runx1t1,Tcf12,Egr1,Atxn7,Sbno2,Uimc1,Rfx1,Pawr,Tcf20,Arid3a,Tshz2,Taf2,Zbtb5,Maml1,Zzz3,Zfp513,Sfpq,Mxd4,Zfp354c,Zgpat,Brd8,Eif2ak2,Nfx1,Zxdb,Mef2a,Cnot3,Myt1,Gucy1b3,Zfp62,Mtpap…	bio_process	0.0994151

## Sheet: Mouse.alpha.unique.genes.KEGG
	Term	Enrichment	logP	Genes in Term	Target Genes in Term	Fraction of Targets in Term	Total Target Genes	Total Genes	Entrez Gene IDs	Gene Symbols	GO.Tree	fdr
mmu04010	MAPK signaling pathway	0.000179947	-8.62285	151	28	0.0921053	304	3311	6.70712e+141	Rps6ka6,Ppp3cc,Tab2,Mapk11,Mapkapk5,Taok1,Cacna1a,Fgf14,Rapgef2,Gadd45g,Mapk8,Map2k7,Rasa2,Dusp8,Gadd45b,Fgfr1,Cacna1b,Jun,Map4k2,Cacnb1,Dusp16,Rasgrf2,Mapk7,Cacnb3,Map3k12,Trp53,Nf1,Ppp3ca	KEGG	0.0527245

## Sheet: Mouse.beta.unique.genes.GO
	Term	Enrichment	logP	Genes in Term	Target Genes in Term	Fraction of Targets in Term	Total Target Genes	Total Genes	Entrez Gene IDs	Gene Symbols	GO.Tree	fdr
GO:0044281	small molecule metabolic process	1.30703e-22	-50.3891	778	161	0.199752	806	8305	54338,76025,20751,69568,107569,11911,103172,23874,26889,26416,11636,18642,57813,11565,14719,18293,11652,227683,22273,67800,14297,56632,11674,15115,11951,18655,226144,236539,60525,74205,59047,108682,52064,14873,102448,231327,16922,12041,54375,111175,104923,209027,20597,14194,269180,270685,17117,14467,232087,56442,22359,70223,67054,69719,20454,56017,66052,12040,67041,20775,108037,23984,21937,70396,…	Slc23a2,Cant1,Spr,Vkorc1l1,Nt5c3,Atf4,Chchd10,Farsb,Cln8,Mapk14,Ak1,Pfkm,Tk2,Adssl1,Got2,Ogdh,Akt2,Coq4,Uqcrc1,Dgat2,Fxn,Sphk2,Aldoa,Hars,Atp5g1,Pgk1,Erlin1,Phgdh,Acss2,Acsl3,Pnkp,Gpt2,Coq5,Gsto1,Xylb,Ppat,Phyh,Bckdk,Azin1,Pecr,Adi1,Pycr1,Smpd1,Fh1,Inpp4a,Mthfd1l,Amacr,Gbas,Mat2a,Serinc1,Vldlr,Nars,Paics,Cad,St3gal5,Slc2a8,Sdhc,Bckdhb,Oxct1,Sqle,Shmt2,Pde10a,Tnfrsf1a,Asnsd1,Alg5,Lars,Echdc2,Uck2,…	bio_process	1.49119e-18
GO:1901564	organonitrogen compound metabolic process	4.33727e-17	-37.6767	779	148	0.183623	806	8305	20751,107569,12846,103172,23874,26889,11636,18642,118451,57813,11565,14719,18293,22273,20656,14297,55944,56632,19156,11674,15115,11951,27207,18655,117592,68184,236539,64659,108682,14873,13690,231327,72650,12041,54375,104923,14852,209027,27979,20597,56282,329504,26905,270685,14467,18041,12916,232087,56442,70223,66154,67054,108067,69719,20454,14782,66052,12040,108037,23984,70396,68066,107045,27395,…	Spr,Nt5c3,Comt,Chchd10,Farsb,Cln8,Ak1,Pfkm,Mrps2,Tk2,Adssl1,Got2,Ogdh,Uqcrc1,Sod2,Fxn,Eif3d,Sphk2,Psap,Aldoa,Hars,Atp5g1,Rps11,Pgk1,B3galt6,Denr,Phgdh,Mrps14,Gpt2,Gsto1,Eif4g2,Ppat,2810006K23Rik,Bckdk,Azin1,Adi1,Gspt1,Pycr1,Eif3b,Smpd1,Mrpl12,Lcmt2,Eif2s3x,Mthfd1l,Gbas,Nfs1,Crem,Mat2a,Serinc1,Nars,Tmem14c,Paics,Eif2b3,Cad,St3gal5,Gsr,Sdhc,Bckdhb,Shmt2,Pde10a,Asnsd1,Slc25a39,Lars,Mrpl15,Eif3g,Uck2…	bio_process	2.47419e-13
GO:0044710	single-organism metabolic process	1.87743e-16	-36.2115	2023	295	0.366005	806	8305	227638,11911,20416,70294,14319,97820,103172,18642,11565,14719,70363,18293,19182,14050,11652,103963,66799,17164,22273,20656,67800,93757,68350,71726,11674,11951,11758,55963,18655,14784,208624,117592,66586,16410,78610,78830,60525,192970,74205,59047,108682,14873,100040608,102448,320024,16922,12041,18709,54375,13056,17872,20597,13202,270685,17117,14467,22340,19184,110749,56442,66964,12972,66154,20454,…	Qsox2,Atf4,Shc1,Rnf126,Fth1,4833439L19Rik,Chchd10,Pfkm,Adssl1,Got2,Fam135b,Ogdh,Psmc3,Eya3,Akt2,Rpn1,Ube2w,Mapkapk2,Uqcrc1,Sod2,Dgat2,Immp2l,Mul1,Smug1,Aldoa,Atp5g1,Prdx6,Slc1a4,Pgk1,Grb2,Alg3,B3galt6,Crls1,Itgav,Uvrag,Slc25a12,Acss2,Dhrs11,Acsl3,Pnkp,Gpt2,Gsto1,Fancf,Xylb,Nceh1,Phyh,Bckdk,Pik3r2,Azin1,Cyb561,Ppp1r15a,Smpd1,Ddt,Mthfd1l,Amacr,Gbas,Vegfb,Psmc5,Chaf1b,Serinc1,Golt1b,Cryz,Tmem14c,St3…	bio_process	5.12529e-13
GO:0019752	carboxylic acid metabolic process	2.08626e-16	-36.106	374	89	0.110422	806	8305	72674,54338,20751,85305,56695,23874,67680,209692,26416,18642,75778,20845,14287,11565,14719,18293,57320,72141,96979,74244,56357,104458,18263,107869,216188,14583,22321,74340,15115,11674,20768,76238,18655,56451,17319,236539,60525,74205,108682,14873,231327,108156,68977,12041,105148,16922,54375,111175,17768,52538,104923,209027,76563,244141,14194,269951,68465,270685,17117,66945,231871,108147,67469,2085…	Adipor1,Slc23a2,Spr,Kars,Pnkd,Farsb,Sdhb,Dhtkd1,Mapk14,Pfkm,Them4,Star,Fpgs,Adssl1,Got2,Ogdh,Park7,Adpgk,Ptges2,Atg7,Ivd,Rars,Odc1,Cth,Aldh1l2,Gfpt1,Vars,Ahcyl2,Hars,Aldoa,Sephs2,Grhpr,Pgk1,Suclg1,Mif,Phgdh,Acss2,Acsl3,Gpt2,Gsto1,Ppat,Mthfd1,Haghl,Bckdk,Iars,Phyh,Azin1,Pecr,Mthfd2,Acaa2,Adi1,Pycr1,Qrsl1,Nars2,Fh1,Idh2,Adipor2,Mthfd1l,Amacr,Sdha,Daglb,Atic,Abhd5,Stat5a,Suclg2,Serinc1,Nars,Pcyox1,C…	bio_process	5.12529e-13
GO:0055114	oxidation-reduction process	2.24616e-16	-36.0321	454	101	0.12531	806	8305	72674,68375,227638,20751,69568,11651,14319,97820,67680,209692,230674,26416,18642,625249,66218,71911,50799,26926,18293,11652,57320,194388,56357,14533,22273,20656,66427,78330,12858,14297,67442,93757,14936,216188,77951,18105,227731,74178,239554,11758,67472,76238,56451,236539,78830,170728,192970,217166,14873,108156,16922,110826,111175,26940,17768,52538,104923,13056,14775,209027,11761,109778,74443,141…	Adipor1,Ndufa8,Qsox2,Spr,Vkorc1l1,Akt1,Fth1,4833439L19Rik,Sdhb,Dhtkd1,Kdm4a,Mapk14,Pfkm,Gpx4,Ndufb9,Bdh1,Slc25a13,Aifm1,Ogdh,Akt2,Park7,Tet3,Ivd,Bloc1s1,Uqcrc1,Sod2,Cyb5b,Ndufv3,Cox5a,Fxn,Retsat,Immp2l,Gys1,Aldh1l2,Cyp20a1,Nqo2,Slc25a25,Stk40,Foxred2,Prdx6,Mtfr1,Grhpr,Suclg1,Phgdh,Slc25a12,Rtn4ip1,Dhrs11,Nr1d1,Gsto1,Mthfd1,Phyh,Etfb,Pecr,Ecsit,Mthfd2,Acaa2,Adi1,Cyb561,Gpx1,Pycr1,Aox1,Blvra,P4htm,…	bio_process	5.12529e-13
GO:0043436	oxoacid metabolic process	3.40029e-16	-35.6175	403	93	0.115385	806	8305	72674,54338,20751,85305,56695,23874,67680,209692,26416,18642,75778,20845,14287,11565,14719,18293,57320,72141,96979,74244,56357,104458,18263,107869,216188,14583,22321,74340,15115,11674,20768,76238,18655,56451,17319,236539,60525,74205,108682,14873,231327,108156,68977,14043,12041,105148,16922,54375,111175,17768,52538,104923,209027,76563,244141,14194,269951,68465,269180,270685,17117,66945,231871,1081…	Adipor1,Slc23a2,Spr,Kars,Pnkd,Farsb,Sdhb,Dhtkd1,Mapk14,Pfkm,Them4,Star,Fpgs,Adssl1,Got2,Ogdh,Park7,Adpgk,Ptges2,Atg7,Ivd,Rars,Odc1,Cth,Aldh1l2,Gfpt1,Vars,Ahcyl2,Hars,Aldoa,Sephs2,Grhpr,Pgk1,Suclg1,Mif,Phgdh,Acss2,Acsl3,Gpt2,Gsto1,Ppat,Mthfd1,Haghl,Ext2,Bckdk,Iars,Phyh,Azin1,Pecr,Mthfd2,Acaa2,Adi1,Pycr1,Qrsl1,Nars2,Fh1,Idh2,Adipor2,Inpp4a,Mthfd1l,Amacr,Sdha,Daglb,Atic,Abhd5,Stat5a,Xylt2,Suclg2,Ser…	bio_process	6.46565e-13
GO:0006082	organic acid metabolic process	5.62719e-16	-35.1138	406	93	0.115385	806	8305	72674,54338,20751,85305,56695,23874,67680,209692,26416,18642,75778,20845,14287,11565,14719,18293,57320,72141,96979,74244,56357,104458,18263,107869,216188,14583,22321,74340,15115,11674,20768,76238,18655,56451,17319,236539,60525,74205,108682,14873,231327,108156,68977,14043,12041,105148,16922,54375,111175,17768,52538,104923,209027,76563,244141,14194,269951,68465,269180,270685,17117,66945,231871,1081…	Adipor1,Slc23a2,Spr,Kars,Pnkd,Farsb,Sdhb,Dhtkd1,Mapk14,Pfkm,Them4,Star,Fpgs,Adssl1,Got2,Ogdh,Park7,Adpgk,Ptges2,Atg7,Ivd,Rars,Odc1,Cth,Aldh1l2,Gfpt1,Vars,Ahcyl2,Hars,Aldoa,Sephs2,Grhpr,Pgk1,Suclg1,Mif,Phgdh,Acss2,Acsl3,Gpt2,Gsto1,Ppat,Mthfd1,Haghl,Ext2,Bckdk,Iars,Phyh,Azin1,Pecr,Mthfd2,Acaa2,Adi1,Pycr1,Qrsl1,Nars2,Fh1,Idh2,Adipor2,Inpp4a,Mthfd1l,Amacr,Sdha,Daglb,Atic,Abhd5,Stat5a,Xylt2,Suclg2,Ser…	bio_process	9.17152e-13
GO:0006520	cellular amino acid metabolic process	5.25452e-13	-28.2745	162	48	0.0595533	806	8305	20751,108682,108156,85305,231327,12041,105148,23874,54375,17768,104923,76563,209027,244141,14287,11565,14719,270685,74244,56357,108147,20850,104458,18263,107869,56442,70223,66881,69719,214579,216188,56454,12040,108037,353172,14583,14450,74340,70396,22321,15115,20768,107045,272396,107508,236539,14718,12036	Spr,Gpt2,Mthfd1,Kars,Ppat,Bckdk,Iars,Farsb,Azin1,Mthfd2,Adi1,Qrsl1,Pycr1,Nars2,Fpgs,Adssl1,Got2,Mthfd1l,Atg7,Ivd,Atic,Stat5a,Rars,Odc1,Cth,Serinc1,Nars,Pcyox1,Cad,Aldh5a1,Aldh1l2,Aldh18a1,Bckdhb,Shmt2,Gars,Gfpt1,Gart,Ahcyl2,Asnsd1,Vars,Hars,Sephs2,Lars,Tarsl2,Eprs,Phgdh,Got1,Bcat2	bio_process	7.49361e-10
GO:1901566	organonitrogen compound biosynthetic process	9.38174e-13	-27.6948	484	97	0.120347	806	8305	20751,11651,85305,50529,103172,23874,11636,50799,118451,14287,11565,14719,67871,11946,66163,59054,104458,14297,18263,20598,55944,107869,56632,22321,11674,15115,11951,20768,69860,27207,68184,117592,236539,64659,13690,108156,72650,13685,14043,105148,54375,17768,71743,319945,104923,14852,76563,27979,209027,20597,56282,244141,329504,26905,218629,270685,12892,216134,14467,18041,16418,56055,56347,94064…	Spr,Akt1,Kars,Mrps7,Chchd10,Farsb,Ak1,Slc25a13,Mrps2,Fpgs,Adssl1,Got2,Mrrf,Atp5a1,Mrpl4,Mrps30,Rars,Fxn,Odc1,Smpd2,Eif3d,Cth,Sphk2,Vars,Aldoa,Hars,Atp5g1,Sephs2,Eif1ad,Rps11,Denr,B3galt6,Phgdh,Mrps14,Eif4g2,Mthfd1,2810006K23Rik,Eif4ebp1,Ext2,Iars,Azin1,Mthfd2,Coasy,Flad1,Adi1,Gspt1,Qrsl1,Eif3b,Pycr1,Smpd1,Mrpl12,Nars2,Lcmt2,Eif2s3x,Dhx29,Mthfd1l,Cpox,Pdxk,Gbas,Nfs1,Eif6,Gtpbp2,Eif3c,Mrpl27,Atic,M…	bio_process	1.18929e-09
GO:0006091	generation of precursor metabolites and energy	2.72611e-11	-24.3256	144	42	0.0521092	806	8305	217166,11651,103172,67680,209692,18642,66218,50799,14194,18293,269951,11652,77559,66849,72141,14467,74185,14533,66945,22273,20656,12858,14297,20930,20917,93757,68197,14936,214579,12183,66052,74114,67273,17449,227731,74178,18648,11674,67472,18655,56451,78830	Nr1d1,Akt1,Chchd10,Sdhb,Dhtkd1,Pfkm,Ndufb9,Slc25a13,Fh1,Ogdh,Idh2,Akt2,Agl,Ppp1r2,Adpgk,Gbas,Gbe1,Bloc1s1,Sdha,Uqcrc1,Sod2,Cox5a,Fxn,Surf1,Suclg2,Immp2l,Ndufc2,Gys1,Aldh5a1,Bpgm,Sdhc,Crot,Ndufa10,Mdh1,Slc25a25,Stk40,Pgam1,Aldoa,Mtfr1,Pgk1,Suclg1,Slc25a12	bio_process	3.11022e-08
GO:0044711	single-organism biosynthetic process	1.27332e-10	-22.7842	540	99	0.122829	806	8305	11651,11911,85305,72999,103172,11636,50799,118451,20845,14287,68401,57813,11565,14719,11652,57320,52014,11946,96979,227683,67800,14297,18263,20598,107869,56632,14936,52123,11674,15115,11951,20768,18655,56451,66586,117592,13595,17319,236539,60525,74205,217166,52064,14873,231327,108156,14043,18708,54375,111175,17768,225651,71743,319945,104923,209027,76563,20597,56282,13202,329504,270685,14755,10765…	Akt1,Atf4,Kars,Insig2,Chchd10,Ak1,Slc25a13,Mrps2,Star,Fpgs,G6pc3,Tk2,Adssl1,Got2,Akt2,Park7,Nus1,Atp5a1,Ptges2,Coq4,Dgat2,Fxn,Odc1,Smpd2,Cth,Sphk2,Gys1,Agpat5,Aldoa,Hars,Atp5g1,Sephs2,Pgk1,Suclg1,Crls1,B3galt6,Ebp,Mif,Phgdh,Acss2,Acsl3,Nr1d1,Coq5,Gsto1,Ppat,Mthfd1,Ext2,Pik3r1,Azin1,Pecr,Mthfd2,Mppe1,Coasy,Flad1,Adi1,Pycr1,Qrsl1,Smpd1,Mrpl12,Ddt,Lcmt2,Mthfd1l,Pigq,Pi4kb,Cpox,Amacr,Pdxk,Gbas,Gbe1,A…	bio_process	1.32067e-07
GO:0009123	nucleoside monophosphate metabolic process	1.69378e-09	-20.1963	110	33	0.0409429	806	8305	2.31327e+169	Ppat,Chchd10,Dhtkd1,Ak1,Pfkm,Ndufb9,Slc25a13,Atp1b1,Adssl1,Tk2,Ogdh,Adpgk,Atp5a1,Gbas,Uqcrc1,Atic,Cox5a,Fxn,Surf1,Ndufc2,Paics,Bpgm,Sdhc,Ndufa10,Slc25a25,Gart,Pgam1,Aldoa,Atp5g1,Pgk1,Umps,Impdh1,Uck2	bio_process	1.61036e-06
GO:0009161	ribonucleoside monophosphate metabolic process	1.93286e-09	-20.0643	105	32	0.0397022	806	8305	1.28581e+164	Cox5a,Atic,Fxn,Surf1,Ppat,Ndufc2,Chchd10,Paics,Dhtkd1,Ak1,Pfkm,Bpgm,Ndufb9,Slc25a13,Sdhc,Ndufa10,Atp1b1,Slc25a25,Gart,Adssl1,Pgam1,Ogdh,Atp5g1,Aldoa,Pgk1,Adpgk,Atp5a1,Umps,Impdh1,Gbas,Uck2,Uqcrc1	bio_process	1.69631e-06
GO:0006753	nucleoside phosphate metabolic process	3.25752e-09	-19.5423	223	51	0.0632754	806	8305	59047,76025,107569,108156,85305,231327,103172,209692,11636,18642,71743,319945,66218,50799,11931,11565,57813,18293,72141,16434,11946,14467,68695,22273,12858,108147,14297,20930,54369,68197,67054,69719,12183,74114,66052,67273,17449,227731,353172,23984,14450,18648,11951,11674,18655,56451,22247,23917,75894,80914,333433	Pnkp,Cant1,Nt5c3,Mthfd1,Kars,Ppat,Chchd10,Dhtkd1,Ak1,Pfkm,Coasy,Flad1,Ndufb9,Slc25a13,Atp1b1,Adssl1,Tk2,Ogdh,Adpgk,Itpa,Atp5a1,Gbas,Hddc3,Uqcrc1,Cox5a,Atic,Fxn,Surf1,Nme6,Ndufc2,Paics,Cad,Bpgm,Crot,Sdhc,Ndufa10,Mdh1,Slc25a25,Gars,Pde10a,Gart,Pgam1,Atp5g1,Aldoa,Pgk1,Suclg1,Umps,Impdh1,Adal,Uck2,Gpd1l	bio_process	2.65464e-06
GO:0015980	energy derivation by oxidation of organic compounds	5.92106e-09	-18.9448	115	33	0.0409429	806	8305	2.17166e+169	Nr1d1,Akt1,Sdhb,Dhtkd1,Pfkm,Ndufb9,Slc25a13,Fh1,Ogdh,Idh2,Akt2,Agl,Ppp1r2,Gbe1,Uqcrc1,Sdha,Bloc1s1,Sod2,Cox5a,Fxn,Suclg2,Ndufc2,Immp2l,Aldh5a1,Gys1,Sdhc,Ndufa10,Mdh1,Slc25a25,Stk40,Mtfr1,Suclg1,Slc25a12	bio_process	4.50356e-06
GO:1901605	alpha-amino acid metabolic process	8.11867e-09	-18.6291	105	31	0.0384615	806	8305	1.08147e+166	Atic,Stat5a,Spr,Gpt2,Odc1,Mthfd1,Serinc1,Cth,Ppat,Azin1,Mthfd2,Cad,Aldh5a1,Aldh1l2,Adi1,Aldh18a1,Pycr1,Shmt2,Gart,Fpgs,Gfpt1,Adssl1,Ahcyl2,Asnsd1,Got2,Sephs2,Mthfd1l,Phgdh,Ivd,Got1,Bcat2	bio_process	5.78912e-06
GO:0009259	ribonucleotide metabolic process	1.5497e-08	-17.9826	149	38	0.0471464	806	8305	1.03172e+193	Chchd10,Dhtkd1,Ak1,Pfkm,Coasy,Ndufb9,Slc25a13,Atp1b1,Adssl1,Ogdh,Adpgk,Itpa,Atp5a1,Gbas,Hddc3,Uqcrc1,Cox5a,Atic,Fxn,Surf1,Ndufc2,Nme6,Paics,Cad,Bpgm,Sdhc,Crot,Ndufa10,Slc25a25,Pde10a,Gart,Pgam1,Aldoa,Atp5g1,Pgk1,Umps,Impdh1,Uck2	bio_process	9.37199e-06
GO:0009167	purine ribonucleoside monophosphate metabolic process	1.56077e-08	-17.9755	102	30	0.0372208	806	8305	1.28581e+154	Cox5a,Atic,Fxn,Surf1,Ppat,Ndufc2,Chchd10,Paics,Dhtkd1,Ak1,Pfkm,Bpgm,Ndufb9,Slc25a13,Sdhc,Ndufa10,Atp1b1,Slc25a25,Gart,Adssl1,Pgam1,Ogdh,Atp5g1,Aldoa,Pgk1,Adpgk,Atp5a1,Impdh1,Gbas,Uqcrc1	bio_process	9.37199e-06
GO:0009126	purine nucleoside monophosphate metabolic process	1.56077e-08	-17.9755	102	30	0.0372208	806	8305	1.28581e+154	Cox5a,Atic,Fxn,Surf1,Ppat,Ndufc2,Chchd10,Paics,Dhtkd1,Ak1,Pfkm,Bpgm,Ndufb9,Slc25a13,Sdhc,Ndufa10,Atp1b1,Slc25a25,Gart,Adssl1,Pgam1,Ogdh,Atp5g1,Aldoa,Pgk1,Adpgk,Atp5a1,Impdh1,Gbas,Uqcrc1	bio_process	9.37199e-06
GO:0055086	nucleobase-containing small molecule metabolic process	1.67972e-08	-17.9021	247	53	0.0657568	806	8305	59047,76025,107569,108156,85305,231327,103172,209692,11636,18642,71743,319945,66218,50799,11931,11565,57813,18293,72141,16434,11946,14467,68695,22273,232087,12858,108147,14297,20930,54369,68197,67054,69719,12183,74114,66052,67273,17449,227731,353172,23984,14450,74340,18648,11951,11674,18655,56451,22247,23917,75894,80914,333433	Pnkp,Cant1,Nt5c3,Mthfd1,Kars,Ppat,Chchd10,Dhtkd1,Ak1,Pfkm,Coasy,Flad1,Ndufb9,Slc25a13,Atp1b1,Adssl1,Tk2,Ogdh,Adpgk,Itpa,Atp5a1,Gbas,Hddc3,Uqcrc1,Mat2a,Cox5a,Atic,Fxn,Surf1,Nme6,Ndufc2,Paics,Cad,Bpgm,Crot,Sdhc,Ndufa10,Mdh1,Slc25a25,Gars,Pde10a,Gart,Ahcyl2,Pgam1,Atp5g1,Aldoa,Pgk1,Suclg1,Umps,Impdh1,Adal,Uck2,Gpd1l	bio_process	9.58195e-06
GO:1901607	alpha-amino acid biosynthetic process	1.81007e-08	-17.8273	42	18	0.0223325	806	8305	1.08147e+97	Atic,Mthfd1,Cth,Mthfd2,Cad,Adi1,Aldh18a1,Pycr1,Fpgs,Gart,Shmt2,Asnsd1,Got2,Sephs2,Mthfd1l,Phgdh,Got1,Bcat2	bio_process	9.83383e-06
GO:0009116	nucleoside metabolic process	2.2039e-08	-17.6305	157	39	0.0483871	806	8305	1.07569e+200	Nt5c3,Chchd10,Dhtkd1,Ak1,Pfkm,Coasy,Ndufb9,Slc25a13,Atp1b1,Adssl1,Tk2,Ogdh,Adpgk,Atp5a1,Gbas,Hddc3,Uqcrc1,Mat2a,Cox5a,Atic,Fxn,Surf1,Ndufc2,Nme6,Cad,Bpgm,Sdhc,Crot,Ndufa10,Slc25a25,Ahcyl2,Pgam1,Aldoa,Atp5g1,Pgk1,Umps,Impdh1,Adal,Uck2	bio_process	1.14292e-05
GO:0009117	nucleotide metabolic process	2.53983e-08	-17.4886	216	48	0.0595533	806	8305	59047,107569,108156,85305,103172,209692,11636,18642,71743,319945,66218,50799,11931,11565,57813,18293,72141,16434,11946,14467,68695,22273,12858,108147,14297,20930,68197,54369,67054,69719,12183,74114,66052,67273,17449,227731,353172,23984,14450,18648,11674,11951,18655,22247,23917,75894,80914,333433	Pnkp,Nt5c3,Mthfd1,Kars,Chchd10,Dhtkd1,Ak1,Pfkm,Coasy,Flad1,Ndufb9,Slc25a13,Atp1b1,Adssl1,Tk2,Ogdh,Adpgk,Itpa,Atp5a1,Gbas,Hddc3,Uqcrc1,Cox5a,Atic,Fxn,Surf1,Ndufc2,Nme6,Paics,Cad,Bpgm,Crot,Sdhc,Ndufa10,Mdh1,Slc25a25,Gars,Pde10a,Gart,Pgam1,Aldoa,Atp5g1,Pgk1,Umps,Impdh1,Adal,Uck2,Gpd1l	bio_process	1.25986e-05
GO:0043648	dicarboxylic acid metabolic process	2.71498e-08	-17.4219	52	20	0.0248139	806	8305	1.08147e+105	Atic,Stat5a,Gpt2,Suclg2,Mthfd1,Sdhb,Aldh5a1,Aldh1l2,Aldh18a1,Mdh1,Fpgs,Got2,Adssl1,Fh1,Ogdh,Grhpr,Mthfd1l,Suclg1,Got1,Sdha	bio_process	1.29063e-05
GO:0008652	cellular amino acid biosynthetic process	2.83416e-08	-17.3789	43	18	0.0223325	806	8305	1.08147e+97	Atic,Mthfd1,Cth,Mthfd2,Cad,Adi1,Aldh18a1,Pycr1,Fpgs,Gart,Shmt2,Asnsd1,Got2,Sephs2,Mthfd1l,Phgdh,Got1,Bcat2	bio_process	1.2934e-05
GO:0019693	ribose phosphate metabolic process	3.20507e-08	-17.2559	159	39	0.0483871	806	8305	2.31327e+199	Ppat,Chchd10,Dhtkd1,Ak1,Pfkm,Coasy,Ndufb9,Slc25a13,Atp1b1,Adssl1,Ogdh,Itpa,Adpgk,Atp5a1,Gbas,Hddc3,Uqcrc1,Atic,Cox5a,Fxn,Surf1,Ndufc2,Nme6,Paics,Cad,Bpgm,Sdhc,Crot,Ndufa10,Slc25a25,Gart,Pde10a,Pgam1,Aldoa,Atp5g1,Pgk1,Umps,Impdh1,Uck2	bio_process	1.40641e-05
GO:0019637	organophosphate metabolic process	3.95776e-08	-17.045	405	74	0.0918114	806	8305	76025,107569,85305,103172,209692,26889,11636,18642,66218,50799,11931,212111,68401,57813,11565,18293,72141,11946,22273,12858,14297,56632,52123,227731,14583,11674,11951,11758,18655,56451,66586,59047,231327,108156,18709,18708,71743,225651,319945,20597,16434,14755,107650,216134,14467,18041,217837,68695,67469,108147,20930,56442,54369,68197,67054,99712,69719,103711,214579,12183,66052,74114,67273,17449,…	Cant1,Nt5c3,Kars,Chchd10,Dhtkd1,Cln8,Ak1,Pfkm,Ndufb9,Slc25a13,Atp1b1,Inpp5a,G6pc3,Tk2,Adssl1,Ogdh,Adpgk,Atp5a1,Uqcrc1,Cox5a,Fxn,Sphk2,Agpat5,Slc25a25,Gfpt1,Aldoa,Atp5g1,Prdx6,Pgk1,Suclg1,Crls1,Pnkp,Ppat,Mthfd1,Pik3r2,Pik3r1,Coasy,Mppe1,Flad1,Smpd1,Itpa,Pigq,Pi4kb,Pdxk,Gbas,Nfs1,Itpk1,Hddc3,Abhd5,Atic,Surf1,Serinc1,Nme6,Ndufc2,Paics,Cept1,Cad,Pnpo,Aldh5a1,Bpgm,Sdhc,Crot,Ndufa10,Mdh1,Gars,Gart,Pde1…	bio_process	1.67237e-05
GO:0009119	ribonucleoside metabolic process	4.23917e-08	-16.9763	148	37	0.0459057	806	8305	1.07569e+189	Nt5c3,Chchd10,Dhtkd1,Ak1,Pfkm,Coasy,Ndufb9,Slc25a13,Atp1b1,Adssl1,Ogdh,Adpgk,Atp5a1,Gbas,Hddc3,Uqcrc1,Mat2a,Cox5a,Fxn,Surf1,Ndufc2,Nme6,Cad,Bpgm,Sdhc,Crot,Ndufa10,Slc25a25,Ahcyl2,Pgam1,Aldoa,Atp5g1,Pgk1,Umps,Impdh1,Adal,Uck2	bio_process	1.70824e-05
GO:1901657	glycosyl compound metabolic process	4.34208e-08	-16.9523	167	40	0.0496278	806	8305	1.07569e+206	Nt5c3,Chchd10,Dhtkd1,Pfkm,Ak1,Coasy,Ndufb9,Slc25a13,Atp1b1,Tk2,Lcmt2,Adssl1,Ogdh,Adpgk,Atp5a1,Gbas,Hddc3,Uqcrc1,Atic,Cox5a,Mat2a,Fxn,Surf1,Nme6,Ndufc2,Cad,Bpgm,Sdhc,Crot,Ndufa10,Slc25a25,Pgam1,Ahcyl2,Aldoa,Atp5g1,Pgk1,Umps,Impdh1,Adal,Uck2	bio_process	1.70824e-05
GO:0072521	purine-containing compound metabolic process	6.17178e-08	-16.6007	169	40	0.0496278	806	8305	1.07569e+206	Nt5c3,Mthfd1,Chchd10,Dhtkd1,Pfkm,Ak1,Coasy,Ndufb9,Slc25a13,Atp1b1,Adssl1,Ogdh,Itpa,Adpgk,Atp5a1,Gbas,Hddc3,Uqcrc1,Atic,Cox5a,Mat2a,Fxn,Surf1,Nme6,Ndufc2,Paics,Bpgm,Sdhc,Crot,Ndufa10,Slc25a25,Gart,Pde10a,Pgam1,Ahcyl2,Aldoa,Atp5g1,Pgk1,Impdh1,Adal	bio_process	2.34713e-05
GO:0043603	cellular amide metabolic process	1.35357e-07	-15.8153	364	67	0.0831266	806	8305	11651,85305,50529,23874,26889,625249,228858,118451,14287,67871,66163,20656,59054,104458,20598,55944,107869,216188,22321,15115,69860,27207,68184,66612,64659,13690,14873,108156,13685,72650,105148,17768,14775,14852,27979,76563,244141,223753,56282,20597,26905,218629,270685,76263,16418,56055,56347,94064,108147,67707,20850,70223,108067,69719,20454,214579,14782,64658,66973,14450,353172,70396,107045,1075…	Akt1,Kars,Mrps7,Farsb,Cln8,Gpx4,Gdap1l1,Mrps2,Fpgs,Mrrf,Mrpl4,Sod2,Mrps30,Rars,Smpd2,Eif3d,Cth,Aldh1l2,Vars,Hars,Eif1ad,Rps11,Denr,Ormdl3,Mrps14,Eif4g2,Gsto1,Mthfd1,Eif4ebp1,2810006K23Rik,Iars,Mthfd2,Gpx1,Gspt1,Eif3b,Qrsl1,Nars2,Cerk,Mrpl12,Smpd1,Eif2s3x,Dhx29,Mthfd1l,Gstk1,Eif6,Gtpbp2,Eif3c,Mrpl27,Atic,Mrpl24,Stat5a,Nars,Eif2b3,Cad,St3gal5,Aldh5a1,Gsr,Mrps25,Mrps18b,Gart,Gars,Asnsd1,Lars,Eprs,Ta…	bio_process	4.86712e-05
GO:0006163	purine nucleotide metabolic process	1.36513e-07	-15.8068	148	36	0.044665	806	8305	1.08156e+184	Mthfd1,Chchd10,Dhtkd1,Ak1,Pfkm,Coasy,Ndufb9,Slc25a13,Atp1b1,Adssl1,Ogdh,Adpgk,Itpa,Atp5a1,Gbas,Hddc3,Uqcrc1,Cox5a,Atic,Fxn,Surf1,Ndufc2,Nme6,Paics,Bpgm,Sdhc,Crot,Ndufa10,Slc25a25,Pde10a,Gart,Pgam1,Aldoa,Atp5g1,Pgk1,Impdh1	bio_process	4.86712e-05
GO:0009150	purine ribonucleotide metabolic process	1.43835e-07	-15.7546	142	35	0.0434243	806	8305	1.03172e+178	Chchd10,Dhtkd1,Ak1,Pfkm,Coasy,Ndufb9,Slc25a13,Atp1b1,Adssl1,Ogdh,Adpgk,Itpa,Atp5a1,Gbas,Hddc3,Uqcrc1,Atic,Cox5a,Fxn,Surf1,Ndufc2,Nme6,Paics,Bpgm,Sdhc,Crot,Ndufa10,Slc25a25,Pde10a,Gart,Pgam1,Aldoa,Atp5g1,Pgk1,Impdh1	bio_process	4.97277e-05
GO:0045333	cellular respiration	1.68151e-07	-15.5984	78	24	0.0297767	806	8305	1.28582e+123	Cox5a,Sod2,Fxn,Suclg2,Immp2l,Ndufc2,Sdhb,Dhtkd1,Aldh5a1,Ndufb9,Slc25a13,Sdhc,Ndufa10,Mdh1,Slc25a25,Fh1,Ogdh,Idh2,Mtfr1,Suclg1,Slc25a12,Uqcrc1,Sdha,Bloc1s1	bio_process	5.64247e-05
GO:0046128	purine ribonucleoside metabolic process	3.1691e-07	-14.9646	140	34	0.0421836	806	8305	1.07569e+174	Nt5c3,Chchd10,Dhtkd1,Ak1,Pfkm,Coasy,Ndufb9,Slc25a13,Atp1b1,Adssl1,Ogdh,Adpgk,Atp5a1,Gbas,Hddc3,Uqcrc1,Mat2a,Cox5a,Fxn,Surf1,Ndufc2,Nme6,Bpgm,Sdhc,Crot,Ndufa10,Slc25a25,Ahcyl2,Pgam1,Aldoa,Atp5g1,Pgk1,Impdh1,Adal	bio_process	0.000103303
GO:0009199	ribonucleoside triphosphate metabolic process	3.58309e-07	-14.8419	98	27	0.0334988	806	8305	1.28581e+137	Cox5a,Fxn,Surf1,Nme6,Ndufc2,Chchd10,Dhtkd1,Cad,Ak1,Pfkm,Bpgm,Ndufb9,Slc25a13,Sdhc,Ndufa10,Atp1b1,Slc25a25,Pgam1,Ogdh,Atp5g1,Aldoa,Pgk1,Adpgk,Itpa,Atp5a1,Gbas,Uqcrc1	bio_process	0.000113554
GO:0042278	purine nucleoside metabolic process	5.41597e-07	-14.4287	143	34	0.0421836	806	8305	1.07569e+174	Nt5c3,Chchd10,Dhtkd1,Ak1,Pfkm,Coasy,Ndufb9,Slc25a13,Atp1b1,Adssl1,Ogdh,Adpgk,Atp5a1,Gbas,Hddc3,Uqcrc1,Mat2a,Cox5a,Fxn,Surf1,Ndufc2,Nme6,Bpgm,Sdhc,Crot,Ndufa10,Slc25a25,Ahcyl2,Pgam1,Aldoa,Atp5g1,Pgk1,Impdh1,Adal	bio_process	0.000167002
GO:0009205	purine ribonucleoside triphosphate metabolic process	6.78917e-07	-14.2028	95	26	0.0322581	806	8305	1.28581e+132	Cox5a,Fxn,Surf1,Nme6,Ndufc2,Chchd10,Dhtkd1,Ak1,Pfkm,Bpgm,Ndufb9,Slc25a13,Sdhc,Ndufa10,Atp1b1,Slc25a25,Pgam1,Ogdh,Atp5g1,Aldoa,Pgk1,Adpgk,Itpa,Atp5a1,Gbas,Uqcrc1	bio_process	0.00019772
GO:0046394	carboxylic acid biosynthetic process	6.93207e-07	-14.1819	101	27	0.0334988	806	8305	1.08147e+143	Atic,Gsto1,Mthfd1,Cth,Pecr,Mthfd2,Cad,Adi1,Aldh18a1,Pycr1,Shmt2,Fpgs,Star,Gart,Asnsd1,Got2,Sephs2,Mthfd1l,Park7,Ptges2,Amacr,Mif,Phgdh,Got1,Acss2,Acsl3,Bcat2	bio_process	0.00019772
GO:0016053	organic acid biosynthetic process	6.93207e-07	-14.1819	101	27	0.0334988	806	8305	1.08147e+143	Atic,Gsto1,Mthfd1,Cth,Pecr,Mthfd2,Cad,Adi1,Aldh18a1,Pycr1,Shmt2,Fpgs,Star,Gart,Asnsd1,Got2,Sephs2,Mthfd1l,Park7,Ptges2,Amacr,Mif,Phgdh,Got1,Acss2,Acsl3,Bcat2	bio_process	0.00019772
GO:0051186	cofactor metabolic process	7.73363e-07	-14.0725	178	39	0.0483871	806	8305	2.07515e+206	Spr,Coq5,Vkorc1l1,Mthfd1,Dhtkd1,Mthfd2,Pfkm,Coasy,Flad1,Acaa2,Blvra,Fpgs,Ogdh,Mthfd1l,Adpgk,Cpox,Coq4,Pdxk,Nfs1,Atic,Mat2a,Dgat2,Fxn,Suclg2,Tmem14c,Pnpo,Bpgm,Aldh1l2,Crot,Mdh1,Gart,Pgam1,Ahcyl2,Slc25a39,Aldoa,Pgk1,Suclg1,Gpd1l,Acss2	bio_process	0.000215203
GO:0046034	ATP metabolic process	9.81491e-07	-13.8342	85	24	0.0297767	806	8305	1.28581e+122	Cox5a,Fxn,Surf1,Ndufc2,Chchd10,Dhtkd1,Ak1,Pfkm,Bpgm,Ndufb9,Slc25a13,Sdhc,Ndufa10,Atp1b1,Slc25a25,Pgam1,Ogdh,Atp5g1,Aldoa,Pgk1,Adpgk,Atp5a1,Gbas,Uqcrc1	bio_process	0.000266615
GO:0043604	amide biosynthetic process	1.50224e-06	-13.4086	282	53	0.0657568	806	8305	64659,13690,11651,108156,85305,72650,50529,13685,105148,23874,17768,14852,76563,27979,20597,56282,244141,118451,14287,67871,26905,218629,270685,16418,56347,56055,66163,94064,59054,108147,67707,104458,55944,20598,70223,108067,69719,20454,64658,66973,353172,14450,22321,70396,15115,107045,69860,27207,107508,272396,27395,53356,68184	Mrps14,Eif4g2,Akt1,Mthfd1,Kars,2810006K23Rik,Mrps7,Eif4ebp1,Iars,Farsb,Mthfd2,Gspt1,Qrsl1,Eif3b,Smpd1,Mrpl12,Nars2,Mrps2,Fpgs,Mrrf,Eif2s3x,Dhx29,Mthfd1l,Eif6,Eif3c,Gtpbp2,Mrpl4,Mrpl27,Mrps30,Atic,Mrpl24,Rars,Eif3d,Smpd2,Nars,Eif2b3,Cad,St3gal5,Mrps25,Mrps18b,Gars,Gart,Vars,Asnsd1,Hars,Lars,Eif1ad,Rps11,Eprs,Tarsl2,Mrpl15,Eif3g,Denr	bio_process	0.000398582
GO:0009124	nucleoside monophosphate biosynthetic process	1.66197e-06	-13.3075	49	17	0.0210918	806	8305	1.44501e+87	Gart,Atic,Adssl1,Tk2,Atp5g1,Aldoa,Surf1,Ppat,Chchd10,Paics,Ak1,Atp5a1,Umps,Slc25a13,Impdh1,Gbas,Uck2	bio_process	0.000430942
GO:0006732	coenzyme metabolic process	2.26434e-06	-12.9982	145	33	0.0409429	806	8305	2.07515e+175	Spr,Coq5,Mthfd1,Dhtkd1,Mthfd2,Pfkm,Coasy,Flad1,Acaa2,Fpgs,Ogdh,Mthfd1l,Adpgk,Pdxk,Nfs1,Coq4,Atic,Mat2a,Dgat2,Suclg2,Pnpo,Bpgm,Aldh1l2,Crot,Mdh1,Gart,Pgam1,Ahcyl2,Aldoa,Suclg1,Pgk1,Gpd1l,Acss2	bio_process	0.000574087
GO:0009156	ribonucleoside monophosphate biosynthetic process	2.31579e-06	-12.9758	45	16	0.0198511	806	8305	1.44501e+82	Gart,Atic,Adssl1,Atp5g1,Aldoa,Surf1,Ppat,Chchd10,Paics,Ak1,Atp5a1,Umps,Slc25a13,Impdh1,Gbas,Uck2	bio_process	0.000574366
GO:0009144	purine nucleoside triphosphate metabolic process	2.42169e-06	-12.931	101	26	0.0322581	806	8305	1.28581e+132	Cox5a,Fxn,Surf1,Nme6,Ndufc2,Chchd10,Dhtkd1,Ak1,Pfkm,Bpgm,Ndufb9,Slc25a13,Sdhc,Ndufa10,Atp1b1,Slc25a25,Pgam1,Ogdh,Atp5g1,Aldoa,Pgk1,Adpgk,Itpa,Atp5a1,Gbas,Uqcrc1	bio_process	0.000587852
GO:0009141	nucleoside triphosphate metabolic process	2.74129e-06	-12.8071	114	28	0.0347395	806	8305	1.28581e+142	Cox5a,Fxn,Surf1,Nme6,Ndufc2,Chchd10,Dhtkd1,Cad,Ak1,Pfkm,Bpgm,Ndufb9,Slc25a13,Sdhc,Ndufa10,Atp1b1,Slc25a25,Pgam1,Ogdh,Atp5g1,Aldoa,Pgk1,Suclg1,Adpgk,Itpa,Atp5a1,Gbas,Uqcrc1	bio_process	0.000651571
GO:1901293	nucleoside phosphate biosynthetic process	3.00854e-06	-12.7141	96	25	0.0310174	806	8305	1.08147e+130	Atic,Surf1,Mthfd1,Kars,Ppat,Nme6,Chchd10,Paics,Cad,Ak1,Coasy,Flad1,Slc25a13,Gars,Gart,Adssl1,Tk2,Aldoa,Atp5g1,Suclg1,Atp5a1,Umps,Impdh1,Gbas,Uck2	bio_process	0.000700498
GO:0044712	single-organism catabolic process	3.3419e-06	-12.609	428	71	0.0880893	806	8305	76025,56695,70294,209692,18642,625249,66218,68366,118451,76867,11931,212111,14719,235040,18293,19179,19182,269019,57320,72141,74244,11993,15587,56357,14533,67163,216188,19349,239554,11674,11758,55963,18655,226144,67443,100040608,231327,68977,320024,12041,16922,100163,11490,52538,14775,20597,72238,109778,269180,16434,77559,17117,217365,231871,19184,110749,66881,103711,214579,12183,74114,12040,7177…	Cant1,Pnkd,Rnf126,Dhtkd1,Pfkm,Gpx4,Ndufb9,Tmem129,Mrps2,Rhbdd1,Atp1b1,Inpp5a,Got2,Atg4d,Ogdh,Psmc1,Psmc3,Stk32a,Park7,Adpgk,Atg7,Aup1,Hyal2,Ivd,Bloc1s1,Ccdc47,Aldh1l2,Rab7,Foxred2,Aldoa,Prdx6,Slc1a4,Pgk1,Erlin1,Map1lc3b,Fancf,Ppat,Haghl,Nceh1,Bckdk,Phyh,Pafah2,Adam15,Acaa2,Gpx1,Smpd1,Tbc1d5,Blvra,Inpp4a,Itpa,Agl,Amacr,Nploc4,Daglb,Psmc5,Chaf1b,Pcyox1,Pnpo,Aldh5a1,Bpgm,Crot,Bckdhb,Plbd2,Mdh1,Oxct1…	bio_process	0.000762556
GO:0006575	cellular modified amino acid metabolic process	3.68143e-06	-12.5122	85	23	0.028536	806	8305	2.06562e+123	Sod2,Mat2a,Atic,Stat5a,Gsto1,Mthfd1,Serinc1,Cth,Pcyox1,Mthfd2,Gpx4,Aldh5a1,Aldh1l2,Aldh18a1,Gsr,Gpx1,Gdap1l1,Fpgs,Gart,Ahcyl2,Sephs2,Mthfd1l,Gstk1	bio_process	0.000823559
GO:0044283	small molecule biosynthetic process	4.2472e-06	-12.3692	183	38	0.0471464	806	8305	5.20641e+200	Coq5,Gsto1,Mthfd1,Atf4,Insig2,Pecr,Mthfd2,Adi1,Pycr1,Star,Fpgs,G6pc3,Got2,Mthfd1l,Park7,Nus1,Ptges2,Amacr,Coq4,Atic,Cth,Cept1,Cad,Sphk2,Pnpo,Aldh18a1,Shmt2,Gart,Asnsd1,Sephs2,Pgk1,Ebp,Mif,Phgdh,Acss2,Got1,Bcat2,Acsl3	bio_process	0.000931853
GO:0009060	aerobic respiration	8.76327e-06	-11.6449	39	14	0.0173697	806	8305	1.41941e+71	Fh1,Fxn,Suclg2,Ogdh,Idh2,Mtfr1,Sdhb,Dhtkd1,Suclg1,Sdhc,Uqcrc1,Mdh1,Sdha,Bloc1s1	bio_process	0.00188642
GO:1901135	carbohydrate derivative metabolic process	1.06636e-05	-11.4487	442	71	0.0880893	806	8305	76025,107569,103172,209692,11636,18642,66218,50799,11931,68401,57813,11565,18293,57377,110173,52014,103963,72141,11946,194388,15587,22273,12858,14297,19156,432486,227731,14583,74340,11674,11951,18655,117592,231327,14043,71743,225651,329504,16434,14755,22340,14467,68695,12916,108147,232087,20930,217119,56442,54369,68197,67054,69719,20454,214579,12183,66052,74114,29858,67273,26878,14450,23984,12764…	Cant1,Nt5c3,Chchd10,Dhtkd1,Ak1,Pfkm,Ndufb9,Slc25a13,Atp1b1,G6pc3,Tk2,Adssl1,Ogdh,Mogs,Manba,Nus1,Rpn1,Adpgk,Atp5a1,Tet3,Hyal2,Uqcrc1,Cox5a,Fxn,Psap,Gnptab,Slc25a25,Gfpt1,Ahcyl2,Aldoa,Atp5g1,Pgk1,B3galt6,Ppat,Ext2,Coasy,Mppe1,Lcmt2,Itpa,Pigq,Vegfb,Gbas,Hddc3,Crem,Atic,Mat2a,Surf1,Xylt2,Serinc1,Nme6,Ndufc2,Paics,Cad,St3gal5,Aldh5a1,Bpgm,Sdhc,Crot,Pmm1,Ndufa10,B3galt2,Gart,Pde10a,Cmas,Pgam1,Alg5,Ump…	bio_process	0.00225299
GO:0006730	one-carbon metabolic process	1.34163e-05	-11.219	14	8	0.00992556	806	8305	2.70685e+44	Mthfd1l,Mat2a,Shmt2,Mthfd2,Fpgs,Ahcyl2,Aldh1l2,Mthfd1	bio_process	0.00278303
GO:0022904	respiratory electron transport chain	1.70703e-05	-10.9782	36	13	0.016129	806	8305	1.28582e+65	Cox5a,Sod2,Immp2l,Ndufc2,Sdhb,Aldh5a1,Slc25a13,Ndufb9,Sdhc,Ndufa10,Slc25a12,Uqcrc1,Sdha	bio_process	0.00347777
GO:0006105	succinate metabolic process	1.93632e-05	-10.8521	8	6	0.00744417	806	8305	5.64512e+30	Suclg1,Stat5a,Aldh5a1,Suclg2,Sdha,Sdhb	bio_process	0.00380887
GO:0009396	folic acid-containing compound biosynthetic process	1.93632e-05	-10.8521	8	6	0.00744417	806	8305	2.70685e+32	Mthfd1l,Mthfd2,Gart,Fpgs,Atic,Mthfd1	bio_process	0.00380887
GO:0009127	purine nucleoside monophosphate biosynthetic process	2.32755e-05	-10.6681	42	14	0.0173697	806	8305	1.44501e+72	Gart,Atic,Adssl1,Atp5g1,Aldoa,Surf1,Ppat,Chchd10,Paics,Ak1,Atp5a1,Slc25a13,Impdh1,Gbas	bio_process	0.00442584
GO:0009168	purine ribonucleoside monophosphate biosynthetic process	2.32755e-05	-10.6681	42	14	0.0173697	806	8305	1.44501e+72	Gart,Atic,Adssl1,Atp5g1,Aldoa,Surf1,Ppat,Chchd10,Paics,Ak1,Atp5a1,Slc25a13,Impdh1,Gbas	bio_process	0.00442584
GO:0006518	peptide metabolic process	2.71875e-05	-10.5128	295	51	0.0632754	806	8305	64659,14873,13690,11651,85305,72650,50529,13685,105148,23874,625249,14852,14775,76563,228858,27979,56282,244141,118451,67871,26905,218629,16418,76263,56347,56055,94064,66163,20656,59054,67707,104458,55944,107869,70223,108067,214579,64658,14782,66973,353172,22321,15115,107045,69860,27207,107508,272396,27395,53356,68184	Mrps14,Gsto1,Eif4g2,Akt1,Kars,2810006K23Rik,Mrps7,Eif4ebp1,Iars,Farsb,Gpx4,Gspt1,Gpx1,Qrsl1,Gdap1l1,Eif3b,Mrpl12,Nars2,Mrps2,Mrrf,Eif2s3x,Dhx29,Eif6,Gstk1,Eif3c,Gtpbp2,Mrpl27,Mrpl4,Sod2,Mrps30,Mrpl24,Rars,Eif3d,Cth,Nars,Eif2b3,Aldh5a1,Mrps25,Gsr,Mrps18b,Gars,Vars,Hars,Lars,Eif1ad,Rps11,Eprs,Tarsl2,Mrpl15,Eif3g,Denr	bio_process	0.00508496
GO:0006101	citrate metabolic process	3.06516e-05	-10.3928	28	11	0.0136476	806	8305	2.08501e+56	Stat5a,Fh1,Suclg2,Ogdh,Idh2,Sdhb,Dhtkd1,Suclg1,Sdhc,Mdh1,Sdha	bio_process	0.00564038
GO:0090407	organophosphate biosynthetic process	3.88276e-05	-10.1564	208	39	0.0483871	806	8305	1.08157e+204	Mthfd1,Kars,Ppat,Pik3r1,Chchd10,Ak1,Mppe1,Coasy,Flad1,Slc25a13,Tk2,Adssl1,Pigq,Atp5a1,Pi4kb,Nfs1,Pdxk,Gbas,Atic,Abhd5,Surf1,Serinc1,Nme6,Paics,Cept1,Pnpo,Cad,Sphk2,Agpat5,Gars,Gart,Aldoa,Atp5g1,Alg5,Suclg1,Crls1,Umps,Impdh1,Uck2	bio_process	0.0070315
GO:0006760	folic acid-containing compound metabolic process	4.0446e-05	-10.1155	12	7	0.00868486	806	8305	2.70685e+38	Mthfd1l,Mthfd2,Gart,Fpgs,Atic,Aldh1l2,Mthfd1	bio_process	0.00721013
GO:0044699	single-organism process	4.42845e-05	-10.0249	5407	575	0.7134	806	8305	269999,227638,70294,14319,103172,69736,18642,69534,17135,78618,11652,66271,56722,103963,17164,18771,22143,22273,30934,12567,54473,68350,56458,67488,232670,230673,192176,27207,18655,208624,19058,117592,66586,16410,71994,192970,74205,227659,15526,105083,100040608,14873,102448,320024,16922,12041,18709,54375,227613,17872,18391,20597,52120,17191,26371,17117,22340,14467,64143,29812,19184,18631,54366,29…	Orai3,Qsox2,Rnf126,Fth1,Chchd10,Nup37,Pfkm,Avpi1,Mafk,Acap2,Akt2,Tmem126a,Litaf,Rpn1,Mapkapk2,Pknox1,Tuba1b,Uqcrc1,Tor1b,Cdk4,Tollip,Mul1,Foxo1,Calcoco1,Tspan33,Ipo13,Flna,Rps11,Pgk1,Alg3,Ppp3r1,B3galt6,Crls1,Itgav,Cnn3,Dhrs11,Acsl3,Slc2a6,Hspa9,Pelo,Fancf,Gsto1,Xylb,Nceh1,Phyh,Bckdk,Pik3r2,Azin1,Tubb4b,Ppp1r15a,Sigmar1,Smpd1,Hgsnat,Mbd2,Ciao1,Amacr,Vegfb,Gbas,Ralb,Ndrg3,Psmc5,Pex11a,Ctnnal1,Clic…	bio_process	0.00777295
GO:0022900	electron transport chain	4.55424e-05	-9.99687	39	13	0.016129	806	8305	1.28582e+65	Cox5a,Sod2,Immp2l,Ndufc2,Sdhb,Aldh5a1,Slc25a13,Ndufb9,Sdhc,Ndufa10,Slc25a12,Uqcrc1,Sdha	bio_process	0.00787262
GO:0051188	cofactor biosynthetic process	5.4879e-05	-9.81038	80	20	0.0248139	806	8305	2.32087e+107	Mat2a,Atic,Spr,Coq5,Fxn,Mthfd1,Tmem14c,Pnpo,Mthfd2,Coasy,Flad1,Fpgs,Gart,Slc25a39,Mthfd1l,Cpox,Pdxk,Nfs1,Coq4,Acss2	bio_process	0.00934499
GO:0009165	nucleotide biosynthetic process	5.88141e-05	-9.74113	93	22	0.0272953	806	8305	1.08147e+114	Atic,Surf1,Mthfd1,Kars,Nme6,Chchd10,Paics,Cad,Ak1,Coasy,Flad1,Slc25a13,Gars,Gart,Adssl1,Aldoa,Atp5g1,Atp5a1,Umps,Impdh1,Gbas,Uck2	bio_process	0.00975712
GO:0006099	tricarboxylic acid cycle	5.90097e-05	-9.73781	25	10	0.0124069	806	8305	1.41942e+51	Fh1,Suclg2,Ogdh,Idh2,Sdhb,Dhtkd1,Suclg1,Sdhc,Mdh1,Sdha	bio_process	0.00975712
GO:0072350	tricarboxylic acid metabolic process	6.50135e-05	-9.64092	30	11	0.0136476	806	8305	2.08501e+56	Stat5a,Fh1,Suclg2,Ogdh,Idh2,Sdhb,Dhtkd1,Suclg1,Sdhc,Mdh1,Sdha	bio_process	0.010447
GO:0009064	glutamine family amino acid metabolic process	6.50135e-05	-9.64092	30	11	0.0136476	806	8305	1.42871e+58	Fpgs,Gfpt1,Got2,Asnsd1,Ppat,Cad,Aldh5a1,Aldh18a1,Pycr1,Phgdh,Got1	bio_process	0.010447
GO:0006793	phosphorus metabolic process	6.8003e-05	-9.59596	979	130	0.16129	806	8305	226419,76025,107569,20416,67468,12709,103172,26889,26416,11636,18642,26414,57813,11565,18293,223775,14050,11652,269019,17164,22273,67800,14297,12567,54473,56632,68350,22367,70470,11674,11951,11758,18655,19058,66586,16410,60525,59047,102448,231327,320024,12041,18709,17283,17872,13000,20597,269180,14755,107650,14467,19275,18041,56442,67054,69719,66052,23984,66248,72349,80914,217410,11651,85305,2096…	Dyrk3,Cant1,Nt5c3,Shc1,Mmd,Ckb,Chchd10,Cln8,Mapk14,Ak1,Pfkm,Mapk10,Tk2,Adssl1,Ogdh,Pim3,Eya3,Akt2,Stk32a,Mapkapk2,Uqcrc1,Dgat2,Fxn,Cdk4,Tollip,Sphk2,Mul1,Vrk1,Rprd1b,Aldoa,Atp5g1,Prdx6,Pgk1,Ppp3r1,Crls1,Itgav,Acss2,Pnkp,Xylb,Ppat,Nceh1,Bckdk,Pik3r2,Men1,Ppp1r15a,Csnk2a2,Smpd1,Inpp4a,Pigq,Pi4kb,Gbas,Ptprn,Nfs1,Serinc1,Paics,Cad,Sdhc,Pde10a,Alg5,Dusp3,Uck2,Trib2,Akt1,Kars,Dhtkd1,Slc25a13,Ndufb9,Inp…	bio_process	0.0107756
GO:1901659	glycosyl compound biosynthetic process	7.04384e-05	-9.56077	69	18	0.0223325	806	8305	2.32087e+92	Mat2a,Surf1,Nme6,Chchd10,Ak1,Cad,Coasy,Slc25a13,Adssl1,Lcmt2,Aldoa,Atp5g1,Atp5a1,Umps,Impdh1,Gbas,Adal,Uck2	bio_process	0.0110086
GO:1903202	negative regulation of oxidative stress-induced cell death	7.32419e-05	-9.52174	21	9	0.0111663	806	8305	2.06561e+45	Sod2,Atf4,Trap1,Hsph1,Park7,Psap,Nol3,Gpx1,Pycr1	bio_process	0.0112921
GO:0006412	translation	7.77471e-05	-9.46205	237	42	0.0521092	806	8305	64659,13690,11651,85305,72650,50529,13685,105148,23874,14852,76563,27979,56282,244141,118451,67871,26905,218629,16418,56347,56055,94064,66163,59054,67707,104458,55944,70223,108067,64658,66973,353172,22321,15115,107045,69860,27207,107508,272396,27395,53356,68184	Mrps14,Eif4g2,Akt1,Kars,2810006K23Rik,Mrps7,Eif4ebp1,Iars,Farsb,Gspt1,Qrsl1,Eif3b,Mrpl12,Nars2,Mrps2,Mrrf,Eif2s3x,Dhx29,Eif6,Eif3c,Gtpbp2,Mrpl27,Mrpl4,Mrps30,Mrpl24,Rars,Eif3d,Nars,Eif2b3,Mrps25,Mrps18b,Gars,Vars,Hars,Lars,Eif1ad,Rps11,Eprs,Tarsl2,Mrpl15,Eif3g,Denr	bio_process	0.0118269
GO:0042559	pteridine-containing compound biosynthetic process	8.03015e-05	-9.42972	13	7	0.00868486	806	8305	2.70685e+37	Mthfd1l,Mthfd2,Gart,Fpgs,Atic,Spr,Mthfd1	bio_process	0.0120226
GO:0043039	tRNA aminoacylation	8.22284e-05	-9.40601	41	13	0.016129	806	8305	3.53172e+71	Gars,Vars,Rars,Hars,Kars,Lars,Nars,Iars,Farsb,Tarsl2,Eprs,Qrsl1,Nars2	bio_process	0.0120226
GO:0043038	amino acid activation	8.22284e-05	-9.40601	41	13	0.016129	806	8305	3.53172e+71	Gars,Vars,Rars,Hars,Kars,Lars,Nars,Iars,Farsb,Tarsl2,Eprs,Qrsl1,Nars2	bio_process	0.0120226
GO:0042558	pteridine-containing compound metabolic process	8.32485e-05	-9.39368	17	8	0.00992556	806	8305	2.70685e+43	Mthfd1l,Mthfd2,Gart,Fpgs,Atic,Spr,Aldh1l2,Mthfd1	bio_process	0.0120226
GO:0009260	ribonucleotide biosynthetic process	8.63843e-05	-9.35671	70	18	0.0223325	806	8305	1.44501e+91	Gart,Atic,Adssl1,Atp5g1,Aldoa,Surf1,Nme6,Chchd10,Paics,Cad,Ak1,Atp5a1,Umps,Coasy,Slc25a13,Impdh1,Gbas,Uck2	bio_process	0.0123195
GO:1903201	regulation of oxidative stress-induced cell death	9.20259e-05	-9.29344	31	11	0.0136476	806	8305	2.06561e+55	Sod2,Atf4,Trap1,Hsph1,Ubqln1,Park7,Psap,Nol3,Endog,Gpx1,Pycr1	bio_process	0.012962
GO:0032787	monocarboxylic acid metabolic process	9.54935e-05	-9.25645	194	36	0.044665	806	8305	7.26747e+186	Adipor1,Haghl,Pnkd,Phyh,Dhtkd1,Pecr,Mapk14,Pfkm,Acaa2,Them4,Star,Ogdh,Idh2,Adipor2,Mthfd1l,Park7,Adpgk,Ptges2,Amacr,Ivd,Daglb,Abhd5,Stat5a,Bpgm,Aldh5a1,Crot,Tnfrsf1a,Pgam1,Aldoa,Echs1,Pgk1,Echdc2,Mif,Phgdh,Acss2,Acsl3	bio_process	0.0132864
GO:0072522	purine-containing compound biosynthetic process	0.00010543	-9.15747	71	18	0.0223325	806	8305	2.32087e+93	Mat2a,Atic,Mthfd1,Surf1,Nme6,Chchd10,Paics,Ak1,Coasy,Slc25a13,Gart,Adssl1,Aldoa,Atp5g1,Atp5a1,Impdh1,Gbas,Adal	bio_process	0.0144921
GO:0009108	coenzyme biosynthetic process	0.000106974	-9.14293	59	16	0.0198511	806	8305	2.32087e+87	Mat2a,Gart,Fpgs,Atic,Spr,Coq5,Mthfd1,Mthfd1l,Pnpo,Mthfd2,Coasy,Flad1,Coq4,Pdxk,Nfs1,Acss2	bio_process	0.0145293
GO:1900408	negative regulation of cellular response to oxidative stress	0.00011335	-9.08503	22	9	0.0111663	806	8305	2.06561e+45	Sod2,Atf4,Trap1,Hsph1,Park7,Psap,Nol3,Gpx1,Pycr1	bio_process	0.0150373
GO:1902883	negative regulation of response to oxidative stress	0.00011335	-9.08503	22	9	0.0111663	806	8305	2.06561e+45	Sod2,Atf4,Trap1,Hsph1,Park7,Psap,Nol3,Gpx1,Pycr1	bio_process	0.0150373
GO:0046653	tetrahydrofolate metabolic process	0.000122316	-9.00891	10	6	0.00744417	806	8305	2.70685e+33	Mthfd1l,Mthfd2,Gart,Atic,Aldh1l2,Mthfd1	bio_process	0.0160402
GO:0006119	oxidative phosphorylation	0.000127174	-8.96995	27	10	0.0124069	806	8305	1.28581e+50	Cox5a,Fxn,Surf1,Ndufc2,Chchd10,Ndufb9,Gbas,Sdhc,Ndufa10,Uqcrc1	bio_process	0.016418
GO:0046390	ribose phosphate biosynthetic process	0.000128074	-8.9629	72	18	0.0223325	806	8305	1.08147e+91	Atic,Surf1,Nme6,Chchd10,Paics,Ak1,Cad,Coasy,Slc25a13,Gart,Adssl1,Aldoa,Atp5g1,Atp5a1,Umps,Impdh1,Gbas,Uck2	bio_process	0.016418
GO:0042455	ribonucleoside biosynthetic process	0.000132001	-8.9327	66	17	0.0210918	806	8305	2.32087e+86	Mat2a,Adssl1,Atp5g1,Aldoa,Surf1,Nme6,Chchd10,Cad,Atp5a1,Ak1,Umps,Coasy,Slc25a13,Impdh1,Gbas,Adal,Uck2	bio_process	0.0167333
GO:0008152	metabolic process	0.000146924	-8.8256	4524	488	0.605459	806	8305	226419,227638,69617,11911,20416,70294,14319,51786,97820,103172,217207,18642,22123,17135,11565,14719,70363,18293,19182,14050,110173,11652,18181,56722,103963,216150,66799,17164,13170,22273,69035,20656,66942,67800,55944,12567,54473,93757,68350,20933,71726,73916,70470,56458,67488,232670,11674,11951,68927,192176,11758,55963,27207,69833,18655,14784,106707,208624,19058,117592,68184,66586,16410,78610,161…	Dyrk3,Qsox2,Pitrm1,Atf4,Shc1,Rnf126,Fth1,Cpsf2,4833439L19Rik,Chchd10,Dhx8,Pfkm,Psmd3,Mafk,Adssl1,Got2,Fam135b,Ogdh,Psmc3,Eya3,Manba,Akt2,Nrf1,Litaf,Rpn1,Cdc34,Ube2w,Mapkapk2,Dbp,Uqcrc1,Zdhhc3,Sod2,Ddx18,Dgat2,Eif3d,Cdk4,Tollip,Immp2l,Mul1,Med22,Smug1,Ift57,Rprd1b,Foxo1,Calcoco1,Tspan33,Aldoa,Atp5g1,Ptcd2,Flna,Prdx6,Slc1a4,Rps11,Polr2f,Pgk1,Grb2,Rpusd1,Alg3,Ppp3r1,B3galt6,Denr,Crls1,Itgav,Uvrag,Ik…	bio_process	0.0184204
GO:0043043	peptide biosynthetic process	0.000183759	-8.60189	246	42	0.0521092	806	8305	64659,13690,11651,85305,72650,50529,13685,105148,23874,14852,76563,27979,56282,244141,118451,67871,26905,218629,16418,56347,56055,94064,66163,59054,67707,104458,55944,70223,108067,64658,66973,353172,22321,15115,107045,69860,27207,107508,272396,27395,53356,68184	Mrps14,Eif4g2,Akt1,Kars,2810006K23Rik,Mrps7,Eif4ebp1,Iars,Farsb,Gspt1,Qrsl1,Eif3b,Mrpl12,Nars2,Mrps2,Mrrf,Eif2s3x,Dhx29,Eif6,Eif3c,Gtpbp2,Mrpl27,Mrpl4,Mrps30,Mrpl24,Rars,Eif3d,Nars,Eif2b3,Mrps25,Mrps18b,Gars,Vars,Hars,Lars,Eif1ad,Rps11,Eprs,Tarsl2,Mrpl15,Eif3g,Denr	bio_process	0.0227881
GO:0009163	nucleoside biosynthetic process	0.00019588	-8.53801	68	17	0.0210918	806	8305	2.32087e+86	Mat2a,Adssl1,Atp5g1,Aldoa,Surf1,Nme6,Chchd10,Cad,Atp5a1,Ak1,Umps,Coasy,Slc25a13,Impdh1,Gbas,Adal,Uck2	bio_process	0.0240301
GO:0006418	tRNA aminoacylation for protein translation	0.000212211	-8.45793	39	12	0.0148883	806	8305	3.53172e+66	Gars,Vars,Rars,Hars,Kars,Lars,Nars,Iars,Farsb,Tarsl2,Eprs,Nars2	bio_process	0.0257566
GO:0006796	phosphate-containing compound metabolic process	0.000217622	-8.43275	959	125	0.155087	806	8305	226419,217410,76025,11651,107569,20416,85305,67468,12709,103172,209692,26889,26416,11636,18642,66218,50799,11931,212111,26414,68401,57813,11565,11432,18293,223775,236900,14050,70584,11652,269019,13400,72141,11946,17164,22273,12858,14297,12567,24000,54473,56632,68350,432486,52123,22367,12447,227731,74178,70470,14583,11674,11951,20768,11758,18655,56451,19058,66586,16410,59047,102448,108156,231327,3…	Dyrk3,Trib2,Cant1,Akt1,Nt5c3,Shc1,Kars,Mmd,Ckb,Chchd10,Dhtkd1,Cln8,Mapk14,Ak1,Pfkm,Ndufb9,Slc25a13,Atp1b1,Inpp5a,Mapk10,G6pc3,Tk2,Adssl1,Acp2,Ogdh,Pim3,Pdk3,Eya3,Pak4,Akt2,Stk32a,Dmpk,Adpgk,Atp5a1,Mapkapk2,Uqcrc1,Cox5a,Fxn,Cdk4,Ptpn21,Tollip,Sphk2,Mul1,Gnptab,Agpat5,Vrk1,Ccne1,Slc25a25,Stk40,Rprd1b,Gfpt1,Aldoa,Atp5g1,Sephs2,Prdx6,Pgk1,Suclg1,Ppp3r1,Crls1,Itgav,Pnkp,Xylb,Mthfd1,Ppat,Nceh1,Ppp1r15b…	bio_process	0.0261353
GO:0006164	purine nucleotide biosynthetic process	0.000362678	-7.92199	65	16	0.0198511	806	8305	1.44501e+82	Gart,Atic,Adssl1,Atp5g1,Aldoa,Surf1,Mthfd1,Nme6,Chchd10,Paics,Ak1,Atp5a1,Coasy,Impdh1,Slc25a13,Gbas	bio_process	0.043102
GO:0006790	sulfur compound metabolic process	0.000368313	-7.90658	140	27	0.0334988	806	8305	2.06562e+143	Sod2,Mat2a,Txnl1,Stat5a,Dgat2,Gsto1,Mthfd1,Cth,Xylt2,Suclg2,Ext2,Pcyox1,Gpx4,Aldh5a1,St3gal5,Acaa2,Adi1,Gsr,Gpx1,Gdap1l1,Ahcyl2,Ogdh,Txn2,Suclg1,Phgdh,Gstk1,Acss2	bio_process	0.0433204
GO:0046939	nucleotide phosphorylation	0.000415204	-7.78674	36	11	0.0136476	806	8305	5.90472e+55	Pnkp,Pgam1,Ogdh,Aldoa,Nme6,Pgk1,Dhtkd1,Adpgk,Pfkm,Ak1,Bpgm	bio_process	0.0483374
GO:0006165	nucleoside diphosphate phosphorylation	0.000466686	-7.66985	31	10	0.0124069	806	8305	1.86482e+50	Pgam1,Ogdh,Aldoa,Nme6,Pgk1,Dhtkd1,Adpgk,Pfkm,Ak1,Bpgm	bio_process	0.053782
GO:0006096	glycolytic process	0.000489604	-7.62191	21	8	0.00992556	806	8305	1.86482e+40	Pgam1,Ogdh,Aldoa,Dhtkd1,Adpgk,Pgk1,Pfkm,Bpgm	bio_process	0.0553059
GO:0006757	ATP generation from ADP	0.000489604	-7.62191	21	8	0.00992556	806	8305	1.86482e+40	Pgam1,Ogdh,Aldoa,Dhtkd1,Adpgk,Pgk1,Pfkm,Bpgm	bio_process	0.0553059
GO:0042398	cellular modified amino acid biosynthetic process	0.000498482	-7.60394	26	9	0.0111663	806	8305	2.70685e+48	Mthfd1l,Mat2a,Mthfd2,Gart,Fpgs,Atic,Aldh18a1,Mthfd1,Sephs2	bio_process	0.0557566
GO:1900407	regulation of cellular response to oxidative stress	0.000539836	-7.52425	37	11	0.0136476	806	8305	2.06561e+55	Sod2,Atf4,Trap1,Hsph1,Ubqln1,Park7,Psap,Nol3,Endog,Gpx1,Pycr1	bio_process	0.059796
GO:0007005	mitochondrion organization	0.000594031	-7.42858	308	48	0.0595533	806	8305	22631,100040608,11651,103172,26889,78688,69597,66218,52538,76563,56282,118451,75778,11931,72238,76614,57813,235040,26926,18181,269019,57320,74244,14533,66525,71960,20656,66706,14297,110749,20848,93757,67811,103711,68350,224904,74142,64658,68653,66973,17449,15115,68927,76826,55963,67472,27395,67443	Ywhaz,Fancf,Akt1,Chchd10,Cln8,Nol3,Afg3l2,Ndufb9,Acaa2,Qrsl1,Mrpl12,Mrps2,Them4,Atp1b1,Tbc1d5,Immt,Tk2,Atg4d,Aifm1,Nrf1,Stk32a,Park7,Atg7,Bloc1s1,Timm50,Myh14,Sod2,Ndufaf3,Fxn,Chaf1b,Stat3,Immp2l,Poldip2,Pnpo,Mul1,2410015M20Rik,Lonp1,Mrps25,Samm50,Mrps18b,Mdh1,Hars,Ptcd2,Nubpl,Slc1a4,Mtfr1,Mrpl15,Map1lc3b	bio_process	0.0651664
GO:0046031	ADP metabolic process	0.000684135	-7.28735	27	9	0.0111663	806	8305	1.86482e+45	Pgam1,Ogdh,Aldoa,Pgk1,Dhtkd1,Adpgk,Pfkm,Ak1,Bpgm	bio_process	0.0743362
GO:0044264	cellular polysaccharide metabolic process	0.000694205	-7.27274	38	11	0.0136476	806	8305	2.17167e+56	Nr1d1,Stk40,Akt1,Ext2,Manba,Akt2,Ppp1r2,Agl,Pfkm,Gys1,Gbe1	bio_process	0.0747188
GO:0009056	catabolic process	0.000742204	-7.20589	851	110	0.136476	806	8305	76025,11651,56695,70294,12846,22258,80751,68728,209692,26889,18642,625249,50868,66218,68366,22123,75608,118451,76867,74108,11931,212111,14719,235040,18293,19179,19182,110173,269019,17463,57320,72141,216150,66799,74244,11993,15587,56357,14533,67163,20439,21762,216188,74142,19349,72179,239554,11674,11758,55963,18655,226144,67443,78610,12380,217166,19172,106052,105083,67207,100040608,14873,231327,68…	Cant1,Akt1,Pnkd,Rnf126,Comt,Usp4,Rnf34,Trp53inp2,Dhtkd1,Cln8,Pfkm,Gpx4,Keap1,Ndufb9,Tmem129,Psmd3,Chmp4b,Mrps2,Rhbdd1,Parn,Atp1b1,Inpp5a,Got2,Atg4d,Ogdh,Psmc1,Psmc3,Manba,Stk32a,Psmd7,Park7,Adpgk,Cdc34,Ube2w,Atg7,Aup1,Hyal2,Ivd,Bloc1s1,Ccdc47,Siah2,Psmd2,Aldh1l2,Lonp1,Rab7,Fbxl2,Foxred2,Aldoa,Prdx6,Slc1a4,Pgk1,Erlin1,Map1lc3b,Uvrag,Cast,Nr1d1,Psmb4,Fbxo4,Pelo,Lsm1,Fancf,Gsto1,Ppat,Haghl,Nceh1,Paf…	bio_process	0.0788002
GO:0044763	single-organism cellular process	0.000757047	-7.18609	4754	504	0.62531	806	8305	226419,227638,12475,74192,15516,16419,11911,20416,70294,14319,103172,83485,69736,18642,69534,20980,76614,78618,11565,14719,64075,70363,18293,14084,19182,14050,11652,56722,102103,103963,216150,66799,407819,17164,264134,18771,22143,22273,20196,20656,67800,30934,12567,54473,26919,93757,68350,71726,19116,73916,56458,67488,232670,230673,11674,11951,68927,192176,11758,55963,27207,56772,18655,14784,1905…	Dyrk3,Qsox2,Cd14,Arpc5l,Hsp90ab1,Itgb5,Atf4,Shc1,Rnf126,Fth1,Chchd10,Ngrn,Nup37,Pfkm,Avpi1,Syt2,Immt,Acap2,Adssl1,Got2,Smoc1,Fam135b,Ogdh,Faf1,Psmc3,Eya3,Akt2,Litaf,Mtus1,Rpn1,Cdc34,Ube2w,BC031181,Mapkapk2,Ttc26,Pknox1,Tuba1b,Uqcrc1,S100a13,Sod2,Dgat2,Tor1b,Cdk4,Tollip,Zfp346,Immp2l,Mul1,Smug1,Prlr,Ift57,Foxo1,Calcoco1,Tspan33,Ipo13,Aldoa,Atp5g1,Ptcd2,Flna,Prdx6,Slc1a4,Rps11,Mllt11,Pgk1,Grb2,Ppp3…	bio_process	0.0788002
GO:1901032	negative regulation of response to reactive oxygen species	0.000768033	-7.17168	9	5	0.00620347	806	8305	5.73208e+25	Park7,Nol3,Psap,Hsph1,Pycr1	bio_process	0.0788002
GO:0009070	serine family amino acid biosynthetic process	0.000768033	-7.17168	9	5	0.00620347	806	8305	1.08037e+28	Shmt2,Mthfd1,Cth,Sephs2,Phgdh	bio_process	0.0788002
GO:1903206	negative regulation of hydrogen peroxide-induced cell death	0.000768033	-7.17168	9	5	0.00620347	806	8305	5.73208e+25	Park7,Nol3,Psap,Hsph1,Pycr1	bio_process	0.0788002
GO:1903205	regulation of hydrogen peroxide-induced cell death	0.000773566	-7.1645	13	6	0.00744417	806	8305	5.73208e+30	Park7,Nol3,Psap,Endog,Hsph1,Pycr1	bio_process	0.0788002
GO:1903748	negative regulation of establishment of protein localization to mitochondrion	0.000911014	-7.00095	3	3	0.00372208	806	8305	786886738415505	Nol3,Bag4,Hsph1	bio_process	0.0888355
GO:0036296	response to increased oxygen levels	0.000911014	-7.00095	3	3	0.00372208	806	8305	206565645874244	Sod2,Foxo1,Atg7	bio_process	0.0888355
GO:0055093	response to hyperoxia	0.000911014	-7.00095	3	3	0.00372208	806	8305	206565645874244	Sod2,Foxo1,Atg7	bio_process	0.0888355
GO:0006106	fumarate metabolic process	0.000911014	-7.00095	3	3	0.00372208	806	8305	147191419414718	Got2,Fh1,Got1	bio_process	0.0888355
GO:0009256	10-formyltetrahydrofolate metabolic process	0.000911014	-7.00095	3	3	0.00372208	806	8305	2.70685e+17	Mthfd1l,Aldh1l2,Mthfd1	bio_process	0.0888355
GO:0009152	purine ribonucleotide biosynthetic process	0.000954188	-6.95465	64	15	0.0186104	806	8305	1.44501e+76	Gart,Atic,Adssl1,Atp5g1,Aldoa,Surf1,Nme6,Chchd10,Paics,Ak1,Atp5a1,Coasy,Slc25a13,Impdh1,Gbas	bio_process	0.092257

## Sheet: Mouse.beta.unique.genes.KEGG
	Term	Enrichment	logP	Genes in Term	Target Genes in Term	Fraction of Targets in Term	Total Target Genes	Total Genes	Entrez Gene IDs	Gene Symbols	GO.Tree	fdr
mmu01100	Metabolic pathways	6.04458e-09	-18.9241	715	127	0.335979	378	3311	68375,20751,107569,12709,12846,67680,11636,18642,66218,67883,71911,212111,14287,11565,68401,57813,14719,18293,57377,72141,103963,11946,96979,15587,56357,22273,78330,12858,67800,20598,18263,107869,56632,52123,14583,74340,11674,11951,20768,11758,76238,69833,18655,208624,56451,117592,66586,13595,236539,60525,66054,74205,52064,108682,102448,231327,108156,14043,100163,17768,71743,319945,52538,104923,2…	Ndufa8,Spr,Nt5c3,Ckb,Comt,Sdhb,Ak1,Pfkm,Ndufb9,Uxs1,Bdh1,Inpp5a,Fpgs,Adssl1,G6pc3,Tk2,Got2,Ogdh,Mogs,Adpgk,Rpn1,Atp5a1,Ptges2,Hyal2,Ivd,Uqcrc1,Ndufv3,Cox5a,Dgat2,Smpd2,Odc1,Cth,Sphk2,Agpat5,Gfpt1,Ahcyl2,Aldoa,Atp5g1,Sephs2,Prdx6,Grhpr,Polr2f,Pgk1,Alg3,Suclg1,B3galt6,Crls1,Ebp,Phgdh,Acss2,Cndp2,Acsl3,Coq5,Gpt2,Xylb,Ppat,Mthfd1,Ext2,Pafah2,Mthfd2,Coasy,Flad1,Acaa2,Adi1,Pycr1,Aox1,Qrsl1,Smpd1,Hgsnat…	KEGG	1.77106e-06
mmu01130	Biosynthesis of antibiotics	1.97891e-07	-15.4355	148	39	0.103175	378	3311	2.31327e+202	Ppat,Pafah2,Sdhb,Ak1,Pfkm,Acaa2,Pycr1,Got2,Fh1,Ogdh,Idh2,Adpgk,Aldh1b1,Sdha,Atic,Odc1,Suclg2,Cth,Nme6,Pcyox1,Paics,Bpgm,Sdhc,Bckdhb,Mdh1,Gart,Sqle,Shmt2,Gfpt1,Aldh2,Pgam1,Aldoa,Echs1,Suclg1,Pgk1,Phgdh,Acss2,Got1,Bcat2	KEGG	2.8991e-05
mmu01230	Biosynthesis of amino acids	0.000100428	-9.20607	46	15	0.0396825	378	3311	1.08037e+81	Shmt2,Mat2a,Pgam1,Gpt2,Got2,Aldoa,Cth,Idh2,Pgk1,Pfkm,Aldh18a1,Pycr1,Phgdh,Got1,Bcat2	KEGG	0.00752137
mmu00670	One carbon pool by folate	0.000113783	-9.08122	12	7	0.0185185	378	3311	2.70685e+39	Mthfd1l,Gart,Shmt2,Mthfd2,Atic,Aldh1l2,Mthfd1	KEGG	0.00752137
mmu01200	Carbon metabolism	0.000128351	-8.96074	79	21	0.0555556	378	3311	1.08682e+108	Gpt2,Suclg2,Sdhb,Pfkm,Sdhc,Mdh1,Shmt2,Got2,Pgam1,Fh1,Ogdh,Aldoa,Idh2,Echs1,Adpgk,Suclg1,Pgk1,Phgdh,Acss2,Got1,Sdha	KEGG	0.00752137
mmu00970	Aminoacyl-tRNA biosynthesis	0.000520698	-7.56034	42	13	0.0343915	378	3311	3.53172e+71	Gars,Vars,Rars,Hars,Kars,Lars,Nars,Iars,Farsb,Eprs,Tarsl2,Qrsl1,Nars2	KEGG	0.0254274
mmu00330	Arginine and proline metabolism	0.000815832	-7.1113	24	9	0.0238095	378	3311	1.16691e+45	Aldh2,Got2,Odc1,Ckb,Aldh18a1,Pycr1,Aldh1b1,Cndp2,Got1	KEGG	0.0341484
ko00250	Alanine, aspartate and glutamate metabolism	0.000975026	-6.93305	20	8	0.021164	378	3311	1.45831e+42	Gfpt1,Adssl1,Gpt2,Got2,Ppat,Cad,Aldh5a1,Got1	KEGG	0.0357103
mmu00020	Citrate cycle (TCA cycle)	0.00284183	-5.86331	28	9	0.0238095	378	3311	1.41942e+45	Fh1,Suclg2,Ogdh,Idh2,Sdhb,Suclg1,Sdhc,Mdh1,Sdha	KEGG	0.0925175

## Sheet: Human.alpha.unique.genes.GO
	Term	Enrichment	logP	Genes in Term	Target Genes in Term	Fraction of Targets in Term	Total Target Genes	Total Genes	Entrez Gene IDs	Gene Symbols	GO.Tree	fdr
GO:0007155	cell adhesion	5.16202e-06	-12.1742	308	24	0.103004	233	8305	1.09711e+123	Actn1,Cdh1,Gcnt1,Cntn1,B2m,Adam9,Dsc2,Ctnnd2,Bcl3,Rab27a,Fkbp1b,Hspb1,F2rl1,Camsap3,Dpp4,Sirpa,Egfl7,Rap2b,Ssx2ip,Flot2,Cd164,Npnt,Prkce,Cd99l2	bio_process	0.0311394
GO:0022610	biological adhesion	5.45875e-06	-12.1183	309	24	0.103004	233	8305	1.09711e+123	Actn1,Cdh1,Gcnt1,Cntn1,B2m,Adam9,Dsc2,Ctnnd2,Bcl3,Rab27a,Fkbp1b,Hspb1,F2rl1,Camsap3,Dpp4,Sirpa,Egfl7,Rap2b,Ssx2ip,Flot2,Cd164,Npnt,Prkce,Cd99l2	bio_process	0.0311394
GO:0051270	regulation of cellular component movement	2.88737e-05	-10.4526	319	23	0.0987124	233	8305	7.37231e+121	Sh3bgrl3,Dach1,Actn1,Cdh1,Rabgef1,Ulk4,Adam9,Dsc2,Rab25,Rras,Hspb1,Dock5,Fbxw7,Nefh,F2rl1,Ano6,Egfl7,Rap2b,Ssx2ip,Insr,Stard13,Ppp2r3a,Prkce	bio_process	0.0834842
GO:0032879	regulation of localization	4.06042e-05	-10.1116	1101	53	0.227468	233	8305	109305,12257,209012,12010,13506,11891,53868,67397,68813,18301,15512,14063,18220,19261,353156,217517,74012,99167,243362,109731,22259,214597,235542,18212,18754,73723,13134,22350,109711,18767,26950,12550,56715,68039,12805,11502,13660,18618,22337,105675,14226,20130,15507,70357,15378,68566,50754,380684,105722,16337,59020,93692,11746	Orai1,Tspo,Ulk4,B2m,Dsc2,Rab27a,Rab25,Erp29,Dock5,Fxyd5,Hspa2,F2rl1,Nucb1,Sirpa,Egfl7,Stxbp6,Rap2b,Ssx2ip,Stard13,Maob,Nr1h3,Sidt2,Ppp2r3a,Ntrk2,Prkce,Sh3bgrl3,Dach1,Ezr,Actn1,Pkia,Vsnl1,Cdh1,Rabgef1,Nmb,Cntn1,Adam9,Ehd1,Pemt,Vdr,Ppif,Fkbp1b,Rras,Hspb1,Kcnip1,Hnf4a,Caly,Fbxw7,Nefh,Ano6,Insr,Pdzk1,Glrx,Anxa4	bio_process	0.0834842
GO:0050709	negative regulation of protein secretion	4.15769e-05	-10.088	47	8	0.0343348	233	8305	2.23501e+39	Ezr,F2rl1,Vsnl1,Rabgef1,Fkbp1b,Nr1h3,Erp29,Anxa4	bio_process	0.0834842
GO:1903531	negative regulation of secretion by cell	4.68576e-05	-9.9684	76	10	0.0429185	233	8305	2.23501e+50	Ezr,F2rl1,Vsnl1,Rabgef1,Nmb,Maob,Fkbp1b,Nr1h3,Erp29,Anxa4	bio_process	0.0834842
GO:0090002	establishment of protein localization to plasma membrane	5.12218e-05	-9.87935	62	9	0.0386266	233	8305	5.25882e+45	Tspan14,Ezr,Tspan33,Cdh1,Pdzk1,Rab34,S100a10,Flot2,Tspan15	bio_process	0.0834842
GO:0044699	single-organism process	5.92559e-05	-9.73365	5407	179	0.76824	233	8305	69539,225010,65963,269060,12257,13710,66442,94279,11891,68813,235180,18301,319974,14063,14687,69697,353156,72475,286942,109731,12868,214597,232440,13134,72413,68039,13660,18618,105675,14256,276770,65970,15507,70357,71096,56739,73836,50754,100561,73139,21887,56506,65972,105722,232670,55980,381677,20194,19376,14077,236539,26433,20442,109305,26378,19141,17133,12010,20322,18163,12091,103149,14528,117…	Trnp1,Lclat1,Tmem176b,Dagla,Tspo,Elf3,Spc25,Sfxn2,Rab27a,Dock5,Fez1,Fxyd5,Auts2,F2rl1,Gnaz,Camsap3,Egfl7,Ssbp3,Kif19a,Maob,Cox8a,Sidt2,H2afj,Dach1,Kcnmb2,Nmb,Ehd1,Pemt,Ppif,Flt3l,Eif5a,Lima1,Hspb1,Kcnip1,Sntg1,Rec8,Slc35b2,Fbxw7,Slc15a4,Cenpv,Tle3,Cib2,Ifi30,Ano6,Tspan33,Impa1,Vgf,S100a10,Rab34,Fabp3,Phgdh,Plod3,St3gal1,Orai1,Decr2,Lgmn,Maff,B2m,Sord,Ctnnd2,Glb1,Upb1,Gch1,Aox1,Kif12,Arid5a,Ptprn2…	bio_process	0.0845063
GO:0050710	negative regulation of cytokine secretion	6.80976e-05	-9.59457	9	4	0.0171674	233	8305	2.23501e+19	Ezr,F2rl1,Rabgef1,Anxa4	bio_process	0.0856574
GO:2000379	positive regulation of reactive oxygen species metabolic process	7.50788e-05	-9.49697	38	7	0.0300429	233	8305	2.7677e+36	Eif5a,F2rl1,Rab27a,Ticam1,Tspo,Clu,Insr	bio_process	0.0856574
GO:0006811	ion transport	9.85983e-05	-9.22446	416	26	0.111588	233	8305	1.09306e+135	Orai1,Kcnmb2,Tspo,Nmb,Camk2g,Vdr,Sfxn2,Lhfpl5,Fkbp1b,Kcnip1,Fxyd5,Slc35b2,Slc12a7,Slc15a4,Ano6,Plin2,Slc7a14,Tcn2,Slc9a7,Ramp2,Pdzk1,Cox8a,Cox10,Fabp3,Ntrk2,Prkce	bio_process	0.0956186
GO:0051048	negative regulation of secretion	0.000100572	-9.20464	83	10	0.0429185	233	8305	2.23501e+50	Ezr,F2rl1,Vsnl1,Rabgef1,Nmb,Maob,Fkbp1b,Nr1h3,Erp29,Anxa4	bio_process	0.0956186
