# Supplementary material for: Alpha TC1 and Beta-TC-6 genomic profiling uncovers both shared and distinct transcriptional regulatory features with their primary islet counterparts
Source: Sci Rep. 2017 Sep 20;7:11959. doi: 10.1038/s41598-017-12335-1 (PMC5607285; doi:10.1038/s41598-017-12335-1)
Supplement: Supplementary file 10 — Supplementary Table S9 [file 41598_2017_12335_MOESM10_ESM.xls]

## Sheet: Legend
Supplementary Table S9: Table containing average log2 counts per million (CPM) gene expression values for 8,442 human-mouse orthologous genes. Each column denotes expression data for the different mouse cell line (bTC6 or aTC1), primary mouse cell (beta or alpha), or primary human cell (beta or alpha) cell types.

## Sheet: Avg_log2_CPM
	bTC6_avg_Log2CPM	aTC1_avg_Log2CPM	Mouse_beta_avg_Log2CPM	Mouse_alpha_avg_Log2CPM	Human_beta_avg_Log2CPM	Human_alpha_avg_Log2CPM
INS	13.6357	0	16.9882	9.62903	15.6266	7.86613
PDX1	8.92475	0	7.48358	2.55956	7.66023	1.00338
PRKAR1A	10.418	0	10.2356	9.67167	8.63312	8.54175
WIPI1	7.69209	0	7.09733	4.70508	4.24924	4.19786
AVPR1B	0	7.41022	0.292314	7.39509	0	2.03742
IAPP	13.0649	0	15.2448	10.6066	10.9109	3.85212
GNA13	6.68335	0	6.63052	6.38102	6.99843	6.62769
REC8	6.51965	0	4.46962	3.91116	5.21417	5.89521
GLP1R	6.51073	0	7.75785	1.79813	6.85039	0.552537
KCNIP1	6.23198	0	6.87452	2.03974	0.0354098	5.38618
IGF2	10.4926	0	3.00306	1.03921	8.13782	1.83764
RASGRF1	5.91444	0	8.45181	2.46628	8.39979	7.19424
PPP1R1A	7.92442	0	7.30598	2.74173	7.71451	7.10617
SLC16A12	7.06402	0	6.9916	7.37151	5.56874	4.89052
KRT8	6.75093	0	7.18915	6.49117	6.5955	6.64899
PAPSS2	9.64487	0	9.79906	6.48497	8.79536	8.73975
CDHR1	8.85229	0	6.5757	4.69461	3.67946	1.45578
OAT	7.12668	0	1.11604	5.90801	5.6404	5.37022
FAM83G	6.46886	0	6.39947	4.83688	2.22442	3.36284
GRB10	0	9.88201	6.41553	7.77682	6.30081	4.43033
ATP2A3	9.1867	0	9.90238	8.0422	9.31705	7.09161
ABCC4	6.18119	0	6.40808	3.59642	1.87957	3.55524
NNAT	9.88331	0.119103	3.26127	1.78729	1.00186	1.89627
ADRA2A	6.94361	0	6.93687	1.2027	5.36731	0.595484
SEZ6L	8.30509	0	9.16253	6.85449	6.60949	7.2997
KIAA1644	6.40662	0	4.01149	5.09039	5.32198	3.4908
NPY	9.4766	1.02496	3.9637	0.245607	3.55676	2.78422
FRAS1	6.48526	0	5.08591	1.46806	4.88128	3.40393
KCNQ2	0.825678	7.89341	2.98787	5.8105	5.02171	0.699297
AMOTL1	0.0274207	6.62709	5.75394	7.20635	2.66186	4.90837
CX3CL1	0.960849	7.70321	2.18602	5.4509	1.67263	3.01749
TESC	2.1158	7.70819	1.17985	4.10254	2.43243	2.85884
BMP1	8.53864	3.26591	5.9089	3.65891	2.91907	3.37639
VWA5B2	7.35404	2.20502	6.52976	7.15992	6.03648	6.87089
MAOB	7.83268	2.89307	7.84971	7.46635	0.278698	4.96424
IFI30	7.37235	2.54972	6.21369	4.56032	4.12532	5.07769
WLS	7.95356	3.03881	8.57545	7.1113	7.27238	3.74434
BACE2	9.28631	3.58173	9.66505	5.17424	4.51612	4.64989
NECAB2	6.11164	0	3.96743	4.18457	2.58163	4.38835
ATP8B1	7.24298	1.08254	8.31875	7.28176	3.46874	1.8652
FAM84A	2.49818	7.21218	3.28135	5.44619	2.25709	4.77921
ACVR1C	5.87769	0	2.21838	3.6249	5.65174	5.12627
CA10	5.94892	0	5.55671	0	0.156619	3.15358
SST	7.14686	0	7.13469	9.87616	4.17443	3.56694
ABCA5	6.64416	0	6.86949	6.16383	7.702	6.7581
KCNH1	5.80434	0	6.15757	3.8395	5.03431	1.67255
KIF12	6.90085	2.10086	7.59443	7.46954	4.5105	6.11434
SH3PXD2A	5.96954	0	8.05835	3.40419	7.976	8.3625
MSN	3.16796	8.06191	2.47302	2.06446	4.76058	2.5941
TES	5.5957	0	6.25253	4.59178	4.84459	5.28804
RGS9	6.47241	0	5.61553	5.4769	6.14571	5.89936
PBX3	6.63686	1.37538	5.53998	3.19848	5.51538	5.90901
PAK1	5.63137	0	3.3064	1.65473	5.30607	5.28961
KBTBD11	0	5.59953	0.277361	3.84082	4.12286	3.59393
UNC13B	6.10549	0	5.99771	6.11564	7.49498	6.44626
RPL21	9.06759	2.92305	1.96234	2.4618	8.01532	8.11385
QPCT	5.88992	0	3.46832	3.23717	7.22144	7.61201
RCN1	5.83566	0.084285	4.22713	6.35336	7.05431	7.67317
GNG12	9.86901	2.66525	9.57195	6.42615	6.34385	6.55477
DLK1	8.03634	0	2.92636	3.49573	7.4181	0.557203
P2RY1	5.58629	0	4.58413	0.146735	4.87884	0.0226391
GCH1	6.4232	0.600499	9.11583	7.92889	6.10708	7.21935
AKAP12	6.8902	0.965029	0.682244	4.59992	5.20725	6.39813
SGK1	3.26134	9.50876	3.74009	1.60699	4.24628	1.94762
NEFH	5.54144	0	3.9354	1.09071	2.33049	3.85708
SLC40A1	6.97191	2.77732	6.16232	7.53074	4.7712	5.98858
G6PC2	10.4758	5.91934	11.0702	5.72111	10.8479	8.22161
PTGFRN	0	5.2962	2.31234	5.04321	4.7224	3.74364
GPR162	1.48125	6.44537	2.41211	2.07302	2.09002	0.825377
IRX2	3.94392	7.65663	1.27349	7.33556	0.402911	6.5081
FAM169A	0.28567	5.7061	4.80583	4.80145	5.47598	5.41601
FFAR1	5.42878	0	7.58279	5.16738	1.92711	1.30352
IGSF1	7.3805	0.558498	4.95464	1.55717	5.2791	1.23776
MAFB	0.25823	5.36971	4.15068	8.74963	7.79707	7.6605
NFIX	6.06061	1.20181	4.36982	0.568349	4.47415	1.54058
WDR31	8.93054	5.2455	2.73275	2.69517	2.78311	2.43207
RBM47	5.5464	0	6.2944	5.57878	6.40725	6.87185
SSBP4	5.48545	0	6.0761	6.10595	4.4429	4.66802
CNTN1	6.69736	1.92727	6.30609	2.70268	7.86533	8.72755
PEG10	1.49289	8.22924	1.02603	8.45629	9.14877	9.82151
NEURL1	6.13364	0.581718	4.16903	5.7474	6.53457	6.81423
VSTM2L	5.53377	0	6.4158	1.41429	0.0239243	3.42143
TM4SF4	7.3454	2.50917	8.2111	9.23706	3.61432	9.48965
LIMCH1	6.15913	1.2471	5.18441	0.710661	7.09402	7.09016
PTPRS	8.11781	4.31967	4.63827	3.82866	6.67838	6.12128
NHSL1	5.81625	0	3.18574	6.66032	4.69804	5.43985
SORL1	6.13941	0	7.69804	4.63076	9.82488	6.93075
ARHGAP29	2.56562	6.64433	2.84246	5.76949	4.31362	3.99974
DPY19L3	5.40132	0	3.92737	2.56614	5.14709	5.21671
MAPKAPK2	5.96432	9.76454	6.62092	5.67957	6.54832	6.3697
CACNA1A	5.78429	0.105902	6.09657	6.64177	7.79143	7.99506
VDR	5.02464	0	7.42956	7.11651	2.03332	4.43227
DUSP18	6.54592	1.1026	5.64623	4.79035	3.65529	3.41446
RGS7BP	5.57022	0.437512	3.83187	4.82657	2.12359	0.920314
SERPING1	0.736965	5.50607	6.7205	8.48864	2.32506	2.21399
DPP4	5.63332	0	6.87475	5.98115	2.11766	6.95859
SLC22A17	5.65511	0.61719	4.86228	5.49878	6.62199	7.35738
PRSS53	6.13769	1.64165	7.32444	0.273361	1.60064	1.55688
SLC36A1	6.97099	3.23166	6.26993	5.46907	4.4219	2.97849
RNASE4	7.90872	4.61525	9.41494	10.3734	1.26463	4.59977
IGFBP7	5.00941	0	5.76721	7.63803	5.04343	6.6226
BCAM	7.22127	3.82008	3.87843	4.69106	5.1329	6.34299
NPTX2	5.36362	0	6.61485	1.17405	8.96828	3.87564
FBP1	0.63315	5.50671	3.25919	7.02084	1.65863	2.20786
SH3BP4	4.39654	7.50788	4.62235	6.21922	3.32399	3.85956
LRRFIP1	4.97159	0	5.20907	1.98122	6.74492	8.08418
RTN4RL1	5.00925	0	5.22324	3.71691	4.21999	3.85746
CHST11	7.58254	4.10087	7.71385	4.70156	3.93985	3.40295
CTNNA1	7.09541	4.21284	7.89352	7.77562	7.88465	7.88628
ARX	0	4.77796	0.138006	6.64983	0.577197	6.60502
CACNA1B	4.94266	0	3.72998	4.54857	5.52467	5.02525
TTC9	5.67253	1.74078	5.16528	3.73026	2.2545	3.6489
MAFA	5.64253	0	7.3238	0.321915	7.19766	0.714733
PERP	4.70667	0	3.599	2.85304	7.52317	6.57119
CRIP1	5.21799	0	4.08142	4.04708	1.39007	1.78822
TSPAN6	4.65244	0	2.1651	0	1.36773	2.68719
STOX2	5.67159	1.70399	5.14518	5.76651	4.62554	3.8322
HEPACAM2	8.13277	4.69597	7.5521	6.80799	6.95937	6.80447
MLXIPL	8.71437	3.20968	6.84363	3.56311	8.71933	7.57412
ANG	6.15902	2.53976	5.86485	7.46516	0.551792	3.58135
BAIAP3	4.96313	0	5.90608	6.06886	7.47738	6.97231
PRKCA	6.59782	3.16282	7.32827	6.48946	6.82955	4.10824
CACNG4	4.96587	0	0.0508597	4.58388	3.13471	5.20375
PPARGC1A	3.80002	8.19317	1.85486	3.02415	2.46325	4.73892
FRY	6.16472	2.10676	5.74711	6.26763	7.28264	7.09797
MED12L	4.98147	0	5.08355	5.54995	4.36426	4.09696
BASP1	4.8488	0	1.0783	5.7817	0.349209	1.66963
VAMP8	5.3036	0.382153	6.40608	5.98041	4.17228	4.68502
SPINT2	5.19245	0	7.993	8.78976	8.26473	9.92028
HOPX	5.17475	0	4.91376	3.13969	4.34448	3.69224
OXR1	6.099	2.69897	5.76237	5.73252	3.66516	1.89015
FAM20A	4.48852	0	4.67472	5.39202	3.28831	3.8662
ATP9A	6.50894	2.32977	7.21438	6.95756	8.90664	9.35618
HSPA12A	7.42381	4.36233	5.60806	1.72297	4.15294	2.80993
PPP1R9A	4.34267	7.23353	5.37236	6.67036	7.08657	7.35329
RTN1	5.77115	0.0880985	4.24733	5.77248	6.59614	6.89575
CXCL16	4.65741	0	3.60646	1.93833	3.44913	3.94317
SLC12A7	5.44392	0	6.88278	4.18428	4.09903	5.42338
KCNK3	0	4.91926	0.94706	6.94651	6.47177	6.11074
GALNS	6.2899	2.88352	5.93662	6.24216	3.57763	3.68144
KL	5.37443	0	3.663	5.62465	3.45669	5.01116
LRRN1	5.4408	0.843947	7.60721	7.2914	2.69701	2.41483
DAP	7.73349	4.73145	8.63024	7.87051	7.15808	7.16382
USH2A	4.96605	0	5.0297	4.23924	2.58208	4.62792
ENTPD3	6.14978	0.175691	8.72936	5.29503	6.3943	2.09123
ST8SIA5	4.93689	0	6.07462	0.00555952	2.2871	0.642039
CAMK2B	6.79206	3.87654	8.36757	8.47118	6.21945	6.03827
DPP6	6.1252	2.31328	0.996402	3.71649	7.74108	7.089
RAP1GAP	6.19042	1.87346	5.91359	7.07913	7.1805	7.63784
DOCK10	4.41944	0	4.03144	3.1923	6.82724	2.44427
CAP2	0	4.49237	0.205871	3.30732	2.62734	1.64108
STARD4	6.1878	9.82491	5.36186	6.04173	3.7915	3.45759
PXDN	5.3817	0.480491	2.66979	3.70099	2.2862	3.59318
B3GALT5	5.67152	0.293476	6.10384	4.78599	4.11805	3.73349
PLEKHG6	5.8393	0	3.04337	2.81656	3.23938	3.37816
SLC8A1	4.67149	0	5.14259	4.58938	6.25158	4.17065
GPR158	5.393	0.605414	7.15255	1.83443	5.52748	4.55961
ARHGEF16	4.48609	0	6.6252	6.32487	3.16818	3.0761
PCSK1	7.71663	0	9.2885	2.76072	9.8355	5.23801
SLC7A8	6.92393	2.37624	7.78836	9.41899	9.24438	9.9465
FAM189A1	2.24099	5.59349	2.57143	2.96312	1.50699	3.65768
TGFB1	4.68669	0	1.46665	1.1887	3.29198	1.77979
KREMEN1	4.25303	7.61282	5.19063	5.51222	5.03362	3.30912
ARL4D	0.98448	5.50013	3.75631	3.7633	3.35523	2.69292
RNF150	4.50232	0	5.4773	1.75763	4.07615	5.80316
CAMSAP3	4.84465	0.0489146	4.46764	4.57241	3.97522	5.11048
APBA1	6.81133	4.2189	5.8183	5.25047	5.75406	3.87503
MAFF	5.14515	0.0193608	5.31493	4.45815	4.07589	5.11162
MYO1E	5.66823	2.53077	3.68122	4.77994	4.40732	3.02669
SLC38A6	13.5756	9.84187	2.77111	3.37316	2.67473	2.02488
RHPN2	5.32542	1.5972	7.1185	6.09887	2.68387	2.37808
RGS4	4.28528	7.31754	8.29318	9.53484	4.9019	7.18368
SDC4	2.25078	5.56913	6.34611	6.82915	4.43901	1.78113
CDH22	5.59993	1.74025	4.48262	1.70538	5.39969	1.47332
PRKCD	4.45521	0	4.32765	4.21942	4.59273	3.59897
RNF114	6.447	3.71467	6.19235	5.84017	6.72716	6.63471
INSM1	7.32879	4.47627	8.23305	7.13657	6.58808	5.18671
DAPL1	0	4.1808	2.74295	2.14987	1.16328	0
MYO10	4.47687	0	6.87591	5.65916	3.74357	8.54216
KIAA0513	7.65549	5.23189	7.28808	5.71328	5.33065	5.0907
RGS16	0.441831	4.87536	4.09687	3.31712	6.09034	1.05911
FHDC1	4.53182	0	6.21973	1.21661	3.90211	4.92072
MNX1	4.6831	0	4.58114	0	5.05653	3.21391
TOX	0.721159	5.3455	4.25682	4.93412	6.46751	6.80851
SORBS2	8.76652	4.67997	7.29635	6.02062	6.91421	6.52073
CDS1	4.34894	0	5.07124	4.26256	3.19678	4.80563
GRB7	4.59384	0	5.40701	5.61691	2.64941	3.06627
HNF4A	5.12609	0	5.23321	5.03424	4.6073	6.01488
NPNT	4.3182	0	4.76768	1.78333	2.37494	7.45178
PRKAR1B	7.3908	4.77533	7.35424	6.63304	3.28646	2.48798
PLK3	7.94343	4.17275	6.97464	1.75797	3.62092	2.78028
IGF1R	4.4846	0	7.98382	4.51669	9.22205	8.34914
DOCK9	6.66453	4.11931	6.009	5.852	6.236	5.62466
ACOT11	4.82497	0.246507	5.21024	1.5755	3.6577	3.23974
ERBB3	1.46296	5.50056	2.71481	3.7191	1.99252	3.90733
SLC2A3	3.90442	7.11821	0	5.86973	3.5001	3.29263
LMO7	7.31387	4.34307	7.06666	6.44562	6.77153	6.67066
SCG3	9.74198	7.17502	11.0432	9.79233	9.41966	8.76615
IRX1	3.62608	7.27632	0.138006	6.89559	0.0354098	3.39543
KANK1	4.53405	0	4.81391	5.23912	4.06087	5.98157
F11R	4.99727	0.752811	6.21385	6.59897	6.31891	6.54385
GPR146	2.87562	5.84775	3.25059	5.01537	1.9164	2.49568
OCIAD2	5.57772	1.75081	7.33625	6.58407	4.79868	4.46455
PIP4K2A	4.46003	0	4.56569	3.60633	3.07517	2.4512
ZBTB20	5.12546	8.25664	6.77498	8.50398	9.54482	8.36426
KRT7	6.53082	2.41883	9.22727	7.74093	2.04464	1.46084
ESRP1	4.48063	0	8.02948	6.69146	6.29661	5.63657
CORO2A	4.46617	0	1.49171	2.80373	3.29885	1.47614
TMEM130	5.75287	2.0633	5.96274	6.08081	3.82891	3.18442
BAIAP2	5.27914	1.22336	3.93455	0.638811	5.80395	4.78524
PPP2R3A	6.73656	4.31462	5.83712	6.1251	4.20005	5.22348
KLHL32	5.25155	1.70148	6.29002	4.07021	2.40366	2.11032
FGF14	4.34292	0	0	3.65833	4.41282	4.46514
EPCAM	4.43294	0	7.59928	7.91161	8.01709	8.03251
S100A6	4.83353	0	3.54456	0.129675	4.7416	5.77998
EZR	6.3005	3.81296	5.7125	5.0422	7.13752	8.72816
DUSP5	7.38111	4.11269	5.39797	4.40027	4.42207	5.37169
GSTO1	1.95412	5.68871	6.00345	3.0836	4.13711	4.0501
KDELR3	4.58175	0	3.25032	4.56824	3.2788	3.98537
STAMBPL1	0.559767	4.99392	2.92126	3.62362	3.00195	1.27397
GALNT13	3.94452	0	0	5.51218	3.39834	5.52023
DOCK5	5.51051	2.25625	6.14312	4.74328	1.0901	3.61542
ST6GALNAC5	5.61348	2.67188	2.95924	4.85826	3.56944	3.08065
TMCC3	4.37745	0	5.66003	4.04376	6.54691	5.25278
PTPRF	8.97192	5.18532	9.61605	8.84073	7.57747	7.23932
PKDCC	8.12809	5.30777	7.84236	6.77832	2.87354	1.52506
CTSO	5.46562	2.55889	6.78292	6.77009	3.62708	3.77246
SSTR3	6.47342	3.5372	7.36336	6.48291	5.17243	4.76966
RWDD3	1.74515	5.55529	2.2723	2.68953	2.15358	2.35002
FBXO27	3.86268	0	2.86741	0.33751	3.72374	3.07876
CSNK1E	5.54901	1.99655	4.33297	5.08224	6.01871	6.00306
PLEKHA7	4.88122	0.318607	2.80333	5.15169	4.32153	4.41853
PRRT3	3.36363	6.52686	3.47076	2.72136	4.3845	3.38574
PLSCR1	4.98826	1.5663	4.90073	4.4886	3.94896	3.52821
SLITRK1	5.49097	2.66209	0	2.66094	0.729372	4.4821
DLG5	6.40615	3.44976	5.96801	6.36142	7.11372	6.55349
CDH1	4.9081	0	8.9024	7.69542	8.1843	8.98231
RIPK4	3.91705	0	5.72737	5.51925	5.64305	6.23386
FAM167A	5.26316	1.62765	3.74118	4.15891	7.24677	7.9617
IRF6	4.70205	0	6.5853	6.90618	5.72365	6.94773
TCF4	6.04843	8.42663	5.0557	5.4333	5.46115	4.96757
PPARD	4.58935	6.95806	5.78023	6.14735	4.55632	4.83464
CD44	3.73244	0	5.24033	2.35391	6.25589	6.84552
ZFHX2	7.48657	5.05647	6.81962	6.97358	4.29281	4.46122
GRTP1	5.21435	2.1549	4.20933	4.19664	1.56539	2.80615
CYFIP2	9.91642	7.4806	9.28396	7.74713	7.21439	6.50144
GLB1L2	5.07111	0.68712	6.5785	5.97181	2.87557	3.87197
SEC16B	3.99543	0	5.9012	4.09017	3.18816	3.19054
CCDC8	4.07955	0	2.98188	4.94479	3.05016	1.92936
AVIL	4.69604	0	2.75936	0.31181	2.98605	1.57306
PDXK	4.76092	6.89763	5.86416	4.97976	7.2419	6.53566
TMEM150C	4.51017	0	5.69543	4.01518	4.542	0.990738
IFITM2	1.01391	5.96861	3.69092	5.10175	0.703731	1.16427
GCNT1	3.6409	0	2.4102	0	5.48447	6.17552
B4GALNT4	2.19759	5.28185	2.88522	3.86501	1.55475	2.14009
NRCAM	6.63445	2.06196	5.73089	5.75245	8.20605	7.90255
PTPRM	5.21023	1.59566	6.59779	3.60484	6.763	5.78648
CHRM3	3.9602	0	5.80356	1.78792	1.82888	2.54673
GADD45A	5.98364	8.30924	4.85204	4.09079	5.55595	6.25368
CRYL1	4.68727	0.200662	4.62137	2.55936	4.48527	4.7284
HDAC5	6.75678	4.59316	6.30136	6.62392	6.40114	5.91998
SLC2A13	3.55563	6.63134	4.01109	3.59594	7.27478	5.56484
MTUS1	4.80776	6.94209	6.05213	5.49084	5.19048	5.8284
HCN4	3.97908	0	4.24261	0.933333	5.25755	4.54769
MARVELD1	3.74661	0	5.16185	5.39003	3.68316	2.97622
STOM	3.78705	6.33155	5.36566	4.31049	4.31938	4.12445
CA8	3.59991	0	5.13983	6.75667	3.71879	4.02258
ZDBF2	6.1118	10.0658	5.69857	8.07664	7.01305	6.6927
SNCB	4.90045	7.23144	5.4016	4.77104	2.80642	0.54263
OPN3	4.5861	0.494298	1.93102	0.864554	0.956595	2.46076
CADPS	6.85338	4.88665	7.42605	7.17704	8.67443	8.16204
ASAH1	8.32489	6.22032	8.49489	7.14241	7.08237	6.89466
SLC4A7	7.59391	4.53649	7.97581	7.23806	6.6241	5.19483
CDC42BPG	6.40381	3.975	6.27704	6.37182	4.30004	3.92586
KIAA1522	6.03926	3.18867	6.27775	6.18324	4.77464	4.19755
DBN1	4.91539	0.995967	2.26204	4.36685	3.68011	4.21644
SNTG1	3.54687	0	4.06139	0.363856	2.11189	4.19479
SLC4A10	4.94403	0.664996	6.58677	3.31887	6.55651	5.66385
SLC41A1	3.78533	6.20036	5.25327	5.31365	5.59814	6.07966
PLXNB2	8.55212	5.30654	9.00219	8.5589	7.57559	6.9634
GRB14	4.56936	0.264652	4.3717	5.06735	3.68636	4.09397
SORD	7.00396	3.74933	3.95858	3.60858	4.00696	4.90053
DENND3	4.11361	0	4.46573	4.92676	4.14231	3.83585
ACER2	1.81311	0.00306141	1.89727	3.06051	3.3265	2.73386
SRGAP2	5.60657	7.62625	3.12136	5.76021	6.55369	6.18457
CLCN5	6.83019	4.82186	5.82486	6.37813	4.93989	6.32121
SLC9A3R1	6.31334	3.88456	4.57218	4.90944	6.28715	6.17088
LOXL2	7.80294	5.49019	4.23429	0.0716104	1.88377	2.34834
LHPP	4.39151	0.699054	0.0653256	2.24753	2.41033	3.33421
MYO1D	4.8766	0.814555	6.0959	6.35376	8.57067	7.8586
GC	3.95844	0	6.0067	9.14399	2.83316	10.3112
FKBP1B	4.44191	0.193541	6.44169	1.43833	2.59368	3.72103
LPIN3	3.80213	0	4.0456	3.31114	5.29074	3.74118
PARD3	5.31669	0	5.82453	3.99997	6.13677	4.98017
SEC61B	7.48579	5.11468	6.20041	5.83894	5.48316	5.21901
PLEKHA5	5.20833	7.26902	5.71839	6.12667	5.40405	4.73613
AXIN2	3.37788	0	2.99156	4.3163	3.94099	4.15588
IRS2	6.44726	8.64442	5.18787	5.68575	6.97402	6.58341
PARD3B	3.61257	0	4.41566	3.15707	5.12529	4.9668
PEX5L	5.81929	7.92162	5.72686	5.68827	4.82541	3.39479
AUTS2	6.41388	4.19057	4.83087	4.87528	2.93291	4.72472
NKX6-1	7.68342	5.55947	8.29104	4.77131	4.95667	1.77398
CAPN1	5.63307	2.924	5.84812	4.95749	5.51321	5.53872
SCGN	6.86861	4.8853	7.95183	8.20423	8.86131	8.0468
ARMCX6	4.78953	1.43674	3.21375	3.62815	4.76902	4.75282
MID1	5.96994	2.6357	1.22544	1.55838	4.50474	2.22144
SNED1	1.31669	5.10585	0.206419	4.70442	5.03197	6.53896
SQRDL	3.92822	0	6.03109	5.16967	2.57913	4.91145
OVOL2	3.28865	0	3.30447	0	1.84343	1.49889
SLC2A2	3.50228	0	8.25807	2.0902	4.18676	0.129342
CAMKK1	5.33566	2.74249	3.00285	2.46398	6.18552	4.61093
DNER	5.9205	8.51838	5.07473	3.94147	3.79542	4.41638
RIPPLY3	3.95277	0	4.10563	4.44611	0.219546	1.06891
GLCCI1	4.65753	8.68946	0.789369	3.30375	4.84819	2.50569
ESYT1	8.955	6.64258	7.37428	6.67228	7.68058	7.55138
TMEM123	3.42652	5.8751	6.04667	6.20287	6.67134	5.76221
SEC24D	6.84147	3.49473	7.66344	7.21057	8.64862	8.80221
ADCY9	5.69681	3.1625	6.17632	5.69962	5.65022	5.70779
RGAG4	5.62995	2.29431	6.84669	6.08501	6.12086	5.8181
DAD1	7.55076	5.30926	7.30959	6.93603	6.24983	5.88161
IGFBP4	6.47929	2.83554	0.128473	4.53508	3.05271	2.54459
TMEM51	5.63	3.22438	5.12952	5.08085	3.90832	4.86197
LRRC10B	4.93724	7.07548	7.68922	5.26809	4.02466	3.45435
IGSF11	3.69636	0	4.04514	0.575413	5.23468	0.531728
FEV	1.76562	6.61466	0.551128	5.10992	0.509863	5.77144
SLC7A4	4.4936	0.570165	5.20552	4.03263	1.80987	1.21881
KCNMB2	3.50969	0	5.98424	4.90455	5.29279	6.23832
KDM3A	5.86176	8.12693	5.997	6.52793	6.81127	5.89322
FMNL3	4.82848	1.58329	2.20558	3.8715	3.76669	3.14384
C11orf95	5.59196	3.3093	3.72048	4.51827	4.67281	3.8614
CPLX2	8.35441	5.56266	9.01138	9.35537	7.82049	8.04525
NR1D1	4.48621	6.82395	5.28503	4.45182	8.49768	8.24864
ARRDC3	5.15937	6.89496	5.36305	6.48692	6.92641	6.26694
PSMD6	7.2323	5.40531	6.83448	6.50378	5.33139	5.27754
CIB2	4.81887	1.42036	4.80157	2.90724	0.393492	1.83275
ELOVL6	5.30812	7.80629	5.48773	5.56085	4.19423	4.27518
DCX	7.5181	3.7183	4.65809	3.9335	5.27815	1.95983
HIGD1A	4.00725	7.32435	1.74379	6.89041	5.01376	6.58862
HSD17B11	4.26154	0	4.97519	4.43289	3.3263	2.7869
L1CAM	4.7243	1.34385	3.43715	2.01464	3.92139	3.68898
ARHGEF9	3.97026	6.2263	4.01394	6.18593	7.28274	6.56612
TMEM209	5.63326	7.62913	5.02057	4.70245	5.58309	4.79423
GCK	3.31914	0	6.80544	6.14619	5.52996	4.92707
NAP1L5	5.68979	7.69528	4.88996	6.91936	5.88413	5.45816
ARSG	3.13451	0	3.43676	2.79569	2.69145	3.35052
GNAI1	4.7847	1.42729	3.55339	7.09661	5.75585	6.9246
STX3	6.01581	3.52669	6.43501	6.26226	6.95312	6.95566
DNAJC3	7.96431	5.46817	8.4989	8.11534	7.38587	6.70017
GABARAP	8.78687	6.65557	8.72046	8.11169	7.37808	7.61914
RBP4	7.59695	10.3355	4.45682	8.77993	8.61894	1.47023
RANGRF	3.35715	0	0	0	3.50222	2.68734
EHHADH	3.17126	0	4.74465	3.65632	3.4275	4.32089
KCNC4	0	3.95848	0	3.55225	3.56358	5.14845
CACNB1	3.90577	0	3.49869	4.73772	2.86778	2.93554
NEIL2	4.63056	0	4.37916	3.94499	4.73497	4.42431
DIRAS2	3.0371	6.54412	5.86793	2.38408	3.9154	3.3715
STXBP2	6.78157	4.96658	6.43617	6.12747	4.24107	4.20896
DZIP1L	0	3.52309	4.06485	3.51293	3.72464	2.9756
PACRG	4.23258	0.537555	3.09665	2.87805	3.32841	3.02679
ZNF217	3.75166	6.23901	3.92179	5.74684	1.82749	4.85362
TMEM229B	5.25171	2.69115	6.3532	4.78425	3.43004	3.02888
LRP10	7.03715	5.10968	6.89448	6.31251	6.24633	6.37825
TUBB2B	3.85935	0	1.18324	1.04594	5.46727	0.621572
CYP4V2	3.32303	0	6.01074	5.58318	7.31304	6.74048
KLHDC10	7.15676	9.25176	7.26031	7.03382	6.69694	6.06307
PTPN6	3.42597	0	5.49585	4.76484	4.04509	3.66301
UGT8	3.54895	0	0	5.49327	3.7269	4.89584
JAG2	6.00432	0.313929	4.91802	3.08836	4.11602	3.35365
VASH1	6.57821	4.79138	3.23906	1.64649	5.16121	4.55521
PLXNB1	4.91587	0.371207	6.03336	6.30723	5.79115	6.28396
FAM135B	2.09217	5.66388	3.70445	2.65903	5.24704	6.0971
DUSP10	5.32688	7.54404	5.50831	6.20698	5.44341	4.99209
CTSB	9.36978	7.40626	10.2211	9.72529	7.2461	7.83329
FAM69B	3.39514	6.17365	3.34218	2.35636	4.79305	4.00394
GLIS3	5.12275	1.13936	6.24126	4.75352	8.19989	5.23846
PDK2	3.67922	6.18133	4.06415	4.2689	3.74146	3.81857
STXBP5L	3.20229	5.51498	3.0639	5.45141	6.60491	5.64219
MARVELD3	3.10027	0	5.13713	4.39769	3.09475	3.55454
MAST1	5.90289	3.60653	3.67789	3.93913	5.00999	3.75253
PHYHIP	4.64356	0.318607	5.17188	2.86036	3.19956	0.846422
ZNF146	5.24456	7.10558	5.47469	5.8331	5.80929	5.38639
SCN3B	4.13334	0.071813	0.840287	4.1737	6.60673	6.88696
SEMA4A	4.44806	0.874928	5.16639	5.97759	2.82423	3.03311
RAB11FIP4	3.3849	0	2.29438	3.72194	5.77111	4.85242
C14orf166	7.1342	5.40402	5.46117	5.14041	4.66281	4.30252
TEC	3.38526	0	3.32995	3.06101	4.39859	2.36599
TM9SF1	7.42513	5.7333	6.28802	5.78243	5.42748	5.26086
ZDHHC14	4.29437	6.36276	3.30421	4.57067	4.51364	5.68878
ZDHHC2	9.05498	6.43443	8.80292	6.3433	6.26649	5.46677
ARMCX3	7.5272	5.8715	3.59534	3.77058	6.53041	5.937
VPS53	6.39785	4.52221	6.20484	5.55206	7.05716	7.3725
EPHX1	4.84786	1.60849	5.11341	2.95866	5.59635	4.5719
C2orf49	4.56737	6.53069	4.71234	5.15032	4.86593	4.67416
REPIN1	5.08178	6.90333	4.91697	4.93384	6.88069	6.20091
TCN2	7.47226	5.51314	7.18114	5.75761	1.58115	4.04444
NAGA	7.4313	5.27286	7.83161	7.07314	4.69968	4.79379
F2RL1	2.77892	0	4.01685	2.26887	3.26872	4.71689
LIX1L	4.58197	6.69335	4.74741	5.65275	5.98503	5.99078
RCAN2	6.42789	3.64124	6.00236	5.30727	6.98951	6.732
JAKMIP1	3.85868	0	5.96286	1.22376	4.03125	2.80178
SDF2	6.44085	4.66269	5.87511	5.75837	5.38742	5.18262
MAGT1	7.25779	5.03714	7.66164	7.09975	6.24188	5.47336
TTC22	3.42657	0	4.92733	5.2074	3.00861	2.81525
FUT11	5.10618	2.63745	4.17614	4.07215	3.79628	3.48821
ECE1	9.38757	7.14097	9.14752	8.39106	7.41846	6.71437
CPNE4	2.69178	0	2.2162	0.346058	3.92221	4.59263
SLC35B1	7.32135	5.62989	7.18509	6.40993	5.44581	5.64396
LPIN2	6.00664	7.71995	4.87268	6.29936	6.305	6.44091
TOP2B	7.0495	5.02868	6.06105	7.62127	6.62829	6.50145
HDGFRP3	3.94719	0	5.14392	5.75218	5.78219	5.63569
RNASEK	8.01639	6.09372	0.0599767	0	7.04061	8.29667
FKBP2	7.67073	6.00241	6.09524	5.67557	6.55494	6.56677
SPC25	9.20239	7.34119	7.33161	6.22338	1.43725	3.55133
TFPI	0	3.16516	0	4.44926	2.02865	2.5447
CPD	8.06681	6.18449	7.71309	7.10928	8.56012	7.04025
ANXA2	2.50563	5.3208	2.63827	2.59815	7.18501	7.94814
NOP2	5.28687	7.4193	5.16722	5.06265	4.91437	5.47906
UCK2	5.69902	7.45015	7.33513	6.34195	4.49848	4.1123
RPA3	4.7471	6.62653	2.83826	3.42998	2.82982	2.51446
GRIA2	4.7362	6.76484	2.20973	7.72612	6.32866	5.74883
ANKS6	4.46427	1.37052	4.57645	4.40923	3.9121	3.81525
GALNT12	3.53628	0	4.71558	4.42335	3.1219	2.08101
GSN	4.02473	0	7.54957	6.28383	9.0122	4.55942
SPCS1	7.45513	5.80844	6.9114	6.51219	5.69475	5.81278
TXNRD3	1.81569	4.89197	2.80739	3.62207	3.44048	3.02857
CPE	11.599	9.04196	11.9791	12.0708	11.2287	10.91
PXK	6.63787	4.80558	6.36262	5.25496	5.47414	5.5119
HEXA	8.92272	7.01736	8.56363	7.74373	6.38567	6.90871
ALMS1	5.75719	7.52646	4.08986	5.04264	7.39935	6.74095
YIPF1	5.95658	4.05468	5.76564	5.0774	4.6558	3.92551
ZNF182	2.83447	0	2.9073	4.84932	3.90214	3.49209
ATP1B1	8.20913	10.2803	8.17033	6.92153	7.59876	7.78825
TMEM27	7.38438	4.29216	8.40344	10.5246	3.30363	2.31576
BOK	4.01142	0	1.92746	0.101519	2.58968	2.77263
RUFY1	5.91264	3.96384	5.59959	5.38888	5.55964	5.26314
SYDE2	4.04772	0	2.66832	3.86228	2.61956	4.84294
RNASEH2B	6.05808	3.77568	3.86851	3.15647	3.25885	2.74678
PSMB6	7.29047	5.53991	6.81171	6.53044	5.39603	5.87271
FLCN	6.91027	5.18892	7.00541	6.47804	6.31642	5.71293
CNTNAP1	5.50117	7.21364	2.42438	3.50876	4.11905	4.24909
RIN2	1.16231	4.51859	3.20887	3.24718	6.38486	6.34571
SPECC1	5.19046	2.5257	3.82488	4.89796	5.07976	3.1147
FUCA2	7.5558	5.51663	6.63903	6.22225	5.44828	5.53982
ZNF445	4.7436	6.52185	5.07845	6.16726	5.79305	5.37303
BCL2L2	6.78393	5.24757	7.02848	6.37682	6.26876	5.86259
UPP1	3.6984	5.81021	5.42009	7.05918	3.43228	2.99098
PHLDB2	3.62897	0	6.37107	6.33798	7.35683	7.28127
MARVELD2	3.2885	0	4.1426	4.3677	5.12022	4.81942
KCNJ6	3.35065	0	2.99551	4.58492	4.8107	5.47889
SERTAD4	4.15088	0.855561	3.11601	1.74291	2.17369	1.06527
CHN1	5.18391	2.00996	4.7263	4.07585	5.50888	4.7275
IKBKE	4.11833	0.130264	3.72165	4.23969	1.36156	2.06775
PCP4	3.8613	0	0.656894	0.0753431	4.6379	3.99161
DSC2	2.68666	0	4.44739	2.24449	3.06526	5.15028
SLC35D3	5.81663	0.534799	5.7249	4.24136	2.60518	0
AATK	6.33915	3.67788	5.18415	7.00194	3.78154	4.34263
FBXO17	3.08753	0	2.89527	2.84261	4.89208	4.2521
HADH	7.69471	5.56801	9.07092	4.21788	8.84383	2.71649
DGKH	4.33004	0.244922	3.72711	3.17344	5.56195	5.76191
TMEM164	6.71353	5.16815	6.35313	4.76529	6.15673	7.12011
SESN3	5.28674	7.23795	5.54107	6.13529	6.53476	7.33086
UBN2	5.98548	7.71615	6.27099	7.74768	7.7924	6.95119
AEBP2	5.89811	7.64997	5.8366	6.09028	5.37311	5.39686
NALCN	3.46977	0	5.28161	6.50875	5.95925	5.20416
PLA2G6	6.15987	4.32645	5.59596	6.10295	4.22645	4.43892
CACNA1C	6.48416	8.40461	6.93966	7.38605	7.91988	8.08345
YPEL2	5.20914	2.94419	5.84962	6.25525	6.82251	5.84431
FAM3C	5.69762	7.46535	5.25641	6.0844	6.05789	5.39514
IFT20	6.07077	4.34654	6.25139	5.67184	3.97067	3.70034
FLII	6.90843	5.37788	6.87318	6.64069	6.74707	6.2878
DSG2	4.91034	0.905104	5.8021	5.36249	6.45417	6.88404
WDR1	7.34158	5.68418	7.47067	6.40095	5.87283	5.91209
CREB3	6.70262	5.19429	7.1999	6.21327	4.86107	4.0275
CAPN7	6.51572	4.89248	6.36703	6.50868	6.5531	6.35234
SFMBT1	6.5379	4.97041	6.16279	5.58222	5.35294	5.13448
PI4K2B	4.97003	2.38442	4.76412	4.59701	3.50318	3.59995
ZNF35	2.55239	0	2.15123	3.20673	4.26578	3.81123
PTCD3	5.46654	7.18985	4.78984	5.26007	6.29114	5.8525
POLR1A	5.67864	7.52136	5.73255	5.79216	6.54284	5.28831
NIPAL2	2.64292	0	5.73004	5.39624	3.65004	2.87956
RAB17	3.39591	0	1.42892	0	4.2574	4.86446
TRAF5	3.6932	0	2.16619	1.47337	3.93431	3.06684
TMEM55B	7.26368	5.40735	6.40106	5.96431	5.26123	5.05609
HDAC4	4.18424	6.32837	5.2533	5.19376	5.46345	5.94663
HIBADH	5.31159	6.90801	6.12664	5.98814	4.75156	4.32275
ELMO1	5.36436	2.52941	5.36213	1.59932	7.4007	4.58043
SNCA	3.13257	0	0.922747	0	3.54451	3.61245
NFIA	2.33193	5.04789	2.39479	3.69832	5.29856	5.25757
WFS1	5.98373	3.89561	7.9127	5.10482	7.98562	7.89204
SEC11C	6.75091	5.26923	7.19062	6.10371	6.88551	5.75854
NT5DC2	8.12273	6.4557	4.49239	4.8033	3.85248	4.26412
LRP5	3.63505	0	5.4059	1.22207	4.70647	4.06657
MAT1A	2.43823	0	6.30336	7.39587	1.64241	3.20661
TOR3A	6.0218	4.02459	7.15605	4.96038	4.22315	4.15827
GSPT2	3.85793	5.87682	4.27992	5.65876	3.37774	2.54551
TMOD1	5.42712	3.06172	3.85192	2.62498	8.99029	8.90032
PPP2R5A	6.01055	7.64302	6.48386	6.45169	5.49503	4.7364
BLMH	6.22655	4.58458	5.7422	5.27796	4.56304	4.33087
DERL2	6.68642	5.23684	6.87931	6.16121	4.04711	3.69841
TOX3	6.09677	7.8169	5.45506	6.33572	5.16389	6.13749
CCDC93	5.63557	7.40062	5.132	5.08944	6.54062	5.9875
MMP15	3.90979	0.230866	2.51106	1.63446	4.61409	5.02177
FRMD5	5.54907	3.66509	4.61344	1.63599	2.59339	3.71098
EMG1	5.43961	7.10782	5.88057	5.83366	3.14043	3.15619
USO1	8.02008	6.27531	8.51619	7.98997	7.07658	6.60126
DNM3	4.76771	0.367748	4.62819	5.6313	5.41685	2.92607
ACTN1	7.1429	5.58756	6.71596	6.05229	5.9141	6.71397
VAMP1	3.24585	5.46453	4.26348	4.81081	4.48717	4.31463
PRDX6	5.33645	6.86939	7.18105	5.99407	5.63274	5.63922
DOCK11	5.57668	7.30233	5.09543	7.21826	3.16271	0.949809
ACLY	10.8833	8.98	11.951	10.3291	8.80061	8.46245
CAMTA1	6.034	4.27949	3.6126	4.39581	5.40894	5.26161
COBLL1	6.26393	4.20632	6.83815	6.271	7.42986	6.87359
ZNF281	4.02983	5.99304	3.63348	4.8284	4.8478	4.73921
RPH3AL	7.3965	5.51907	7.48034	7.34094	6.59735	6.11523
GPS2	6.41485	4.75399	5.1464	4.88218	5.61747	5.48624
DNMT3A	8.13121	6.42515	7.16174	7.75354	5.79773	5.60951
SPINT1	3.07555	0	7.65796	6.83044	5.75948	6.09258
SERPINB6	6.26798	4.67829	6.70976	5.46064	5.77685	5.5951
PMEPA1	4.062	0.10385	3.74279	1.64951	2.95293	1.86145
TBC1D8	5.76639	3.27048	5.81644	5.04576	6.53383	5.60872
CD82	5.47088	2.14242	7.38892	6.51295	3.65187	4.45877
DENND4C	8.59754	6.87653	7.52676	6.98898	7.04423	6.73841
SLC25A13	2.54226	5.05133	3.36313	2.70304	4.49832	4.78804
ATOX1	5.68823	3.88729	5.75542	4.86709	3.75654	4.51227
MYLIP	3.35546	5.27896	3.54838	4.01718	4.66061	4.70748
FFAR3	2.68466	0	3.33118	1.28215	1.4099	1.94041
FRK	3.02144	0	5.11197	5.36446	4.0602	3.45463
PDIA5	5.92986	3.79862	5.37353	5.43551	3.24691	3.407
PIP5K1A	5.31218	6.85596	5.92095	5.92845	6.24373	6.71127
ALDH3A2	6.29718	4.6063	7.03563	5.81768	5.37427	4.8506
RASD1	2.99415	0	5.21227	4.7579	7.76384	6.77446
CELSR3	6.72255	8.51243	6.78342	8.01056	7.44381	7.59937
MAP2K6	2.56502	0	1.21876	0	3.04317	1.48353
RIIAD1	3.02545	0	1.46413	2.20987	0.923724	1.53241
FLNB	7.70442	6.04432	8.96915	7.67208	8.34736	8.92262
SLC9A3R2	3.26777	0	2.8131	2.05248	2.46652	2.66114
COPG2	6.16472	7.87573	6.42059	5.98998	3.18466	2.85516
BSN	5.28005	6.92888	5.6149	5.84264	7.5887	7.59897
MDP1	5.56586	3.65042	5.2792	4.43404	2.63947	2.87829
ZNF398	3.3945	5.47904	5.61174	6.24784	5.75564	5.63815
DCAF11	7.16318	5.72735	6.99073	6.84451	5.32468	5.52231
ERP29	7.40676	5.91029	6.60198	5.50092	6.95467	7.88769
PAWR	4.43207	1.73912	4.77366	5.6079	3.85588	3.73737
S100A10	5.75896	2.98517	5.03288	2.72136	2.14533	4.47319
BIK	2.41933	0	0.567003	2.46735	0.268566	1.32443
RSPH9	4.35965	1.26532	3.57101	3.3261	1.81958	1.14302
ISYNA1	5.81777	3.13699	4.42787	5.53472	5.34902	5.29205
C2CD2L	6.489	4.98433	6.55094	5.57153	4.90113	4.42432
CAPRIN2	3.08865	5.25636	2.40207	2.85411	6.33133	5.36037
PLK2	4.90021	7.01136	3.35458	4.28209	5.49192	5.77692
SYTL5	3.61569	6.10083	4.54704	6.80358	0.0354098	3.26979
TPT1	10.7638	8.96184	7.06596	6.99927	9.34278	9.17821
RBMS1	2.80857	0	3.63176	4.47989	3.09264	1.14642
AGAP1	7.34746	9.07263	7.78873	6.81719	6.12058	6.68323
DHRS1	5.89694	4.12939	4.80123	4.17599	2.83452	3.48624
BRSK2	4.81909	2.35608	5.09264	3.79787	4.34836	4.25239
BEX1	9.15327	7.47403	8.13636	6.99446	7.32566	7.57614
DUSP14	3.48663	0	4.10585	0	2.72435	2.21061
PHC3	5.06992	6.58274	5.71987	6.69968	7.96696	7.93034
HHATL	0	2.27624	0	4.98859	4.04812	0.329616
NXN	5.06585	3.12661	3.93287	3.217	3.70487	3.64079
UCHL1	7.70866	5.82004	4.5098	5.44298	9.22029	6.82979
CHGB	11.1264	8.18081	11.563	10.103	11.3035	12.9346
SEC24C	8.2192	6.72228	7.77352	7.51401	7.18021	6.92559
ENTPD7	5.25908	3.41114	5.45796	4.94353	5.61366	4.35907
TSPYL5	2.22243	0	2.77611	3.00171	6.63463	5.97244
PDE1B	2.82706	0	0.870328	2.06414	2.46407	2.73881
WDR26	6.87575	8.55034	6.71817	7.51919	7.3726	7.21098
MED21	3.79491	5.78528	3.93954	4.39406	5.50248	5.31644
OSTC	7.61001	5.89017	7.82878	7.42992	5.16856	3.8283
CACNB2	4.82522	2.59851	4.95893	5.64044	5.28936	6.27973
GBA	7.20344	5.6585	6.44878	6.18383	6.77535	6.04296
CNNM2	5.98898	4.32477	5.30417	5.02184	5.92223	5.51294
CCDC115	4.61819	6.35374	4.96641	4.82873	3.99341	3.94637
DENND5B	5.06633	6.58048	3.98726	5.1624	6.63502	5.90919
DAAM1	7.03823	5.54931	7.50255	6.89072	6.66886	6.11002
SLC4A3	5.66246	7.21345	5.30442	5.89025	3.88496	3.39993
AMPH	5.45243	7.2311	5.36807	5.30373	4.66187	3.55466
GCAT	6.54298	4.91174	6.42776	4.724	2.384	2.26982
FOXP4	6.49353	4.8275	6.13179	6.59545	7.34322	7.31676
TMTC4	5.44011	3.40255	4.38947	4.52615	2.63202	3.18209
FNDC3A	7.71126	5.98222	8.69217	8.79854	8.25764	8.25473
TTLL4	5.44758	6.89172	4.62488	5.30869	5.08131	4.70895
ELOVL5	6.94844	5.56586	7.4897	5.4005	6.34286	6.86379
AP1S2	7.43144	6.02266	6.99077	7.9031	2.40909	3.2855
AIG1	6.55165	5.18839	5.71463	4.92418	6.33787	5.96189
AMBP	3.96209	0	3.82362	4.39691	0.950783	2.73469
WDR81	6.55864	4.72316	5.68434	5.59897	4.08908	3.5259
EXTL3	6.16612	4.52475	5.84926	5.67151	5.50033	5.54739
GIPR	4.20399	0.188855	5.91136	5.68944	4.9168	4.17946
NDFIP2	6.39595	4.93842	6.54483	5.83689	5.3403	4.73861
CSF1	4.00489	0.495651	4.95326	3.89738	2.52693	3.19689
TMED3	7.27414	5.27373	8.1923	8.87108	6.00874	6.57219
CDKN2C	9.22218	7.51289	3.07546	3.15696	2.1633	1.26849
TMEM86A	5.32232	3.50197	3.79041	4.32436	3.94343	3.92092
MAGEH1	6.53839	5.20334	6.72106	7.4405	4.96539	4.66089
ZKSCAN3	5.57738	7.04941	5.31737	6.38283	3.09123	2.20847
C1orf21	4.24441	6.05632	1.89977	4.24664	0.918367	5.66526
UAP1L1	7.68317	5.63207	7.43441	6.03137	5.79331	4.81733
CTSA	8.95969	7.37343	7.51424	7.0967	7.33253	7.67485
GPRIN3	1.07579	4.57249	3.18433	3.69037	6.27469	5.71488
TAPBP	7.20687	5.34389	8.36348	7.58321	7.13636	7.80465
PSD3	5.16521	2.0098	5.53058	6.47665	7.33258	6.06143
TEAD1	5.77242	7.66028	5.89564	6.85691	7.8847	7.83258
BAHCC1	3.83173	6.07923	4.28023	5.30127	4.65291	4.14143
TMEM151A	5.33718	3.43314	3.0079	3.40751	3.93405	3.76255
LRP1	4.77505	6.75719	4.27232	7.01259	6.1081	5.80886
TXNIP	5.32747	7.81267	6.20599	7.27114	4.64764	5.59193
WBP4	6.19836	4.6942	5.30298	5.49942	4.62378	4.00607
METTL21A	3.54972	5.4124	4.27346	4.19135	2.99265	2.94988
CLSTN2	4.63201	1.79765	2.28145	5.25571	3.29617	4.97495
RRP1B	4.80548	6.45317	4.81545	4.76058	4.69144	4.24081
UBA5	5.61941	4.00109	6.34019	6.13627	5.24814	4.31489
PEPD	6.08161	4.45017	5.89928	5.62029	5.45825	4.91142
ZBTB26	3.51218	5.52364	3.42599	4.31083	3.11839	2.17984
TM9SF2	7.90155	6.21527	8.31656	7.79215	7.55463	7.09781
SMPDL3A	4.22164	1.33016	4.79503	4.38074	4.14787	3.56596
COL9A2	2.25576	0	1.76074	3.49803	0.683802	4.01341
RETSAT	2.76624	4.97845	4.0869	2.83424	4.28331	3.57343
GPR180	5.82886	4.15351	5.4276	5.13772	5.23578	5.18165
GRIK2	1.78371	4.31761	0	3.37346	4.62264	5.51472
POU6F1	3.74327	5.56999	4.60708	3.86481	4.18994	3.5313
TULP3	5.37594	6.91345	5.03484	5.03243	5.30222	5.15541
RGS11	4.30257	0.559455	5.62345	5.02226	6.02064	5.54742
LXN	2.84451	0	3.25457	3.11853	2.50129	1.79846
COPB2	7.89132	6.45092	9.02607	8.49299	6.84601	6.66223
RAD54L2	4.52945	6.22449	5.59128	5.53151	5.59389	5.56284
ITGAV	6.43213	7.93786	7.80422	6.69521	7.06211	6.93866
GUSB	7.074	5.64335	7.04994	5.87063	5.24854	6.04716
TMCC1	4.06454	5.82482	4.07644	4.81099	6.24849	5.6595
TMEM181	6.05343	4.43506	3.88964	3.94273	6.89245	6.15191
SASH1	4.11716	1.25372	2.91651	5.12191	3.25544	4.70621
PAPPA2	10.5401	5.86952	6.33418	10.5614	3.09338	8.66037
MAN2B1	7.85852	5.92342	6.41007	5.7747	4.46343	4.96863
LMO4	3.36194	5.28393	2.58715	2.57298	1.04874	3.13072
PASK	4.85748	6.64319	2.29361	2.72733	4.05634	3.65629
NRXN1	4.72948	2.16305	5.4296	4.62575	7.13234	7.14437
CASP8	3.34432	0	3.83823	3.66913	1.48803	1.77205
TBCEL	5.34905	6.77264	4.635	5.80786	4.4544	3.99138
SQSTM1	9.68402	8.04527	10.8084	8.7059	9.59726	8.77802
AMZ1	3.80939	0.637362	1.86862	0	4.18263	4.32404
NFKB2	5.70429	3.85067	4.9705	3.93951	3.48064	3.9352
SSR4	8.52106	6.58908	7.92142	7.77882	8.04507	8.97863
RPL15	7.11129	5.60075	5.23089	5.45427	8.84984	8.82248
APLP2	7.21998	8.81531	6.4678	7.14884	9.02812	8.27908
NEGR1	5.61601	3.67641	4.9782	5.4477	4.85618	3.91399
VCPIP1	5.41225	7.02355	5.7643	6.07088	5.7544	5.7538
ELF4	4.15319	0.21436	3.72058	4.90164	3.54689	5.64488
TMCO3	7.05259	5.61196	6.43648	5.6823	6.53203	6.62052
SSR2	8.35275	6.81744	7.92971	7.95795	6.92888	7.2099
PCBP4	4.23939	5.95247	4.52883	5.13804	3.59238	3.74759
CTNS	6.18263	4.22046	5.6461	4.51019	4.17941	3.43643
MED11	4.71522	2.637	4.23598	3.99561	2.56369	2.74093
DZIP1	6.43901	4.72721	2.55339	3.76882	5.81768	5.35479
KLF12	4.50071	0.973094	1.77592	3.41148	5.74698	5.9757
TSPAN14	4.52422	2.30676	3.98718	4.18957	3.7815	5.61585
NUP93	7.81997	6.49802	6.91768	4.80835	4.76568	4.43691
MAN2B2	7.42523	5.87892	7.5677	6.84008	5.69226	5.92732
ALCAM	4.18625	6.19038	6.37319	8.14107	8.47344	7.31272
GLT8D1	5.93766	4.40457	5.52322	5.69683	4.99933	4.57598
FGGY	2.94062	0	3.39841	3.3607	3.61961	3.41603
ERC2	4.75512	2.53254	3.70666	2.30911	3.16624	3.92814
MEST	0.0443478	3.43556	1.23153	2.75483	5.30692	4.85514
BTD	4.80324	2.8459	3.53216	3.71141	4.93958	5.2284
EPM2AIP1	5.586	7.20299	6.9819	7.57057	7.22353	6.66108
SRR	5.07739	2.9739	4.01173	3.80672	3.76905	3.49641
RRS1	4.09231	5.95175	4.26573	4.16023	2.33785	1.21945
UBQLN2	8.59329	7.13456	7.32866	8.12098	7.31528	7.17777
ATIC	5.6284	7.36228	6.40798	5.84647	5.40312	5.3503
PDZK1	2.8361	0	0	0	3.1127	4.71801
PTP4A1	6.77092	8.42883	3.9901	3.57491	7.26218	8.5484
KIF19	4.82084	1.45823	4.83464	4.12086	0.355203	4.15149
ZNF397	4.96867	6.74339	5.14763	6.02926	3.39907	2.67597
MCF2L	7.7557	6.39014	7.59201	7.59854	6.4633	6.33534
XK	4.06288	0.969762	4.98124	3.56375	2.39496	2.66538
EXOC5	6.03777	4.54824	6.00762	5.90827	6.32436	5.771
SFI1	5.73713	7.54491	4.25865	4.51137	4.45162	3.80938
ZNF250	1.98269	0	1.26503	1.4454	3.56416	3.738
CYP2J2	4.03887	1.25283	4.51181	3.79382	1.86693	0.597131
HSPA8	11.4131	9.67103	7.96185	7.26345	9.68103	9.58535
IQGAP1	8.16355	6.73756	8.35184	6.96337	8.11261	7.71302
HEG1	6.11993	7.74109	6.46913	7.06583	3.62212	4.03636
FAM149A	3.0085	0	4.72556	5.14197	4.91939	2.37744
CAMK2N1	7.92563	6.46552	8.58084	7.684	7.62321	7.85919
ICA1L	3.27343	0.000523411	4.37775	2.2375	6.72172	6.5244
ELAVL4	5.52771	3.52133	4.8062	4.85357	5.99581	4.34557
FAM126B	4.5283	6.2202	5.21357	5.7213	6.30767	5.65826
KLF7	4.93189	6.41168	4.02041	5.25964	6.81303	7.27799
ATP6AP2	9.32651	7.91778	8.98637	8.1312	6.5482	6.91775
SHKBP1	5.27062	3.54025	4.32357	4.33597	3.63524	4.14125
CASZ1	6.1076	4.34292	5.1534	5.41741	5.67046	3.84407
NPR2	2.79608	0	3.51932	5.73955	4.78332	2.83742
PRKD3	4.56411	1.42642	2.90624	3.52347	5.91164	5.59607
RAP2A	5.5356	3.97344	4.65497	4.8095	4.92657	3.52555
VPS13D	6.24101	7.70577	6.77852	7.14156	7.80839	7.76839
ROBO1	4.11151	5.87247	6.0044	3.58704	8.03883	4.98973
ELK4	3.92333	5.73459	4.47889	5.41153	7.81205	6.7706
ARHGAP24	4.97308	3.32023	6.24916	5.82185	5.09513	4.55397
HPCAL1	5.27059	3.49087	5.22117	4.04034	2.78976	3.06122
SYNRG	7.58274	6.1057	7.21966	6.88178	6.95892	6.45008
BIN3	4.74942	2.63683	4.56844	4.33324	3.61425	3.6197
TSEN15	4.41468	6.08161	3.03565	3.62683	4.1949	3.85156
DNAJB11	7.72093	6.40215	7.18395	5.79322	5.70569	5.49547
DHRS4	5.84291	3.82543	4.88695	3.18751	2.72264	2.83649
VSNL1	3.03338	0	1.70496	0.847484	0.38409	3.4228
HAPLN4	6.43905	5.05904	7.12113	2.1012	4.04393	0.361151
KCNA5	0	1.90379	0	2.5235	3.61013	4.92225
FTSJ3	6.21301	7.88512	6.22756	6.18127	5.21067	5.31228
HSPB1	2.23704	0	1.28922	0.716556	4.97065	6.36803
REV1	5.4626	6.82431	4.18612	5.08134	5.74335	5.48436
FAM162A	4.04593	6.93364	5.84956	4.90139	4.25911	3.37335
SSBP2	4.25224	5.88795	4.37109	5.00977	5.94217	6.18176
ZCWPW1	2.68582	4.72144	0.987916	3.03614	2.77606	1.77474
NUCB2	6.68705	3.99741	7.88435	6.20622	7.20323	6.67899
SUGT1	6.18603	4.83848	5.50916	5.60197	4.43189	4.31869
PSMB5	7.14146	5.83447	5.20195	4.61032	5.55883	5.28836
KDM5A	6.14414	7.66303	6.04711	6.82469	7.18848	6.99567
CDKN2AIPNL	6.30829	5.04066	4.82049	4.41323	3.66017	3.91662
C21orf91	0.732348	3.77171	0.454208	2.69994	4.95109	1.64652
ENOX1	4.08543	1.55607	3.02768	2.77311	2.7992	2.60103
ALG2	7.92173	6.51535	7.20925	6.11415	6.22889	5.61691
PRKAR2B	5.18419	3.10195	5.96779	4.14943	4.23525	2.23486
ANXA4	6.63171	3.02696	7.47401	7.15649	3.79222	5.36262
NGDN	6.14145	4.73287	5.18083	4.87631	5.00682	5.27053
GAB1	2.67258	0	1.41723	4.29799	3.62734	5.28039
SLCO3A1	5.91355	4.40198	4.80989	4.88846	5.12283	1.78729
SLC38A4	7.43354	9.0345	8.52634	9.51192	4.60211	7.65819
REM2	2.45788	0	2.13407	2.77335	2.52287	2.85809
CITED4	1.90545	0	2.83259	1.84563	0.488549	1.95328
CD276	2.86056	0	4.80112	4.43849	5.87169	5.88967
MRAS	4.23566	1.65811	5.57065	4.34999	3.96858	3.55111
CD14	0	3.47931	1.86078	0.932516	3.71852	3.49414
DAGLA	5.68273	3.85761	6.27026	5.47221	4.5855	5.97477
SRD5A3	4.89362	2.97645	5.18376	4.42993	3.0863	3.06114
TNFRSF1A	5.57204	6.94952	7.17485	5.92188	5.92775	5.88915
IER2	6.18753	1.89356	5.42498	5.87067	4.37972	4.19342
FERMT2	6.46073	4.93357	5.96401	5.87718	4.53333	4.04487
ABHD6	5.49068	3.99118	4.5165	3.16813	3.95017	3.65808
ST3GAL1	4.7441	2.60244	5.09651	4.32106	5.05815	5.81358
SYNE2	7.36486	9.03163	5.58494	6.13577	9.76284	5.89726
ZNF451	5.73472	7.28376	5.50743	6.28135	8.174	7.86133
CHD3	7.23969	5.44443	7.51682	7.9213	7.74657	7.84257
KHK	4.64541	2.44687	4.26975	3.49773	2.17438	1.64465
VPS41	6.84698	5.60729	6.50468	6.76247	6.37201	6.6617
C2orf88	3.66464	0	5.12815	5.05093	3.35465	3.65263
B9D1	4.84141	2.96018	4.56773	3.94624	3.54505	3.5231
ABCB9	4.70998	2.64576	5.29583	5.31007	1.92438	2.72444
TBC1D4	4.65605	2.6416	3.51809	1.43719	7.38014	5.19525
THRA	5.38963	6.96177	4.97266	6.07741	6.33711	6.12795
NDEL1	6.92477	5.63391	6.68113	6.12461	6.17503	5.94702
HSPD1	8.31333	10.3869	7.00429	6.49684	7.56506	7.22967
UBE2QL1	1.87642	0	0.573318	2.52644	5.78724	5.85576
MR1	0	3.10739	3.32267	3.68931	5.13933	5.21561
ATP1B3	6.61124	5.31603	6.45292	6.05002	4.73759	4.57437
ANGPT2	2.08024	0	2.37219	0.413391	3.17671	3.69792
SSH3	4.48447	2.19044	5.44397	5.96424	3.20937	2.99196
SLC7A2	7.90551	9.9547	7.6472	10.2599	9.18888	10.7202
PNMAL1	6.1197	4.65537	7.30084	6.65415	6.32243	5.82607
ABCD3	7.0464	5.75054	8.08127	7.25906	5.59425	5.87474
TPI1	8.34065	10.6269	8.68655	8.11002	7.31113	7.50582
ATP2A2	11.3513	9.36403	11.0632	8.87386	8.75076	8.81263
RAP1GAP2	8.78711	7.2819	9.81384	9.24521	8.98388	8.64146
SCARB2	7.39563	6.00241	8.9494	7.40064	8.76707	8.60413
FAM155B	4.22072	5.9876	4.85806	5.96227	3.16303	3.60666
CDR2L	5.37207	6.83048	3.31031	3.98676	1.68198	2.25696
MAN2A1	4.88829	6.65272	5.66783	7.10874	5.47665	6.11799
GLS	6.31509	7.80408	6.50514	9.42084	6.30786	8.80643
PUS7	4.49007	6.17367	4.88423	4.9231	3.49229	3.23963
NOP58	6.91217	8.56536	6.20484	6.69343	5.85739	5.46293
KRT18	3.01944	0	7.90077	7.1521	5.84342	5.64926
CLSTN1	7.87172	6.30133	7.63735	6.23528	7.57483	7.22246
CD2AP	6.70415	5.47966	5.77584	6.45149	6.28175	6.05619
GGA2	7.41788	6.06285	7.48788	6.03617	8.57523	8.55171
FUT1	2.16247	0	3.89407	0	3.20939	3.15248
TATDN2	5.50358	7.01983	5.519	5.49426	5.9654	5.53342
LBR	5.95477	7.39107	4.80637	4.76619	4.19502	3.71329
GALK2	6.00071	4.31101	6.24455	5.5533	4.84385	3.9885
PPP1R3B	3.99835	1.00879	3.82856	6.11976	2.14668	5.20394
NARS2	3.47462	5.22895	4.94492	4.06872	3.42421	3.56132
SNX9	6.40987	5.21925	5.22123	5.29399	7.13686	6.56543
SVIP	4.38909	2.22769	6.14222	5.00457	5.14156	4.5759
ACADS	4.64105	6.29118	4.03752	3.8855	2.31414	1.98727
ST5	5.48193	3.62351	6.26361	5.82147	5.89097	5.70866
POR	7.40345	6.04408	7.93493	6.9327	5.37538	4.94029
IFT88	4.7756	2.58949	4.64764	4.40453	3.97883	3.40047
RPL10	8.2547	6.91132	3.62325	4.42608	7.84356	7.49339
MARS2	2.48865	4.88494	3.09302	3.68621	3.02491	1.47991
CDO1	3.43256	0.0702326	0.986736	4.43359	0.145363	3.21306
WDR75	5.19799	6.57117	5.73405	5.82636	4.21042	3.6778
BIVM	4.26636	5.90512	4.36225	4.45054	4.4041	4.80645
ERGIC3	7.7791	6.50797	6.94404	6.57801	6.13991	6.74262
C5orf15	7.91215	6.61002	7.85032	7.45679	6.07114	6.35046
TJP2	5.85555	4.30776	6.12319	5.18677	3.25445	6.88688
PPM1K	3.55998	5.38202	4.24851	4.04983	6.1857	5.70176
SOBP	6.05592	4.37755	4.97407	5.2285	5.69277	4.51491
NEDD8	6.9286	5.66423	5.81693	5.78671	5.30072	5.61945
CBFA2T3	2.47193	0	5.78467	5.94011	5.15404	3.96315
MDM1	5.73244	7.26521	5.99862	5.13139	2.64487	1.97452
FAM136A	4.50755	6.06567	3.77753	3.58375	4.46244	4.24187
PDE10A	6.31302	7.90326	5.8313	5.2307	4.26278	4.46398
NEO1	7.34425	8.91394	7.39571	7.62798	7.83687	6.99191
ORAI2	6.05922	4.6312	4.17512	3.85276	5.4857	5.11622
TEF	6.27311	7.66062	6.3736	5.6453	6.32994	5.4433
RCBTB2	4.32944	1.78185	4.77039	4.71613	4.25946	2.23516
CBX3	7.0424	8.56425	2.61027	3.56444	4.93023	4.38681
IFRD2	3.73225	5.39851	4.14679	3.72514	2.69911	2.83271
ATXN10	7.80932	6.54155	7.74526	7.8758	6.01535	6.40828
DSE	4.57665	6.13011	2.92871	1.85015	2.6648	1.34926
MAGI3	3.75958	5.45203	2.00559	4.44795	4.75717	5.56858
ZFC3H1	5.42532	6.87738	4.90907	6.22408	6.90258	6.89301
TIA1	5.63699	7.29631	5.19433	6.92143	5.51962	5.14793
KCNB2	0.618797	0	3.56043	3.83484	6.44494	5.58337
ARPC1B	5.58821	4.0654	5.29501	5.38512	3.82493	4.8286
FAM46C	5.74894	2.58897	6.37728	6.35286	7.68112	6.94195
TNFSF10	0.343013	3.54153	3.64148	3.49215	2.01694	4.26344
CLINT1	6.7266	5.49481	7.27923	6.79412	7.25576	6.31057
ZNF496	6.35751	5.04393	5.10474	4.76367	2.96536	2.63057
CD200	2.33329	0	5.19247	6.45731	5.70076	4.90425
MYADM	5.27763	3.56741	5.35961	4.92754	7.85945	7.39661
RPS6KL1	3.13019	0.0549567	3.59409	4.34782	4.59588	4.75105
DHX40	6.19315	4.75554	6.11944	5.83995	6.20345	5.55031
VAT1L	7.94425	6.45168	6.53282	7.2795	6.02402	0.692248
TMEM214	7.40657	6.15396	6.96753	6.33529	6.45641	6.32058
AP3M1	6.87851	5.70191	5.88323	6.01835	6.08878	6.27401
CCNYL1	4.2809	5.78656	2.28518	2.54018	4.13682	4.14467
ABR	7.13556	5.90862	7.38511	7.88833	7.88594	6.81143
MOB1A	6.11223	7.45852	5.94652	5.39814	4.57856	4.2443
KCTD8	2.05058	0	2.03429	1.18325	3.03892	0.37679
ZNF395	5.47659	7.32713	4.99868	6.7985	7.06535	6.69456
GPAM	5.44576	6.70264	4.29555	3.94501	3.51163	3.14121
DUSP4	6.94717	5.35373	5.94345	4.46237	3.91302	5.60362
MID2	5.36804	2.87112	5.16123	5.27733	6.01233	5.90968
WDR77	5.5963	6.94358	4.54824	4.90145	3.9948	4.18205
PODXL2	2.84164	0	4.7662	3.32706	4.99925	4.45583
PLCH1	4.72177	2.37298	4.79159	3.25534	4.66453	5.41934
MAPK8	6.10519	4.7478	4.9233	5.66883	5.35425	5.22666
DERL1	7.55613	6.34092	7.98238	6.24619	6.24889	5.94611
C2orf68	4.6673	6.20823	4.39148	5.21743	5.56129	5.25047
GFM1	5.76295	7.27644	5.61673	5.242	5.37093	5.02748
RGS3	7.4289	6.08612	5.6225	3.87439	3.17033	1.75178
MICAL3	4.02867	5.82352	5.44102	7.17891	7.06343	7.01568
ENPP5	7.67014	6.4292	8.25501	7.07489	5.9422	5.11001
KRBA1	4.76159	6.30394	4.73176	5.83316	3.21596	3.11435
CRYBG3	5.41755	6.69953	4.57453	4.72103	6.18357	2.60539
OVCA2	5.05682	3.41235	3.87245	3.1604	5.12074	4.70819
RALGPS2	5.55859	6.92992	3.87902	4.81101	4.80045	4.97485
MAGED2	7.03702	5.31679	6.71278	6.93049	6.49791	6.36788
GJD2	4.17808	1.03243	7.96621	4.78405	5.25155	2.96163
PDK1	5.04732	6.67059	6.46883	6.514	4.80747	4.04646
MRPS6	3.88681	5.47403	2.95062	2.80915	2.36606	2.51721
RAB3C	5.37989	6.65418	1.46899	6.32583	4.55791	5.37228
EIF4EBP2	5.55071	6.78352	5.55407	5.51484	6.82865	7.22165
CDK8	6.31522	5.07838	5.79308	6.16795	4.28169	2.9615
ANKRD49	3.02273	4.98649	3.3814	3.98569	3.60868	3.67398
NDUFS1	6.92488	8.3659	6.5935	6.72563	6.16639	6.00753
RASSF6	2.28873	0	3.86407	3.76042	5.34887	2.20711
SDR42E1	2.35656	0	3.11215	2.85616	3.3143	2.06572
GALNT7	1.20326	3.89864	4.16563	4.90915	4.13851	2.82789
PTPRT	4.333	5.97834	6.6866	7.82706	1.70599	7.54094
DGKZ	5.63055	6.77977	6.30384	5.8588	5.57066	5.21282
DNAJC12	5.55004	7.67259	5.85129	6.79451	6.10387	5.75185
RMND5B	5.46194	3.96408	5.17969	4.7274	4.51571	4.31004
ASB1	6.3292	7.69951	6.05582	5.72151	6.08607	5.28715
ODC1	7.46707	9.18792	6.96518	5.52092	7.04497	6.88043
JUP	6.85068	5.21409	6.33695	7.05472	6.19866	5.8976
B4GALT4	2.63451	0	3.32479	3.04364	5.64802	5.21339
RCBTB1	6.47263	5.02401	6.99596	6.29327	5.66423	4.58286
VPS37C	5.68918	4.23924	5.7021	5.47405	5.67331	5.09694
HYOU1	9.13211	7.33181	9.62885	8.58903	8.23612	7.5446
ARMCX1	6.0044	4.70102	5.63464	6.25701	4.95261	5.01221
QSER1	5.26679	6.7048	5.33214	6.17375	6.89852	7.00896
BBS12	2.24812	4.52434	2.03238	2.94768	2.38751	1.81854
DIEXF	4.24664	5.75527	4.04916	4.54426	4.5503	3.61343
KIAA1217	5.34264	3.74107	6.11254	6.85743	5.49295	7.06078
RRP15	3.94198	5.86709	3.7869	4.07856	5.16564	4.857
RPS8	9.45876	7.99958	4.65958	4.12366	8.38444	8.48923
CITED2	6.54854	4.65589	4.72449	4.66509	5.89022	6.12997
ARHGAP18	4.46472	6.80924	3.6751	3.06871	4.1246	0.781755
ZNF483	2.66017	0	3.58233	3.91403	7.37269	6.81321
CRELD2	6.93569	5.36701	6.62088	5.2432	4.86784	4.80572
FBXO16	3.55481	0.555391	3.39955	2.50617	3.18912	3.0795
FHIT	1.58859	0	2.19283	1.53873	1.87464	2.08645
RPS24	9.4405	8.02081	6.40007	6.66139	7.46638	7.66516
LDHB	3.49242	6.40431	2.77156	2.3197	3.99732	2.03357
SERPINI1	5.79994	3.56952	5.85094	4.88118	3.34281	4.5727
CMPK2	4.20796	2.01157	4.83264	4.40706	2.16696	1.74385
DARS2	4.96551	6.32501	3.9789	4.01319	4.24187	3.98236
COPS3	6.93929	5.80112	6.22521	6.14157	5.00782	5.4676
BMPR2	3.60457	5.3783	5.17426	6.1621	7.63379	7.2754
ABCA2	6.27644	7.59814	7.39986	6.87165	7.38115	6.88172
LRRC1	4.5609	2.65568	5.04607	5.50314	4.86801	4.66506
MPDU1	5.4506	4.04404	4.86773	4.32502	4.18763	4.91482
SHANK3	0	2.53018	2.18765	3.93153	3.85541	3.08128
PAX6	8.69941	7.19375	8.53431	8.60594	8.70309	8.4999
TMEM184A	2.25406	0	6.84264	6.24963	4.60203	4.23472
KRAS	6.47179	7.80583	6.61723	7.13405	6.12793	6.25041
ABHD4	6.39369	5.13726	5.2989	5.38591	5.09949	3.79343
BRPF1	5.75409	7.0041	5.12204	5.28698	4.7177	4.61096
SEMA6D	4.53889	6.17455	3.80103	5.75848	6.72138	4.70676
HNF1A	4.97595	2.84135	4.79965	4.70026	4.08024	4.61352
KIFC3	4.92297	2.99281	5.34976	5.73503	4.955	4.34628
HDDC2	2.89588	0	3.47375	2.35608	3.715	3.82523
HIST1H1C	5.41648	3.08076	7.71941	6.07306	5.9279	6.1971
C12orf43	6.84404	5.42552	6.05712	5.61045	3.75789	3.52875
FAM117A	5.91337	3.7431	6.33847	5.68115	5.94018	5.1355
ZXDC	4.42373	5.91955	5.82823	5.92847	6.75619	6.9339
ATP6V1G2	4.45654	2.5013	1.80346	1.60178	1.23719	1.62024
ZNF266	4.61776	6.16447	5.74401	6.80151	4.64304	4.50904
DUT	6.91236	8.29803	5.03988	5.28135	4.17693	3.64363
ENPP1	3.01208	0	0.0928651	2.8145	5.37015	6.54678
CDHR2	2.60723	0	2.21402	2.84162	2.763	2.55176
IVNS1ABP	7.69686	9.3356	7.95959	8.84447	5.48013	5.82233
ZNF770	3.59104	5.54986	3.44697	4.20299	6.28264	5.35288
CLTA	8.23848	6.9306	7.56408	6.93448	6.39949	5.98624
CNIH4	5.26598	6.66092	3.88909	3.28569	3.68088	3.31706
FOXA3	2.25604	0	4.13639	3.90208	2.29466	3.42125
NUDT7	4.16763	1.91229	5.72032	4.5301	2.29438	1.33231
NEDD9	5.13156	3.32455	4.29001	4.08114	4.87202	6.1231
FBXL14	5.06366	6.39447	5.70255	5.45838	4.35053	4.11612
VOPP1	5.41642	6.83734	4.99602	5.7006	7.38605	6.65265
NBEAL1	4.73004	6.31578	5.78965	6.9794	6.54057	5.62433
PTPN13	5.44329	4.03907	4.86032	6.20227	6.00111	6.60436
SLC25A35	3.14005	0.238355	3.97503	1.9674	2.2738	2.0962
SVIL	5.17072	3.65173	5.82337	4.45321	3.24753	2.76504
CUEDC1	4.34921	2.32573	5.17202	5.54663	4.17857	3.53558
REEP1	3.49405	5.25057	0.369762	3.95261	3.88588	3.33138
LIPA	5.03655	3.40253	4.30806	3.11505	4.79968	4.92947
DDIT4	4.25314	6.16721	5.9253	4.88954	3.94249	3.59824
ARRDC4	3.05997	5.04618	3.97396	5.29895	4.88868	6.52863
AHCTF1	6.64754	7.98809	6.06751	6.56349	7.13276	6.56965
RSL1D1	6.22836	7.54207	6.41038	6.17516	6.52416	6.29979
RRP9	3.6218	5.26637	4.4678	4.12365	2.80763	2.66441
IRF7	4.133	1.31366	6.91765	5.95828	1.99374	2.26194
UBP1	5.66405	7.00864	5.60429	6.02781	6.31645	5.796
VMP1	6.2555	5.03437	6.81895	6.48645	5.96633	5.49731
CAD	7.43982	8.98773	7.71085	5.83119	5.0179	4.9568
ID4	2.18509	0	0.496878	2.56445	5.74196	4.77943
WNK1	8.52798	10.0464	8.49188	9.13889	8.94007	8.94673
PDE5A	3.14334	0	6.79674	2.73943	5.77898	5.0624
WDR12	4.99695	6.4107	5.09264	4.89763	3.46742	3.05315
FGFR1	3.2271	0.294981	4.45595	5.84326	7.31726	7.66628
CCDC58	3.6283	5.2333	3.74407	4.01594	1.65861	1.04788
TREX1	0.164707	3.30686	0	0	3.39167	2.85983
CENPJ	5.38385	4.03557	3.94664	4.42503	2.71161	1.42367
CRAT	5.64353	7.0209	4.57355	4.55349	3.9912	5.0246
TBC1D9B	7.83639	6.5599	7.58952	7.58089	7.08372	6.58833
BCL9	6.13825	4.69572	6.39162	6.33417	7.73872	7.34911
C2orf69	4.02182	5.67104	3.3195	3.02792	5.09756	4.87886
LPGAT1	6.93084	8.4186	7.0412	6.8359	6.67074	7.10601
C1orf127	2.22815	0	4.82743	2.8811	5.38522	0.45208
TFB2M	4.49324	5.98575	1.74161	1.52762	3.55258	3.40662
TPR	8.21964	9.63201	7.38471	7.82561	7.49831	6.91038
FKBP3	6.3162	7.68931	4.87037	5.4176	4.31073	4.27717
RHOC	2.23595	0	3.23123	3.98916	1.26441	3.87428
TAF9B	5.1779	3.40541	5.84392	6.00854	5.46444	5.52027
NPL	0	2.24318	0.134152	2.06415	3.06021	1.25995
FNIP1	6.90552	5.73675	6.75168	6.93447	7.15376	7.0457
ZKSCAN1	5.4618	6.70642	5.87389	6.18735	8.49934	8.26688
ITM2B	8.22338	6.51466	9.45113	10.5373	8.46319	9.05446
CAMSAP2	6.46907	7.75916	5.93201	6.25251	6.16419	6.01068
GOLT1A	1.97331	0	1.08865	1.43889	3.37586	3.75033
TSPAN17	3.74874	5.63858	4.01829	4.32382	4.46318	4.38628
CCDC77	4.40157	5.89737	2.39431	3.34399	2.33974	1.75962
ARAP1	5.19007	3.78056	6.33333	6.69672	5.71537	5.30868
GSDMD	3.14194	0.352201	2.48161	1.16396	1.78014	2.39318
OSBPL10	2.52691	0	3.99118	3.15681	4.78495	5.29197
ARF1	9.28583	8.00445	8.31931	7.37667	8.19581	8.56974
KIF13B	5.95972	4.55528	6.15817	5.51546	6.62236	6.49063
ITPR3	4.15709	0.551469	7.1317	7.12475	8.83028	6.51436
EAF1	7.21673	6.09078	8.15231	6.2864	6.70143	6.03699
KLHDC8B	3.87101	1.25138	3.56368	5.62411	2.76786	2.35816
ATP7A	5.48536	3.29974	6.31282	5.11642	5.20841	4.25065
KIF5C	5.58606	6.9289	6.50289	6.6259	8.31042	7.43006
TUSC1	2.04116	0	2.49459	1.94664	3.33001	2.29085
EHD1	6.37317	5.23533	5.50246	4.7302	3.79791	4.86976
AGA	6.84278	5.53666	6.76286	6.76829	3.56115	3.7747
HOOK2	5.93297	4.26834	5.79963	5.84479	5.38608	4.54856
IL1R1	8.05688	9.93123	9.82406	9.61659	4.35801	6.4032
BEX4	6.01393	4.80077	3.78011	3.14592	6.10065	6.05013
CDC42SE2	6.57889	5.30467	7.30753	6.54873	6.33413	6.32893
GZF1	5.30474	6.50116	5.25226	5.02231	5.34933	5.2919
NSUN2	6.48363	7.71573	6.50589	6.16193	5.82542	5.53677
WDR48	5.54281	6.71075	5.33944	5.47723	5.5483	5.52144
CPA2	1.0257	5.3456	4.73996	4.59886	4.16305	1.99596
SLC44A2	4.36841	5.81267	3.2981	3.51111	4.68626	3.04866
HAP1	8.2558	6.01988	9.26124	7.91678	3.62285	1.31004
C18orf25	3.82819	5.40964	4.5765	4.59511	5.42982	5.03886
ZNF287	4.03846	1.82094	3.2789	4.48689	3.30926	2.81152
IPO8	5.90926	7.31932	6.28046	6.43521	5.66607	4.94603
ABL2	5.89747	7.16992	5.79688	6.16373	6.6109	6.71215
GBA2	6.16118	5.00006	4.86516	4.61492	5.73658	5.46616
GOSR2	7.78158	6.5948	7.92357	7.01783	6.00179	5.53191
BAP1	7.40269	6.30918	6.42539	5.9796	5.57034	5.39784
QDPR	7.23766	5.8659	6.95806	6.17357	4.77294	6.33837
MAGI2	4.28883	2.10242	4.09673	4.58751	6.41759	6.36737
RABEP1	6.87224	5.71716	6.43731	6.61375	6.50699	6.2144
TLE3	7.23441	5.93876	7.22257	5.77497	3.97766	5.70478
ZBTB42	2.41782	0	2.60008	2.96249	2.55273	2.07332
LBH	5.12292	3.50122	7.46123	7.03321	2.19122	5.53437
MYO1B	6.43418	7.65422	4.92609	7.24968	6.9528	7.56543
ARMCX2	7.6634	6.52563	6.70474	6.78478	5.19846	4.64112
ARFGAP3	6.54467	5.25364	7.32839	6.47416	6.50959	6.14726
TSHZ1	7.79716	6.64178	7.19497	6.38471	6.58337	5.99215
ARMC5	5.62759	4.27032	5.64031	4.73647	3.9143	3.69686
GEM	5.1556	1.32634	2.4314	1.69789	6.4712	5.12268
SKAP2	5.33643	3.99851	5.78353	5.75636	3.81567	3.91316
MKLN1	6.34605	7.63361	6.48443	7.08465	7.24589	6.78208
PHB	6.0329	7.40005	4.23233	3.7709	5.91933	6.03267
ZNF775	2.70861	4.56104	2.74396	2.62066	3.67022	2.34238
RASSF1	3.97098	5.74828	3.32432	3.62785	3.42886	3.97017
PSME1	6.14943	4.71298	6.20057	6.47013	5.49273	6.2766
NGLY1	4.87797	3.17917	5.33797	5.49549	3.9242	3.81085
PDHB	7.30173	6.25536	6.09426	5.6038	5.3613	5.11165
TMEM97	6.2948	5.10113	5.01858	3.20305	4.09224	3.09772
CANX	9.61661	8.22757	9.20296	8.88354	9.97803	8.96803
TNIK	4.55026	2.2466	5.35183	4.96266	6.67242	6.21074
CYTH1	5.03685	6.45761	6.25211	5.34583	4.99051	5.34981
UBE2E2	4.91262	3.21986	4.06693	3.67854	3.24868	1.88488
LAMP2	8.54248	7.32959	9.09162	9.2831	7.94544	7.96554
WBP11	6.72005	8.05505	6.59964	6.26153	7.50802	7.78827
TGDS	4.32205	2.55546	3.7664	4.0008	3.10143	1.90832
CHGA	11.9125	10.5393	13.2506	12.5414	9.42949	10.0947
NIPSNAP3A	5.48782	4.14331	5.53154	5.36855	3.73043	4.12989
BHLHE40	5.36595	7.32695	6.57763	5.79408	8.19386	6.79312
SOX12	5.28072	6.49506	4.20844	4.99132	4.33411	3.66285
PRKAG2	5.95601	4.43592	5.86027	4.84531	5.26902	5.53117
SDF2L1	6.56146	4.72947	6.50843	4.83948	3.30513	3.56224
OSBPL6	4.00515	5.38065	5.34006	5.75525	4.59786	6.0976
TXNDC17	6.0721	4.88487	5.88603	5.68009	4.14447	4.31529
SPRED2	4.89446	6.44944	4.8372	5.03463	5.54777	5.94649
EFNA5	4.91624	2.98081	4.07272	3.57705	6.41808	5.57676
DPYSL2	6.87396	5.5436	5.29543	5.58294	8.7572	8.56954
RAB5A	6.38819	5.3394	6.00141	5.96685	6.05383	5.8755
GYS1	4.96724	6.57917	6.41524	5.4373	4.22543	4.19914
LUZP1	6.28271	7.56188	5.15302	5.62156	4.78616	5.81001
HIP1R	7.55378	6.37289	7.80775	7.14052	6.33652	6.57376
SURF4	8.83451	7.6642	9.20533	8.30509	9.13068	8.5062
OSGEP	5.79851	4.33735	4.47062	4.5513	4.77476	4.4672
NVL	5.63298	6.90332	5.40008	5.91332	4.57211	4.26428
DECR1	5.16672	3.52662	4.55851	3.52858	3.96847	3.61508
TNIP1	5.91157	4.37446	5.187	5.4126	5.58502	5.46161
GNG4	7.73955	6.62069	8.79743	7.27621	7.48377	7.45
PRKD1	4.90086	6.2722	4.89565	5.43843	1.78146	4.33235
SUCLA2	6.63542	5.66394	6.19356	6.05347	4.58095	4.2405
LGALS3BP	7.40416	5.6114	9.96641	10.5489	7.10773	7.4778
POGK	6.04433	7.27845	5.70942	5.72908	6.16184	5.4508
IQSEC1	4.34288	6.21183	2.20287	5.28952	8.02634	6.85367
OXSR1	5.26079	6.53994	5.98094	5.83374	5.57858	5.62994
WRAP53	4.66912	3.04229	3.32399	3.64738	2.68016	2.5108
NUCKS1	7.33441	8.68262	6.63049	6.60937	8.37122	8.25852
SYN1	7.21347	6.09868	6.65981	6.25274	5.83478	5.75962
SMARCD3	1.78867	3.97701	1.79089	2.75274	3.53886	4.25471
MIOS	4.00621	5.38424	4.53005	4.91825	4.25457	3.82259
TBC1D9	6.40301	5.25712	6.00745	5.49656	6.50816	7.13767
MGAT4B	6.19051	4.85974	5.43887	5.45684	4.97772	5.23359
UTP20	5.47644	6.71177	5.60572	5.73269	5.17216	4.75897
PRPF40B	5.33443	6.44387	5.01297	5.8009	4.76034	4.13329
NFYA	5.69691	6.85134	4.53774	4.72874	5.00127	4.79435
GPC1	5.29289	6.4811	3.867	3.77805	3.48489	3.30117
ARF4	7.72181	6.52253	8.00571	7.84884	6.52871	6.21951
TCEAL1	4.59424	2.96495	4.48011	5.0069	3.96006	4.2054
MDN1	6.44228	8.00105	6.16976	6.95763	7.22355	7.0412
DHDDS	7.12608	6.0703	6.97807	6.197	5.78605	5.76015
HIVEP3	5.01467	3.26131	5.67227	5.95849	6.36532	6.62762
CLN6	6.71816	4.75741	7.79062	6.56848	4.40921	4.17545
PXN	5.66087	4.33477	4.56977	4.52562	6.27193	6.55455
BMP2K	5.29436	3.93427	3.36866	2.08792	4.89623	4.50264
NUP205	7.2238	8.50905	6.28501	6.52527	6.25398	5.67292
CREBL2	4.06373	5.57332	5.90778	5.78875	6.25373	5.63694
TRA2A	6.27139	7.60839	5.67511	6.55407	5.90201	5.72081
CPEB2	5.73317	4.28437	4.555	5.29934	4.83327	5.1966
CHST10	4.56214	6.05163	3.65838	4.4744	3.86769	3.59729
PSME2	6.26879	5.08824	5.67908	5.52546	5.25737	5.54116
SNX8	6.57433	5.14114	5.71239	4.79205	3.28182	2.58634
CHD5	4.99938	3.38796	5.72727	5.23288	2.87385	5.67444
SAMD4A	1.99975	0	2.4647	3.73163	3.91393	5.41782
DNAJC21	5.61908	6.78987	5.8288	5.58913	5.57354	5.72406
ICA1	6.29876	7.58139	6.90683	6.67524	5.88907	5.4253
NCOA2	6.26832	7.64541	6.58842	7.03154	7.31932	6.67088
CADM1	7.47277	5.85264	4.14635	5.96492	7.93764	6.19195
D2HGDH	4.14018	5.8001	3.39545	3.54598	5.01762	4.78596
POT1	4.87494	6.14145	4.24545	4.43808	4.49984	3.98393
SMARCC1	6.45401	7.68803	6.21423	6.21552	6.86095	6.96754
NT5DC3	5.76417	6.92825	6.48975	6.37206	5.92104	6.40675
SCFD1	7.0285	5.9328	7.26737	7.37593	5.59627	5.2869
YWHAE	9.10263	7.96459	9.01532	8.92217	7.9814	8.15369
RHOBTB1	3.97704	5.92797	6.53574	6.33512	5.26181	4.82112
TUBB3	6.74579	5.56217	5.82647	2.76884	4.81525	5.5965
THUMPD3	4.91671	6.26147	5.14141	5.35596	5.63438	5.47771
DNAJC15	4.79553	3.24661	4.55967	3.80685	4.67784	4.54861
NACC2	1.33723	3.76715	4.24462	3.96739	4.36202	4.02426
MYO6	5.42662	4.03562	7.78475	7.33025	7.49975	7.26727
RELB	4.37896	2.31948	3.41753	3.11712	2.20739	3.30449
RBM6	5.78512	6.95636	5.55996	6.2707	7.05339	6.87708
DTYMK	6.25	7.59152	4.50871	4.3277	1.80531	2.70972
PWWP2B	5.10101	3.65723	2.79321	1.45639	3.28932	3.06277
FLOT1	5.96058	4.41806	6.21684	5.77456	7.08108	7.36343
PPP2R2A	6.05277	4.9532	4.89704	5.15967	5.45614	5.3923
USP12	6.77357	5.72096	6.01281	5.84538	5.98241	5.64294
PHB2	6.73761	8.07066	6.30178	5.9942	5.15346	5.19443
COG3	6.19739	4.86378	6.00918	6.03335	5.82874	5.19838
IAH1	5.39434	3.75465	4.36602	3.41363	3.79399	4.03511
VEGFC	3.98281	6.27993	0.0389769	2.37036	0	2.88099
TANC2	6.44925	5.21999	5.67997	6.77604	8.38789	8.11612
ELMO3	4.0634	1.88752	5.61284	5.44421	2.84227	2.28855
CAMK2D	6.74276	5.53539	5.19075	6.6692	6.46436	6.85823
GPI	8.23295	10.0261	8.23824	7.58009	7.63975	8.05185
FASTKD1	3.84546	5.32241	3.93676	4.06968	4.05176	3.21369
VPS11	6.36071	5.03388	7.08319	7.0239	6.28701	5.74131
TPPP3	4.64975	3.06262	3.22857	3.38836	6.10968	3.8759
TIPRL	5.41958	6.59601	5.70615	5.84947	4.92427	4.22594
N4BP2L1	3.3521	0.72995	4.6418	4.498	2.77531	3.34315
SEMA4C	4.09919	5.97539	2.96309	3.42671	4.0891	2.9076
TRNT1	5.2071	6.48164	4.65444	5.15411	3.56136	3.28162
WDR25	4.21291	5.71153	4.47177	3.31399	3.91706	2.99725
DDX18	5.92776	7.094	4.38033	3.6948	5.6834	6.04858
PIGN	4.21438	5.5736	4.61954	5.37436	5.03723	4.29388
MKNK2	5.63892	6.86073	5.56309	5.21712	6.62965	6.69731
MCFD2	6.939	5.84601	6.99581	5.51506	6.2298	5.95789
ENO2	6.71397	8.84813	7.1383	6.06884	8.56268	7.41345
PFKP	7.2668	8.87126	7.49173	7.0982	5.70444	6.78009
C14orf119	4.89866	3.48662	4.48321	3.88164	3.98143	3.93283
SLC2A1	4.63943	6.7046	6.57915	5.35981	5.40004	4.45727
HDAC11	5.05815	6.4519	5.36941	5.32333	3.08805	2.6563
ARL2	6.55268	5.4823	5.40078	5.06596	5.21846	5.53094
ACO2	8.57276	9.97021	7.90637	7.57946	5.94199	5.89223
TBC1D1	6.8039	5.47861	7.47774	6.78926	5.37509	4.60961
DDX52	5.90139	4.69501	5.34298	5.18559	5.14642	5.21154
RAB11FIP5	3.47612	4.97921	4.09844	3.96135	5.76713	5.56501
PPY	2.94001	0	7.8784	11.2298	6.72963	6.14096
CDK5R1	4.14291	2.22088	2.21842	2.54525	5.45324	4.47483
DNAJB9	6.56964	5.19991	8.3422	6.9464	7.01484	4.99655
ATCAY	5.23785	6.43441	0	3.23656	0.988507	4.6934
ATAD3A	5.74557	6.88916	4.94062	4.99364	3.42491	2.9974
AP1G2	4.64313	2.99718	4.04712	3.93717	6.79835	6.5127
PTPRU	6.00291	4.63062	5.33197	4.52221	5.69099	0.890976
AKAP11	7.7279	6.6273	7.60228	7.54409	8.20232	7.22605
INTS9	5.11068	3.84303	4.39053	4.33627	4.1356	3.90942
GUK1	5.9356	4.74597	6.66388	6.23488	5.7015	6.01646
TCEAL8	6.17149	5.17491	6.80349	6.39094	5.7216	5.48705
LUC7L2	7.83504	9.05891	6.95664	7.84517	6.41074	6.01191
ANKRD26	5.00032	6.34749	3.49815	4.1779	5.45124	4.88582
ADCY6	6.13252	7.33388	6.66181	7.75903	4.83669	5.03583
STXBP6	2.55081	0	4.69412	3.8138	2.3547	4.3065
XPO6	6.77044	7.97284	6.70592	6.9402	6.88059	6.96741
RGL1	5.25203	6.6211	5.36252	4.89277	6.43493	3.44722
ZNF317	3.52706	4.98976	3.65351	4.33873	5.4814	5.24581
PPP4R2	6.48365	7.69263	4.36969	4.97963	4.5221	4.44464
PARG	5.81929	4.61853	5.46859	5.49165	5.27671	4.82463
ANKRD54	6.4178	5.34227	6.18487	5.04599	4.67766	4.25229
TUSC3	7.296	6.079	7.15834	7.05683	6.8485	7.62127
ZNF142	5.85707	7.01921	5.37401	5.63312	5.94755	6.03969
ARID5B	3.4955	5.36064	2.34336	4.44822	7.62762	7.22868
TSSC4	7.56688	6.57031	6.74031	4.79076	3.58653	4.17392
DDX21	6.46686	7.77444	6.77685	6.50636	6.42314	6.37884
DNAJC9	7.54647	6.6137	4.98599	4.61373	4.33383	4.15881
SGK2	5.55063	3.90283	4.82015	4.71148	3.03615	2.88819
RMND5A	6.77154	8.00155	6.90676	7.76042	6.51962	5.33661
CAB39L	5.05181	3.72753	5.44871	5.25513	4.07707	3.04916
CLU	6.75066	5.51305	8.10397	8.03916	8.65923	11.2745
CNNM1	4.08583	0.3245	4.70775	0.516462	5.62436	5.99417
JAK1	7.4155	6.29932	8.00539	7.35241	7.4052	7.43191
ERP44	6.68053	5.50448	7.15436	6.68375	6.71876	6.21332
SLC25A24	2.26115	0	2.37459	3.39402	5.56565	4.89413
C11orf70	0	2.27338	1.24682	1.18243	0.735813	2.51847
PTPRN2	9.71166	8.45538	9.21487	9.09638	8.26292	9.48538
MBD5	4.32079	5.64789	4.9677	6.25075	6.28942	6.41132
RHOU	4.77911	2.62975	5.1279	6.53636	3.31427	3.88766
CCDC126	3.06819	4.72576	3.39538	3.60778	3.22752	2.65791
STT3A	7.93999	6.78148	8.80776	8.35539	7.23854	6.51909
TNRC6B	5.92379	7.18946	6.12523	7.68982	8.65913	8.61117
CMTM8	0.997509	0	0.590899	2.14648	4.92702	4.62462
ADSS	5.44712	6.5865	5.20043	5.878	4.49685	3.34078
BZW2	5.78845	7.03323	5.06082	4.56536	3.67942	2.78156
AMIGO1	6.50488	5.37202	6.41245	6.1702	4.08383	3.1321
REEP4	5.55873	4.34795	3.44265	3.14636	4.00207	4.61892
ADCY3	3.05494	0.524631	2.96581	3.68541	2.35698	3.58393
SLAIN1	4.94535	3.58188	4.54941	4.70348	3.54117	3.63382
SNAP47	6.57863	5.53391	6.79445	6.36389	4.11357	3.19936
RAB23	5.17932	6.38819	4.45081	4.45839	3.87188	3.66744
GPSM1	5.3411	6.40651	6.51212	5.14321	5.12438	3.12114
PPP3CB	6.70611	5.74874	6.90294	7.07741	6.79209	6.68294
GPRASP1	7.94621	6.46522	7.78549	8.35897	7.98206	7.56556
PRKCI	5.43807	6.58413	5.41691	5.53467	5.4026	5.52924
PPP1R3E	3.38247	0.837556	4.08237	4.61368	5.89027	5.78022
PREX1	6.4328	5.35347	3.58591	6.02065	5.72887	5.78975
ABHD14A	3.32074	4.84316	3.77907	4.4351	3.56512	4.14395
TRAPPC1	6.05618	4.90233	5.80306	5.38135	4.54235	4.53276
ELF1	4.73509	3.11818	5.74518	6.01923	5.77151	6.09041
ERLIN2	7.11215	6.04365	6.89894	6.62101	5.61744	5.61426
KBTBD7	4.87778	3.52004	5.5489	5.38875	3.98384	2.83161
TTC39A	5.45159	4.08979	6.58822	6.23734	6.32764	6.3945
TPD52L1	2.28842	0	3.70131	2.33357	0.937645	3.46712
C6orf89	7.01719	6.06636	7.14579	6.35003	7.35053	6.85466
RABGGTA	4.84203	3.40264	4.99673	4.63171	4.66892	4.73408
PTGR1	3.56192	1.15274	1.42979	0.839181	4.81403	4.36037
MAPK9	6.39921	5.3475	6.41279	6.28035	6.3591	6.4635
MID1IP1	7.34902	6.26749	6.48805	6.92785	4.87515	4.17867
PFAS	6.36385	4.98183	5.04305	5.2046	3.61949	3.28472
PLEC	5.96314	6.96391	6.19832	7.05871	6.29181	5.87708
ZNF800	4.02557	5.4093	4.4014	5.22225	5.72376	5.52498
MTMR6	7.17162	6.04256	7.07433	6.95407	5.49582	4.92725
GPR135	2.01411	0	0.436955	0.852052	2.79115	3.12508
INTS7	6.08473	7.29319	4.90303	4.91645	5.02764	4.20942
CDK5RAP3	6.64004	5.36631	6.53353	6.15061	7.67201	6.29809
LRP6	5.86797	7.17068	6.36961	6.97634	6.32437	5.96276
TRIM9	4.45595	2.78044	3.86075	4.70914	5.73729	4.62258
TOX4	6.96672	5.93811	6.34072	6.20458	6.85686	6.90152
PDPR	4.79321	6.10034	4.385	4.46721	6.99618	6.74344
PPP2CA	8.14041	7.12345	7.60539	6.89849	6.46888	6.68421
CALR	10.7083	9.22218	9.64485	9.02782	8.42337	8.55738
IDS	7.30343	8.74595	9.10471	8.79424	10.6831	10.3157
NAA20	6.41446	7.62282	5.51259	4.69281	5.3245	6.2477
CCNG1	6.64682	5.48579	7.16688	7.07969	5.6777	5.25176
TRAK1	6.45286	7.66241	6.86526	6.6416	7.86968	8.04873
GPD1	3.45067	1.12652	5.31716	4.49986	3.76764	3.16744
PRELID2	2.21985	0	2.54119	1.9234	2.28495	2.58908
L2HGDH	3.83262	5.2173	3.80841	3.94562	3.90664	3.33079
OXCT1	8.06572	9.49701	7.22172	5.98486	4.56566	4.242
SLU7	6.34264	5.3531	5.94729	5.89651	5.87136	5.45421
NOP16	4.61074	5.88407	4.12375	3.93329	3.22979	3.94884
PTCH1	5.89943	7.17134	5.48493	6.4794	6.36248	4.12053
RCHY1	6.28968	5.08469	6.01	5.38678	4.84514	4.91994
TOM1L1	4.74601	3.15596	4.98792	5.0466	6.10037	5.6678
TMEM184B	6.24775	5.14291	7.01131	7.13834	6.71697	6.43338
USP49	5.86405	4.53196	2.89937	3.75667	4.99327	5.47319
SH3GL2	5.24179	4.03696	5.01357	4.68678	6.26108	6.05387
CCDC22	6.03782	4.89671	0	0	2.85923	2.90381
DEPTOR	5.41338	7.21331	7.48675	7.04397	3.49445	4.64444
GRN	9.32313	7.86214	7.17543	5.79853	7.41073	8.03391
ARCN1	8.12215	7.08782	8.25969	7.96082	8.42161	8.43326
PRPS1	7.47407	6.53766	7.03817	6.56637	5.58696	5.48316
DNM1	5.25427	3.41727	2.62958	2.68423	6.23926	6.55425
KCND1	4.60833	2.90962	3.01141	3.81208	3.22608	4.2664
TMEM108	5.2407	4.07422	5.2452	4.59562	4.49785	1.08423
TMEM144	3.86773	1.0478	3.29785	2.52198	2.7301	1.27021
CCDC149	2.47114	0	5.0082	4.64188	4.84909	4.38807
USP39	5.66769	6.774	4.85824	4.3972	5.17628	5.3394
ATP2B4	4.73045	2.19918	5.25247	6.51232	6.74624	7.69639
MEGF9	6.95929	5.77967	7.16649	7.20584	6.6423	5.71613
DOK1	0.677772	3.37742	2.30101	2.00153	2.23554	1.83653
VAMP4	5.13674	6.51476	6.17911	6.03796	5.13631	4.62439
CMPK1	6.96832	5.93056	6.70339	6.18179	5.73121	5.32745
SORT1	7.09127	8.25969	8.06323	7.81381	7.63511	7.6265
PNKD	5.78452	6.95844	4.37114	3.8166	4.29092	4.30793
LY6E	6.57132	5.7154	7.82569	8.01744	1.68265	2.19796
UBLCP1	5.2655	3.63559	3.09932	3.0147	3.91369	3.58974
UBE2E1	5.26199	3.92812	4.65153	4.49544	4.472	4.79019
NDST2	4.77863	3.32193	4.40527	4.49517	5.42393	5.90709
ANXA7	5.42398	3.76027	6.99238	6.66967	7.44162	7.59714
STX18	5.96248	4.85538	5.3031	4.68614	5.09616	5.08298
TTLL3	1.38869	4.03185	2.23569	2.28176	4.65782	4.61883
IL15RA	1.42366	3.82824	3.10072	3.64297	0.747167	1.76929
FBXW7	5.21939	4.06063	5.66385	5.67539	6.01581	6.63415
CAT	2.53152	0	3.29053	1.0403	5.27747	5.16779
MAP4K4	6.79423	7.88945	6.30821	6.89467	7.60544	7.69754
BRAF	6.35972	7.3776	7.00904	7.38918	5.59494	5.63209
GOSR1	6.39493	5.41992	6.50999	6.2026	5.94248	5.8794
USP21	5.26562	6.36572	4.30737	4.87698	3.77162	3.32749
R3HDM1	7.01087	8.117	6.27435	6.77344	6.26245	6.50329
RNMT	4.99875	6.19291	5.23987	5.40433	6.54675	6.34491
ALDH1B1	2.19277	4.11774	3.04963	2.21891	3.11757	4.4175
ARNTL	3.42198	5.10389	4.03245	4.59176	4.51888	4.16347
CASP2	5.69703	6.93218	4.69167	5.37142	5.5778	5.35773
DVL2	6.07431	4.75192	4.59686	4.72043	5.05383	4.68486
TTC30A	2.69467	4.56087	2.86143	2.29017	4.37669	3.50255
EDEM2	6.59636	5.42063	6.9192	6.44245	4.01023	3.67328
SACM1L	5.78776	7.00831	7.05434	7.01532	5.25854	4.9364
CORO1B	7.60248	6.52577	7.24156	6.55032	3.28089	3.38917
MED4	5.50464	4.29772	3.4887	3.60175	4.70863	4.91669
RNF145	6.71489	5.69767	6.58194	7.16744	5.38797	5.08679
GNG2	0.112019	2.40715	3.06434	6.20753	6.52463	6.73331
IMP4	5.7031	6.84953	5.63055	5.12079	4.21472	4.35996
DPAGT1	4.78158	3.32073	5.40574	4.52245	4.71145	4.71605
CTTNBP2	5.14397	3.35456	6.19244	3.66576	3.62927	5.27906
CIB1	4.56578	3.2037	5.27497	4.77321	4.69621	5.24899
PLD1	5.40373	3.82147	2.57654	4.59789	4.45485	2.75014
INO80D	5.86137	6.9298	5.85397	7.20719	7.41539	7.62497
APPBP2	7.00747	5.93497	6.21226	6.78245	5.91617	5.62812
KBTBD2	5.93676	7.11853	5.82816	6.1725	5.08172	4.82882
KCNMA1	4.26856	2.19515	5.96174	5.43928	8.37884	7.94715
RNF180	1.57471	0	2.14372	2.32934	5.36241	5.34865
GPR119	0.855067	5.81155	2.96714	6.22352	1.73885	5.02485
FAM69A	3.00819	4.68746	1.5259	1.92876	2.78904	2.82687
NEURL4	7.09691	6.11827	6.00098	6.2844	4.75004	4.36679
SCPEP1	8.56867	7.54793	7.77061	6.1413	5.32445	5.305
TOB1	5.00969	6.20054	6.23682	6.13205	6.2985	5.30336
FZD3	5.12836	3.79322	4.86908	4.68803	5.20249	5.92757
LRPAP1	7.22231	6.1731	6.7076	6.45298	6.72008	7.63436
USP37	6.11091	7.27608	5.27067	5.12812	5.17389	5.68992
ORC4	4.00362	5.28115	5.23077	5.80997	5.01131	4.60963
PID1	1.69808	3.83713	3.22992	3.67947	0.200102	2.56168
SYVN1	7.43806	6.49793	6.55042	6.0904	6.51767	5.94431
MRPL52	4.88952	3.36497	4.72318	4.59963	2.84468	2.9621
HTRA2	4.84292	6.09951	3.23664	3.06072	3.69056	3.3849
ZCRB1	6.49267	5.37423	5.708	6.24659	4.95859	4.35767
DCAF6	5.24165	6.35988	6.21098	6.53835	5.05101	5.38062
XPO1	7.57485	8.78242	6.7071	7.29534	6.86342	6.56984
FAM127A	5.71409	4.60459	4.32508	3.9872	5.26902	5.56522
SYNGAP1	4.04061	5.23462	5.26622	6.22559	6.29317	6.07841
AOC2	1.81181	4.26955	1.90533	2.80485	2.24473	2.5565
OSCP1	4.9165	3.52246	3.13226	2.67534	3.50211	2.77896
PCCB	5.09184	3.77521	6.57216	6.02609	4.8935	5.14859
SMG7	6.74726	7.86969	6.68952	6.87705	7.84453	7.32838
ATN1	6.85335	7.96043	6.57817	6.99843	8.02609	7.54183
MYO18A	7.16485	6.04471	7.60449	7.31106	6.48792	6.56391
CTNND2	6.40334	5.34291	5.54565	5.70958	4.50897	6.06045
CDK2AP2	6.24076	5.21048	5.40214	5.03943	4.22055	3.54737
ACTR8	5.84013	4.70335	5.30715	5.32174	4.79276	4.72671
RAVER1	6.85886	7.9881	6.86975	6.57272	5.32395	5.44049
SNX21	5.62127	6.60679	4.23531	5.10903	3.63999	3.5692
HM13	7.46638	6.38084	7.47275	6.90194	6.5195	5.7312
AGBL4	2.40389	0	2.22686	0.883226	3.32288	2.1057
COPE	7.97412	6.80402	7.99375	7.45823	4.31162	4.65527
EID2B	2.95178	4.59805	3.8179	4.09298	2.80975	2.03395
BIRC2	4.9286	6.10974	5.57992	5.95099	5.96043	6.01462
CHMP6	5.34494	4.17612	4.44482	3.51054	2.26055	2.1697
PIGS	6.81042	5.84911	5.79951	5.32733	5.90079	6.15477
MAP3K9	5.42397	4.1514	5.11539	4.78381	6.65471	6.69793
CD9	4.90814	3.52852	0.910983	3.80742	4.0307	0.955156
ATP6V0D1	8.63564	7.44003	7.91769	7.20453	7.03479	7.37233
STAT6	5.3692	4.17141	5.74307	6.04102	5.51465	5.77001
CACYBP	5.86785	7.00885	5.93964	6.05292	5.76489	5.59499
SRC	3.91487	0.945841	5.49547	4.8883	4.22714	4.22612
FBXL3	6.06433	5.00721	5.62912	6.29892	5.40501	5.01943
STK11	6.47252	7.58347	6.39304	6.58374	3.46432	3.34741
PDIA6	9.69179	7.93479	8.96568	8.40021	7.44262	6.99453
C1QTNF6	5.22983	3.99789	3.79213	3.97069	3.99885	3.65148
NANS	7.21532	6.05428	6.0138	5.59701	4.41498	4.00778
MAPK4	4.966	6.15047	2.63442	6.24599	3.53628	4.79198
TMEM131	6.6252	7.75259	6.72977	6.97975	7.24698	7.2325
VIPR1	3.81378	1.31316	6.59193	6.8617	0.289114	2.55048
SCG2	12.3206	11.1626	12.5221	10.8144	9.61654	10.6041
DOCK6	1.99491	4.24895	3.364	5.42649	3.9168	4.73998
CGRRF1	4.96207	3.77813	4.647	3.73032	3.48014	3.90782
DPH3	5.67834	4.43489	5.28318	5.21559	4.56236	4.23554
PIR	4.98789	3.27252	2.40806	0.539723	4.22541	1.7354
PEX7	5.35387	4.22113	5.66372	5.57363	2.65846	2.11276
GSTK1	0	1.41452	2.69824	1.29927	4.63042	5.12424
SUSD1	5.38313	4.25929	4.67909	1.46671	5.86543	5.74707
FAM102A	5.3777	4.07402	7.60375	7.10414	8.75022	7.67657
HLF	4.1022	5.64612	3.1757	3.84334	7.30021	6.97295
GNS	8.88103	7.80002	9.76089	8.31954	8.25407	8.27965
C15orf39	3.27912	4.85042	3.67033	3.65625	5.29396	4.99542
WDR3	5.04081	6.22707	5.08432	5.11091	3.40122	2.57508
GHDC	5.60663	4.41671	4.61469	3.96107	3.64991	4.26242
SIRPA	6.91678	5.1559	8.36598	5.10746	1.35588	3.16288
SHB	4.42388	5.84741	5.36468	5.34182	5.0731	5.91779
GATM	6.21709	4.60205	5.79059	5.70999	2.6651	4.0466
EPDR1	4.53415	5.88791	3.42084	3.20368	3.9571	0.253621
ELP3	7.35158	6.43142	7.62418	6.6422	5.01019	4.70788
CTBP2	4.8161	5.95225	3.87491	4.86982	5.15043	4.65098
CCND3	5.45964	4.32716	5.35028	4.90156	5.50432	6.00256
SMCR8	6.96142	5.93216	6.5429	6.33288	6.91521	6.78582
PTP4A3	4.89118	3.39675	5.40186	6.04494	2.74702	5.65961
KDELR2	8.09269	7.09346	7.80684	7.0549	6.89858	7.31877
CHMP5	7.21072	6.28249	7.00688	6.72223	4.92758	4.44147
DCAF8	6.50128	7.52497	7.72813	7.37101	6.67908	6.44155
RPS18	8.94363	7.86049	4.88256	5.01052	7.96593	7.64038
MEF2D	6.51462	7.54899	7.26019	7.24508	7.36133	7.22783
AKNA	4.2098	1.61312	4.26461	1.04366	3.4177	3.55471
TCF3	5.71693	6.75529	5.06958	5.29497	4.11892	4.00701
PPM1H	6.35677	5.07694	5.97284	5.4994	6.28406	5.67596
CLTC	9.52625	8.43845	10.0219	9.40543	9.0808	8.64906
TNPO3	6.95817	8.09668	6.39449	6.43978	5.51456	5.29768
SBF2	6.26545	7.27573	5.85651	6.17876	6.84388	6.95341
SPATA2L	3.94603	1.9882	2.29995	1.82389	1.61775	2.2425
USP19	6.85312	7.98063	7.34003	7.31201	5.43794	4.92597
PGBD5	5.12946	6.19576	4.59022	5.5743	5.41327	4.74308
CD63	8.96884	7.9555	9.19344	7.87426	8.24234	9.13333
ZRANB3	4.26446	5.59505	2.40373	3.26351	3.69665	3.55179
WWP2	6.55215	5.56805	6.49733	6.02036	5.56203	5.2824
XBP1	8.30921	6.44366	8.64083	8.20774	8.22527	7.71694
PAK6	3.84655	1.91997	2.30965	4.58842	4.98689	6.28983
FIBP	5.29188	3.9493	5.41491	4.96274	4.3303	4.63117
OSBP	7.48732	6.49826	7.56819	6.79408	6.73497	6.52949
MIDN	5.09621	6.46122	6.12474	6.1874	7.21329	7.82762
BCL2L13	6.35274	7.469	6.30938	5.8272	6.67915	6.27644
KCNC3	4.77836	6.41607	4.61583	5.79679	5.57336	5.25258
DARS	6.20682	7.30988	6.64574	6.85099	5.82569	4.9893
IGFBP5	0.874733	3.15243	4.36889	2.5727	6.47319	6.26854
AAK1	5.19222	6.44793	7.28263	7.3975	8.07022	8.39491
GRAMD4	1.19495	3.40089	3.90743	4.60143	3.92552	5.32608
TRO	5.49332	4.0837	1.80285	3.77314	5.64547	5.04573
PAFAH1B1	8.35235	7.34976	8.04338	7.96613	7.75516	7.46264
EEF1G	9.60251	8.40849	5.84478	5.54704	9.45034	9.39712
TTYH2	7.32878	6.32598	7.05044	3.63406	1.70113	1.01609
SLC29A2	2.88237	4.55689	1.33223	1.47797	4.19914	3.8094
SLC38A10	7.94808	6.8335	8.45048	8.03591	6.00126	6.21132
STX5	7.52271	6.55657	6.41837	6.65668	4.83743	4.47315
POLR3E	4.10671	5.59919	4.62431	4.91026	5.37166	5.43178
DHDH	2.14146	4.00966	4.49241	4.5202	0.495981	1.45034
TTC5	5.46975	4.25638	4.55401	4.29007	3.51803	2.44268
ZBTB6	3.85165	5.29002	4.75454	5.48555	3.86117	3.13226
TINF2	5.93957	4.92438	4.06098	3.7442	4.61559	4.34219
TIMM17A	5.81393	6.9523	5.46282	5.17652	4.62283	4.56775
RPP14	5.05162	3.9932	4.53605	4.22642	4.47718	4.86545
RPN2	10.2252	8.73787	9.23389	8.53287	7.3429	7.29865
PGM3	4.44412	3.01383	6.01669	5.30233	7.03034	6.34236
LSM3	5.36199	6.56441	3.51351	3.61773	3.50993	3.68922
TDRD7	5.31504	4.09192	5.79894	5.93377	4.56368	4.42901
PRUNE2	8.00857	6.93285	7.52213	6.75896	9.27275	6.54709
SCP2	7.16624	6.2752	5.85306	5.53223	5.75223	6.32081
POLR1B	4.3607	5.66761	4.77461	4.53269	4.38713	3.86831
BAZ2A	7.05156	8.14688	7.11791	7.70207	8.30231	8.03228
TEX2	6.6795	5.61638	6.12075	5.79509	6.41536	6.43153
BCL2L11	5.07044	6.17359	3.84092	5.35157	5.72213	5.27421
RPA1	8.13194	7.20104	6.60394	6.14518	5.21697	4.41489
SLC44A1	6.91938	6.00986	7.01369	6.40033	5.71082	5.03428
OS9	8.07024	6.92888	8.16806	7.87719	7.77747	7.83909
ATP6V0B	9.17974	8.13003	7.83129	7.1442	6.38677	6.48407
DDHD1	5.72704	4.56773	4.3868	5.29903	6.21978	6.02311
CSRNP1	1.30252	3.43461	3.54859	3.70086	7.34589	7.58986
MGAT5	4.78822	5.95071	5.39262	6.34482	6.07896	5.76197
RHBDL2	2.50709	0	4.07127	2.63777	1.00219	1.40941
PIK3R1	7.14225	8.31721	6.79694	5.44974	4.78131	4.17682
GOLT1B	6.4468	7.60448	6.66381	6.16273	5.28621	4.76795
SCAMP2	5.35706	4.19199	6.70392	6.05493	6.21398	5.99595
MED9	5.27743	4.13407	4.89401	4.79059	4.65496	4.44275
NFKBIA	5.05054	3.72108	5.20733	5.0893	6.29771	6.7738
SSBP1	5.11547	6.33086	4.50661	4.85199	4.89533	4.84435
FNBP4	5.92448	6.8761	5.58647	6.6018	6.48306	6.74602
ZNF22	5.21242	6.36453	5.15023	4.62355	4.1392	4.39304
METTL7A	5.23266	4.06075	7.16091	3.83925	4.49139	3.52871
CREM	3.97015	5.38468	5.93638	5.34044	3.77823	4.05884
OGDHL	8.4368	7.25482	7.88721	6.73711	5.27559	4.9573
SMG1	7.19154	8.36723	7.10336	8.14332	7.85229	7.74618
RNF2	5.20248	6.3344	5.59666	5.53812	5.13431	3.14339
MDM4	5.14346	6.27899	6.00288	7.33508	7.73525	7.89834
ZMYND19	5.50874	6.68625	4.46618	4.39539	2.47423	2.08517
PIGH	4.66424	3.31998	3.74994	2.70888	4.38846	3.96068
RPAIN	3.86201	2.1788	2.47598	3.61983	5.14665	4.8129
ARHGEF7	6.79745	5.86406	5.84915	5.56654	6.83236	6.60688
TMEM163	6.46438	7.74987	6.41994	4.41859	4.14704	4.84372
FAM107B	0.421344	2.77641	1.86584	3.36649	4.95618	5.78928
STON2	3.29133	1.1467	2.25084	4.15476	5.95043	6.66746
ING3	4.42197	5.65102	3.74233	4.66017	3.6428	3.57549
RAB4B	5.98978	4.8893	2.15522	1.9735	3.68512	4.16949
GABARAPL1	7.23458	8.37379	7.48408	7.20012	6.65517	6.47061
HMOX2	5.98368	5.00145	6.0286	5.00734	4.02139	4.34409
UBXN2B	5.06222	3.94331	4.76257	4.87302	5.18942	4.82391
SYT5	5.46787	3.67498	7.27783	6.68278	4.92326	4.60173
SLC44A3	6.91703	5.66546	6.30255	5.34915	1.27919	4.11062
ABCC1	5.07113	6.10849	5.77385	5.43929	5.46027	5.70742
SYP	9.29079	8.332	8.1043	6.40222	6.13679	5.89093
FARSB	6.08149	7.16614	6.45696	6.03788	5.46117	5.25345
CNBP	7.86637	9.08122	8.31773	8.18428	7.45586	7.01637
CREBZF	5.3415	6.42433	5.43127	6.34911	6.71017	6.07571
PJA1	8.04222	7.04221	7.21578	7.0293	5.61183	5.10377
OLFM1	6.70198	7.96709	3.99907	5.76288	6.58053	2.69175
ETS2	5.16127	6.2727	7.58195	7.0352	5.45007	3.45178
SAR1B	5.81204	4.73275	6.51712	5.83933	8.03926	8.01979
PQLC2	4.73531	3.15455	3.63591	3.1435	4.39875	4.8684
CADM4	2.0676	3.87908	3.76414	2.89466	1.76549	3.08396
ZNF667	4.7928	3.40092	4.38028	4.13929	5.01546	4.074
EIF2B2	6.07391	5.17714	5.32443	5.06564	3.79954	3.90964
ZSWIM6	2.79698	0.594705	2.34056	2.88552	4.56255	4.54031
LYPLA1	5.32097	6.5139	5.46178	5.30877	4.18805	4.55308
PRSS23	2.82919	0.379469	1.39973	0	7.59298	3.70851
AGPAT2	1.36004	0	4.18835	3.87403	4.42324	3.57098
IGF2R	8.67925	7.59682	7.85566	7.46538	8.55387	7.74436
STIM1	6.36904	5.39292	6.90571	5.29095	6.03309	5.84045
EXOC2	5.30954	6.27543	6.0288	6.02237	6.45736	5.69128
H2AFX	6.15377	5.19469	3.95741	4.4777	3.21806	3.59199
DCTN3	6.69224	5.74252	5.82778	5.4391	5.38967	5.40093
RAB2A	8.10855	7.19242	8.0507	7.84438	6.87743	6.87351
UCP2	6.74618	7.88738	7.80872	8.3821	3.29695	4.35276
DEF8	6.48234	5.55281	6.24714	5.47991	5.37904	5.44438
ARHGEF1	6.77832	5.80586	6.00542	6.64997	4.61417	3.80942
HMGN1	7.57851	8.82218	5.05275	5.82344	6.03092	5.96922
ROGDI	6.5073	5.50999	6.8463	5.95725	4.50366	4.98508
ZFP36L2	5.2031	6.34587	5.40372	4.98788	5.3105	3.76952
PDE8A	5.04815	6.35416	6.37238	5.78094	6.22375	6.64509
MAPT	7.01311	6.03444	5.382	2.50574	6.23794	3.28968
UBE2H	6.12267	7.17266	5.42964	5.39661	8.08704	7.62252
COPS7A	6.64677	7.72824	7.09381	6.54758	6.11585	5.81058
RAB34	5.5156	4.40091	4.89762	4.80705	0.261714	1.87275
TMX3	5.36311	6.48636	6.18595	6.11969	5.03282	4.51155
VAPB	8.0491	7.11086	8.22258	6.89378	7.21908	6.64888
ROM1	4.89261	3.59893	3.95532	3.52533	1.82883	2.3593
MAPK10	5.61514	6.62506	6.14578	4.10319	5.96499	6.34911
LYPLAL1	4.82657	6.17409	4.9406	4.70407	3.97541	3.07369
GAB2	4.35187	5.50223	5.2887	5.24412	6.77171	6.58632
DYNC2H1	5.60383	6.67078	6.01183	6.94866	6.27671	5.60228
DCLRE1B	3.92651	5.20746	2.83357	3.41142	2.86272	2.33318
HSPA14	6.43731	7.49618	5.43425	5.53745	4.73666	4.70453
MCM2	7.86845	9.05421	5.16155	4.09334	3.32788	2.75254
SUMO1	6.40517	7.49349	4.60281	4.679	5.91188	5.71293
TUBG2	3.10798	4.53611	3.52712	3.31437	4.7715	4.91025
SYAP1	6.12714	5.19049	6.21146	5.91951	5.60489	5.84893
PELP1	6.00512	5.0625	5.56897	5.14082	5.39732	4.89738
SLC4A8	5.77079	6.69615	5.29854	5.76158	6.64524	6.12489
POLA1	5.95079	7.22788	3.23045	3.30348	4.23403	4.42397
ARHGAP44	5.11987	3.91798	5.51118	5.46428	6.08774	5.00734
TAF6L	5.3751	4.17081	5.34223	5.22349	2.73366	2.04474
CLPTM1L	7.44443	6.56947	7.96918	6.89939	5.43881	5.61281
USP40	5.19301	6.34015	4.85305	5.6393	5.73784	5.25803
RASSF4	5.38582	4.07135	5.49575	4.74636	5.32378	5.11176
KIF1A	8.7385	9.97565	9.03948	8.45287	9.52134	9.03037
TFDP2	5.22739	6.43584	4.90128	5.26379	5.44773	4.61056
MIF	7.29672	9.13227	5.73186	4.81032	5.79901	6.59004
AP1B1	7.68884	6.76902	7.93345	6.99818	6.47584	6.67313
RPP25	3.95894	5.47198	3.01674	1.8555	4.2063	3.76532
UNC5A	6.08562	4.64356	5.91698	5.96586	3.30236	0.581239
CDC25B	6.35391	7.37246	3.23774	3.53263	5.78308	5.45233
CTDSP1	5.47811	6.49757	5.37329	5.16059	3.96905	3.68278
RASGRF2	5.99402	4.57252	5.86145	7.44629	5.8447	1.34454
TCTN2	4.98269	3.72485	4.32745	4.09069	4.39986	4.30175
ANXA6	7.03383	5.60253	7.4164	7.86232	6.33606	6.63319
UTP14C	3.61007	5.09471	3.05345	3.15923	6.01956	5.36289
TOP3A	5.14601	3.95815	3.46993	3.87096	3.91707	3.85647
LLGL2	4.06003	2.43587	6.3353	6.4732	6.37091	6.4425
NUP210	6.0506	7.66284	6.36889	6.65196	6.57848	6.58009
SLC31A1	6.82733	5.92416	5.89693	5.40891	5.4755	5.37064
PAM	8.29952	10.2086	10.5267	10.673	9.48563	9.51847
SFT2D2	5.37217	4.20444	6.61024	5.8776	4.18584	2.87341
SDC2	5.15144	4.02412	5.31361	6.5874	6.2095	7.06424
C9orf64	5.19189	4.16375	5.84563	5.06482	4.2428	4.09405
PPP1R7	6.01473	7.0744	5.54912	5.7324	5.12936	4.86662
ZBTB4	5.74691	6.64763	6.75252	7.39484	8.2575	7.76272
PIGM	4.97741	6.21775	4.78944	5.15799	4.38734	3.54943
SEMA4D	4.51465	2.53599	5.43723	5.41233	6.22815	4.98849
NEU1	7.95564	6.85597	7.70707	6.51054	6.96623	6.6886
PDE3B	6.83995	8.03415	7.15362	7.19318	6.14776	7.65322
FOSL2	5.12439	7.6388	5.40669	4.72799	3.27655	4.41068
ECH1	5.28165	3.83686	5.44859	4.51989	5.58669	6.39547
HERPUD1	7.6015	6.5743	8.27321	6.42577	7.55887	7.00121
WNT4	6.72796	8.00423	8.1806	7.961	7.30541	6.66794
SPSB2	4.24235	5.37482	4.32284	4.36893	2.15856	1.77415
DRG2	6.5134	5.62549	5.55622	5.27549	3.86815	3.71277
RAB6B	2.61243	0.167446	4.77049	4.10048	5.25905	5.03347
SYT14	3.34395	5.04604	6.65008	6.55696	5.93228	4.98797
KCTD17	4.99957	6.05042	2.95949	4.5345	1.78847	1.16503
TMEM59	8.55999	7.41187	8.30302	7.86606	7.82149	7.73206
SLC35C2	6.64668	5.67975	6.18963	5.20507	4.8387	4.28217
RBM15	4.83818	6.05714	4.45627	5.40392	4.65463	5.11019
SLC25A10	6.69591	5.7814	3.79404	3.6148	2.66226	2.27874
USP32	6.51049	5.64642	5.77212	6.10792	6.22886	5.7921
SYNPO	2.95365	0.611717	4.91285	4.37916	6.1299	7.25463
IFT81	6.27334	5.34398	5.96149	5.68152	4.22504	3.59688
NEK1	4.84664	6.09089	4.83303	4.91258	5.3083	5.11915
LNX2	4.39079	2.93772	4.39427	4.16565	4.61002	4.80388
RAB25	1.34684	0	6.18838	5.64883	4.30626	5.39691
DBNDD2	4.13227	2.6385	0.766925	2.25823	4.42012	4.71035
TMEM177	3.82961	5.07288	3.60603	3.34527	1.95179	1.26358
CDADC1	4.91442	3.74805	4.97062	5.12661	3.62226	3.08955
CDK13	5.76154	6.77541	6.04326	6.53039	6.5076	6.19159
TMEM189	5.8726	4.92898	4.33223	2.95184	4.52908	4.11937
RUNDC3B	5.63473	4.47217	5.76216	5.23034	2.35789	2.6074
MRPL51	6.13535	7.17921	4.51412	4.25659	5.47292	5.41455
SLC29A4	7.41332	5.51738	5.01487	5.82334	6.80329	7.11167
POU2F1	5.4714	6.61992	4.59446	5.45129	6.78907	6.55991
LDOC1L	5.75807	4.75747	5.77439	5.08228	6.12539	5.39514
ZDHHC16	6.1988	5.30405	3.44097	3.44047	4.0561	4.07451
CARM1	5.41815	6.63108	5.51803	5.78681	4.42223	4.83044
SPCS2	7.80277	6.83422	7.91841	7.1514	6.60019	5.90597
BOLA3	4.52857	5.92924	4.83144	4.41918	2.44727	2.55946
ZC3H6	3.11758	4.46849	3.37849	4.53362	7.13319	6.27402
RPL36AL	8.02434	7.12665	5.72229	5.52614	6.55575	6.3828
CDR2	5.85736	4.92182	5.69888	5.11515	5.15505	4.66149
BBX	5.84015	6.99146	6.73387	7.64808	7.40189	6.81263
SCYL1	7.43427	6.57727	6.85446	6.19689	5.05092	5.13903
HECTD3	6.34827	5.18253	5.90964	5.40717	4.91913	4.57481
BPNT1	7.94073	6.95308	7.30995	6.70758	2.90648	2.97484
ORMDL2	4.88948	3.88255	3.9834	3.43208	4.12088	4.44601
CDK12	5.61882	6.54054	5.60423	6.30239	7.68538	7.7734
PPP1R3D	3.61575	1.53571	2.90684	0	2.79454	1.85832
CRYBA2	4.35015	5.9693	3.18096	6.67818	4.62213	8.58502
HEBP2	3.16598	1.09993	0	1.66963	4.01338	3.78144
SULF2	4.43807	7.13621	2.73502	2.32502	5.31277	1.79561
IER3	2.80854	4.54166	4.58029	2.98332	7.41035	6.00734
FLVCR1	4.43518	5.64698	3.8656	4.61865	5.74973	5.79196
SERP1	7.77195	6.79643	9.11456	8.06909	6.53929	6.08688
MRPL15	5.52817	6.52525	4.92818	4.48099	2.30124	2.27484
GPHN	5.90978	4.95786	5.53856	5.15191	5.50454	5.34751
GSE1	7.56316	6.47223	6.73722	7.19861	8.11154	8.19411
MFAP3	5.9854	5.05297	5.45345	5.41719	4.71442	4.02475
TNFAIP1	6.45729	5.6372	6.11355	5.87863	5.21326	5.2813
TMEM106A	2.91478	0.631015	4.36713	2.54425	2.49785	3.58922
ACP6	4.06595	5.17446	4.48891	4.82351	4.35406	3.45765
CCDC25	5.85231	4.81255	5.61398	5.49653	4.98806	4.76672
SLC25A23	6.06988	7.07977	6.04252	6.00085	5.62699	5.49134
DHX30	6.1527	7.12435	6.77151	6.60823	6.22251	6.17941
MKRN2	4.34311	5.5508	4.65087	4.43753	5.58211	4.88487
SPTLC2	5.9592	5.04026	5.6122	5.22507	5.83037	5.24149
C1GALT1C1	5.5684	4.50109	5.49734	5.55953	4.15309	4.04239
CDC42EP3	1.75687	3.76889	1.1919	3.64878	7.25294	7.34981
ADAM10	6.2522	5.29233	6.68504	6.48769	6.44688	6.71546
ZNF277	5.13756	4.04491	3.95011	3.6105	4.68097	3.66326
URB2	5.08995	6.15097	4.94151	4.86706	3.61857	3.55262
CGN	4.70535	3.26219	5.79757	6.34124	3.10605	4.19805
ERLEC1	6.53419	5.55597	6.74825	6.31855	6.57182	5.90496
LRFN4	6.67413	5.82676	6.21101	5.28723	1.92693	1.92054
ZBTB43	4.39157	5.56602	4.53978	4.75836	6.37502	6.45088
C7orf49	1.79142	3.69654	1.85659	2.67853	4.01289	3.71295
GRK6	6.0062	6.97517	4.87949	4.9854	2.948	2.342
RUVBL2	6.22288	7.27943	5.42561	5.03154	4.44442	4.4533
GART	5.78487	6.77921	5.5721	5.13455	4.56006	4.31481
FBXO41	2.56122	4.2819	1.87638	3.29712	5.90983	5.40962
GLB1	6.61836	5.74636	5.36345	5.16837	6.01616	6.87138
TPRKB	5.15869	6.27491	4.9868	5.25152	2.92473	2.39412
GNPTG	7.63323	6.74243	7.41721	6.72617	5.51212	5.71949
TMEM117	3.2736	1.38445	3.53504	3.68816	2.21517	2.21708
AKR1A1	9.0154	8.08599	8.54469	8.1818	5.04439	4.71316
SNX19	6.06694	4.94403	6.53531	5.95972	7.42211	7.3114
FXR2	7.6292	6.78595	6.94257	6.66092	4.96139	4.43664
LRRN3	3.48843	1.69304	0	2.576	4.47716	2.40546
TSTA3	5.56855	4.58911	5.14854	4.75059	3.13895	2.75014
PANX1	2.55674	0.0583123	3.84066	2.19637	3.76992	3.73578
TRIM56	5.64686	4.39456	6.75879	7.26728	5.57385	4.8276
MOSPD3	5.09167	4.09153	3.91802	3.81421	2.02813	2.84418
TPP2	5.89141	6.98449	6.03699	6.69763	6.21949	6.26657
LRRC59	8.19415	7.34415	7.65201	6.63694	5.37892	5.77103
ZEB1	4.97862	6.06155	4.06114	5.04367	5.65051	5.47771
SNRPF	5.30025	6.5276	1.42599	2.23029	3.60533	3.91739
ASL	5.24018	3.81375	4.86191	4.15904	3.58188	3.8157
METTL13	5.06944	6.34166	4.60644	4.54464	3.81595	3.36664
LYPLA2	6.83999	6.03006	6.62308	6.0459	4.06451	4.51295
TADA3	5.342	6.34529	5.0259	4.91781	5.02084	4.75794
KIF21A	6.63879	7.63063	7.4226	7.81815	7.13671	6.41337
YOD1	2.61435	4.17163	3.88167	4.73897	6.03083	6.23874
RB1	6.17488	5.33184	5.12189	5.73543	5.78001	5.6288
NEK7	4.58925	5.99457	6.22182	6.11424	4.94143	4.54551
DIMT1	3.83492	5.13989	2.53423	2.95077	3.06086	2.54524
DUSP11	6.49554	7.5162	6.51543	7.24182	4.41534	4.11473
CWF19L2	3.57726	4.9895	4.28483	5.00808	4.72551	4.10272
AAGAB	5.54915	4.3987	6.38696	5.83995	4.75147	4.61533
H6PD	6.26195	5.3512	6.23339	4.73911	5.11228	5.04953
ATG14	4.87152	3.74669	4.02202	4.3611	5.21735	4.65164
ZKSCAN2	4.14587	5.23681	2.2951	5.04422	4.62742	4.72907
BZW1	7.7576	8.97416	7.19036	6.52951	5.96861	6.76222
GADD45GIP1	6.09812	5.14693	4.30239	3.55494	3.41059	3.28699
RUVBL1	5.6654	6.65768	3.05804	3.00982	3.78797	3.87522
SENP3	6.53952	5.58164	5.82321	5.74899	4.07455	3.82172
FAM76B	4.33063	5.62516	4.43447	6.08021	4.65796	4.3107
PPP1R3C	0	2.10514	2.3297	1.86722	3.05476	2.05926
PLOD1	6.53698	5.63725	5.55844	4.42382	4.18416	4.64829
MPZL1	5.86524	6.81223	5.95085	5.72909	5.78756	5.65432
FUCA1	6.71646	5.8574	6.53949	5.66615	5.3425	5.27891
PNPLA6	5.95239	5.01516	4.90754	5.47771	5.18331	4.8564
SLC37A4	4.97846	3.78377	6.58168	5.44632	5.22344	5.89942
RPF2	4.00228	5.28045	4.19452	4.30524	3.75198	3.41599
NUP188	6.40309	7.33833	5.7442	5.33471	6.22293	6.12884
TPRA1	4.39861	5.45773	4.866	4.89038	2.60253	2.02653
SGCE	1.65951	5.51624	0.309365	6.0833	5.96126	5.92757
COL4A1	3.18588	0.749677	4.06619	2.98195	3.40986	3.6674
HAUS7	5.18537	4.01455	3.59957	3.91409	1.282	1.92689
ANK3	5.76559	7.08881	5.69088	6.20834	5.42112	3.9506
RBBP5	5.82648	6.82239	5.52379	5.23014	5.02357	4.72481
FAM110B	3.9834	2.33724	4.23227	3.38913	2.22731	4.58075
RNF31	5.19879	4.14608	5.65991	5.59619	4.81581	4.44685
SH2D3C	4.03042	2.44419	2.82864	2.59122	3.22783	2.79455
FAM46A	7.10698	6.2323	7.11497	5.11746	6.4093	7.44962
ZYX	5.53195	6.76673	3.51487	4.19572	3.85724	4.09012
WDR35	6.48357	5.6708	5.59044	4.88202	4.7631	4.22925
HAUS4	6.00222	5.01758	1.71677	1.40153	3.52881	2.58674
HIPK2	4.81775	5.9551	6.29513	6.44024	9.52999	9.46699
ATP6V1D	7.79704	6.7726	7.25425	6.49057	5.66088	5.4404
CNN3	6.01683	7.06728	6.68338	5.38794	1.95183	4.58127
ULK2	5.34014	4.1259	5.59068	5.72369	4.94487	4.69979
PLA2G12A	4.84006	6.01831	6.30081	6.58147	5.93261	5.58622
COG8	6.43501	5.63643	5.73196	5.23207	4.99749	4.2992
ETV1	8.33219	9.81398	3.93333	7.75559	5.83828	5.7829
DMXL1	5.69354	6.72766	6.10004	7.02988	7.1056	6.0362
PLCL2	5.80209	4.83275	5.6323	5.31881	5.94922	4.40822
ELAC2	5.51864	4.51191	4.82344	4.54944	5.44438	4.89491
C19orf24	3.93162	2.35533	3.57029	3.25185	3.57395	3.59038
RNF208	0.643427	0	3.00796	3.1942	1.89974	2.35029
SETD2	6.53125	7.54146	6.25672	7.25438	8.10367	8.37761
LUC7L	6.28008	7.25638	6.36389	7.03207	5.86458	5.73672
PARP2	5.83134	4.91822	4.86354	4.92624	4.66746	4.71154
CORO2B	7.10048	6.12646	7.29926	6.48011	3.25373	4.90359
PRRC2C	8.17869	9.21013	7.70841	8.26765	9.57581	9.83926
IFT140	5.45838	6.41611	4.88364	4.46539	3.83152	3.95034
LAMP1	10.2739	9.11551	9.87199	9.24032	9.13746	9.08177
PHF6	5.69139	6.74707	4.74551	5.19388	4.84868	4.39556
MAPRE3	6.45381	5.50253	6.09445	6.38739	5.91341	5.14279
CAMK1	4.42372	5.52124	4.74905	4.69719	1.6877	2.72413
AMT	1.99758	3.70679	3.95871	4.78539	4.21685	4.09623
SYF2	6.22696	5.40193	5.83666	5.6392	5.55658	5.26261
FBXL5	5.69949	6.58606	6.38762	6.30515	6.05886	6.19715
ALDH7A1	5.64826	4.64792	5.28283	4.95335	4.50027	4.73106
PRPSAP2	5.38158	4.40271	4.06539	3.75892	4.33271	4.26856
COL27A1	7.01104	5.84677	3.94897	6.28728	5.99846	7.66398
FGFR1OP2	5.88079	6.86068	6.18028	6.19729	4.50409	3.67932
PHF23	5.90292	5.00782	5.36039	4.98927	3.85344	3.40388
KLF13	5.47671	6.473	5.12745	5.40546	6.53123	5.26577
NLGN2	6.39038	7.31696	5.96631	7.96405	5.19226	5.50444
FHL1	6.3046	7.35998	5.03852	5.55971	5.57626	5.90746
TRAK2	6.46513	7.47785	5.80643	5.75914	5.45351	5.8509
IMMT	7.52226	8.6754	7.17091	6.72235	5.70269	5.57658
AGK	4.05439	5.25517	1.83763	2.58162	4.63531	4.79179
KPNA3	6.18087	5.32022	6.25382	6.27117	5.69447	5.30597
ZZEF1	6.49657	5.6524	6.91414	7.3908	8.07366	7.7791
NUDT3	6.38136	7.38133	6.47931	6.22939	3.98609	2.7651
AMPD2	7.33583	6.44797	7.44773	6.79321	6.85313	6.29142
ANKRD23	1.84805	3.67195	3.60028	3.86158	5.00472	2.42143
NOL8	5.45068	6.42423	5.01819	5.04582	5.31889	4.8191
PNPLA7	3.14286	4.53569	3.75202	3.91908	4.72808	4.22064
STK35	7.25209	6.45958	6.53244	5.66261	6.72323	6.49869
ITSN2	6.37785	5.49909	5.42364	7.1512	6.65204	6.71449
SLC7A6	5.51926	6.53849	4.77397	5.41625	5.55307	5.64726
PPM1L	6.20643	7.27526	8.13177	7.92786	5.91573	5.33331
XRCC6	5.77077	6.68966	6.03326	5.64838	7.37301	7.74575
DUSP26	0.318241	2.41853	4.15841	5.65148	6.1205	5.70511
RBKS	3.20315	1.12314	2.64024	2.14999	2.66129	1.6842
CEP57	5.2731	6.23299	4.72665	5.40033	5.33222	4.91195
FAM118A	4.40549	5.63762	4.76867	5.19949	4.68803	4.67427
BNIP3	5.77438	7.9904	6.6333	5.97495	5.52508	5.8846
KLHL24	5.7021	6.634	4.92711	5.57008	6.85354	6.11149
PARP1	7.41322	8.47104	6.45857	6.15086	6.65441	6.44759
SMAD9	5.46948	6.60411	1.22171	4.8535	5.89479	3.78297
ATP5C1	7.84277	8.86168	7.77773	7.69329	5.82452	6.1203
DCLK2	3.83341	5.35598	3.9125	7.21061	4.84743	4.59555
CCDC66	4.78968	3.65393	4.06801	4.66736	4.24685	3.69441
WARS	7.80898	6.75347	8.38594	5.72356	6.8315	5.11706
IDUA	5.58953	4.21573	5.22767	4.77768	3.08888	4.12482
RNF168	6.20011	7.23987	5.25566	5.25029	5.19268	4.70117
ZSCAN18	0	2.52627	2.62195	3.69858	5.91307	5.73184
NAF1	3.53425	4.87748	3.87555	3.67397	3.56911	3.31987
SPON2	1.98074	0	3.37373	6.05472	2.19773	2.69283
FZD6	3.717	5.0629	4.00827	4.3152	4.96721	4.25521
SLC9A7	5.02828	3.96474	5.63259	4.57703	5.18901	6.55019
STARD10	7.83304	6.73342	6.91992	6.45824	5.45244	5.25767
KIF3A	6.25324	5.34904	4.46553	4.7789	6.45742	5.57799
TMEM168	4.36447	5.47386	5.06518	5.31373	4.69147	4.04935
SIRT2	7.04901	6.14467	6.32873	5.7063	4.84448	4.39526
SAMD12	1.13017	0	1.18518	0.238096	6.473	6.02151
MAT2A	7.43109	8.77845	6.59387	5.24004	6.91367	6.6191
UFSP2	6.25578	5.294	6.50675	6.17753	4.20685	3.34564
FBXO18	5.89021	6.75482	5.84228	6.07838	5.77621	5.14293
MPHOSPH8	6.51821	5.71948	5.17982	5.30179	7.02776	6.3897
ZBED3	5.30449	6.43491	4.031	3.89802	2.25118	1.45126
DNMT1	8.04608	9.11348	5.79618	5.92816	5.81879	6.27071
TMCO1	6.54975	7.57393	6.35515	5.59326	6.50414	5.94396
DYRK1B	5.06651	3.85414	3.57529	4.27367	3.77082	2.98345
PYGO2	5.34208	6.346	5.74152	5.87378	5.44542	5.01001
FYN	5.79499	4.86072	3.98083	4.15931	5.3571	4.7617
TOM1L2	7.3354	6.50848	7.06664	7.16367	6.264	5.6509
ANKRD6	1.52836	3.29628	1.16312	4.55314	5.82472	2.53615
ZC3H11A	7.33366	8.32785	3.56491	4.96019	8.10739	8.22517
ANKFY1	7.22076	6.36023	6.68206	7.0984	7.05016	6.74948
UBA3	5.51801	6.48135	5.68801	5.81447	4.74874	4.52806
PLD3	8.30796	7.0345	7.55602	7.68677	7.24096	8.14956
TRNP1	5.00323	2.80055	4.37936	3.66222	4.66846	5.41795
MLLT6	6.20799	7.10007	6.45959	7.04742	7.2309	6.59257
FICD	4.89176	3.43176	6.20808	5.3855	4.73419	3.11371
NMI	2.89899	0.956056	4.43925	4.35645	1.03593	1.8561
NKIRAS1	4.70232	3.4393	4.63798	4.38798	4.44064	4.37229
SMYD2	5.52656	6.66063	5.48071	5.23543	3.2778	3.97493
HDGF	7.95835	9.0171	7.34298	7.14645	6.03782	6.18238
SPNS1	6.36164	5.32456	5.45785	5.51304	3.90955	3.7578
SETBP1	5.74718	6.87711	4.70643	6.11546	7.56805	7.2108
COG4	6.63779	5.85868	5.90729	5.41003	4.69905	4.38227
PGAM1	8.56165	9.78013	4.03944	3.26953	7.03798	6.89479
PRKAR2A	6.12227	7.14951	5.95382	5.52709	4.50045	4.00369
PSMC6	7.0153	6.24879	6.35129	6.1919	4.84126	4.49581
GATA6	0	2.13492	2.93793	5.52762	1.05195	5.34408
SMAD4	5.72098	6.66991	6.08085	6.35185	7.18798	7.04588
MGAT1	5.41409	4.42419	6.165	5.42791	5.29504	4.81545
CNST	7.1009	6.27158	5.8344	5.84001	5.69419	5.09649
DENND2A	2.58087	4.17525	0.332794	4.37347	4.05796	3.04963
GMPPA	7.11222	6.15212	6.71642	6.83183	5.28665	4.51514
ZNF280B	5.35335	6.39792	4.12812	4.84344	4.83889	4.24632
PYGB	5.99829	6.94565	4.54439	5.71146	4.59891	5.93901
VPS13B	6.38995	7.36968	6.86118	7.38355	7.51019	7.46667
FAM117B	4.45891	5.7382	5.21696	5.43198	5.141	4.94825
SRPRB	6.24066	5.43586	5.64608	5.00193	5.83349	4.96805
ZFPL1	5.2804	4.28679	4.26753	4.02766	4.12615	4.17485
UNC80	7.40262	8.60474	7.85581	8.54402	8.77534	8.27419
DYNC1LI1	5.3079	6.28328	5.84352	5.69563	5.36172	4.92281
IBTK	6.25202	5.48393	6.56326	6.43214	7.08103	6.64023
SCAMP5	6.3874	5.42551	7.06449	6.19483	7.2712	7.36285
HES6	5.42255	4.38563	5.87078	4.7615	1.38302	1.81741
HIPK1	6.7133	7.72003	6.84626	7.29188	8.37696	7.82471
NCOA4	6.84423	6.04538	2.77402	2.49915	7.30961	7.00578
PDXDC1	7.19614	6.41747	7.83395	7.22414	7.70417	8.04732
PHF21A	5.24078	6.16735	5.57722	6.51117	6.78427	6.6779
THOC7	5.97984	5.09245	4.7199	5.09824	3.84182	3.98741
SF3B5	6.17703	5.35578	5.13801	5.07197	5.11322	4.88298
LTBP3	5.13363	6.06071	5.57932	6.75423	5.4727	6.03426
ARPC1A	7.64933	6.75776	7.34792	7.47437	5.71617	5.75877
PITPNA	7.15017	6.24383	6.60073	6.08115	6.7605	7.01504
LAS1L	5.37975	6.30201	5.74003	5.80299	5.19671	4.9708
USF1	5.30401	6.21927	4.80622	4.99094	3.65467	3.20812
HSPA4	7.99026	7.15846	8.15833	7.88377	6.68812	6.68761
WSB2	8.21252	7.24649	7.71718	6.31633	6.73524	6.51536
C10orf35	2.33597	3.86771	4.48148	4.07881	3.39734	3.69754
LDHA	6.01667	9.06046	5.47243	5.95176	2.98447	6.58017
ASB4	3.28507	1.1477	2.04162	5.28324	2.00925	1.61736
NAA15	5.9321	6.81975	6.17978	6.63666	6.11879	6.14438
CUL1	6.73759	7.78366	6.7095	6.83734	6.00868	5.63535
RPIA	4.31794	5.3952	5.12975	4.93466	2.64395	2.52749
NBAS	6.82751	5.92052	7.58593	6.12775	6.62752	6.56889
UQCRC1	6.64854	7.61625	7.20381	6.52817	4.66951	4.57288
RFFL	2.61377	0.693753	4.38226	3.89358	5.98328	5.86545
BNIP2	3.73045	5.18376	3.87516	4.83603	4.84381	4.88261
GABPA	5.49525	6.44047	5.18182	5.6369	4.53298	4.23902
TMCC2	6.03419	7.03222	5.36222	5.8869	4.50236	3.56258
TTC1	5.35766	4.36103	5.1261	5.05997	5.25232	4.82378
BRMS1	5.60135	4.45552	4.84335	4.35149	4.27504	4.1163
TP53INP1	5.04519	6.42809	6.07869	6.88355	6.38649	5.51076
GTPBP4	5.57493	6.54468	5.81979	5.7001	4.75861	5.56798
MPP6	5.05696	6.02175	4.89765	3.25571	7.71471	7.25963
FDFT1	6.68209	5.31065	6.17739	6.03263	6.45762	6.78392
NHSL2	3.17974	0.533023	4.12448	3.99957	2.16682	2.51139
SYT2	5.09557	6.61301	4.5238	3.00129	3.50145	3.95078
MBOAT2	5.68277	4.66802	6.12922	4.81861	4.79885	5.60857
NUPR1	3.77633	5.61334	8.53806	4.91614	1.43718	0.278882
API5	7.07688	8.15312	7.02752	6.71979	6.89859	6.73596
PTPN4	4.28985	5.77127	5.79826	6.54762	6.19236	5.22665
BRWD1	6.41967	7.31832	6.31	7.12118	7.20717	6.66796
CHD8	7.55706	6.7342	6.51417	7.00873	7.21333	7.17073
RAD18	5.32323	6.26273	2.74834	4.32367	4.02089	3.48015
PNRC1	4.57954	5.6417	5.60211	5.91055	6.72081	6.44016
ATP1A1	9.12793	10.3557	10.1094	9.82912	9.12164	8.87034
CROCC	6.37559	5.21462	5.91494	5.59821	3.91456	2.93473
ZNF106	7.47263	8.54379	7.49852	7.00368	6.96491	6.62653
EPN2	5.5163	4.56717	4.81434	5.44132	5.42274	4.90177
MEA1	6.41786	5.55964	5.91038	5.24202	4.91096	4.90617
HSPA5	10.5839	9.32873	10.8434	9.97128	9.51308	9.15887
CNTROB	6.34531	5.4075	5.20818	4.17099	4.75685	4.80929
STX16	6.75692	7.66852	5.83893	7.17648	7.58947	7.63107
IRS1	4.91855	5.96338	3.40114	3.46205	2.50445	3.98489
BCL3	3.21658	1.21529	5.16674	5.39817	2.5624	4.3389
TUBB2A	7.29861	6.05174	5.73672	4.38175	6.21877	1.79139
HEXB	6.95354	6.05022	5.48005	5.69626	6.45209	6.23495
CHCHD6	3.70444	5.01431	4.91573	4.708	2.64938	3.29461
YWHAH	8.68491	7.81338	6.4351	6.11179	7.30939	7.43176
FEN1	7.77655	7.01216	0.294934	0.0619959	4.6201	4.39167
NCAM1	7.57035	6.72882	5.87613	7.023	7.46512	7.40496
CCDC84	3.67793	2.00139	2.3912	3.19099	5.36955	4.89527
PHKB	5.83204	4.7614	5.94977	6.28622	5.98353	5.79272
RAB4A	4.40637	3.20139	4.58933	3.60185	4.62963	4.65292
SLC17A5	4.40644	3.13642	4.50685	4.11914	5.65275	5.54683
TSEN2	3.81767	4.94255	3.7789	3.59126	3.23745	2.88351
FAM168B	7.16405	8.19235	6.08427	6.32618	7.38034	7.3831
RAI1	6.61063	5.75282	5.93174	6.5767	6.28158	5.9623
KSR2	2.79362	4.29041	5.80509	6.29718	6.70489	6.86703
COX7A2L	8.1423	7.29439	6.13602	5.14443	5.36618	4.87119
FAM114A2	6.48981	5.5434	5.97081	6.22114	3.55901	2.7238
KANK2	2.94074	4.39303	2.91874	3.32598	3.31085	3.75096
ANO6	6.7879	5.99202	6.46453	6.18105	2.56416	4.73166
PRLR	5.37227	8.20666	8.55071	2.20385	2.65611	6.1787
TM2D2	6.81013	6.06197	6.00324	5.23493	4.12166	4.11307
REEP5	7.51078	6.61716	7.48116	6.85582	6.90062	6.70033
TSPAN2	4.88024	3.5421	6.01224	5.99819	5.37909	5.01515
KLB	3.52648	5.78417	1.39704	6.17032	2.15816	4.49799
CNOT4	4.93211	5.94494	4.78728	5.09132	5.81341	5.9151
CAMTA2	6.06128	5.18368	6.24574	5.96238	6.60226	6.3544
AGT	4.02686	1.23516	3.73674	5.11812	3.10779	5.27368
PTPRK	3.41753	4.81107	1.14487	5.797	5.86071	1.34241
VTA1	5.64894	4.72564	4.89394	4.85382	5.15828	5.1725
TLN2	4.30936	5.41399	4.00668	1.85324	4.1002	3.4057
MED12	6.96084	6.12309	6.49194	6.60132	6.16029	5.98018
PIM1	4.03894	5.43467	2.17231	2.59695	5.19712	4.92414
OXA1L	5.78772	4.8538	5.22746	5.05928	6.1378	5.49995
B3GALNT2	4.2011	5.30359	4.56419	4.55318	4.94023	5.13212
THOP1	5.49933	6.52752	4.82159	4.56407	3.66389	4.14907
BACE1	6.45132	5.56191	6.09934	6.44101	7.61946	7.83704
ACTL6B	4.72346	3.58033	4.16194	4.35518	3.56415	3.4303
MAP2K4	6.09886	5.22931	5.60997	5.68381	4.92641	5.03563
MRFAP1	9.56166	8.6587	8.24683	7.9054	7.60189	7.88834
RCCD1	2.61095	4.155	2.73183	3.51798	1.85493	2.73899
MRPL19	4.85757	6.02637	4.37191	4.07333	5.9289	5.30814
ESF1	5.24341	6.42446	4.38	4.94615	4.22816	3.82551
TGFBRAP1	6.19448	7.2573	6.43985	6.41645	5.74087	6.14095
RBBP9	3.36818	4.70104	3.83668	3.87973	3.86294	3.57366
ATG16L2	5.25245	4.2334	4.45134	4.95536	2.72961	2.76309
PER2	4.78922	5.94976	5.24705	5.1672	8.01917	8.91691
NFYC	6.37826	5.60392	3.74037	3.76135	4.56471	4.44192
SMARCA4	7.67116	8.6215	8.07374	7.84153	7.3092	7.41298
NAA30	4.86842	3.78894	5.30864	5.52872	4.97309	4.80895
MCOLN1	7.26483	6.13787	5.71301	5.24969	4.98083	3.96952
NDE1	5.19114	6.39635	3.34388	2.23583	3.19051	3.87463
WDR91	4.25792	5.2984	3.49912	3.60568	5.06969	3.6271
CKAP5	7.63061	8.69068	6.85922	6.94853	6.98638	6.80845
ADAR	5.74953	6.57834	6.64233	6.83746	8.7473	8.55864
RALGAPA1	6.90198	7.92181	6.63004	7.45126	7.78876	7.62428
CALY	3.11204	0	0.908656	0.476702	1.834	3.1632
ABHD16A	6.71263	5.91215	6.8912	6.17271	4.88706	4.87009
FAM53C	5.44055	6.37205	5.63725	6.15426	5.65682	5.98222
DDOST	9.38341	8.2569	8.80737	8.39499	7.04901	6.35093
ITFG1	8.09235	7.22402	7.50682	7.98333	6.19076	6.28317
SMARCAD1	5.44711	6.45207	5.21486	5.85971	5.56755	5.07483
ETV6	5.13518	6.15588	5.35373	5.61532	4.59296	5.61559
SREBF1	7.68292	6.56001	7.25269	6.65225	7.24986	6.15819
HSD17B7	3.64465	5.1365	4.46877	4.71972	4.34297	3.1716
SUCLG1	6.2266	7.17316	6.76794	6.20615	4.94937	5.11656
HSPE1	6.50665	7.71721	5.27469	4.90182	5.15928	5.56425
BRE	6.07001	5.1797	5.8002	5.14179	5.6481	5.43385
MRPS14	5.08673	6.15041	5.54392	4.62387	4.81789	4.61038
YEATS2	5.68172	6.49389	4.68844	5.4767	6.27225	6.0918
DPCD	5.00132	3.81434	4.60441	4.03213	2.92318	2.82667
CHPT1	3.32031	4.50707	3.86991	4.07595	3.31863	2.53629
KLC3	3.17804	0.957306	3.36098	4.15678	1.14255	2.51678
M6PR	7.57772	8.58866	7.55155	7.28119	6.1489	5.92295
NAV1	6.8433	7.74852	6.71038	7.7377	8.50285	8.62745
AFF4	8.06655	7.1962	8.39863	8.32364	9.41729	9.43097
HNF1B	0.29062	2.54122	4.82098	5.12947	2.9146	4.16248
FAM149B1	5.25723	4.25743	5.13898	5.31295	3.90345	3.84862
XPC	4.42941	5.46738	5.43172	4.75249	6.51563	5.77314
ISCA1	6.33139	7.26708	4.85322	4.71385	5.35079	5.41423
ATP6AP1	8.6892	7.91165	8.83233	8.62625	7.85818	7.86691
SETD7	5.82659	6.8548	6.95729	7.50053	6.71433	6.18895
ABAT	7.13773	6.31961	7.11028	5.43342	6.57113	5.68882
GOLPH3	7.04947	6.30879	7.43802	6.92562	6.37482	6.4716
LSG1	5.32718	6.31983	5.37747	5.11166	5.29783	5.09124
DSTYK	5.19686	6.22505	5.10238	5.45152	5.99648	4.84948
MRPS25	5.22872	6.33385	4.16912	3.62158	4.77384	4.55687
ULK1	6.25833	7.35238	5.62784	5.94026	5.76431	5.40668
SDHC	6.7089	7.66885	6.94298	6.32866	5.51212	5.60059
USP5	7.3343	8.34462	6.8244	6.56426	5.16309	4.654
ST3GAL6	2.37143	4.46301	3.43951	4.9596	4.50237	4.47717
ACO1	6.80991	5.9511	6.22579	5.6511	5.67091	5.48313
TPD52	7.31598	6.25467	7.58969	6.95301	8.09728	7.99459
SGSH	4.80115	3.57688	4.41046	3.84915	3.83161	3.64965
NFE2L2	4.76281	5.77417	5.91344	5.66474	6.75876	6.10283
NCAPD2	8.3958	9.45293	3.77526	4.20591	3.84795	3.84632
TUBD1	3.69103	2.1797	2.85188	2.82097	2.49145	2.31876
RABGAP1L	3.83422	4.90975	4.95396	6.22048	7.36108	6.93641
RBM26	6.3401	5.52012	5.99624	6.76126	6.9051	6.77036
EIF2S3	6.77153	7.74626	3.61933	2.90297	6.6806	6.20717
EXOSC7	4.3314	5.372	4.78143	4.41284	3.92653	3.65932
BAG2	4.33065	5.64638	4.8986	3.01725	2.99891	2.94335
SLC26A2	4.95802	3.66421	4.45593	4.75875	5.0138	3.92645
ADAT1	3.45751	4.74515	2.25121	3.2785	4.68409	4.69035
SRP72	8.00811	7.15419	7.91769	7.51989	7.00742	6.63667
EIF4E2	5.83164	6.79469	5.2923	5.37583	5.09242	4.59287
FAM114A1	6.37355	5.13546	6.29535	6.25994	5.30894	5.00563
OGT	6.91243	7.7844	6.69488	7.03199	7.5308	8.02965
TMBIM6	8.90212	8.05876	9.40768	8.3015	9.26967	9.53585
ODF2	6.57624	7.42866	6.08523	6.37623	4.75111	4.93684
CDC42BPA	7.07935	7.97859	6.53671	7.05126	8.50543	8.1615
DPP7	6.35113	4.8416	6.35644	5.61802	5.5409	6.25799
RBM28	6.33942	7.499	5.68524	5.83345	5.11208	4.48154
CCNT1	5.96771	6.83027	5.93847	6.27877	6.44658	6.28888
SDF4	8.57212	7.6473	8.29391	8.68329	5.04941	5.15312
SFXN3	4.3016	5.28364	4.65219	4.25607	4.3956	3.75428
MSI1	1.05696	3.15478	3.45434	4.37735	5.03053	5.02537
NIF3L1	4.42542	5.52485	4.61878	3.86083	4.18798	3.54107
GRSF1	6.68844	7.57754	7.18076	6.75812	6.6262	6.50291
CAB39	6.8691	7.82112	6.90572	6.58302	6.10357	5.7583
TRAPPC2L	5.88363	4.77911	5.71718	5.66343	3.47349	3.44024
RHPN1	3.67111	1.99872	1.86306	1.33038	4.23038	3.87198
LDLRAP1	4.15876	2.32056	3.69369	5.37181	7.02936	6.57168
COG2	5.85532	5.01377	5.57755	5.49519	5.10315	4.64191
VPS4B	6.45758	7.38697	6.81124	6.48919	5.53359	5.15989
PPDPF	4.99463	5.94929	3.18774	3.85158	4.61091	4.18911
ADK	5.51352	4.64058	5.6177	6.28027	4.45393	4.6684
IFFO1	5.76593	6.56032	5.19919	5.48761	3.94383	3.37526
NIPBL	6.53067	7.44913	6.18926	7.37483	8.14981	7.97546
BEST3	2.95666	4.34877	3.26091	3.69081	3.37868	0.766856
CCPG1	6.75929	5.89033	1.47662	1.8498	7.18317	6.21021
TSN	7.09986	8.22527	6.77992	6.38786	5.87996	5.33719
HIF1AN	7.12477	6.35388	6.64494	6.32475	6.3094	5.80041
CARF	2.70789	4.20764	3.52716	4.48558	4.73563	4.0348
ATXN7	5.29069	4.20419	5.08183	6.05455	6.94081	7.47795
TIMM22	5.11765	4.19181	4.74665	4.16232	4.27117	4.14619
MRPL55	4.56385	3.39109	3.99684	3.56567	3.12316	3.45677
COPS5	6.45078	7.35387	6.40852	6.28968	4.33875	4.13209
MBOAT7	6.909	6.13999	5.35786	5.66598	4.9027	5.261
ACTR10	7.11242	6.35994	6.67526	6.35887	5.30551	4.9937
SLC19A2	4.84082	5.7934	3.81353	4.17846	4.22137	4.27947
SAMD8	6.25517	5.4877	6.10295	5.69275	6.67598	6.68982
USP11	6.53191	5.73772	4.66244	5.64254	7.25604	6.87331
RBMS2	3.75446	4.9605	4.54183	4.0824	4.91295	5.47674
ENPP2	2.21435	0.0193608	8.24058	6.21284	8.79339	9.23343
WIPF1	4.00831	2.33929	2.90148	4.11492	2.59299	1.98832
EFNB2	3.85541	2.15144	0.120788	3.76907	0.723496	3.21729
PHYHIPL	5.40619	4.48408	4.65431	5.01754	5.17522	4.79432
KCNJ3	0.0468379	2.49077	0	5.00746	2.15604	6.07973
UROD	6.22074	5.43753	5.43852	5.20837	4.80205	4.73582
MINPP1	6.32898	5.51517	4.67844	3.51643	4.27762	2.99298
SSNA1	5.30959	6.22623	4.47129	4.32262	3.15645	3.51182
POLR3D	5.12804	4.26417	5.35945	5.0697	3.81445	3.56618
SEMA3E	1.81943	3.59196	1.7971	6.11961	1.58671	5.71154
MRPS33	5.86403	6.74764	3.17997	3.20403	4.03706	3.6006
TCERG1	6.35356	7.24012	5.26011	5.96022	6.54815	6.81496
RARA	3.56239	1.7301	3.27842	3.01572	3.91607	3.7227
AMFR	8.04273	7.28444	8.0474	7.24256	6.18472	5.98996
NIPA1	3.85823	4.98634	4.01901	3.6634	6.46129	5.9021
SSPN	2.42065	3.99633	3.13632	1.88329	2.64502	0.079574
RCN3	7.11859	5.2769	0.198078	6.10976	0.96994	2.38522
ABCC8	9.71501	8.67187	10.0408	10.1651	11.6479	9.54343
B4GALT6	6.62687	7.58941	6.60807	7.12833	5.35122	4.98761
FLOT2	6.43134	5.58668	6.5079	6.41228	5.49394	6.21621
CACNA1D	6.03588	5.10173	7.37875	7.30004	8.69347	7.869
AQP11	2.58087	0.495098	4.21331	1.92634	2.59044	2.62077
CLN5	5.8596	4.88515	6.1659	5.17487	5.33862	4.45267
B3GALT2	2.83564	4.58137	4.00412	2.84481	4.08147	3.5996
ATP6V0A2	6.76981	6.03677	6.46235	5.76636	5.09265	5.03083
RAI2	5.2738	4.24151	5.18867	5.92594	4.95328	5.36412
EIF2B4	6.04862	5.29461	5.08539	4.56555	4.49348	4.52298
HERC6	3.21719	4.62937	4.03633	4.94397	4.44619	4.08105
DBP	5.22296	6.20053	4.52164	3.79697	3.90392	2.74508
MAD2L2	5.52779	4.60849	4.16443	3.82848	3.5944	3.89761
DHRS7B	5.11505	4.18291	4.36767	3.54699	2.94828	2.83981
[truncated: 6,443 more rows]
