# Supplementary material for: Alpha TC1 and Beta-TC-6 genomic profiling uncovers both shared and distinct transcriptional regulatory features with their primary islet counterparts
Source: Sci Rep. 2017 Sep 20;7:11959. doi: 10.1038/s41598-017-12335-1 (PMC5607285; doi:10.1038/s41598-017-12335-1)
Supplement: Supplementary file 11 — Supplementary Table S10 [file 41598_2017_12335_MOESM11_ESM.xlsx]

## Sheet: Legend
Supplementary Table S10: Genome wide association study (GWAS) single nucleotide polymorphism (SNP) enrichment analysis was performed for aTC1, bTC6, and common peaks using GREGOR. SNP names, coordinates of the enriched peak, and nearest gene annotation are provided for SNPs associated with 'Type 2 diabetes', 'fasting plasma glucose', and 'fasting glucose related traits' categories.

## Sheet: Type_2_diabetes
SNP	Peak_Set:Chr:Start:End	Nearest_Gene
rs3842770	bTC6.distal, chr11:2196884-2197231	MIR4686
rs6813195	bTC6.distal, chr4:153511540-153511796	MIR4453
rs7041847	bTC6.distal, chr9:4289749-4290795	GLIS3
rs1552224	common.promoter, chr11:72463292-72463967; bTC6.promoter, chr11:72432954-72433907	ARAP1
rs4258054	bTC6.promoter, chr9:4297157-4298728	GLIS3
rs7087591	common.distal, chr10:94479534-94480519	HHEX
rs12571751	common.distal, chr10:80943867-80944340	ZMIZ1
rs10788575	common.promoter, chr10:89621346-89624104; common.distal, chr10:89685300-89685730	KLLN, PTEN
rs1727313	common.promoter, chr12:123848601-123850480; common.distal, chr12:123616315-123616937	MIR8072, PITPNM2
rs1359790	common.distal, chr13:80706948-80707603	LINC01080
rs7172432	common.distal, chr15:62391044-62391994	C2CD4A
rs17106184	common.distal, chr1:51442786-51444180	CDKN2C
rs2075423	common.distal, chr1:214156051-214156833	PROX1-AS1
rs243021	common.distal, chr2:60586611-60586928	MIR4432HG
rs73230612	common.distal, chr3:114811089-114811715	ZBTB20-AS4
rs10461617	common.promoter, chr5:56246479-56248558; common.distal, chr5:56205027-56206379	MIER3, SETD9
rs9470794	common.promoter, chr6:37786563-37788286; common.distal, chr6:37988263-37989463	ZFAND3
rs796226894	common.promoter, chr6:71122664-71123752; common.distal, chr6:71108090-71109321	FAM135A, EVADR
rs896854	common.promoter, chr8:95960680-95962631; common.distal, chr8:95972132-95973340	TP53INP1
rs17359493	common.promoter, chr8:95834807-95836137; common.distal, chr8:95972132-95973340	INTS8, TP53INP1
rs2946504	common.distal, chr8:12808799-12809990	KIAA1456
rs34773007	common.promoter, chr10:94607866-94609247	EXOC6
rs10510110	common.promoter, chr10:124133588-124135115	PLEKHA1
rs5215	common.promoter, chr11:17410540-17411505	KCNJ11
rs12304921	common.promoter, chr12:51441572-51442387	LETMD1
rs10507349	common.promoter, chr13:26795676-26796878	RNF6
rs67839313	common.promoter, chr15:40615277-40616769	INAFM2
rs11634397	common.promoter, chr15:80351403-80353008	ZFAND6
rs75493593	common.promoter, chr17:6938957-6939648	SLC16A13
rs391300	common.promoter, chr17:2206537-2207537	SMG6
rs6506284	common.promoter, chr18:5294566-5297064	ZBTB14
rs6815464	common.promoter, chr4:1283226-1284850	MAEA
rs4458523	common.promoter, chr4:6271153-6272189	WFS1
rs319598	common.promoter, chr5:134240131-134241568	PCBD2
rs1535500	common.promoter, chr6:39290143-39291129	KCNK16
rs7636	common.promoter, chr7:100486825-100487991	UFSP1
rs564398	common.promoter, chr9:22008525-22009736	CDKN2B

## Sheet: Fasting_plasma_glucose
SNP	Peak_Set:Chr:Start:End	Nearest_Gene
rs895636	bTC6.distal, chr2:45191810-45192489	SIX3
rs1974620	bTC6.distal, chr7:15055214-15056683	DGKB
rs4237150	bTC6.distal, chr9:4289749-4290795	GLIS3
rs730497	common.promoter, chr7:44240256-44240997; bTC6.promoter, chr7:44228879-44229366	YKT6, GCK
rs560887	common.promoter, chr2:169756905-169757938	G6PC2

## Sheet: Fasting_glucose_traits
SNP	Peak_Set:Chr:Start:End	Nearest_Gene
rs11920090	bTC6.promoter, chr3:170745594-170746381; bTC6.distal, chr3:170695652-170696686	SLC2A2
rs2191349	bTC6.distal, chr7:15055214-15056683	DGKB
rs7034200	bTC6.distal, chr9:4289749-4290795	GLIS3
rs4607517	common.promoter, chr7:44240256-44240997; bTC6.promoter, chr7:44228879-44229366	YKT6, GCK
rs11605924	common.distal, chr11:45879664-45880073	CRY2
rs340874	common.promoter, chr1:214160853-214162072; common.distal, chr1:214156051-214156833	PROX1, PROX1-AS1
rs174550	common.promoter, chr11:61595001-61596733	FADS2
rs560887	common.promoter, chr2:169756905-169757938	G6PC2
