# Supplementary material for: Alpha TC1 and Beta-TC-6 genomic profiling uncovers both shared and distinct transcriptional regulatory features with their primary islet counterparts
Source: Sci Rep. 2017 Sep 20;7:11959. doi: 10.1038/s41598-017-12335-1 (PMC5607285; doi:10.1038/s41598-017-12335-1)
Supplement: Supplementary file 12 — Supplementary Table S11 [file 41598_2017_12335_MOESM12_ESM.xlsx]

## Sheet: Legend
Supplementary Table S11: Table containing the mouse cell line (mm9) ATAC-seq peaks and overlapping human islet (hg19) ATAC-seq peaks that mapped to GWAS SNPs. Results for Type 2 diabetes, fasting plasma glucose, and fasting glucose traits are summarized in separate sheets. Each sheet contains the coordinates of the mouse cell line and human islet ATAC-seq peaks enriched for the GWAS SNP. Addition…

## Sheet: T2D.GWAS.SNPs
mm9_Chr	mm9_Start	mm9_end	mm9_bTC1_aTC1_Peak_Name	hg19_Chr	hg19_Start	hg19_End	hg19_Islet_Peak_Name	Index_SNP	SNP_ID_Overlapping_hg19_Peak	hg19_Overlapping_SNP_Position	hg19_Reference_Allele	hg19_Risk_Allele	Overlapping_SNP_Position_mm9	mm9_Reference_Allele	bTC6_Number_of_aligned_reads_at_position	bTC6_bases_at_position	aTC1_Number_of_aligned_reads_at_position	aTC1_bases_at_position
chr7	150088778	150089269	Peak_37021	chr11	2196884	2197231	NonT2D_Islet_Consensus_Peak_8483	rs3842770	rs115420895	2197121	G	A	NA	NA	NA	NA	NA	NA
chr3	84549497	84550051	Peak_60417	chr4	153511540	153511796	NonT2D_Islet_Consensus_Peak_45464	rs6813195	rs4696326	153511640	T	G	84549886	C	14	,,,...,.......	0	*
chr19	28744180	28745242	Peak_34273	chr9	4289749	4290795	NonT2D_Islet_Consensus_Peak_63353	rs7041847	rs10814915	4290544	T	C	28744879	T	25	...,..,,....,,..,..,.....	2	.,
chr7	108526268	108526911	Peak_56508	chr11	72432954	72433907	NonT2D_Islet_Consensus_Peak_10206	rs1552224	rs1552224	72433098	A	C	108526846	T	10	,.,.,,,..,	2	..
chr19	28752377	28752759	Peak_49278	chr9	4297157	4298728	NonT2D_Islet_Consensus_Peak_63355	rs4258054	rs4258054	4297892	T	C	28752568	C	17	.,,,,,,,..,,,,,.,	7	..,....
chr19	37531959	37533129	Peak_14355	chr10	94479534	94480519	NonT2D_Islet_Consensus_Peak_7480	rs7087591	rs10882106	94480334	C	T	37532327	A	44	...,,C.,,....,,.......,,.,.......,...,,^].^].^].^].^],	36	.,...,,,.,.,...........,.......,.,.^].
chr14	26374156	26375204	Peak_35712	chr10	80943867	80944340	NonT2D_Islet_Consensus_Peak_7129	rs12571751	rs703977	80944230	T	G	26374517	g	69	...$.,......,....,...,..,...........,,...,..,....,.................,,,	51	....,...,....,,....,...........,,.................,
chr19	32866926	32867534	Peak_27270	chr10	89685300	89685730	NonT2D_Islet_Consensus_Peak_7320	rs10788575	rs10490920	89685643	T	C	32867393	A	23	,..,.,,,.,....,........	34	,,.....,,..................,......
chr5	124682246	124683196	Peak_4742	chr12	123616315	123616937	NonT2D_Islet_Consensus_Peak_15122	rs1727313	rs1727294	123616514	A	C,G	124682305	G	19	.,...,...,......,..	29	.....,......$,,...,..,........
chr14	106131402	106132400	Peak_53793	chr13	80706948	80707603	NonT2D_Islet_Consensus_Peak_16937	rs1359790	rs1215468	80707429	A	C,G	106131936	G	74	,,,,,,,,,,..,,,.,,,.,,,,,,,,.,,,,,,,,,,,,,..,,,,....,,,,,,,,,,,,,,,,...^].^].^].	36	,,,,,.,,..,..,,,,,,,,.,,,,,,..,,,,,,
chr9	67646925	67647464	Peak_22249	chr15	62391044	62391994	NonT2D_Islet_Consensus_Peak_20656	rs7172432	rs7163757	62391608	C	T	67647212	A	17	.,,...,,.,,,,....	52	..,....,,.....,,,,,,,.,,.,.,,,,.......,.............
chr4	109329507	109330556	Peak_277	chr1	51442786	51444180	NonT2D_Islet_Consensus_Peak_1194	rs17106184	rs116475050	51443389	G	C	109330314	T	23	,,,,.,,,.,,,..,.,,...,,	38	,,,,,,,,..,,,,,..,,,.,.,.,,,,..,,.....
chr1	191998769	191999578	Peak_7730	chr1	214156051	214156833	NonT2D_Islet_Consensus_Peak_4522	rs2075423	rs9970073	214156165	G	A	NA	NA	NA	NA	NA	NA
chr11	24149263	24149823	Peak_23507	chr2	60586611	60586928	NonT2D_Islet_Consensus_Peak_29609	rs243021	rs243018	60586707	C	G	24149533	T	6	,.....	6	.$,...,
chr16	42914692	42915429	Peak_14460	chr3	114811089	114811715	NonT2D_Islet_Consensus_Peak_39460	rs73230612	rs9851136	114811524	A	C	42914702	T	7	.......	17	,,,.,..........,.
chr13	112515135	112516389	Peak_12942	chr5	56205027	56206379	NonT2D_Islet_Consensus_Peak_47734	rs10461617	rs185220	56205357	A	G	112516036	C	104	,,,,,,,,,.,,,,,.,,,,,,,,,,,,,,,,,,..,,,,......,,,,,.,,,,,.....,.,,....,.,,...,,,,,.,,,...,,..,,,..,,...,	129	,,,,,,,,,,,,,,,,,,,,,,,,,,..,,,,,,,,,,,,,,,,,,..,,...,,,,........$..,,,,,,.,,,..,,.,..,,,,.....,,,.,.,,,,,.,a......,,.,...,......,
chr17	30247357	30248389	Peak_17321	chr6	37988263	37989463	NonT2D_Islet_Consensus_Peak_51982	rs9470794	rs57995712	37988632	T	G	30247805	G	41	,$............,,....$........,.,,,..,.,,..^].	95	,$.......,,,......,,,,....,,....$......,....,..................,.,.,,......,..,,...,,........,.^].^].
chr1	24114276	24116365	Peak_2326	chr6	71108090	71109321	NonT2D_Islet_Consensus_Peak_52691	rs796226894	rs16869158	71109165	A	T	24114546	G	22	,....,,.,,,...,......,	44	.,,,,..,,,.,,.,.,,,...,.,,,....,.........,,,
chr4	11073921	11075633	Peak_697	chr8	95972132	95973340	NonT2D_Islet_Consensus_Peak_61898	rs896854	rs13281709	95972819	T	A,G	NA	NA	NA	NA	NA	NA
chr4	11073921	11075633	Peak_697.1	chr8	95972132	95973340	NonT2D_Islet_Consensus_Peak_61898	rs17359493	rs11787303	95972864	C	T	NA	NA	NA	NA	NA	NA
chr8	37520478	37521698	Peak_22134	chr8	12808799	12809990	NonT2D_Islet_Consensus_Peak_59927	rs2946504	rs59255075	12809126	C	T	37520889	c	24	,.,,,..,..,,,..,,.,.....	26	,,....,....,.,,,,.........
chr19	37624664	37625558	Peak_2405	chr10	94607866	94609247	NonT2D_Islet_Consensus_Peak_7482	rs34773007	rs188445802	94608428	C	T	37625089	C	29	,.,,,,,...,,,..,,.,,,,,,,,...	33	,,A,,,.,,,..,,,,.,,,,,,,,,,,....,
chr7	138009043	138010169	Peak_2659	chr10	124133588	124135115	NonT2D_Islet_Consensus_Peak_8200	rs10510110	rs71486610	124134803	G	C	138009826	G	20	,,.,,,,,.,,......,,^].	34	,.....,,,.$,,..,,..........,......^].
chr19	32830274	32832823	Peak_1394	chr10	89621346	89624104	NonT2D_Islet_Consensus_Peak_7319	rs10788575	rs12573787	89623716	G	A	32832437	G	33	.,..,,,......,,.,.,.,,,.,....,,,.	25	...,,,.,.,..,,,.,,,..,,..
chr7	108496161	108496981	Peak_4095	chr11	72463292	72463967	NonT2D_Islet_Consensus_Peak_10207	rs1552224	rs7109575	72463435	G	A	108496648	C	22	.,...,.....,..........	27	.,,,.$.,..........,.........
chr7	53355968	53356391	Peak_24894	chr11	17410540	17411505	NonT2D_Islet_Consensus_Peak_8899	rs5215	rs35271178	17411020	C	T	53356280	A	11	.,,,.......	33	...,.,,,.,.,,....................
chr5	124874657	124876356	Peak_237	chr12	123848601	123850480	NonT2D_Islet_Consensus_Peak_15130	rs1727313	rs7485502	123849096	C	G	NA	NA	NA	NA	NA	NA
chr15	100298763	100299911	Peak_742	chr12	51441572	51442387	NonT2D_Islet_Consensus_Peak_13117	rs12304921	rs3759406	51441751	C	T	100299214	C	36	........,,,,,........,,.............	48	,$..,,.......................,..............,....
chr5	147032312	147033247	Peak_9291	chr13	26795676	26796878	NonT2D_Islet_Consensus_Peak_15499	rs10507349	rs3759468	26796743	T	C	147033288	T	12	,,,,.,,,,,,^],	10	,$,,,,,.,,.
chr2	118571003	118571542	Peak_4551	chr15	40615277	40616769	NonT2D_Islet_Consensus_Peak_20234	rs67839313	rs3743140	40616742	G	A	118572333	G	9	,,.......	7	....,.,
chr7	91837824	91839010	Peak_3798	chr15	80351403	80353008	NonT2D_Islet_Consensus_Peak_21048	rs11634397	rs28759351	80352566	T	C	NA	NA	NA	NA	NA	NA
chr11	70034202	70035056	Peak_11039	chr17	6938957	6939648	NonT2D_Islet_Consensus_Peak_23022	rs75493593	rs79915924	6939054	A	G	70034761	C	16	,,,.............	15	.,,......,.....
chr11	74739039	74739876	Peak_15996	chr17	2206537	2207537	NonT2D_Islet_Consensus_Peak_22897	rs391300	rs408067	2207236	C	G	74739199	C	35	.,,............,...,..,.......,,..,	25	,.......,,...........,,.,
chr17	69731748	69733977	Peak_14390	chr18	5294566	5297064	NonT2D_Islet_Consensus_Peak_24804	rs6506284	rs114113731	5294774	G	A,C	69733587	C	44	,$,,,,,,....,,,,,,,,,A...$.,.....,,.,,.......,	27	,$..,,,.,,.,,.,,.$..,,,..,...
chr5	33677718	33678883	Peak_1386	chr4	1283226	1284850	NonT2D_Islet_Consensus_Peak_41787	rs6815464	rs4974585	1284695	T	C	33679192	T	6	..,,,^].	5	.,.,,
chr5	37379672	37380763	Peak_7040	chr4	6271153	6272189	NonT2D_Islet_Consensus_Peak_41903	rs4458523	rs6830765	6271826	T	C	37380011	A	9	.,....,.,	21	.$,.,,..,......,....,.
chr13	55828217	55829545	Peak_2815	chr5	134240131	134241568	NonT2D_Islet_Consensus_Peak_49806	rs319598	rs319598	134240235	T	C	NA	NA	NA	NA	NA	NA
chr13	112475916	112476772	Peak_7363	chr5	56246479	56248558	NonT2D_Islet_Consensus_Peak_47735	rs10461617	rs77112307	56247528	G	A,C,T	112476957	G	19	,.,..,,.......,....	15	.,.,..,........
chr17	30141050	30142339	Peak_8491	chr6	37786563	37788286	NonT2D_Islet_Consensus_Peak_51976	rs9470794	rs11759475	37786838	C	A,T	30141312	C	40	....,.......,.,,,,....,..............,..	80	.,..,,......,,.......,,,............A...........................................
chr14	21088128	21089017	Peak_21793	chr6	39290143	39291129	NonT2D_Islet_Consensus_Peak_52006	rs1535500	rs3807042	39290834	T	G	21088828	G	6	.....^].	26	,.,.,.,,..,,.,,,,........^].
chr1	24106327	24107717	Peak_15678	chr6	71122664	71123752	NonT2D_Islet_Consensus_Peak_52692	rs796226894	rs112809632	71123666	G	T	NA	NA	NA	NA	NA	NA
chr5	137735285	137736317	Peak_1690	chr7	100486825	100487991	NonT2D_Islet_Consensus_Peak_58089	rs7636	rs17228616	100487721	G	T	137735578	C	33	.$.$.$,..,,......,,......,,........,	25	.$,.....,......,.,......,,
chr4	11083158	11083953	Peak_9777	chr8	95960680	95962631	NonT2D_Islet_Consensus_Peak_61897	rs896854	rs10097617	95961626	T	C	NA	NA	NA	NA	NA	NA
chr4	11180516	11181723	Peak_1250	chr8	95834807	95836137	NonT2D_Islet_Consensus_Peak_61892	rs17359493	rs11779041	95836127	G	C	NA	NA	NA	NA	NA	NA
chr4	88956111	88957220	Peak_3663	chr9	22008525	22009736	NonT2D_Islet_Consensus_Peak_63804	rs564398	rs2069418	22009698	G	C	88957240	C	17	.,,,.....,,..,,.,	12	,$.,,,,,.,,,,

## Sheet: Fasting.plasma.glucose.GWAS.SNP
mm9_Chr	mm9_Start	mm9_end	mm9_bTC1_aTC1_Peak_Name	hg19_Chr	hg19_Start	hg19_End	hg19_Islet_Peak_Name	Index_SNP	SNP_ID_Overlapping_hg19_Peak	hg19_Overlapping_SNP_Position	hg19_Reference_Allele	hg19_Risk_Allele	Overlapping_SNP_Position_mm9	mm9_Reference_Allele	bTC6_Number_of_aligned_reads_at_position	bTC6_bases_at_position	aTC1_Number_of_aligned_reads_at_position	aTC1_bases_at_position
chr17	86045174	86045871	Peak_46214	chr2	45191810	45192489	NonT2D_Islet_Consensus_Peak_29233	rs895636	rs10192373	45191962	G	A	86045127	G	10	.........^].	2	..
chr12	38500123	38501271	Peak_51022	chr7	15055214	15056683	NonT2D_Islet_Consensus_Peak_55926	rs1974620	rs7798124	15055616	G	A	38500635	T	41	......,,,,.......,,...........,,.....a,..	5	....,
chr19	28744180	28745242	Peak_34273	chr9	4289749	4290795	NonT2D_Islet_Consensus_Peak_63353	rs4237150	rs4237150	4290085	G	C	28744320	A	17	...,,....,.,...,.	3	.t.
chr11	5849915	5850359	Peak_29839	chr7	44228879	44229366	NonT2D_Islet_Consensus_Peak_56770	rs730497	rs1799884	44229068	C	T	5850079	C	51	,$.................................................^].	8	........
chr2	69057545	69058515	Peak_1000	chr2	169756905	169757938	NonT2D_Islet_Consensus_Peak_31949	rs560887	rs573225	169757541	G	A	69057813	G	96	...............,,......................,,........,.,,,......,...................,...............	84	.........................,....,,,,,........,...,...,...........................,....
chr11	5855190	5856211	Peak_3847	chr7	44240256	44240997	NonT2D_Islet_Consensus_Peak_56771	rs730497	rs1004558	44240407	C	T	NA	NA	NA	NA	NA	NA

## Sheet: Fasting.glucose.traits.GWAS.SNP
mm9_Chr	mm9_Start	mm9_end	mm9_bTC1_aTC1_Peak_Name	hg19_Chr	hg19_Start	hg19_End	hg19_Islet_Peak_Name	Index_SNP	SNP_ID_Overlapping_hg19_Peak	hg19_Overlapping_SNP_Position	hg19_Reference_Allele	hg19_Risk_Allele	Overlapping_SNP_Position_mm9	mm9_Reference_Allele	bTC6_Number_of_aligned_reads_at_position	bTC6_bases_at_position	aTC1_Number_of_aligned_reads_at_position	aTC1_bases_at_position
chr3	28635865	28636735	Peak_58251	chr3	170695652	170696686	NonT2D_Islet_Consensus_Peak_40865	rs11920090	rs7635470	170696065	G	A,C	28636383	A	36	.$........,,.....,,.,,,,,..,,,,,,,.,,	3	.,,
chr12	38500123	38501271	Peak_51022	chr7	15055214	15056683	NonT2D_Islet_Consensus_Peak_55926	rs2191349	rs7798124	15055616	G	A	38500635	T	41	......,,,,.......,,...........,,.....a,..	5	....,
chr19	28744180	28745242	Peak_34273	chr9	4289749	4290795	NonT2D_Islet_Consensus_Peak_63353	rs7034200	rs10116772	4290541	C	A	28744876	C	24	...,..,,....,,..,..,....	2	.,
chr3	28594456	28595553	Peak_50283	chr3	170745594	170746381	NonT2D_Islet_Consensus_Peak_40868	rs11920090	rs57966513	170746170	G	A	28594897	C	16	.....,..........	1	,
chr11	5849915	5850359	Peak_29839	chr7	44228879	44229366	NonT2D_Islet_Consensus_Peak_56770	rs4607517	rs1799884	44229068	C	T	5850079	C	51	,$.................................................^].	8	........
chr2	92265056	92265977	Peak_6718	chr11	45879664	45880073	NonT2D_Islet_Consensus_Peak_9584	rs11605924	rs1401419	45879739	T	C	92265359	A	78	,,$.,,,,...,,...,....$.,,,,..........................,,,...,..................^].^].	98	.,$..,$.,,,,,.,.,,,......,,,,,,...,,,........,.....,....,.........,,,..,....,......................^].
chr1	191998769	191999578	Peak_7730	chr1	214156051	214156833	NonT2D_Islet_Consensus_Peak_4522	rs340874	rs9970073	214156165	G	A	NA	NA	NA	NA	NA	NA
chr19	10175123	10176781	Peak_3863	chr11	61595001	61596733	NonT2D_Islet_Consensus_Peak_9852	rs174550	rs99780	61596633	C	T	10175182	A	21	.$.,,,,...,....,.,,,..	22	.,......,.,...,...,..^].
chr1	191993856	191994930	Peak_14189	chr1	214160853	214162072	NonT2D_Islet_Consensus_Peak_4523	rs340874	rs340839	214161820	G	A	191994153	C	37	.,,..,.,....,...............,,.......	37	..,...,.,...,-1g........................
chr2	69057545	69058515	Peak_1000	chr2	169756905	169757938	NonT2D_Islet_Consensus_Peak_31949	rs560887	rs573225	169757541	G	A	69057813	G	96	...............,,......................,,........,.,,,......,...................,...............	84	.........................,....,,,,,........,...,...,...........................,....
chr11	5855190	5856211	Peak_3847	chr7	44240256	44240997	NonT2D_Islet_Consensus_Peak_56771	rs4607517	rs1004558	44240407	C	T	NA	NA	NA	NA	NA	NA
