# Supplementary material for: Alpha TC1 and Beta-TC-6 genomic profiling uncovers both shared and distinct transcriptional regulatory features with their primary islet counterparts
Source: Sci Rep. 2017 Sep 20;7:11959. doi: 10.1038/s41598-017-12335-1 (PMC5607285; doi:10.1038/s41598-017-12335-1)
Supplement: Supplementary file 13 — Supplementary Table S12 [file 41598_2017_12335_MOESM13_ESM.xlsx]

## Sheet: Legend
Supplementary Table S12: BED file coordinates of bTC6, aTC1, and common peaks after genome liftover from mm9 to hg19 using bnMapper. Each sheet contains the original mm9 peak coordinate chromosome, start, and end positions, and peak name. In addition, the corresponding hg19 liftover peak chromosome, start, and end positions are provided.

## Sheet: aTC1.distal.liftover
mm9_Chromosome	mm9_Start	mm9_End	mm9_Peak_Name	hg19_Chromosome	hg19_Start	hg_19End
chr7	36856728	36857012	Peak_13746	chr19	32532897	32532938
chr7	36856728	36857012	Peak_13746	chr19	32532939	32532981
chr7	36856728	36857012	Peak_13746	chr19	32532988	32533127
chr7	86458555	86459120	Peak_18053	chr15	89682049	89682076
chr7	86458555	86459120	Peak_18053	chr15	89682611	89682665
chr7	86458555	86459120	Peak_18053	chr15	89682668	89682675
chr7	86458555	86459120	Peak_18053	chr15	89682676	89682695
chr7	86458555	86459120	Peak_18053	chr15	89682696	89682735
chr7	86458555	86459120	Peak_18053	chr15	89682738	89682786
chr7	86458555	86459120	Peak_18053	chr15	89682791	89682799
chr7	86458555	86459120	Peak_18053	chr15	89682825	89682881
chr7	86458555	86459120	Peak_18053	chr15	89682887	89682895
chr7	86458555	86459120	Peak_18053	chr15	89682896	89682902
chr7	86458555	86459120	Peak_18053	chr15	89682911	89682916
chr7	86458555	86459120	Peak_18053	chr15	89682917	89682929
chr7	86458555	86459120	Peak_18053	chr15	89682937	89683016
chr7	86458555	86459120	Peak_18053	chr15	89683022	89683039
chr7	86458555	86459120	Peak_18053	chr15	89683041	89683073
chr7	86458555	86459120	Peak_18053	chr15	89683074	89683134
chr7	73059507	73059781	Peak_19358	chr15	101980125	101980145
chr7	73059507	73059781	Peak_19358	chr15	101980151	101980404
chr7	125919691	125920307	Peak_21632	chr16	19622820	19622830
chr7	125919691	125920307	Peak_21632	chr16	19622845	19622873
chr7	125919691	125920307	Peak_21632	chr16	19622878	19622899
chr7	125919691	125920307	Peak_21632	chr16	19622902	19622945
chr7	125919691	125920307	Peak_21632	chr16	19622946	19622975
chr7	125919691	125920307	Peak_21632	chr16	19622976	19622980
chr7	125919691	125920307	Peak_21632	chr16	19623002	19623014
chr7	125919691	125920307	Peak_21632	chr16	19623019	19623030
chr7	125919691	125920307	Peak_21632	chr16	19623031	19623068
chr7	125919691	125920307	Peak_21632	chr16	19623078	19623120
chr7	125919691	125920307	Peak_21632	chr16	19623131	19623205
chr7	125919691	125920307	Peak_21632	chr16	19623206	19623245
chr7	86135317	86135517	Peak_21907	chr15	89285086	89285130
chr7	86135317	86135517	Peak_21907	chr15	89285131	89285172
chr7	86135317	86135517	Peak_21907	chr15	89285176	89285197
chr7	86135317	86135517	Peak_21907	chr15	89285209	89285222
chr7	86135317	86135517	Peak_21907	chr15	89285223	89285246
chr7	86135317	86135517	Peak_21907	chr15	89285248	89285287
chr7	86135317	86135517	Peak_21907	chr15	89285292	89285304
chr7	133409369	133409949	Peak_22077	chr16	28294786	28294791
chr7	133409369	133409949	Peak_22077	chr16	28294794	28294807
chr7	133409369	133409949	Peak_22077	chr16	28294810	28294822
chr7	133409369	133409949	Peak_22077	chr16	28294870	28294924
chr7	133409369	133409949	Peak_22077	chr16	28294925	28294957
chr7	133409369	133409949	Peak_22077	chr16	28294965	28295103
chr7	133409369	133409949	Peak_22077	chr16	28295108	28295122
chr7	133409369	133409949	Peak_22077	chr16	28295123	28295209
chr7	133409369	133409949	Peak_22077	chr16	28295211	28295221
chr7	133409369	133409949	Peak_22077	chr16	28295246	28295260
chr7	133409369	133409949	Peak_22077	chr16	28295264	28295278
chr7	133409369	133409949	Peak_22077	chr16	28295300	28295310
chr7	133409369	133409949	Peak_22077	chr16	28295320	28295336
chr7	133409369	133409949	Peak_22077	chr16	28295345	28295368
chr7	133409369	133409949	Peak_22077	chr16	28295370	28295457
chr7	133409369	133409949	Peak_22077	chr16	28295467	28295492
chr7	117136932	117137617	Peak_22132	chr11	9350673	9350706
chr7	117136932	117137617	Peak_22132	chr11	9350707	9350719
chr7	117136932	117137617	Peak_22132	chr11	9350720	9350738
chr7	117136932	117137617	Peak_22132	chr11	9350743	9350763
chr7	117136932	117137617	Peak_22132	chr11	9350764	9350776
chr7	117136932	117137617	Peak_22132	chr11	9350789	9350801
chr7	117136932	117137617	Peak_22132	chr11	9350803	9350807
chr7	117136932	117137617	Peak_22132	chr11	9350810	9350837
chr7	117136932	117137617	Peak_22132	chr11	9350853	9350869
chr7	117136932	117137617	Peak_22132	chr11	9350871	9350944
chr7	117136932	117137617	Peak_22132	chr11	9351259	9351280
chr7	117136932	117137617	Peak_22132	chr11	9351281	9351328
chr7	80535645	80536885	Peak_22343	chr15	93615594	93615604
chr7	80535645	80536885	Peak_22343	chr15	93615606	93615651
chr7	80535645	80536885	Peak_22343	chr15	93615653	93615668
chr7	80535645	80536885	Peak_22343	chr15	93615683	93615814
chr7	80535645	80536885	Peak_22343	chr15	93615828	93615844
chr7	80535645	80536885	Peak_22343	chr15	93615847	93615932
chr7	80535645	80536885	Peak_22343	chr15	93615933	93616000
chr7	80535645	80536885	Peak_22343	chr15	93616005	93616077
chr7	80535645	80536885	Peak_22343	chr15	93616082	93616097
chr7	80535645	80536885	Peak_22343	chr15	93616103	93616122
chr7	80535645	80536885	Peak_22343	chr15	93616125	93616268
chr7	80535645	80536885	Peak_22343	chr15	93616270	93616473
chr7	80535645	80536885	Peak_22343	chr15	93616474	93616534
chr7	80535645	80536885	Peak_22343	chr15	93616540	93616565
chr7	80535645	80536885	Peak_22343	chr15	93616569	93616571
chr7	80535645	80536885	Peak_22343	chr15	93616572	93616580
chr7	80535645	80536885	Peak_22343	chr15	93616581	93616604
chr7	80535645	80536885	Peak_22343	chr15	93616610	93616618
chr7	80535645	80536885	Peak_22343	chr15	93616624	93616646
chr7	80535645	80536885	Peak_22343	chr15	93616649	93616658
chr7	80535645	80536885	Peak_22343	chr15	93616660	93616671
chr7	80535645	80536885	Peak_22343	chr15	93616675	93616692
chr7	80535645	80536885	Peak_22343	chr15	93616694	93616708
chr7	80535645	80536885	Peak_22343	chr15	93616709	93616763
chr7	80535645	80536885	Peak_22343	chr15	93616767	93616781
chr7	80535645	80536885	Peak_22343	chr15	93616782	93616906
chr7	104077121	104078159	Peak_23497	chr11	78317824	78317825
chr7	104077121	104078159	Peak_23497	chr11	78317826	78317850
chr7	104077121	104078159	Peak_23497	chr11	78317855	78317904
chr7	104077121	104078159	Peak_23497	chr11	78317909	78317984
chr7	104077121	104078159	Peak_23497	chr11	78317993	78318051
chr7	104077121	104078159	Peak_23497	chr11	78318052	78318380
chr7	104077121	104078159	Peak_23497	chr11	78318383	78318602
chr7	104077121	104078159	Peak_23497	chr11	78318606	78318658
chr7	104077121	104078159	Peak_23497	chr11	78318659	78318668
chr7	104077121	104078159	Peak_23497	chr11	78318684	78318698
chr7	104077121	104078159	Peak_23497	chr11	78318708	78318722
chr7	104077121	104078159	Peak_23497	chr11	78318723	78318759
chr7	104077121	104078159	Peak_23497	chr11	78318764	78318769
chr7	104077121	104078159	Peak_23497	chr11	78318771	78318786
chr7	104077121	104078159	Peak_23497	chr11	78318790	78318834
chr7	104077121	104078159	Peak_23497	chr11	78318835	78318854
chr7	104077121	104078159	Peak_23497	chr11	78318865	78318907
chr7	104077121	104078159	Peak_23497	chr11	78318931	78318945
chr7	130209348	130209762	Peak_24614	chr16	24657509	24657575
chr7	130209348	130209762	Peak_24614	chr16	24657578	24657591
chr7	130209348	130209762	Peak_24614	chr16	24657598	24657637
chr7	130209348	130209762	Peak_24614	chr16	24657638	24657702
chr7	130209348	130209762	Peak_24614	chr16	24657704	24657743
chr7	130209348	130209762	Peak_24614	chr16	24657744	24657776
chr7	130209348	130209762	Peak_24614	chr16	24657777	24657793
chr7	130209348	130209762	Peak_24614	chr16	24657797	24657908
chr7	130209348	130209762	Peak_24614	chr16	24657922	24657933
chr7	91037977	91038354	Peak_25650	chr15	81283780	81283861
chr7	91037977	91038354	Peak_25650	chr15	81283863	81283870
chr7	91037977	91038354	Peak_25650	chr15	81283877	81284142
chr7	35912215	35912885	Peak_25776	chr19	33783790	33783810
chr7	35912215	35912885	Peak_25776	chr19	33783811	33783863
chr7	35912215	35912885	Peak_25776	chr19	33783865	33783908
chr7	35912215	35912885	Peak_25776	chr19	33783911	33784009
chr7	35912215	35912885	Peak_25776	chr19	33784016	33784059
chr7	35912215	35912885	Peak_25776	chr19	33784060	33784075
chr7	35912215	35912885	Peak_25776	chr19	33784076	33784320
chr7	35912215	35912885	Peak_25776	chr19	33784322	33784463
chr7	63269721	63270456	Peak_25896	chr11	74456726	74456749
chr7	63269721	63270456	Peak_25896	chr11	74456754	74456823
chr7	130241245	130242199	Peak_26047	chr16	24697175	24697313
chr7	130241245	130242199	Peak_26047	chr16	24697314	24697327
chr7	130241245	130242199	Peak_26047	chr16	24697336	24697447
chr7	130241245	130242199	Peak_26047	chr16	24697448	24697538
chr7	130241245	130242199	Peak_26047	chr16	24697541	24697549
chr7	130241245	130242199	Peak_26047	chr16	24697555	24697656
chr7	130241245	130242199	Peak_26047	chr16	24697657	24697757
chr7	130241245	130242199	Peak_26047	chr16	24697761	24697774
chr7	130241245	130242199	Peak_26047	chr16	24697778	24697794
chr7	130241245	130242199	Peak_26047	chr16	24697828	24697870
chr7	130241245	130242199	Peak_26047	chr16	24697882	24697977
chr7	130241245	130242199	Peak_26047	chr16	24697978	24697989
chr7	130241245	130242199	Peak_26047	chr16	24697998	24698001
chr7	130241245	130242199	Peak_26047	chr16	24698006	24698041
chr7	130241245	130242199	Peak_26047	chr16	24698043	24698170
chr7	144278559	144279386	Peak_26270	chr10	131507115	131507163
chr7	144278559	144279386	Peak_26270	chr10	131507164	131507175
chr7	144278559	144279386	Peak_26270	chr10	131507181	131507209
chr7	144278559	144279386	Peak_26270	chr10	131507219	131507237
chr7	144278559	144279386	Peak_26270	chr10	131507239	131507247
chr7	144278559	144279386	Peak_26270	chr10	131507257	131507297
chr7	144278559	144279386	Peak_26270	chr10	131507304	131507315
chr7	144278559	144279386	Peak_26270	chr10	131507316	131507328
chr7	144278559	144279386	Peak_26270	chr10	131507330	131507346
chr7	144278559	144279386	Peak_26270	chr10	131507347	131507407
chr7	144278559	144279386	Peak_26270	chr10	131507408	131507461
chr7	144278559	144279386	Peak_26270	chr10	131507463	131507498
chr7	144278559	144279386	Peak_26270	chr10	131507511	131507528
chr7	144278559	144279386	Peak_26270	chr10	131507531	131507557
chr7	144278559	144279386	Peak_26270	chr10	131507561	131507582
chr7	144278559	144279386	Peak_26270	chr10	131507596	131507605
chr7	144278559	144279386	Peak_26270	chr10	131507612	131507618
chr7	144278559	144279386	Peak_26270	chr10	131507619	131507679
chr7	144278559	144279386	Peak_26270	chr10	131507698	131507707
chr7	144278559	144279386	Peak_26270	chr10	131507710	131507719
chr7	144278559	144279386	Peak_26270	chr10	131507726	131507738
chr7	144278559	144279386	Peak_26270	chr10	131507741	131507811
chr7	144278559	144279386	Peak_26270	chr10	131507812	131507863
chr7	144278559	144279386	Peak_26270	chr10	131507864	131507880
chr7	144278559	144279386	Peak_26270	chr10	131507886	131507911
chr7	144278559	144279386	Peak_26270	chr10	131507913	131508023
chr7	144278559	144279386	Peak_26270	chr10	131508041	131508046
chr7	13365431	13366168	Peak_26471	chr19	58609139	58609201
chr7	13365431	13366168	Peak_26471	chr19	58609206	58609222
chr7	13365431	13366168	Peak_26471	chr19	58609223	58609285
chr7	13365431	13366168	Peak_26471	chr19	58609290	58609343
chr7	13365431	13366168	Peak_26471	chr19	58609346	58609372
chr7	13365431	13366168	Peak_26471	chr19	58609373	58609433
chr7	13365431	13366168	Peak_26471	chr19	58609442	58609555
chr7	13365431	13366168	Peak_26471	chr19	58609560	58609590
chr7	13365431	13366168	Peak_26471	chr19	58609591	58609700
chr7	13365431	13366168	Peak_26471	chr19	58609711	58609742
chr7	13365431	13366168	Peak_26471	chr19	58609746	58609800
chr7	78686635	78687480	Peak_26558	chr15	95620780	95620893
chr7	78686635	78687480	Peak_26558	chr15	95620894	95620938
chr7	78686635	78687480	Peak_26558	chr15	95620941	95621006
chr7	78686635	78687480	Peak_26558	chr15	95621010	95621063
chr7	118882906	118883857	Peak_26798	chr11	11602893	11602978
chr7	118882906	118883857	Peak_26798	chr11	11602982	11603042
chr7	118882906	118883857	Peak_26798	chr11	11603043	11603123
chr7	118882906	118883857	Peak_26798	chr11	11603127	11603204
chr7	118882906	118883857	Peak_26798	chr11	11603210	11603225
chr7	118882906	118883857	Peak_26798	chr11	11603226	11603236
chr7	118882906	118883857	Peak_26798	chr11	11603238	11603274
chr7	118882906	118883857	Peak_26798	chr11	11603275	11603330
chr7	118882906	118883857	Peak_26798	chr11	11603336	11603346
chr7	118882906	118883857	Peak_26798	chr11	11603369	11603380
chr7	118882906	118883857	Peak_26798	chr11	11603388	11603419
chr7	118882906	118883857	Peak_26798	chr11	11603422	11603444
chr7	118882906	118883857	Peak_26798	chr11	11603445	11603464
chr7	118882906	118883857	Peak_26798	chr11	11603475	11603565
chr7	118882906	118883857	Peak_26798	chr11	11603578	11603597
chr7	118882906	118883857	Peak_26798	chr11	11603609	11603642
chr7	118882906	118883857	Peak_26798	chr11	11603650	11603662
chr7	118882906	118883857	Peak_26798	chr11	11603686	11603774
chr7	118882906	118883857	Peak_26798	chr11	11603791	11603815
chr7	118882906	118883857	Peak_26798	chr11	11603827	11603893
chr7	118882906	118883857	Peak_26798	chr11	11603894	11603916
chr7	118882906	118883857	Peak_26798	chr11	11603918	11603940
chr7	118882906	118883857	Peak_26798	chr11	11603943	11603944
chr7	17645330	17645777	Peak_26813	chr19	46802162	46802175
chr7	17645330	17645777	Peak_26813	chr19	46802178	46802191
chr7	17645330	17645777	Peak_26813	chr19	46802202	46802210
chr7	17645330	17645777	Peak_26813	chr19	46802215	46802236
chr7	17645330	17645777	Peak_26813	chr19	46802249	46802295
chr7	17645330	17645777	Peak_26813	chr19	46802297	46802346
chr7	17645330	17645777	Peak_26813	chr19	46802353	46802461
chr7	17645330	17645777	Peak_26813	chr19	46802468	46802484
chr7	17645330	17645777	Peak_26813	chr19	46802488	46802534
chr7	17645330	17645777	Peak_26813	chr19	46802536	46802630
chr7	17645330	17645777	Peak_26813	chr19	46802644	46802658
chr7	30255863	30256920	Peak_26821	chr19	38469830	38469865
chr7	30255863	30256920	Peak_26821	chr19	38469869	38469891
chr7	30255863	30256920	Peak_26821	chr19	38470217	38470229
chr7	30255863	30256920	Peak_26821	chr19	38470230	38470235
chr7	30255863	30256920	Peak_26821	chr19	38470236	38470248
chr7	30255863	30256920	Peak_26821	chr19	38470249	38470279
chr7	30255863	30256920	Peak_26821	chr19	38470281	38470291
chr7	30255863	30256920	Peak_26821	chr19	38470309	38470324
chr7	30255863	30256920	Peak_26821	chr19	38470327	38470335
chr7	30255863	30256920	Peak_26821	chr19	38470340	38470374
chr7	30255863	30256920	Peak_26821	chr19	38470395	38470399
chr7	30255863	30256920	Peak_26821	chr19	38470408	38470511
chr7	30255863	30256920	Peak_26821	chr19	38470512	38470562
chr7	30255863	30256920	Peak_26821	chr19	38470566	38470664
chr7	30255863	30256920	Peak_26821	chr19	38470669	38470680
chr7	30255863	30256920	Peak_26821	chr19	38470687	38470693
chr7	30255863	30256920	Peak_26821	chr19	38470701	38470722
chr7	30255863	30256920	Peak_26821	chr19	38470723	38470791
chr7	30255863	30256920	Peak_26821	chr19	38470801	38470887
chr7	30255863	30256920	Peak_26821	chr19	38470929	38471014
chr7	30255863	30256920	Peak_26821	chr19	38471015	38471026
chr7	30255863	30256920	Peak_26821	chr19	38471028	38471064
chr7	30255863	30256920	Peak_26821	chr19	38471068	38471103
chr7	30255863	30256920	Peak_26821	chr19	38471125	38471130
chr7	30255863	30256920	Peak_26821	chr19	38471143	38471164
chr7	30255863	30256920	Peak_26821	chr19	38471177	38471191
chr7	30255863	30256920	Peak_26821	chr19	38471224	38471229
chr7	30255863	30256920	Peak_26821	chr19	38471286	38471297
chr7	30255863	30256920	Peak_26821	chr19	38471298	38471315
chr7	30255863	30256920	Peak_26821	chr19	38471316	38471433
chr7	4411951	4412519	Peak_27295	chr19	55581969	55582024
chr7	4411951	4412519	Peak_27295	chr19	55582338	55582389
chr7	4411951	4412519	Peak_27295	chr19	55582390	55582407
chr7	4411951	4412519	Peak_27295	chr19	55582413	55582436
chr7	4411951	4412519	Peak_27295	chr19	55582437	55582443
chr7	4411951	4412519	Peak_27295	chr19	55582444	55582480
chr7	131268438	131269127	Peak_27329	chr16	25846413	25846439
chr7	131268438	131269127	Peak_27329	chr16	25846440	25846457
chr7	131268438	131269127	Peak_27329	chr16	25846467	25846507
chr7	131268438	131269127	Peak_27329	chr16	25846509	25846517
chr7	131268438	131269127	Peak_27329	chr16	25846525	25846530
chr7	131268438	131269127	Peak_27329	chr16	25846535	25846551
chr7	131268438	131269127	Peak_27329	chr16	25846552	25846587
chr7	131268438	131269127	Peak_27329	chr16	25846588	25846729
chr7	131268438	131269127	Peak_27329	chr16	25846730	25846783
chr7	131268438	131269127	Peak_27329	chr16	25846784	25846801
chr7	131268438	131269127	Peak_27329	chr16	25846805	25846820
chr7	131268438	131269127	Peak_27329	chr16	25846823	25846831
chr7	131268438	131269127	Peak_27329	chr16	25846854	25846862
chr7	131268438	131269127	Peak_27329	chr16	25847247	25847286
chr7	131268438	131269127	Peak_27329	chr16	25847297	25847303
chr7	131268438	131269127	Peak_27329	chr16	25847306	25847312
chr7	131268438	131269127	Peak_27329	chr16	25847317	25847341
chr7	131268438	131269127	Peak_27329	chr16	25847349	25847359
chr7	131268438	131269127	Peak_27329	chr16	25847360	25847389
chr7	131268438	131269127	Peak_27329	chr16	25847391	25847440
chr7	131268438	131269127	Peak_27329	chr16	25847449	25847459
chr7	103856669	103856909	Peak_27714	chr11	78594758	78594807
chr7	103856669	103856909	Peak_27714	chr11	78594808	78594923
chr7	103856669	103856909	Peak_27714	chr11	78594924	78594982
chr7	103856669	103856909	Peak_27714	chr11	78594984	78594997
chr7	86664988	86665613	Peak_27720	chr15	89926760	89926761
chr7	86664988	86665613	Peak_27720	chr15	89926762	89926815
chr7	86664988	86665613	Peak_27720	chr15	89926818	89926908
chr7	86664988	86665613	Peak_27720	chr15	89926912	89926928
chr7	86664988	86665613	Peak_27720	chr15	89926929	89926938
chr7	86664988	86665613	Peak_27720	chr15	89926939	89926990
chr7	86664988	86665613	Peak_27720	chr15	89926992	89926998
chr7	86664988	86665613	Peak_27720	chr15	89926999	89927050
chr7	86664988	86665613	Peak_27720	chr15	89927051	89927140
chr7	86664988	86665613	Peak_27720	chr15	89927143	89927184
chr7	86664988	86665613	Peak_27720	chr15	89927185	89927201
chr7	86664988	86665613	Peak_27720	chr15	89927202	89927243
chr7	86664988	86665613	Peak_27720	chr15	89927244	89927298
chr7	86664988	86665613	Peak_27720	chr15	89927299	89927339
chr7	86664988	86665613	Peak_27720	chr15	89927351	89927377
chr7	86664988	86665613	Peak_27720	chr15	89927378	89927396
chr7	72103968	72104448	Peak_27795	chr15	29647539	29647613
chr7	72103968	72104448	Peak_27795	chr15	29647623	29647651
chr7	72103968	72104448	Peak_27795	chr15	29647655	29647688
chr7	72103968	72104448	Peak_27795	chr15	29647691	29647701
chr7	72103968	72104448	Peak_27795	chr15	29647702	29647708
chr7	72103968	72104448	Peak_27795	chr15	29647709	29647797
chr7	72103968	72104448	Peak_27795	chr15	29647798	29647825
chr7	72103968	72104448	Peak_27795	chr15	29647826	29647841
chr7	72103968	72104448	Peak_27795	chr15	29647842	29647870
chr7	72103968	72104448	Peak_27795	chr15	29647877	29647916
chr7	72103968	72104448	Peak_27795	chr15	29647917	29647938
chr7	72103968	72104448	Peak_27795	chr15	29647939	29647965
chr7	72103968	72104448	Peak_27795	chr15	29647966	29647979
chr7	72103968	72104448	Peak_27795	chr15	29647984	29648042
chr7	57163335	57163874	Peak_27861	chr11	20618539	20618552
chr7	57163335	57163874	Peak_27861	chr11	20618553	20618650
chr7	57163335	57163874	Peak_27861	chr11	20618673	20618712
chr7	57163335	57163874	Peak_27861	chr11	20618719	20618727
chr7	57163335	57163874	Peak_27861	chr11	20618729	20618747
chr7	57163335	57163874	Peak_27861	chr11	20618760	20618785
chr7	57163335	57163874	Peak_27861	chr11	20618786	20618873
chr7	57163335	57163874	Peak_27861	chr11	20618877	20618914
chr7	57163335	57163874	Peak_27861	chr11	20618920	20618940
chr7	57163335	57163874	Peak_27861	chr11	20618959	20619005
chr7	57163335	57163874	Peak_27861	chr11	20619006	20619033
chr7	57163335	57163874	Peak_27861	chr11	20619034	20619101
chr7	57163335	57163874	Peak_27861	chr11	20619168	20619172
chr7	97432607	97434011	Peak_27914	chr11	85541611	85541622
chr7	97432607	97434011	Peak_27914	chr11	85541658	85541673
chr7	97432607	97434011	Peak_27914	chr11	85541681	85541724
chr7	97432607	97434011	Peak_27914	chr11	85541728	85541774
chr7	97432607	97434011	Peak_27914	chr11	85541777	85541830
chr7	97432607	97434011	Peak_27914	chr11	85541831	85541849
chr7	97432607	97434011	Peak_27914	chr11	85541868	85541879
chr7	97432607	97434011	Peak_27914	chr11	85541887	85541901
chr7	97432607	97434011	Peak_27914	chr11	85541903	85541951
chr7	97432607	97434011	Peak_27914	chr11	85541958	85542027
chr7	97432607	97434011	Peak_27914	chr11	85542031	85542084
chr7	97432607	97434011	Peak_27914	chr11	85542086	85542092
chr7	97432607	97434011	Peak_27914	chr11	85542094	85542142
chr7	97432607	97434011	Peak_27914	chr11	85542154	85542197
chr7	97432607	97434011	Peak_27914	chr11	85542199	85542234
chr7	97432607	97434011	Peak_27914	chr11	85542236	85542300
chr7	97432607	97434011	Peak_27914	chr11	85542308	85542311
chr7	97432607	97434011	Peak_27914	chr11	85542329	85542355
chr7	97432607	97434011	Peak_27914	chr11	85542386	85542394
chr7	97432607	97434011	Peak_27914	chr11	85542396	85542473
chr7	97432607	97434011	Peak_27914	chr11	85542476	85542549
chr7	97432607	97434011	Peak_27914	chr11	85542556	85542576
chr7	97432607	97434011	Peak_27914	chr11	85542577	85542594
chr7	97432607	97434011	Peak_27914	chr11	85542596	85542642
chr7	97432607	97434011	Peak_27914	chr11	85542646	85542664
chr7	117296588	117297087	Peak_28156	chr11	9623120	9623243
chr7	117296588	117297087	Peak_28156	chr11	9623244	9623251
chr7	117296588	117297087	Peak_28156	chr11	9623255	9623267
chr7	117296588	117297087	Peak_28156	chr11	9623270	9623299
chr7	117296588	117297087	Peak_28156	chr11	9623300	9623333
chr7	117296588	117297087	Peak_28156	chr11	9623334	9623343
chr7	117296588	117297087	Peak_28156	chr11	9623347	9623383
chr7	117296588	117297087	Peak_28156	chr11	9623389	9623420
chr7	117296588	117297087	Peak_28156	chr11	9623448	9623482
chr7	117296588	117297087	Peak_28156	chr11	9623505	9623518
chr7	117296588	117297087	Peak_28156	chr11	9623551	9623558
chr7	117296588	117297087	Peak_28156	chr11	9623571	9623590
chr7	117296588	117297087	Peak_28156	chr11	9623931	9623961
chr7	117296588	117297087	Peak_28156	chr11	9623966	9624012
chr7	117296588	117297087	Peak_28156	chr11	9624058	9624070
chr7	121505009	121505903	Peak_28276	chr11	14637140	14637147
chr7	121505009	121505903	Peak_28276	chr11	14637162	14637247
chr7	121505009	121505903	Peak_28276	chr11	14637249	14637337
chr7	121505009	121505903	Peak_28276	chr11	14637341	14637377
chr7	121505009	121505903	Peak_28276	chr11	14637383	14637457
chr7	121505009	121505903	Peak_28276	chr11	14637459	14637499
chr7	121505009	121505903	Peak_28276	chr11	14637510	14637532
chr7	121505009	121505903	Peak_28276	chr11	14637538	14637559
chr7	121505009	121505903	Peak_28276	chr11	14639386	14639434
chr7	121505009	121505903	Peak_28276	chr11	14639435	14639458
chr7	121505009	121505903	Peak_28276	chr11	14639459	14639497
chr7	121505009	121505903	Peak_28276	chr11	14639498	14639565
chr7	121505009	121505903	Peak_28276	chr11	14639566	14639903
chr7	116097850	116098025	Peak_28409	chr11	8046869	8046939
chr7	116097850	116098025	Peak_28409	chr11	8046944	8046993
chr7	116097850	116098025	Peak_28409	chr11	8047019	8047044
chr7	116097850	116098025	Peak_28409	chr11	8047045	8047054
chr7	116097850	116098025	Peak_28409	chr11	8047055	8047075
chr7	96322650	96323513	Peak_28535	chr11	86990103	86990122
chr7	96322650	96323513	Peak_28535	chr11	86990126	86990149
chr7	96322650	96323513	Peak_28535	chr11	86990164	86990181
chr7	96322650	96323513	Peak_28535	chr11	86990184	86990252
chr7	96322650	96323513	Peak_28535	chr11	86990256	86990271
chr7	96322650	96323513	Peak_28535	chr11	86990272	86990317
chr7	96322650	96323513	Peak_28535	chr11	86990318	86990327
chr7	96322650	96323513	Peak_28535	chr11	86990357	86990419
chr7	96322650	96323513	Peak_28535	chr11	86990422	86990495
chr7	96322650	96323513	Peak_28535	chr11	86990501	86990519
chr7	96322650	96323513	Peak_28535	chr11	86990531	86990539
chr7	96322650	96323513	Peak_28535	chr11	86990545	86990572
chr7	96322650	96323513	Peak_28535	chr11	86990573	86990614
chr7	96322650	96323513	Peak_28535	chr11	86990616	86990623
chr7	96322650	96323513	Peak_28535	chr11	86990654	86990674
chr7	96322650	96323513	Peak_28535	chr11	86990675	86990779
chr7	96322650	96323513	Peak_28535	chr11	86990795	86990840
chr7	96322650	96323513	Peak_28535	chr11	86990842	86990859
chr7	96322650	96323513	Peak_28535	chr11	86990868	86990899
chr7	96322650	96323513	Peak_28535	chr11	86990908	86990921
chr7	96322650	96323513	Peak_28535	chr11	86990928	86990948
chr7	96322650	96323513	Peak_28535	chr11	86990963	86990990
chr7	96322650	96323513	Peak_28535	chr11	86990994	86991009
chr7	96322650	96323513	Peak_28535	chr11	86991012	86991027
chr7	96322650	96323513	Peak_28535	chr11	86991032	86991040
chr7	96322650	96323513	Peak_28535	chr11	86991041	86991092
chr7	96322650	96323513	Peak_28535	chr11	86991094	86991122
chr7	103350190	103350569	Peak_28878	chr11	79157880	79157963
chr7	103350190	103350569	Peak_28878	chr11	79157965	79158251
chr7	35432044	35432558	Peak_28958	chr19	34295011	34295065
chr7	35432044	35432558	Peak_28958	chr19	34295069	34295119
chr7	35432044	35432558	Peak_28958	chr19	34295127	34295135
chr7	35432044	35432558	Peak_28958	chr19	34295136	34295175
chr7	35432044	35432558	Peak_28958	chr19	34295207	34295229
chr7	35432044	35432558	Peak_28958	chr19	34295230	34295366
chr7	35432044	35432558	Peak_28958	chr19	34295367	34295498
chr7	35432044	35432558	Peak_28958	chr19	34295509	34295566
chr7	139903662	139903966	Peak_29045	chr10	126307742	126307743
chr7	139903662	139903966	Peak_29045	chr10	126307746	126307755
chr7	139903662	139903966	Peak_29045	chr10	126307757	126307791
chr7	139903662	139903966	Peak_29045	chr10	126307805	126307920
chr7	139903662	139903966	Peak_29045	chr10	126307922	126308022
chr7	80893563	80894454	Peak_29070	chr15	93188021	93188061
chr7	80893563	80894454	Peak_29070	chr15	93188062	93188087
chr7	80893563	80894454	Peak_29070	chr15	93188093	93188118
chr7	80893563	80894454	Peak_29070	chr15	93188128	93188150
chr7	80893563	80894454	Peak_29070	chr15	93188166	93188214
chr7	80893563	80894454	Peak_29070	chr15	93188225	93188306
chr7	80893563	80894454	Peak_29070	chr15	93188319	93188381
chr7	80893563	80894454	Peak_29070	chr15	93188382	93188437
chr7	80893563	80894454	Peak_29070	chr15	93188458	93188468
chr7	80893563	80894454	Peak_29070	chr15	93188470	93188481
chr7	80893563	80894454	Peak_29070	chr15	93188489	93188561
chr7	80893563	80894454	Peak_29070	chr15	93188587	93188593
chr7	80893563	80894454	Peak_29070	chr15	93188599	93188641
chr7	80893563	80894454	Peak_29070	chr15	93188664	93188697
chr7	80893563	80894454	Peak_29070	chr15	93188707	93188720
chr7	80893563	80894454	Peak_29070	chr15	93188722	93188733
chr7	80893563	80894454	Peak_29070	chr15	93188739	93188746
chr7	80893563	80894454	Peak_29070	chr15	93188747	93188882
chr7	80893563	80894454	Peak_29070	chr15	93188886	93188924
chr7	80893563	80894454	Peak_29070	chr15	93188927	93188939
chr7	80893563	80894454	Peak_29070	chr15	93188950	93188977
chr7	80893563	80894454	Peak_29070	chr15	93188990	93189024
chr7	80893563	80894454	Peak_29070	chr15	93189026	93189062
chr7	80893563	80894454	Peak_29070	chr15	93189065	93189069
chr7	53417635	53418515	Peak_29078	chr11	17479058	17479137
chr7	53417635	53418515	Peak_29078	chr11	17479138	17479176
chr7	53417635	53418515	Peak_29078	chr11	17479189	17479251
chr7	53417635	53418515	Peak_29078	chr11	17479252	17479260
chr7	53417635	53418515	Peak_29078	chr11	17479291	17479344
chr7	53417635	53418515	Peak_29078	chr11	17479346	17479369
chr7	53417635	53418515	Peak_29078	chr11	17479371	17479390
chr7	53417635	53418515	Peak_29078	chr11	17479397	17479431
chr7	53417635	53418515	Peak_29078	chr11	17479443	17479465
chr7	53417635	53418515	Peak_29078	chr11	17479466	17479527
chr7	53417635	53418515	Peak_29078	chr11	17479532	17479545
chr7	53417635	53418515	Peak_29078	chr11	17479556	17479585
chr7	53417635	53418515	Peak_29078	chr11	17479591	17479624
chr7	53417635	53418515	Peak_29078	chr11	17479626	17479643
chr7	53417635	53418515	Peak_29078	chr11	17479645	17479668
chr7	53417635	53418515	Peak_29078	chr11	17479672	17479823
chr7	53417635	53418515	Peak_29078	chr11	17479833	17479903
chr7	53417635	53418515	Peak_29078	chr11	17479905	17479955
chr7	53417635	53418515	Peak_29078	chr11	17479969	17480023
chr7	53417635	53418515	Peak_29078	chr11	17480026	17480030
chr7	53417635	53418515	Peak_29078	chr11	17480031	17480045
chr7	74587823	74588654	Peak_29132	chr15	100016442	100016469
chr7	74587823	74588654	Peak_29132	chr15	100016473	100016494
chr7	74587823	74588654	Peak_29132	chr15	100016503	100016508
chr7	74587823	74588654	Peak_29132	chr15	100016511	100016526
chr7	74587823	74588654	Peak_29132	chr15	100016527	100016552
chr7	74587823	74588654	Peak_29132	chr15	100016553	100016609
chr7	74587823	74588654	Peak_29132	chr15	100016610	100016790
chr7	74587823	74588654	Peak_29132	chr15	100016792	100017186
chr7	74587823	74588654	Peak_29132	chr15	100017187	100017259
chr7	74587823	74588654	Peak_29132	chr15	100017288	100017299
chr7	70898364	70898886	Peak_29270	chr15	31780459	31780462
chr7	70898364	70898886	Peak_29270	chr15	31780464	31780535
chr7	70898364	70898886	Peak_29270	chr15	31780548	31780564
chr7	70898364	70898886	Peak_29270	chr15	31780565	31780586
chr7	70898364	70898886	Peak_29270	chr15	31780593	31780704
chr7	70898364	70898886	Peak_29270	chr15	31780705	31780747
chr7	70898364	70898886	Peak_29270	chr15	31780751	31780763
chr7	70898364	70898886	Peak_29270	chr15	31780766	31780818
chr7	70898364	70898886	Peak_29270	chr15	31780820	31780928
chr7	70898364	70898886	Peak_29270	chr15	31780936	31780948
chr7	70898364	70898886	Peak_29270	chr15	31780951	31780985
chr7	70898364	70898886	Peak_29270	chr15	31780987	31781002
chr7	74886606	74886994	Peak_29331	chr15	99664022	99664069
chr7	74886606	74886994	Peak_29331	chr15	99664070	99664110
chr7	74886606	74886994	Peak_29331	chr15	99664112	99664207
chr7	74886606	74886994	Peak_29331	chr15	99664208	99664226
chr7	74886606	74886994	Peak_29331	chr15	99664229	99664257
chr7	74886606	74886994	Peak_29331	chr15	99664274	99664327
chr7	74886606	74886994	Peak_29331	chr15	99664328	99664412
chr7	74886606	74886994	Peak_29331	chr15	99664414	99664432
chr7	132622023	132622640	Peak_29403	chr16	27257132	27257252
chr7	132622023	132622640	Peak_29403	chr16	27257255	27257266
chr7	132622023	132622640	Peak_29403	chr16	27257298	27257305
chr7	132622023	132622640	Peak_29403	chr16	27257308	27257339
chr7	132622023	132622640	Peak_29403	chr16	27257357	27257394
chr7	132622023	132622640	Peak_29403	chr16	27257395	27257418
chr7	132622023	132622640	Peak_29403	chr16	27257442	27257482
chr7	132622023	132622640	Peak_29403	chr16	27257490	27257502
chr7	132622023	132622640	Peak_29403	chr16	27257505	27257513
chr7	132622023	132622640	Peak_29403	chr16	27257519	27257532
chr7	132622023	132622640	Peak_29403	chr16	27257548	27257593
chr7	77249396	77249625	Peak_29625	chr15	97141828	97142057
chr7	72226975	72227947	Peak_29627	chr15	29777210	29777334
chr7	72226975	72227947	Peak_29627	chr15	29777336	29777343
chr7	72226975	72227947	Peak_29627	chr15	29777349	29777398
chr7	72226975	72227947	Peak_29627	chr15	29777400	29777412
chr7	72226975	72227947	Peak_29627	chr15	29777413	29777475
chr7	72226975	72227947	Peak_29627	chr15	29777514	29777542
chr7	72226975	72227947	Peak_29627	chr15	29777543	29777617
chr7	72226975	72227947	Peak_29627	chr15	29777618	29777668
chr7	72226975	72227947	Peak_29627	chr15	29777670	29777717
chr7	72226975	72227947	Peak_29627	chr15	29777720	29777725
chr7	72226975	72227947	Peak_29627	chr15	29777734	29777741
chr7	72226975	72227947	Peak_29627	chr15	29777744	29777752
chr7	72226975	72227947	Peak_29627	chr15	29777755	29777803
chr7	97511205	97512253	Peak_29709	chr11	85453543	85453583
chr7	97511205	97512253	Peak_29709	chr11	85453585	85453639
chr7	97511205	97512253	Peak_29709	chr11	85453640	85453715
chr7	97511205	97512253	Peak_29709	chr11	85453733	85453771
chr7	97511205	97512253	Peak_29709	chr11	85453776	85453811
chr7	97511205	97512253	Peak_29709	chr11	85453815	85453826
chr7	97511205	97512253	Peak_29709	chr11	85453832	85453852
chr7	97511205	97512253	Peak_29709	chr11	85453855	85453892
chr7	97511205	97512253	Peak_29709	chr11	85453894	85453923
chr7	97511205	97512253	Peak_29709	chr11	85453934	85454050
chr7	97511205	97512253	Peak_29709	chr11	85454058	85454118
chr7	97511205	97512253	Peak_29709	chr11	85454120	85454127
chr7	97511205	97512253	Peak_29709	chr11	85454134	85454152
chr7	97511205	97512253	Peak_29709	chr11	85454159	85454365
chr7	97511205	97512253	Peak_29709	chr11	85454384	85454501
chr7	97511205	97512253	Peak_29709	chr11	85454502	85454658
chr7	97511205	97512253	Peak_29709	chr11	85454667	85454673
chr7	81521294	81521969	Peak_29778	chr15	92612756	92612770
chr7	81521294	81521969	Peak_29778	chr15	92612771	92612785
chr7	81521294	81521969	Peak_29778	chr15	92612787	92612851
chr7	81521294	81521969	Peak_29778	chr15	92612860	92612951
chr7	81521294	81521969	Peak_29778	chr15	92612977	92612991
chr7	81521294	81521969	Peak_29778	chr15	92612992	92613012
chr7	81521294	81521969	Peak_29778	chr15	92613014	92613067
chr7	81521294	81521969	Peak_29778	chr15	92613073	92613103
chr7	81521294	81521969	Peak_29778	chr15	92613104	92613147
chr7	81521294	81521969	Peak_29778	chr15	92613148	92613156
chr7	81521294	81521969	Peak_29778	chr15	92613157	92613362
chr7	81521294	81521969	Peak_29778	chr15	92613364	92613388
chr7	81521294	81521969	Peak_29778	chr15	92613399	92613459
chr7	97471479	97471768	Peak_29782	chr11	85498796	85498802
chr7	97471479	97471768	Peak_29782	chr11	85498808	85498890
chr7	97471479	97471768	Peak_29782	chr11	85498892	85498921
chr7	97471479	97471768	Peak_29782	chr11	85498946	85499046
chr7	97471479	97471768	Peak_29782	chr11	85499047	85499093
chr7	97471479	97471768	Peak_29782	chr11	85499094	85499107
chr7	88343426	88344286	Peak_29842	chr15	85512523	85512567
chr7	88343426	88344286	Peak_29842	chr15	85512568	85512630
chr7	88343426	88344286	Peak_29842	chr15	85512631	85512747
chr7	88343426	88344286	Peak_29842	chr15	85512748	85512769
chr7	88343426	88344286	Peak_29842	chr15	85512770	85512778
chr7	88343426	88344286	Peak_29842	chr15	85512791	85512805
chr7	88343426	88344286	Peak_29842	chr15	85512807	85512829
chr7	88343426	88344286	Peak_29842	chr15	85512861	85512889
chr7	88343426	88344286	Peak_29842	chr15	85512893	85512938
chr7	88343426	88344286	Peak_29842	chr15	85512939	85513011
chr7	88343426	88344286	Peak_29842	chr15	85513015	85513055
chr7	88343426	88344286	Peak_29842	chr15	85513081	85513221
chr7	88343426	88344286	Peak_29842	chr15	85513224	85513315
chr7	88343426	88344286	Peak_29842	chr15	85513316	85513426
chr7	76377984	76378643	Peak_30248	chr15	98047268	98047308
chr7	76377984	76378643	Peak_30248	chr15	98047314	98047323
chr7	76377984	76378643	Peak_30248	chr15	98047324	98047569
chr7	76377984	76378643	Peak_30248	chr15	98047570	98047623
chr7	76377984	76378643	Peak_30248	chr15	98047629	98047650
chr7	76377984	76378643	Peak_30248	chr15	98047652	98047708
chr7	76377984	76378643	Peak_30248	chr15	98047709	98047732
chr7	76377984	76378643	Peak_30248	chr15	98047756	98047760
chr7	76377984	76378643	Peak_30248	chr15	98047766	98047809
chr7	76377984	76378643	Peak_30248	chr15	98047811	98047868
chr7	76377984	76378643	Peak_30248	chr15	98047872	98047922
chr7	76377984	76378643	Peak_30248	chr15	98047923	98047937
chr7	76377984	76378643	Peak_30248	chr15	98047943	98047964
chr7	119654154	119654490	Peak_30396	chr11	12462653	12462655
chr7	119654154	119654490	Peak_30396	chr11	12462656	12462687
chr7	119654154	119654490	Peak_30396	chr11	12462688	12462717
chr7	119654154	119654490	Peak_30396	chr11	12462719	12462727
chr7	119654154	119654490	Peak_30396	chr11	12462734	12462893
chr7	19973764	19974525	Peak_30405	chr19	45862313	45862326
chr7	19973764	19974525	Peak_30405	chr19	45862328	45862343
chr7	19973764	19974525	Peak_30405	chr19	45862347	45862368
chr7	19973764	19974525	Peak_30405	chr19	45862374	45862400
chr7	19973764	19974525	Peak_30405	chr19	45862404	45862420
chr7	19973764	19974525	Peak_30405	chr19	45862439	45862457
chr7	19973764	19974525	Peak_30405	chr19	45862465	45862479
chr7	19973764	19974525	Peak_30405	chr19	45862483	45862493
chr7	19973764	19974525	Peak_30405	chr19	45862494	45862508
chr7	19973764	19974525	Peak_30405	chr19	45862517	45862526
chr7	19973764	19974525	Peak_30405	chr19	45862527	45862537
chr7	19973764	19974525	Peak_30405	chr19	45862543	45862580
chr7	19973764	19974525	Peak_30405	chr19	45862581	45862627
chr7	19973764	19974525	Peak_30405	chr19	45862630	45862649
chr7	19973764	19974525	Peak_30405	chr19	45862652	45862690
chr7	19973764	19974525	Peak_30405	chr19	45862692	45862744
chr7	19973764	19974525	Peak_30405	chr19	45862748	45862874
chr7	19973764	19974525	Peak_30405	chr19	45862875	45862889
chr7	19973764	19974525	Peak_30405	chr19	45862890	45862904
chr7	19973764	19974525	Peak_30405	chr19	45862906	45862926
chr7	19973764	19974525	Peak_30405	chr19	45862928	45862942
chr7	19973764	19974525	Peak_30405	chr19	45862943	45862957
chr7	19973764	19974525	Peak_30405	chr19	45863008	45863017
chr7	19973764	19974525	Peak_30405	chr19	45863020	45863036
chr7	19973764	19974525	Peak_30405	chr19	45864410	45864475
chr7	19973764	19974525	Peak_30405	chr19	45864477	45864487
chr7	19973764	19974525	Peak_30405	chr19	45864491	45864513
chr7	19973764	19974525	Peak_30405	chr19	45864514	45864530
chr7	19973764	19974525	Peak_30405	chr19	45864531	45864537
chr7	140922150	140923099	Peak_30446	chr10	127539411	127539489
chr7	140922150	140923099	Peak_30446	chr10	127539490	127539566
chr7	140922150	140923099	Peak_30446	chr10	127539567	127539750
chr7	140922150	140923099	Peak_30446	chr10	127539751	127539828
chr7	140922150	140923099	Peak_30446	chr10	127539829	127539905
chr7	140922150	140923099	Peak_30446	chr10	127539906	127539951
chr7	140922150	140923099	Peak_30446	chr10	127539953	127539977
chr7	140922150	140923099	Peak_30446	chr10	127539978	127540088
chr7	31118547	31118869	Peak_30489	chr19	36470012	36470071
chr7	31118547	31118869	Peak_30489	chr19	36470082	36470178
chr7	31118547	31118869	Peak_30489	chr19	36470182	36470325
chr7	97543546	97543829	Peak_30510	chr11	85422118	85422359
chr7	97543546	97543829	Peak_30510	chr11	85422362	85422370
chr7	152115125	152116007	Peak_30578	chr11	69469072	69469181
chr7	152115125	152116007	Peak_30578	chr11	69469182	69469195
chr7	152115125	152116007	Peak_30578	chr11	69469196	69469206
chr7	152115125	152116007	Peak_30578	chr11	69469211	69469253
chr7	152115125	152116007	Peak_30578	chr11	69469256	69469270
chr7	152115125	152116007	Peak_30578	chr11	69469308	69469323
chr7	152115125	152116007	Peak_30578	chr11	69469343	69469355
chr7	152115125	152116007	Peak_30578	chr11	69469366	69469373
chr7	152115125	152116007	Peak_30578	chr11	69469380	69469387
chr7	152115125	152116007	Peak_30578	chr11	69469393	69469408
chr7	152115125	152116007	Peak_30578	chr11	69469431	69469442
chr7	152115125	152116007	Peak_30578	chr11	69469461	69469496
chr7	152115125	152116007	Peak_30578	chr11	69469542	69469551
chr7	152115125	152116007	Peak_30578	chr11	69469637	69469699
chr7	152115125	152116007	Peak_30578	chr11	69469704	69469719
chr7	152115125	152116007	Peak_30578	chr11	69469720	69469734
chr7	152115125	152116007	Peak_30578	chr11	69469735	69469886
chr7	152115125	152116007	Peak_30578	chr11	69469887	69469901
chr7	152115125	152116007	Peak_30578	chr11	69469903	69469926
chr7	152115125	152116007	Peak_30578	chr11	69469929	69469974
chr7	152115125	152116007	Peak_30578	chr11	69469977	69469991
chr7	87316137	87316659	Peak_30719	chr15	90717711	90717758
chr7	87316137	87316659	Peak_30719	chr15	90717762	90717778
chr7	87316137	87316659	Peak_30719	chr15	90717789	90717805
chr7	87316137	87316659	Peak_30719	chr15	90717810	90717830
chr7	87316137	87316659	Peak_30719	chr15	90717834	90717892
chr7	87316137	87316659	Peak_30719	chr15	90717893	90717925
chr7	87316137	87316659	Peak_30719	chr15	90717926	90718061
chr7	87316137	87316659	Peak_30719	chr15	90718062	90718092
chr7	87316137	87316659	Peak_30719	chr15	90718096	90718104
chr7	87316137	87316659	Peak_30719	chr15	90718105	90718178
chr7	87316137	87316659	Peak_30719	chr15	90718179	90718196
chr7	87316137	87316659	Peak_30719	chr15	90718508	90718518
chr7	87316137	87316659	Peak_30719	chr15	90718519	90718532
chr7	87316137	87316659	Peak_30719	chr15	90718547	90718552
chr7	87316137	87316659	Peak_30719	chr15	90718555	90718573
chr7	119366570	119367036	Peak_30823	chr11	12127906	12127942
chr7	119366570	119367036	Peak_30823	chr11	12127943	12128014
chr7	119366570	119367036	Peak_30823	chr11	12128027	12128036
chr7	119366570	119367036	Peak_30823	chr11	12128038	12128063
chr7	119366570	119367036	Peak_30823	chr11	12128097	12128147
chr7	119366570	119367036	Peak_30823	chr11	12128149	12128201
chr7	119366570	119367036	Peak_30823	chr11	12128202	12128214
chr7	119366570	119367036	Peak_30823	chr11	12128215	12128241
chr7	119366570	119367036	Peak_30823	chr11	12128256	12128426
chr7	119366570	119367036	Peak_30823	chr11	12128427	12128436
chr7	74535578	74536247	Peak_30982	chr15	100076723	100076809
chr7	74535578	74536247	Peak_30982	chr15	100076811	100076880
chr7	74535578	74536247	Peak_30982	chr15	100076881	100077287
chr7	74535578	74536247	Peak_30982	chr15	100077295	100077342
chr7	74535578	74536247	Peak_30982	chr15	100077343	100077386
chr7	74535578	74536247	Peak_30982	chr15	100077387	100077401
chr7	46906669	46907089	Peak_31001	chr19	29056156	29056240
chr7	46906669	46907089	Peak_31001	chr19	29056244	29056248
chr7	46906669	46907089	Peak_31001	chr19	29056250	29056268
chr7	46906669	46907089	Peak_31001	chr19	29056278	29056290
chr7	46906669	46907089	Peak_31001	chr19	29056291	29056300
chr7	46906669	46907089	Peak_31001	chr19	29056303	29056383
chr7	57124782	57125750	Peak_31052	chr11	20550706	20550719
chr7	57124782	57125750	Peak_31052	chr11	20550722	20550744
chr7	57124782	57125750	Peak_31052	chr11	20550843	20550855
chr7	57124782	57125750	Peak_31052	chr11	20550859	20550893
chr7	57124782	57125750	Peak_31052	chr11	20551207	20551256
chr7	57124782	57125750	Peak_31052	chr11	20551260	20551269
chr7	57124782	57125750	Peak_31052	chr11	20551273	20551279
chr7	57124782	57125750	Peak_31052	chr11	20551302	20551419
chr7	57124782	57125750	Peak_31052	chr11	20551422	20551517
chr7	57124782	57125750	Peak_31052	chr11	20551518	20551556
chr7	57124782	57125750	Peak_31052	chr11	20551557	20551587
chr7	57124782	57125750	Peak_31052	chr11	20551597	20551685
chr7	57124782	57125750	Peak_31052	chr11	20551691	20551883
chr7	57124782	57125750	Peak_31052	chr11	20552793	20552823
chr7	57124782	57125750	Peak_31052	chr11	20552826	20552833
chr7	57124782	57125750	Peak_31052	chr11	20552837	20552851
chr7	57124782	57125750	Peak_31052	chr11	20552853	20552864
chr7	57124782	57125750	Peak_31052	chr11	20552865	20552876
chr7	91550174	91550604	Peak_31057	chr15	80707245	80707256
chr7	91550174	91550604	Peak_31057	chr15	80707257	80707340
chr7	91550174	91550604	Peak_31057	chr15	80707342	80707369
chr7	91550174	91550604	Peak_31057	chr15	80707376	80707436
chr7	91550174	91550604	Peak_31057	chr15	80707437	80707550
chr7	91550174	91550604	Peak_31057	chr15	80707551	80707553
chr7	91550174	91550604	Peak_31057	chr15	80707554	80707567
chr7	91550174	91550604	Peak_31057	chr15	80707568	80707669
chr7	147035991	147036501	Peak_31092	chr10	134914604	134914696
chr7	147035991	147036501	Peak_31092	chr10	134914702	134914721
chr7	147035991	147036501	Peak_31092	chr10	134914747	134914756
chr7	147035991	147036501	Peak_31092	chr10	134914766	134914959
chr7	147035991	147036501	Peak_31092	chr10	134914960	134915027
chr7	147035991	147036501	Peak_31092	chr10	134915031	134915041
chr7	147035991	147036501	Peak_31092	chr10	134915042	134915067
chr7	51128570	51129001	Peak_31307	chr19	51425665	51425711
chr7	51128570	51129001	Peak_31307	chr19	51425717	51425750
chr7	51128570	51129001	Peak_31307	chr19	51425751	51425783
chr7	51128570	51129001	Peak_31307	chr19	51425791	51425809
chr7	51128570	51129001	Peak_31307	chr19	51425852	51425904
chr7	51128570	51129001	Peak_31307	chr19	51425905	51425936
chr7	124883126	124883873	Peak_31425	chr16	17121499	17121542
chr7	124883126	124883873	Peak_31425	chr16	17121549	17121571
chr7	124883126	124883873	Peak_31425	chr16	17121581	17121605
chr7	124883126	124883873	Peak_31425	chr16	17121606	17121612
chr7	124883126	124883873	Peak_31425	chr16	17121622	17121730
chr7	124883126	124883873	Peak_31425	chr16	17121740	17121770
chr7	124883126	124883873	Peak_31425	chr16	17121771	17121810
chr7	124883126	124883873	Peak_31425	chr16	17121828	17121844
chr7	124883126	124883873	Peak_31425	chr16	17121845	17121879
chr7	124883126	124883873	Peak_31425	chr16	17121886	17121949
chr7	124883126	124883873	Peak_31425	chr16	17121955	17122023
chr7	124883126	124883873	Peak_31425	chr16	17122024	17122194
chr7	124883126	124883873	Peak_31425	chr16	17122195	17122206
chr7	124883126	124883873	Peak_31425	chr16	17122207	17122304
chr7	118299938	118301255	Peak_31488	chr11	10920973	10920992
chr7	118299938	118301255	Peak_31488	chr11	10921006	10921043
chr7	118299938	118301255	Peak_31488	chr11	10921044	10921064
chr7	118299938	118301255	Peak_31488	chr11	10921076	10921097
chr7	118299938	118301255	Peak_31488	chr11	10921098	10921114
chr7	118299938	118301255	Peak_31488	chr11	10921115	10921210
chr7	118299938	118301255	Peak_31488	chr11	10921214	10921300
chr7	118299938	118301255	Peak_31488	chr11	10921301	10921375
chr7	118299938	118301255	Peak_31488	chr11	10921377	10921384
chr7	118299938	118301255	Peak_31488	chr11	10921387	10921395
chr7	118299938	118301255	Peak_31488	chr11	10921400	10921415
chr7	118299938	118301255	Peak_31488	chr11	10921416	10921432
chr7	118299938	118301255	Peak_31488	chr11	10921434	10921462
chr7	118299938	118301255	Peak_31488	chr11	10921464	10921546
chr7	118299938	118301255	Peak_31488	chr11	10921547	10921567
chr7	118299938	118301255	Peak_31488	chr11	10921579	10921625
chr7	118299938	118301255	Peak_31488	chr11	10921633	10921733
chr7	118299938	118301255	Peak_31488	chr11	10921734	10921756
chr7	118299938	118301255	Peak_31488	chr11	10921764	10921798
chr7	118299938	118301255	Peak_31488	chr11	10921801	10921885
chr7	118299938	118301255	Peak_31488	chr11	10921886	10921964
chr7	118299938	118301255	Peak_31488	chr11	10921965	10921982
chr7	118299938	118301255	Peak_31488	chr11	10921983	10922021
chr7	118299938	118301255	Peak_31488	chr11	10922022	10922188
chr7	118299938	118301255	Peak_31488	chr11	10922195	10922222
chr7	142801361	142801936	Peak_31501	chr10	129789336	129789361
chr7	142801361	142801936	Peak_31501	chr10	129789362	129789385
chr7	142801361	142801936	Peak_31501	chr10	129789386	129789395
chr7	142801361	142801936	Peak_31501	chr10	129789397	129789435
chr7	142801361	142801936	Peak_31501	chr10	129789438	129789465
chr7	142801361	142801936	Peak_31501	chr10	129789478	129789510
chr7	142801361	142801936	Peak_31501	chr10	129789511	129789760
chr7	142801361	142801936	Peak_31501	chr10	129789768	129789782
chr7	142801361	142801936	Peak_31501	chr10	129789783	129789786
chr7	142801361	142801936	Peak_31501	chr10	129789795	129789809
chr7	142801361	142801936	Peak_31501	chr10	129789810	129789825
chr7	142801361	142801936	Peak_31501	chr10	129789826	129789841
chr7	142801361	142801936	Peak_31501	chr10	129789842	129789851
chr7	142801361	142801936	Peak_31501	chr10	129789852	129789862
chr7	142801361	142801936	Peak_31501	chr10	129789867	129789954
chr7	121377855	121378303	Peak_31603	chr11	14498285	14498302
chr7	121377855	121378303	Peak_31603	chr11	14498335	14498340
chr7	121377855	121378303	Peak_31603	chr11	14498341	14498445
chr7	7243162	7244433	Peak_31611	chrX	10176318	10176660
chr7	7243162	7244433	Peak_31611	chrX	10176664	10176696
chr7	7243162	7244433	Peak_31611	chrX	10176697	10176743
chr7	7243162	7244433	Peak_31611	chrX	10179833	10179949
chr7	7243162	7244433	Peak_31611	chrX	10179952	10180023
chr7	7243162	7244433	Peak_31611	chrX	10180024	10180059
chr7	7243162	7244433	Peak_31611	chrX	10180063	10180227
chr7	7243162	7244433	Peak_31611	chrX	10180230	10180254
chr7	7243162	7244433	Peak_31611	chrX	10180255	10180459
chr7	7243162	7244433	Peak_31611	chrX	10180466	10180640
chr7	138489502	138490610	Peak_31616	chr10	124693785	124693789
chr7	138489502	138490610	Peak_31616	chr10	124693800	124693810
chr7	138489502	138490610	Peak_31616	chr10	124693836	124693842
chr7	138489502	138490610	Peak_31616	chr10	124693875	124693885
chr7	138489502	138490610	Peak_31616	chr10	124693892	124693902
chr7	138489502	138490610	Peak_31616	chr10	124693908	124693915
chr7	138489502	138490610	Peak_31616	chr10	124693950	124694007
chr7	138489502	138490610	Peak_31616	chr10	124694011	124694055
chr7	138489502	138490610	Peak_31616	chr10	124694057	124694073
chr7	138489502	138490610	Peak_31616	chr10	124694074	124694085
chr7	138489502	138490610	Peak_31616	chr10	124694086	124694092
chr7	138489502	138490610	Peak_31616	chr10	124694101	124694106
chr7	138489502	138490610	Peak_31616	chr10	124694112	124694116
chr7	138489502	138490610	Peak_31616	chr10	124694120	124694216
chr7	138489502	138490610	Peak_31616	chr10	124694219	124694240
chr7	138489502	138490610	Peak_31616	chr10	124694242	124694250
chr7	138489502	138490610	Peak_31616	chr10	124694278	124694316
chr7	138489502	138490610	Peak_31616	chr10	124694317	124694331
chr7	138489502	138490610	Peak_31616	chr10	124694347	124694439
chr7	138489502	138490610	Peak_31616	chr10	124694442	124694498
chr7	138489502	138490610	Peak_31616	chr10	124694522	124694570
chr7	138489502	138490610	Peak_31616	chr10	124694574	124694694
chr7	138489502	138490610	Peak_31616	chr10	124694696	124694737
chr7	138489502	138490610	Peak_31616	chr10	124694768	124694784
chr7	138489502	138490610	Peak_31616	chr10	124694789	124694825
chr7	138489502	138490610	Peak_31616	chr10	124694827	124694845
chr7	138489502	138490610	Peak_31616	chr10	124694846	124694873
chr7	138489502	138490610	Peak_31616	chr10	124694875	124694912
chr7	138489502	138490610	Peak_31616	chr10	124694916	124694925
chr7	138489502	138490610	Peak_31616	chr10	124694926	124694936
chr7	138489502	138490610	Peak_31616	chr10	124694949	124694966
chr7	138489502	138490610	Peak_31616	chr10	124694983	124694991
chr7	138489502	138490610	Peak_31616	chr10	124694992	124695030
chr7	138489502	138490610	Peak_31616	chr10	124695035	124695099
chr7	138489502	138490610	Peak_31616	chr10	124695103	124695175
chr7	6813300	6813883	Peak_31686	chr19	57494507	57494527
chr7	6813300	6813883	Peak_31686	chr19	57494534	57494583
chr7	6813300	6813883	Peak_31686	chr19	57494586	57494636
chr7	6813300	6813883	Peak_31686	chr19	57494638	57494661
chr7	6813300	6813883	Peak_31686	chr19	57494662	57494693
chr7	6813300	6813883	Peak_31686	chr19	57494710	57494782
chr7	6813300	6813883	Peak_31686	chr19	57494783	57494822
chr7	6813300	6813883	Peak_31686	chr19	57494823	57494836
chr7	6813300	6813883	Peak_31686	chr19	57494840	57494850
chr7	6813300	6813883	Peak_31686	chr19	57494866	57494890
chr7	6813300	6813883	Peak_31686	chr19	57494893	57495004
chr7	103062777	103063646	Peak_31702	chr11	79408852	79408856
chr7	103062777	103063646	Peak_31702	chr11	79408870	79408896
chr7	103062777	103063646	Peak_31702	chr11	79408910	79408921
chr7	103062777	103063646	Peak_31702	chr11	79408924	79408966
chr7	103062777	103063646	Peak_31702	chr11	79408972	79409065
chr7	103062777	103063646	Peak_31702	chr11	79409067	79409092
chr7	103062777	103063646	Peak_31702	chr11	79409094	79409129
chr7	103062777	103063646	Peak_31702	chr11	79409130	79409145
chr7	103062777	103063646	Peak_31702	chr11	79409149	79409182
chr7	103062777	103063646	Peak_31702	chr11	79409184	79409268
chr7	103062777	103063646	Peak_31702	chr11	79409269	79409421
chr7	103062777	103063646	Peak_31702	chr11	79409422	79409467
chr7	103062777	103063646	Peak_31702	chr11	79409470	79409484
chr7	103062777	103063646	Peak_31702	chr11	79409485	79409528
chr7	103062777	103063646	Peak_31702	chr11	79409529	79409542
chr7	103062777	103063646	Peak_31702	chr11	79409543	79409575
chr7	103062777	103063646	Peak_31702	chr11	79409577	79409590
chr7	103062777	103063646	Peak_31702	chr11	79409591	79409641
chr7	103062777	103063646	Peak_31702	chr11	79409657	79409737
chr7	103062777	103063646	Peak_31702	chr11	79409738	79409752
chr7	103062777	103063646	Peak_31702	chr11	79409754	79409777
chr7	80729067	80729591	Peak_31996	chr15	93388269	93388284
chr7	80729067	80729591	Peak_31996	chr15	93388285	93388293
chr7	80729067	80729591	Peak_31996	chr15	93388299	93388355
chr7	80729067	80729591	Peak_31996	chr15	93388357	93388365
chr7	80729067	80729591	Peak_31996	chr15	93388378	93388496
chr7	80729067	80729591	Peak_31996	chr15	93388498	93388548
chr7	80729067	80729591	Peak_31996	chr15	93388557	93388605
chr7	91735387	91735815	Peak_32361	chr15	80474904	80474922
chr7	91735387	91735815	Peak_32361	chr15	80474924	80474957
chr7	91735387	91735815	Peak_32361	chr15	80474960	80474998
chr7	91735387	91735815	Peak_32361	chr15	80475001	80475075
chr7	97585860	97586454	Peak_32684	chr11	85384053	85384070
chr7	97585860	97586454	Peak_32684	chr11	85384071	85384151
chr7	97585860	97586454	Peak_32684	chr11	85384153	85384231
chr7	97585860	97586454	Peak_32684	chr11	85384236	85384240
chr7	97585860	97586454	Peak_32684	chr11	85384255	85384263
chr7	97585860	97586454	Peak_32684	chr11	85384264	85384353
chr7	97585860	97586454	Peak_32684	chr11	85386802	85386894
chr7	97585860	97586454	Peak_32684	chr11	85386897	85386919
chr7	97585860	97586454	Peak_32684	chr11	85386920	85386947
chr7	97585860	97586454	Peak_32684	chr11	85386951	85386963
chr7	97585860	97586454	Peak_32684	chr11	85386977	85387001
chr7	97585860	97586454	Peak_32684	chr11	85387014	85387028
chr7	97585860	97586454	Peak_32684	chr11	85387126	85387146
chr7	97585860	97586454	Peak_32684	chr11	85387189	85387204
chr7	97585860	97586454	Peak_32684	chr11	85387207	85387225
chr7	97585860	97586454	Peak_32684	chr11	85387227	85387253
chr7	145056578	145057028	Peak_32859	chr10	132461530	132461604
chr7	145056578	145057028	Peak_32859	chr10	132461608	132461635
chr7	145056578	145057028	Peak_32859	chr10	132461643	132461670
chr7	145056578	145057028	Peak_32859	chr10	132461672	132461819
chr7	145056578	145057028	Peak_32859	chr10	132461820	132461960
chr7	85621740	85622534	Peak_33148	chr15	88689560	88689603
chr7	85621740	85622534	Peak_33148	chr15	88689608	88689620
chr7	85621740	85622534	Peak_33148	chr15	88689621	88689786
chr7	85621740	85622534	Peak_33148	chr15	88689787	88689978
chr7	85621740	85622534	Peak_33148	chr15	88689979	88690133
chr7	85621740	85622534	Peak_33148	chr15	88690139	88690159
chr7	85621740	85622534	Peak_33148	chr15	88690162	88690343
chr7	71974948	71975451	Peak_33182	chr15	29496388	29496456
chr7	71974948	71975451	Peak_33182	chr15	29496457	29496597
chr7	71974948	71975451	Peak_33182	chr15	29496598	29496638
chr7	71974948	71975451	Peak_33182	chr15	29496641	29496664
chr7	71974948	71975451	Peak_33182	chr15	29496666	29496697
chr7	104134281	104134763	Peak_33258	chr11	78251255	78251298
chr7	104134281	104134763	Peak_33258	chr11	78251300	78251398
chr7	104134281	104134763	Peak_33258	chr11	78251400	78251441
chr7	104134281	104134763	Peak_33258	chr11	78251444	78251461
chr7	104134281	104134763	Peak_33258	chr11	78251466	78251496
chr7	104134281	104134763	Peak_33258	chr11	78251497	78251616
chr7	104134281	104134763	Peak_33258	chr11	78251626	78251738
chr7	104134281	104134763	Peak_33258	chr11	78251739	78251742
chr7	136280726	136281595	Peak_33366	chr10	122054589	122054603
chr7	136280726	136281595	Peak_33366	chr10	122054605	122054652
chr7	136280726	136281595	Peak_33366	chr10	122054657	122054667
chr7	136280726	136281595	Peak_33366	chr10	122054668	122054691
chr7	136280726	136281595	Peak_33366	chr10	122054692	122054775
chr7	136280726	136281595	Peak_33366	chr10	122054778	122054970
chr7	136280726	136281595	Peak_33366	chr10	122054976	122055133
chr7	136280726	136281595	Peak_33366	chr10	122055142	122055183
chr7	136280726	136281595	Peak_33366	chr10	122055184	122055307
chr7	119697440	119697954	Peak_33383	chr11	12505139	12505167
chr7	119697440	119697954	Peak_33383	chr11	12505168	12505178
chr7	119697440	119697954	Peak_33383	chr11	12505193	12505199
chr7	119697440	119697954	Peak_33383	chr11	12505202	12505223
chr7	119697440	119697954	Peak_33383	chr11	12505225	12505247
chr7	119697440	119697954	Peak_33383	chr11	12505248	12505252
chr7	119697440	119697954	Peak_33383	chr11	12505259	12505316
chr7	119697440	119697954	Peak_33383	chr11	12505318	12505356
chr7	119697440	119697954	Peak_33383	chr11	12505357	12505417
chr7	119697440	119697954	Peak_33383	chr11	12505418	12505473
chr7	97518806	97519435	Peak_33454	chr11	85448819	85448844
chr7	97518806	97519435	Peak_33454	chr11	85448845	85448915
chr7	97518806	97519435	Peak_33454	chr11	85448930	85448945
chr7	97518806	97519435	Peak_33454	chr11	85448946	85448956
chr7	97518806	97519435	Peak_33454	chr11	85448959	85449098
chr7	97518806	97519435	Peak_33454	chr11	85449100	85449110
chr7	97518806	97519435	Peak_33454	chr11	85449112	85449139
chr7	97518806	97519435	Peak_33454	chr11	85449150	85449159
chr7	97518806	97519435	Peak_33454	chr11	85449165	85449200
chr7	97518806	97519435	Peak_33454	chr11	85449203	85449223
chr7	97518806	97519435	Peak_33454	chr11	85449224	85449274
chr7	97518806	97519435	Peak_33454	chr11	85449289	85449329
chr7	97518806	97519435	Peak_33454	chr11	85449335	85449341
chr7	97518806	97519435	Peak_33454	chr11	85449351	85449395
chr7	97518806	97519435	Peak_33454	chr11	85449396	85449404
chr7	28418051	28418791	Peak_33608	chr19	40744266	40744276
chr7	28418051	28418791	Peak_33608	chr19	40744280	40744298
chr7	28418051	28418791	Peak_33608	chr19	40744301	40744309
chr7	28418051	28418791	Peak_33608	chr19	40744311	40744319
chr7	28418051	28418791	Peak_33608	chr19	40744325	40744331
chr7	28418051	28418791	Peak_33608	chr19	40744334	40744350
chr7	28418051	28418791	Peak_33608	chr19	40744352	40744360
chr7	28418051	28418791	Peak_33608	chr19	40744369	40744412
chr7	28418051	28418791	Peak_33608	chr19	40744452	40744457
chr7	28418051	28418791	Peak_33608	chr19	40744458	40744469
chr7	28418051	28418791	Peak_33608	chr19	40744475	40744490
chr7	28418051	28418791	Peak_33608	chr19	40744491	40744521
chr7	28418051	28418791	Peak_33608	chr19	40744522	40744531
chr7	28418051	28418791	Peak_33608	chr19	40744538	40744629
chr7	28418051	28418791	Peak_33608	chr19	40744635	40744643
chr7	28418051	28418791	Peak_33608	chr19	40744645	40744652
chr7	28418051	28418791	Peak_33608	chr19	40744670	40744768
chr7	28418051	28418791	Peak_33608	chr19	40744780	40744792
chr7	28418051	28418791	Peak_33608	chr19	40744799	40744883
chr7	28418051	28418791	Peak_33608	chr19	40744888	40744898
chr7	28418051	28418791	Peak_33608	chr19	40744913	40744928
chr7	28418051	28418791	Peak_33608	chr19	40744934	40744958
chr7	28418051	28418791	Peak_33608	chr19	40744967	40744975
chr7	28418051	28418791	Peak_33608	chr19	40744976	40744995
chr7	28418051	28418791	Peak_33608	chr19	40745006	40745012
chr7	28418051	28418791	Peak_33608	chr19	40745017	40745031
chr7	28418051	28418791	Peak_33608	chr19	40745058	40745067
chr7	28418051	28418791	Peak_33608	chr19	40745068	40745110
chr7	28418051	28418791	Peak_33608	chr19	40745111	40745115
chr7	133176391	133176789	Peak_33787	chr16	27992752	27992794
chr7	133176391	133176789	Peak_33787	chr16	27992796	27992965
chr7	133176391	133176789	Peak_33787	chr16	27992966	27993031
chr7	133176391	133176789	Peak_33787	chr16	27993032	27993068
chr7	133176391	133176789	Peak_33787	chr16	27993069	27993154
chr7	71851582	71852071	Peak_33907	chr15	29360021	29360178
chr7	71851582	71852071	Peak_33907	chr15	29360181	29360263
chr7	71851582	71852071	Peak_33907	chr15	29360274	29360410
chr7	71851582	71852071	Peak_33907	chr15	29360418	29360424
chr7	71851582	71852071	Peak_33907	chr15	29360435	29360500
chr7	71056345	71057608	Peak_34000	chr15	31645180	31645187
chr7	71056345	71057608	Peak_34000	chr15	31645188	31645194
chr7	71056345	71057608	Peak_34000	chr15	31645196	31645250
chr7	71056345	71057608	Peak_34000	chr15	31645253	31645349
chr7	71056345	71057608	Peak_34000	chr15	31645353	31645453
chr7	71056345	71057608	Peak_34000	chr15	31645454	31645465
chr7	71056345	71057608	Peak_34000	chr15	31645466	31645474
chr7	71056345	71057608	Peak_34000	chr15	31645475	31645502
chr7	71056345	71057608	Peak_34000	chr15	31645503	31645613
chr7	71056345	71057608	Peak_34000	chr15	31645616	31645625
chr7	71056345	71057608	Peak_34000	chr15	31645637	31645744
chr7	71056345	71057608	Peak_34000	chr15	31645747	31645917
chr7	71056345	71057608	Peak_34000	chr15	31645918	31645965
chr7	71056345	71057608	Peak_34000	chr15	31645966	31646038
chr7	71056345	71057608	Peak_34000	chr15	31646044	31646061
chr7	71056345	71057608	Peak_34000	chr15	31646062	31646149
chr7	71056345	71057608	Peak_34000	chr15	31646156	31646171
chr7	71056345	71057608	Peak_34000	chr15	31646190	31646269
chr7	71056345	71057608	Peak_34000	chr15	31646274	31646316
chr7	71056345	71057608	Peak_34000	chr15	31646317	31646387
chr7	71056345	71057608	Peak_34000	chr15	31646393	31646406
chr7	71056345	71057608	Peak_34000	chr15	31646412	31646431
chr7	71056345	71057608	Peak_34000	chr15	31646438	31646453
chr7	71056345	71057608	Peak_34000	chr15	31646470	31646480
chr7	71056345	71057608	Peak_34000	chr15	31646487	31646492
chr7	71056345	71057608	Peak_34000	chr15	31646511	31646519
chr7	142780363	142781025	Peak_34034	chr10	129768420	129768465
chr7	142780363	142781025	Peak_34034	chr10	129768468	129768595
chr7	142780363	142781025	Peak_34034	chr10	129768596	129768614
chr7	142780363	142781025	Peak_34034	chr10	129768615	129768664
chr7	142780363	142781025	Peak_34034	chr10	129768666	129768686
chr7	142780363	142781025	Peak_34034	chr10	129768687	129768826
chr7	142780363	142781025	Peak_34034	chr10	129768831	129768850
chr7	142780363	142781025	Peak_34034	chr10	129768854	129768862
chr7	142780363	142781025	Peak_34034	chr10	129768863	129768918
chr7	142780363	142781025	Peak_34034	chr10	129768925	129768935
chr7	142780363	142781025	Peak_34034	chr10	129768936	129768992
chr7	142780363	142781025	Peak_34034	chr10	129769001	129769026
chr7	142780363	142781025	Peak_34034	chr10	129769028	129769056
chr7	142780363	142781025	Peak_34034	chr10	129769068	129769080
chr7	140819000	140819642	Peak_34038	chr10	127395938	127395973
chr7	140819000	140819642	Peak_34038	chr10	127395977	127396019
chr7	140819000	140819642	Peak_34038	chr10	127396020	127396240
chr7	140819000	140819642	Peak_34038	chr10	127396242	127396256
chr7	140819000	140819642	Peak_34038	chr10	127396259	127396342
chr7	140819000	140819642	Peak_34038	chr10	127396345	127396489
chr7	140819000	140819642	Peak_34038	chr10	127396491	127396524
chr7	140819000	140819642	Peak_34038	chr10	127396525	127396555
chr7	140819000	140819642	Peak_34038	chr10	127396591	127396599
chr7	152494704	152495260	Peak_34292	chr11	68772061	68772073
chr7	152494704	152495260	Peak_34292	chr11	68772076	68772111
chr7	152494704	152495260	Peak_34292	chr11	68772113	68772233
chr7	152494704	152495260	Peak_34292	chr11	68772242	68772258
chr7	152494704	152495260	Peak_34292	chr11	68772259	68772298
chr7	152494704	152495260	Peak_34292	chr11	68772300	68772332
chr7	152494704	152495260	Peak_34292	chr11	68772344	68772395
chr7	152494704	152495260	Peak_34292	chr11	68772397	68772403
chr7	152494704	152495260	Peak_34292	chr11	68772434	68772511
chr7	152494704	152495260	Peak_34292	chr11	68772514	68772534
chr7	152494704	152495260	Peak_34292	chr11	68772540	68772597
chr7	152494704	152495260	Peak_34292	chr11	68772615	68772628
chr7	152494704	152495260	Peak_34292	chr11	68772636	68772645
chr7	152494704	152495260	Peak_34292	chr11	68772647	68772656
chr7	152494704	152495260	Peak_34292	chr11	68772659	68772689
chr7	114804680	114805197	Peak_34348	chr11	7592867	7592975
chr7	114804680	114805197	Peak_34348	chr11	7592977	7592999
chr7	114804680	114805197	Peak_34348	chr11	7593014	7593133
chr7	114804680	114805197	Peak_34348	chr11	7593136	7593158
chr7	114804680	114805197	Peak_34348	chr11	7593159	7593177
chr7	114804680	114805197	Peak_34348	chr11	7593195	7593205
chr7	114804680	114805197	Peak_34348	chr11	7593209	7593292
chr7	114804680	114805197	Peak_34348	chr11	7593293	7593309
chr7	114804680	114805197	Peak_34348	chr11	7593311	7593367
chr7	114804680	114805197	Peak_34348	chr11	7593372	7593376
chr7	114804680	114805197	Peak_34348	chr11	7593379	7593381
chr7	132720635	132721571	Peak_34683	chr16	27375218	27375282
chr7	132720635	132721571	Peak_34683	chr16	27375293	27375376
chr7	132720635	132721571	Peak_34683	chr16	27375381	27375395
chr7	132720635	132721571	Peak_34683	chr16	27375403	27375432
chr7	132720635	132721571	Peak_34683	chr16	27375467	27375487
chr7	132720635	132721571	Peak_34683	chr16	27375488	27375491
chr7	132720635	132721571	Peak_34683	chr16	27375494	27375508
chr7	132720635	132721571	Peak_34683	chr16	27375509	27375541
chr7	132720635	132721571	Peak_34683	chr16	27375543	27375594
chr7	132720635	132721571	Peak_34683	chr16	27375596	27375629
chr7	132720635	132721571	Peak_34683	chr16	27375630	27375641
chr7	132720635	132721571	Peak_34683	chr16	27375642	27375648
chr7	132720635	132721571	Peak_34683	chr16	27375652	27375698
chr7	132720635	132721571	Peak_34683	chr16	27375704	27375728
chr7	132720635	132721571	Peak_34683	chr16	27375730	27375740
chr7	132720635	132721571	Peak_34683	chr16	27375743	27375767
chr7	132720635	132721571	Peak_34683	chr16	27375768	27375775
chr7	132720635	132721571	Peak_34683	chr16	27375777	27375786
chr7	132720635	132721571	Peak_34683	chr16	27375787	27375796
chr7	132720635	132721571	Peak_34683	chr16	27375806	27375823
chr7	132720635	132721571	Peak_34683	chr16	27375831	27375856
chr7	132720635	132721571	Peak_34683	chr16	27375858	27375863
chr7	132720635	132721571	Peak_34683	chr16	27375870	27375926
chr7	132720635	132721571	Peak_34683	chr16	27375930	27375993
chr7	132720635	132721571	Peak_34683	chr16	27375998	27376028
chr7	132720635	132721571	Peak_34683	chr16	27376032	27376039
chr7	132720635	132721571	Peak_34683	chr16	27376040	27376083
chr7	132720635	132721571	Peak_34683	chr16	27376085	27376120
chr7	54241331	54242292	Peak_34823	chr11	18623633	18623668
chr7	54241331	54242292	Peak_34823	chr11	18623685	18623693
chr7	54241331	54242292	Peak_34823	chr11	18623695	18623745
chr7	54241331	54242292	Peak_34823	chr11	18623747	18623819
chr7	54241331	54242292	Peak_34823	chr11	18623822	18623830
chr7	54241331	54242292	Peak_34823	chr11	18623831	18624002
chr7	54241331	54242292	Peak_34823	chr11	18624006	18624025
chr7	54241331	54242292	Peak_34823	chr11	18624028	18624128
chr7	54241331	54242292	Peak_34823	chr11	18624131	18624182
chr7	54241331	54242292	Peak_34823	chr11	18624186	18624195
chr7	54241331	54242292	Peak_34823	chr11	18624203	18624268
chr7	54241331	54242292	Peak_34823	chr11	18624276	18624288
chr7	54241331	54242292	Peak_34823	chr11	18624295	18624309
chr7	54241331	54242292	Peak_34823	chr11	18624311	18624337
chr7	54241331	54242292	Peak_34823	chr11	18624347	18624433
chr7	54241331	54242292	Peak_34823	chr11	18624442	18624503
chr7	54241331	54242292	Peak_34823	chr11	18624513	18624601
chr7	87264173	87264413	Peak_35238	chr15	90649984	90649999
chr7	87264173	87264413	Peak_35238	chr15	90650023	90650047
chr7	87264173	87264413	Peak_35238	chr15	90650049	90650080
chr7	87264173	87264413	Peak_35238	chr15	90650082	90650092
chr7	87264173	87264413	Peak_35238	chr15	90650093	90650100
chr7	87264173	87264413	Peak_35238	chr15	90650106	90650137
chr7	87264173	87264413	Peak_35238	chr15	90650154	90650196
chr7	87264173	87264413	Peak_35238	chr15	90650210	90650217
chr7	87264173	87264413	Peak_35238	chr15	90650246	90650281
chr7	87264173	87264413	Peak_35238	chr15	90650282	90650312
chr7	133428396	133429081	Peak_35400	chr16	28320505	28320507
chr7	133428396	133429081	Peak_35400	chr16	28320508	28320527
chr7	133428396	133429081	Peak_35400	chr16	28320544	28320585
chr7	133428396	133429081	Peak_35400	chr16	28320592	28320630
chr7	133428396	133429081	Peak_35400	chr16	28320637	28320656
chr7	133428396	133429081	Peak_35400	chr16	28320687	28320711
chr7	133428396	133429081	Peak_35400	chr16	28320717	28320742
chr7	133428396	133429081	Peak_35400	chr16	28320744	28320836
chr7	133428396	133429081	Peak_35400	chr16	28320837	28320858
chr7	133428396	133429081	Peak_35400	chr16	28320860	28320866
chr7	133428396	133429081	Peak_35400	chr16	28320869	28320877
chr7	133428396	133429081	Peak_35400	chr16	28320887	28320915
chr7	133428396	133429081	Peak_35400	chr16	28321070	28321142
chr7	133428396	133429081	Peak_35400	chr16	28321148	28321262
chr7	133428396	133429081	Peak_35400	chr16	28321263	28321298
chr7	133428396	133429081	Peak_35400	chr16	28321299	28321396
chr7	133428396	133429081	Peak_35400	chr16	28321397	28321402
chr7	106797911	106798327	Peak_35450	chr11	74924162	74924244
chr7	106797911	106798327	Peak_35450	chr11	74924257	74924267
chr7	106797911	106798327	Peak_35450	chr11	74924268	74924276
chr7	106797911	106798327	Peak_35450	chr11	74924277	74924378
chr7	106797911	106798327	Peak_35450	chr11	74924380	74924452
chr7	106797911	106798327	Peak_35450	chr11	74924552	74924562
chr7	106797911	106798327	Peak_35450	chr11	74924568	74924580
chr7	106797911	106798327	Peak_35450	chr11	74924595	74924696
chr7	106797911	106798327	Peak_35450	chr11	74924709	74924716
chr7	25832259	25832900	Peak_35496	chr19	42547167	42547200
chr7	25832259	25832900	Peak_35496	chr19	42547201	42547265
chr7	25832259	25832900	Peak_35496	chr19	42547280	42547295
chr7	25832259	25832900	Peak_35496	chr19	42547298	42547305
chr7	25832259	25832900	Peak_35496	chr19	42547307	42547479
chr7	25832259	25832900	Peak_35496	chr19	42547480	42547530
chr7	25832259	25832900	Peak_35496	chr19	42547535	42547541
chr7	25832259	25832900	Peak_35496	chr19	42547854	42547890
chr7	25832259	25832900	Peak_35496	chr19	42547891	42547932
chr7	25832259	25832900	Peak_35496	chr19	42548471	42548487
chr7	25832259	25832900	Peak_35496	chr19	42548522	42548562
chr7	85971465	85972525	Peak_35611	chr15	89054930	89054947
chr7	85971465	85972525	Peak_35611	chr15	89054951	89054972
chr7	85971465	85972525	Peak_35611	chr15	89054976	89055032
chr7	85971465	85972525	Peak_35611	chr15	89055035	89055058
chr7	85971465	85972525	Peak_35611	chr15	89055062	89055115
chr7	85971465	85972525	Peak_35611	chr15	89055117	89055402
chr7	85971465	85972525	Peak_35611	chr15	89055403	89055448
chr7	85971465	85972525	Peak_35611	chr15	89055450	89055498
chr7	85971465	85972525	Peak_35611	chr15	89055499	89055545
chr7	85971465	85972525	Peak_35611	chr15	89055554	89055588
chr7	85971465	85972525	Peak_35611	chr15	89055590	89055647
chr7	85971465	85972525	Peak_35611	chr15	89055650	89055672
chr7	85971465	85972525	Peak_35611	chr15	89055673	89055692
chr7	85971465	85972525	Peak_35611	chr15	89055703	89055741
chr7	85971465	85972525	Peak_35611	chr15	89055742	89055784
chr7	85971465	85972525	Peak_35611	chr15	89055785	89055800
chr7	85971465	85972525	Peak_35611	chr15	89055801	89055843
chr7	85971465	85972525	Peak_35611	chr15	89055845	89055878
chr7	146762225	146763294	Peak_35811	chr10	134593114	134593174
chr7	146762225	146763294	Peak_35811	chr10	134593189	134593203
chr7	146762225	146763294	Peak_35811	chr10	134593205	134593213
chr7	146762225	146763294	Peak_35811	chr10	134593226	134593235
chr7	146762225	146763294	Peak_35811	chr10	134593249	134593288
chr7	146762225	146763294	Peak_35811	chr10	134593290	134593335
chr7	146762225	146763294	Peak_35811	chr10	134593339	134593347
chr7	146762225	146763294	Peak_35811	chr10	134593355	134593359
chr7	146762225	146763294	Peak_35811	chr10	134593364	134593761
chr7	146762225	146763294	Peak_35811	chr10	134593771	134593792
chr7	146762225	146763294	Peak_35811	chr10	134593794	134593830
chr7	146762225	146763294	Peak_35811	chr10	134593866	134593938
chr7	146762225	146763294	Peak_35811	chr10	134593941	134593976
chr7	146762225	146763294	Peak_35811	chr10	134593994	134594027
chr7	146762225	146763294	Peak_35811	chr10	134594030	134594037
chr7	146762225	146763294	Peak_35811	chr10	134594050	134594056
chr7	146762225	146763294	Peak_35811	chr10	134594059	134594074
chr7	146762225	146763294	Peak_35811	chr10	134594082	134594092
chr7	146762225	146763294	Peak_35811	chr10	134594103	134594118
chr7	146762225	146763294	Peak_35811	chr10	134594121	134594128
chr7	146762225	146763294	Peak_35811	chr10	134594146	134594159
chr7	146762225	146763294	Peak_35811	chr10	134594171	134594193
chr7	146762225	146763294	Peak_35811	chr10	134594228	134594239
chr7	146762225	146763294	Peak_35811	chr10	134594242	134594289
chr7	146762225	146763294	Peak_35811	chr10	134594290	134594343
chr7	146762225	146763294	Peak_35811	chr10	134594346	134594398
chr7	4080348	4080997	Peak_35819	chr19	54940072	54940129
chr7	4080348	4080997	Peak_35819	chr19	54940131	54940203
chr7	4080348	4080997	Peak_35819	chr19	54940204	54940248
chr7	4080348	4080997	Peak_35819	chr19	54940250	54940260
chr7	4080348	4080997	Peak_35819	chr19	54940271	54940286
chr7	4080348	4080997	Peak_35819	chr19	54940293	54940341
chr7	4080348	4080997	Peak_35819	chr19	54940343	54940440
chr7	4080348	4080997	Peak_35819	chr19	54940444	54940451
chr7	4080348	4080997	Peak_35819	chr19	54940453	54940468
chr7	4080348	4080997	Peak_35819	chr19	54940469	54940563
chr7	4080348	4080997	Peak_35819	chr19	54940577	54940587
chr7	4080348	4080997	Peak_35819	chr19	54940588	54940594
chr7	140304031	140304472	Peak_35983	chr10	126837961	126837967
chr7	140304031	140304472	Peak_35983	chr10	126837968	126838064
chr7	140304031	140304472	Peak_35983	chr10	126838065	126838072
chr7	140304031	140304472	Peak_35983	chr10	126838080	126838087
chr7	140304031	140304472	Peak_35983	chr10	126838090	126838107
chr7	140304031	140304472	Peak_35983	chr10	126838111	126838113
chr7	140304031	140304472	Peak_35983	chr10	126838116	126838124
chr7	140304031	140304472	Peak_35983	chr10	126838127	126838138
chr7	140304031	140304472	Peak_35983	chr10	126838148	126838193
chr7	140304031	140304472	Peak_35983	chr10	126838203	126838211
chr7	140304031	140304472	Peak_35983	chr10	126838213	126838317
chr7	140304031	140304472	Peak_35983	chr10	126838335	126838342
chr7	140304031	140304472	Peak_35983	chr10	126838347	126838352
chr7	140304031	140304472	Peak_35983	chr10	126838361	126838438
chr7	140304031	140304472	Peak_35983	chr10	126838439	126838444
chr7	140304031	140304472	Peak_35983	chr10	126838446	126838453
chr7	72014287	72014807	Peak_36048	chr15	29558120	29558136
chr7	72014287	72014807	Peak_36048	chr15	29558138	29558148
chr7	72014287	72014807	Peak_36048	chr15	29558153	29558185
chr7	72014287	72014807	Peak_36048	chr15	29558187	29558220
chr7	72014287	72014807	Peak_36048	chr15	29558227	29558240
chr7	72014287	72014807	Peak_36048	chr15	29558243	29558250
chr7	72014287	72014807	Peak_36048	chr15	29558253	29558269
chr7	72014287	72014807	Peak_36048	chr15	29558288	29558373
chr7	72014287	72014807	Peak_36048	chr15	29558377	29558420
chr7	72014287	72014807	Peak_36048	chr15	29558430	29558449
chr7	72014287	72014807	Peak_36048	chr15	29558453	29558479
chr7	72014287	72014807	Peak_36048	chr15	29558481	29558526
chr7	72014287	72014807	Peak_36048	chr15	29558530	29558541
chr7	72014287	72014807	Peak_36048	chr15	29558542	29558555
chr7	72014287	72014807	Peak_36048	chr15	29558556	29558580
chr7	72014287	72014807	Peak_36048	chr15	29558582	29558618
chr7	72014287	72014807	Peak_36048	chr15	29558620	29558644
chr7	62165082	62165998	Peak_36095	chr11	24616121	24616150
chr7	62165082	62165998	Peak_36095	chr11	24616154	24616161
chr7	62165082	62165998	Peak_36095	chr11	24616171	24616184
chr7	62165082	62165998	Peak_36095	chr11	24616195	24616289
chr7	62165082	62165998	Peak_36095	chr11	24616602	24616671
chr7	62165082	62165998	Peak_36095	chr11	24616672	24616739
chr7	62165082	62165998	Peak_36095	chr11	24616746	24616826
chr7	62165082	62165998	Peak_36095	chr11	24616829	24616903
chr7	62165082	62165998	Peak_36095	chr11	24616904	24616989
chr7	62165082	62165998	Peak_36095	chr11	24617015	24617035
chr7	62165082	62165998	Peak_36095	chr11	24617036	24617056
chr7	62165082	62165998	Peak_36095	chr11	24617057	24617066
chr7	62165082	62165998	Peak_36095	chr11	24617068	24617081
chr7	62165082	62165998	Peak_36095	chr11	24617082	24617206
chr7	62165082	62165998	Peak_36095	chr11	24617208	24617227
chr7	62165082	62165998	Peak_36095	chr11	24617228	24617293
chr7	62165082	62165998	Peak_36095	chr11	24617295	24617341
chr7	62165082	62165998	Peak_36095	chr11	24617348	24617409
chr7	73173952	73174391	Peak_36125	chr15	101868698	101868723
chr7	73173952	73174391	Peak_36125	chr15	101868724	101868861
chr7	73173952	73174391	Peak_36125	chr15	101868868	101868886
chr7	73173952	73174391	Peak_36125	chr15	101868893	101868920
chr7	73173952	73174391	Peak_36125	chr15	101868926	101868982
chr7	73173952	73174391	Peak_36125	chr15	101868991	101869020
chr7	73173952	73174391	Peak_36125	chr15	101869022	101869038
chr7	73173952	73174391	Peak_36125	chr15	101869039	101869084
chr7	73173952	73174391	Peak_36125	chr15	101869085	101869112
chr7	140774668	140775338	Peak_36130	chr10	127331283	127331312
chr7	140774668	140775338	Peak_36130	chr10	127331322	127331330
chr7	140774668	140775338	Peak_36130	chr10	127331359	127331372
chr7	140774668	140775338	Peak_36130	chr10	127331430	127331441
chr7	140774668	140775338	Peak_36130	chr10	127331472	127331482
chr7	140774668	140775338	Peak_36130	chr10	127331516	127331562
chr7	140774668	140775338	Peak_36130	chr10	127331575	127331665
chr7	140774668	140775338	Peak_36130	chr10	127331667	127331723
chr7	140774668	140775338	Peak_36130	chr10	127331725	127331743
chr7	140774668	140775338	Peak_36130	chr10	127331744	127331801
chr7	140774668	140775338	Peak_36130	chr10	127331802	127331860
chr7	140774668	140775338	Peak_36130	chr10	127331865	127331884
chr7	140774668	140775338	Peak_36130	chr10	127332529	127332565
chr7	140774668	140775338	Peak_36130	chr10	127332594	127332631
chr7	140774668	140775338	Peak_36130	chr10	127332633	127332729
chr7	140774668	140775338	Peak_36130	chr10	127332730	127332743
chr7	13388521	13389494	Peak_36333	chr19	58628879	58628911
chr7	13388521	13389494	Peak_36333	chr19	58628915	58628933
chr7	13388521	13389494	Peak_36333	chr19	58628937	58628946
chr7	13388521	13389494	Peak_36333	chr19	58628947	58628962
chr7	13388521	13389494	Peak_36333	chr19	58628964	58629073
chr7	13388521	13389494	Peak_36333	chr19	58629642	58629725
chr7	13388521	13389494	Peak_36333	chr19	58629726	58629741
chr7	13388521	13389494	Peak_36333	chr19	58629744	58629808
chr7	56895973	56896345	Peak_36350	chr11	20185718	20185897
chr7	56895973	56896345	Peak_36350	chr11	20185900	20186092
chr7	76878562	76878880	Peak_36400	chr15	97525681	97525691
chr7	76878562	76878880	Peak_36400	chr15	97525721	97525728
chr7	76878562	76878880	Peak_36400	chr15	97525739	97525824
chr7	76878562	76878880	Peak_36400	chr15	97525827	97525843
chr7	76878562	76878880	Peak_36400	chr15	97525845	97525854
chr7	76878562	76878880	Peak_36400	chr15	97525855	97525919
chr7	76878562	76878880	Peak_36400	chr15	97525920	97525978
chr7	76878562	76878880	Peak_36400	chr15	97525993	97526021
chr7	76878562	76878880	Peak_36400	chr15	97526024	97526027
chr7	76878562	76878880	Peak_36400	chr15	97526030	97526066
chr7	107450729	107451446	Peak_36502	chr11	73999168	73999218
chr7	107450729	107451446	Peak_36502	chr11	73999226	73999251
chr7	107450729	107451446	Peak_36502	chr11	73999261	73999273
chr7	107450729	107451446	Peak_36502	chr11	73999274	73999292
chr7	107450729	107451446	Peak_36502	chr11	73999299	73999310
chr7	107450729	107451446	Peak_36502	chr11	73999319	73999360
chr7	107450729	107451446	Peak_36502	chr11	73999361	73999409
chr7	107450729	107451446	Peak_36502	chr11	73999410	73999419
chr7	107450729	107451446	Peak_36502	chr11	73999420	73999518
chr7	107450729	107451446	Peak_36502	chr11	73999519	73999547
chr7	107450729	107451446	Peak_36502	chr11	73999564	73999569
chr7	107450729	107451446	Peak_36502	chr11	73999575	73999633
chr7	147116780	147117173	Peak_36687	chr10	135025151	135025160
chr7	147116780	147117173	Peak_36687	chr10	135025162	135025168
chr7	147116780	147117173	Peak_36687	chr10	135025169	135025387
chr7	147116780	147117173	Peak_36687	chr10	135025388	135025400
chr7	147116780	147117173	Peak_36687	chr10	135025416	135025460
chr7	147116780	147117173	Peak_36687	chr10	135025474	135025491
chr7	147116780	147117173	Peak_36687	chr10	135025523	135025533
chr7	147116780	147117173	Peak_36687	chr10	135025565	135025609
chr7	147116780	147117173	Peak_36687	chr10	135025614	135025647
chr7	105313351	105314006	Peak_36778	chr11	76792662	76792683
chr7	105313351	105314006	Peak_36778	chr11	76792694	76792773
chr7	105313351	105314006	Peak_36778	chr11	76792785	76792802
chr7	105313351	105314006	Peak_36778	chr11	76792803	76792845
chr7	105313351	105314006	Peak_36778	chr11	76792846	76792882
chr7	105313351	105314006	Peak_36778	chr11	76792884	76792910
chr7	105313351	105314006	Peak_36778	chr11	76792921	76792934
chr7	105313351	105314006	Peak_36778	chr11	76792936	76792945
chr7	105313351	105314006	Peak_36778	chr11	76792949	76792958
chr7	105313351	105314006	Peak_36778	chr11	76792961	76792971
chr7	105313351	105314006	Peak_36778	chr11	76793028	76793034
chr7	105313351	105314006	Peak_36778	chr11	76793037	76793055
chr7	150267627	150268207	Peak_36958	chr11	2435263	2435281
chr7	150267627	150268207	Peak_36958	chr11	2435284	2435450
chr7	150267627	150268207	Peak_36958	chr11	2435453	2435519
chr7	150267627	150268207	Peak_36958	chr11	2435522	2435590
chr7	150267627	150268207	Peak_36958	chr11	2435593	2435606
chr7	150267627	150268207	Peak_36958	chr11	2435607	2435619
chr7	150267627	150268207	Peak_36958	chr11	2435622	2435665
chr7	150267627	150268207	Peak_36958	chr11	2435682	2435687
chr7	150267627	150268207	Peak_36958	chr11	2435688	2435697
chr7	150267627	150268207	Peak_36958	chr11	2435763	2435845
chr7	150267627	150268207	Peak_36958	chr11	2435847	2435874
chr7	150267627	150268207	Peak_36958	chr11	2435917	2435962
chr7	112777142	112777621	Peak_37028	chr11	6490295	6490344
chr7	112777142	112777621	Peak_37028	chr11	6490347	6490385
chr7	112777142	112777621	Peak_37028	chr11	6490386	6490414
chr7	112777142	112777621	Peak_37028	chr11	6490431	6490549
chr7	112777142	112777621	Peak_37028	chr11	6490551	6490689
chr7	112777142	112777621	Peak_37028	chr11	6490695	6490790
chr7	57168946	57169367	Peak_37196	chr11	20624596	20624630
chr7	57168946	57169367	Peak_37196	chr11	20624635	20624654
chr7	57168946	57169367	Peak_37196	chr11	20624655	20624665
chr7	57168946	57169367	Peak_37196	chr11	20624678	20624717
chr7	57168946	57169367	Peak_37196	chr11	20624719	20624745
chr7	57168946	57169367	Peak_37196	chr11	20624746	20624772
chr7	57168946	57169367	Peak_37196	chr11	20624791	20624801
chr7	57168946	57169367	Peak_37196	chr11	20624814	20624834
chr7	57168946	57169367	Peak_37196	chr11	20624840	20624875
chr7	57168946	57169367	Peak_37196	chr11	20624886	20624906
chr7	57168946	57169367	Peak_37196	chr11	20624926	20624953
chr7	57168946	57169367	Peak_37196	chr11	20624954	20624991
chr7	57168946	57169367	Peak_37196	chr11	20624992	20625005
chr7	57168946	57169367	Peak_37196	chr11	20625006	20625027
chr7	57168946	57169367	Peak_37196	chr11	20625028	20625037
chr7	57168946	57169367	Peak_37196	chr11	20625041	20625069
chr7	57168946	57169367	Peak_37196	chr11	20625072	20625102
chr7	98662547	98663375	Peak_37405	chr11	84176024	84176055
chr7	98662547	98663375	Peak_37405	chr11	84176059	84176078
chr7	98662547	98663375	Peak_37405	chr11	84176079	84176085
chr7	98662547	98663375	Peak_37405	chr11	84176101	84176462
chr7	98662547	98663375	Peak_37405	chr11	84176464	84176499
chr7	98662547	98663375	Peak_37405	chr11	84176510	84176602
chr7	98662547	98663375	Peak_37405	chr11	84176603	84176682
chr7	98662547	98663375	Peak_37405	chr11	84176684	84176711
chr7	98662547	98663375	Peak_37405	chr11	84176712	84176721
chr7	98662547	98663375	Peak_37405	chr11	84176722	84176794
chr7	98662547	98663375	Peak_37405	chr11	84176800	84176841
chr7	98662547	98663375	Peak_37405	chr11	84176846	84176886
chr7	48017785	48018240	Peak_37819	chr19	29820204	29820222
chr7	48017785	48018240	Peak_37819	chr19	29820230	29820253
chr7	48017785	48018240	Peak_37819	chr19	29820264	29820503
chr7	48017785	48018240	Peak_37819	chr19	29820509	29820554
chr7	48017785	48018240	Peak_37819	chr19	29820555	29820564
chr7	48017785	48018240	Peak_37819	chr19	29820566	29820639
chr7	48017785	48018240	Peak_37819	chr19	29820641	29820672
chr7	90455157	90455893	Peak_37990	chr15	81938147	81938166
chr7	90455157	90455893	Peak_37990	chr15	81938167	81938186
chr7	90455157	90455893	Peak_37990	chr15	81938188	81938196
chr7	90455157	90455893	Peak_37990	chr15	81938198	81938212
chr7	90455157	90455893	Peak_37990	chr15	81938217	81938271
chr7	90455157	90455893	Peak_37990	chr15	81938272	81938286
chr7	90455157	90455893	Peak_37990	chr15	81938287	81938336
chr7	90455157	90455893	Peak_37990	chr15	81938344	81938433
chr7	90455157	90455893	Peak_37990	chr15	81938437	81938500
chr7	90455157	90455893	Peak_37990	chr15	81938503	81938515
chr7	90455157	90455893	Peak_37990	chr15	81938530	81938622
chr7	90455157	90455893	Peak_37990	chr15	81938623	81938638
chr7	90455157	90455893	Peak_37990	chr15	81938651	81938658
chr7	90455157	90455893	Peak_37990	chr15	81938673	81938710
chr7	90455157	90455893	Peak_37990	chr15	81938717	81938819
chr7	90455157	90455893	Peak_37990	chr15	81938826	81938865
chr7	90455157	90455893	Peak_37990	chr15	81938870	81938876
chr7	90455157	90455893	Peak_37990	chr15	81938880	81938887
chr7	90455157	90455893	Peak_37990	chr15	81938888	81938907
chr7	90455157	90455893	Peak_37990	chr15	81938910	81938956
chr7	85963123	85963911	Peak_38055	chr15	89043404	89043530
chr7	85963123	85963911	Peak_38055	chr15	89043536	89043549
chr7	85963123	85963911	Peak_38055	chr15	89043555	89043575
chr7	85963123	85963911	Peak_38055	chr15	89043577	89043624
chr7	85963123	85963911	Peak_38055	chr15	89043628	89043738
chr7	85963123	85963911	Peak_38055	chr15	89043781	89043795
chr7	85963123	85963911	Peak_38055	chr15	89043796	89043830
chr7	85963123	85963911	Peak_38055	chr15	89043833	89043949
chr7	85963123	85963911	Peak_38055	chr15	89043950	89043964
chr7	85963123	85963911	Peak_38055	chr15	89043965	89043988
chr7	85963123	85963911	Peak_38055	chr15	89043990	89044009
chr7	85963123	85963911	Peak_38055	chr15	89044013	89044072
chr7	150614085	150614780	Peak_38090	chr11	2871309	2871373
chr7	150614085	150614780	Peak_38090	chr11	2871374	2871408
chr7	150614085	150614780	Peak_38090	chr11	2871433	2871455
chr7	150614085	150614780	Peak_38090	chr11	2871458	2871511
chr7	150614085	150614780	Peak_38090	chr11	2871512	2871531
chr7	150614085	150614780	Peak_38090	chr11	2871533	2871877
chr7	150614085	150614780	Peak_38090	chr11	2871878	2871903
chr7	150614085	150614780	Peak_38090	chr11	2871904	2871954
chr7	150614085	150614780	Peak_38090	chr11	2871955	2872002
chr7	150614085	150614780	Peak_38090	chr11	2872015	2872031
chr7	150614085	150614780	Peak_38090	chr11	2872032	2872047
chr7	38844147	38844565	Peak_38176	chr19	30365900	30365970
chr7	38844147	38844565	Peak_38176	chr19	30365971	30366123
chr7	38844147	38844565	Peak_38176	chr19	30366124	30366285
chr7	38844147	38844565	Peak_38176	chr19	30366639	30366648
chr7	38844147	38844565	Peak_38176	chr19	30366649	30366669
chr7	52447167	52447730	Peak_38210	chr19	49906961	49906998
chr7	52447167	52447730	Peak_38210	chr19	49907004	49907018
chr7	52447167	52447730	Peak_38210	chr19	49907036	49907067
chr7	52447167	52447730	Peak_38210	chr19	49907068	49907073
chr7	52447167	52447730	Peak_38210	chr19	49907074	49907104
chr7	52447167	52447730	Peak_38210	chr19	49907111	49907128
chr7	52447167	52447730	Peak_38210	chr19	49907132	49907148
chr7	52447167	52447730	Peak_38210	chr19	49907149	49907176
chr7	52447167	52447730	Peak_38210	chr19	49907177	49907249
chr7	52447167	52447730	Peak_38210	chr19	49907255	49907282
chr7	52447167	52447730	Peak_38210	chr19	49907304	49907311
chr7	52447167	52447730	Peak_38210	chr19	49907322	49907338
chr7	52447167	52447730	Peak_38210	chr19	49907339	49907375
chr7	52447167	52447730	Peak_38210	chr19	49907376	49907411
chr7	52447167	52447730	Peak_38210	chr19	49907412	49907417
chr7	96793144	96794114	Peak_38247	chr11	86369581	86369738
chr7	96793144	96794114	Peak_38247	chr11	86369746	86369755
chr7	96793144	96794114	Peak_38247	chr11	86369764	86369848
chr7	96793144	96794114	Peak_38247	chr11	86369853	86370010
chr7	96793144	96794114	Peak_38247	chr11	86370014	86370149
chr7	96793144	96794114	Peak_38247	chr11	86370150	86370170
chr7	96793144	96794114	Peak_38247	chr11	86370171	86370196
chr7	96793144	96794114	Peak_38247	chr11	86370197	86370273
chr7	96793144	96794114	Peak_38247	chr11	86370285	86370300
chr7	96793144	96794114	Peak_38247	chr11	86370305	86370407
chr7	118831685	118832100	Peak_38266	chr11	11546015	11546036
chr7	118831685	118832100	Peak_38266	chr11	11546038	11546081
chr7	118831685	118832100	Peak_38266	chr11	11546088	11546165
chr7	118831685	118832100	Peak_38266	chr11	11546170	11546210
chr7	118831685	118832100	Peak_38266	chr11	11546213	11546231
chr7	118831685	118832100	Peak_38266	chr11	11546232	11546252
chr7	118831685	118832100	Peak_38266	chr11	11546258	11546266
chr7	118831685	118832100	Peak_38266	chr11	11546275	11546309
chr7	118831685	118832100	Peak_38266	chr11	11546317	11546369
chr7	118831685	118832100	Peak_38266	chr11	11546370	11546398
chr7	118831685	118832100	Peak_38266	chr11	11546402	11546456
chr7	135241859	135242983	Peak_38291	chr16	31307733	31307745
chr7	135241859	135242983	Peak_38291	chr16	31307747	31307765
chr7	135241859	135242983	Peak_38291	chr16	31307766	31307835
chr7	135241859	135242983	Peak_38291	chr16	31307836	31307839
chr7	135241859	135242983	Peak_38291	chr16	31307841	31307904
chr7	112770300	112770583	Peak_38407	chr11	6481843	6481895
chr7	112770300	112770583	Peak_38407	chr11	6481896	6481911
chr7	112770300	112770583	Peak_38407	chr11	6481912	6481952
chr7	112770300	112770583	Peak_38407	chr11	6481953	6481986
chr7	112770300	112770583	Peak_38407	chr11	6481987	6482087
chr7	112770300	112770583	Peak_38407	chr11	6482098	6482106
chr7	112770300	112770583	Peak_38407	chr11	6482447	6482481
chr7	67024137	67024466	Peak_38469	chr15	25326432	25326548
chr7	151945480	151945870	Peak_38614	chr11	69802246	69802290
chr7	151945480	151945870	Peak_38614	chr11	69802291	69802356
chr7	151945480	151945870	Peak_38614	chr11	69802389	69802396
chr7	151945480	151945870	Peak_38614	chr11	69802420	69802433
chr7	151945480	151945870	Peak_38614	chr11	69802435	69802442
chr7	151945480	151945870	Peak_38614	chr11	69802444	69802468
chr7	151945480	151945870	Peak_38614	chr11	69802469	69802479
chr7	151945480	151945870	Peak_38614	chr11	69802483	69802523
chr7	151945480	151945870	Peak_38614	chr11	69802525	69802553
chr7	151945480	151945870	Peak_38614	chr11	69802555	69802621
chr7	151945480	151945870	Peak_38614	chr11	69802626	69802632
chr7	72533248	72533772	Peak_38680	chr6	76320285	76320404
chr7	72533248	72533772	Peak_38680	chr6	76320414	76320422
chr7	72533248	72533772	Peak_38680	chr6	76320427	76320470
chr7	72265857	72266902	Peak_38719	chr15	29836821	29836876
chr7	72265857	72266902	Peak_38719	chr15	29836901	29836912
chr7	72265857	72266902	Peak_38719	chr15	29836916	29836948
chr7	72265857	72266902	Peak_38719	chr15	29836952	29836982
chr7	72265857	72266902	Peak_38719	chr15	29836983	29837079
chr7	72265857	72266902	Peak_38719	chr15	29837089	29837100
chr7	72265857	72266902	Peak_38719	chr15	29837102	29837147
chr7	72265857	72266902	Peak_38719	chr15	29837148	29837212
chr7	72265857	72266902	Peak_38719	chr15	29837213	29837285
chr7	72265857	72266902	Peak_38719	chr15	29837288	29837319
chr7	72265857	72266902	Peak_38719	chr15	29837320	29837519
chr7	72265857	72266902	Peak_38719	chr15	29837539	29837590
chr7	72265857	72266902	Peak_38719	chr15	29837611	29837631
chr7	72265857	72266902	Peak_38719	chr15	29837636	29837768
chr7	72265857	72266902	Peak_38719	chr15	29837769	29837770
chr7	75996774	75997501	Peak_38737	chr15	98424505	98424563
chr7	75996774	75997501	Peak_38737	chr15	98424564	98424613
chr7	75996774	75997501	Peak_38737	chr15	98424616	98424676
chr7	75996774	75997501	Peak_38737	chr15	98424677	98424704
chr7	75996774	75997501	Peak_38737	chr15	98424705	98424816
chr7	75996774	75997501	Peak_38737	chr15	98424823	98424880
chr7	75996774	75997501	Peak_38737	chr15	98424882	98424944
chr7	75996774	75997501	Peak_38737	chr15	98424945	98424963
chr7	75996774	75997501	Peak_38737	chr15	98424967	98425057
chr7	75996774	75997501	Peak_38737	chr15	98425060	98425080
chr7	75996774	75997501	Peak_38737	chr15	98425081	98425154
chr7	75996774	75997501	Peak_38737	chr15	98425155	98425191
chr7	82262937	82263480	Peak_38885	chr15	91834729	91834781
chr7	82262937	82263480	Peak_38885	chr15	91834783	91834851
chr7	82262937	82263480	Peak_38885	chr15	91834858	91834892
chr7	82262937	82263480	Peak_38885	chr15	91834894	91834915
chr7	82262937	82263480	Peak_38885	chr15	91834918	91834960
chr7	82262937	82263480	Peak_38885	chr15	91834971	91834979
chr7	82262937	82263480	Peak_38885	chr15	91834982	91835030
chr7	82262937	82263480	Peak_38885	chr15	91835031	91835051
chr7	82262937	82263480	Peak_38885	chr15	91835052	91835062
chr7	82262937	82263480	Peak_38885	chr15	91835075	91835086
chr7	82262937	82263480	Peak_38885	chr15	91835087	91835210
chr7	82262937	82263480	Peak_38885	chr15	91835230	91835245
chr7	82262937	82263480	Peak_38885	chr15	91835247	91835281
chr7	82262937	82263480	Peak_38885	chr15	91835282	91835298
chr7	29702301	29703297	Peak_38895	chr19	39192337	39192366
chr7	29702301	29703297	Peak_38895	chr19	39192371	39192408
chr7	29702301	29703297	Peak_38895	chr19	39192409	39192417
chr7	29702301	29703297	Peak_38895	chr19	39192418	39192437
chr7	29702301	29703297	Peak_38895	chr19	39192442	39192445
chr7	29702301	29703297	Peak_38895	chr19	39192449	39192478
chr7	29702301	29703297	Peak_38895	chr19	39192479	39192546
chr7	29702301	29703297	Peak_38895	chr19	39192548	39192560
chr7	29702301	29703297	Peak_38895	chr19	39192561	39192626
chr7	29702301	29703297	Peak_38895	chr19	39192628	39192678
chr7	29702301	29703297	Peak_38895	chr19	39192680	39192694
chr7	29702301	29703297	Peak_38895	chr19	39192695	39192770
chr7	29702301	29703297	Peak_38895	chr19	39192771	39192816
chr7	29702301	29703297	Peak_38895	chr19	39192817	39192850
chr7	29702301	29703297	Peak_38895	chr19	39192852	39192919
chr7	29702301	29703297	Peak_38895	chr19	39192921	39192960
chr7	29702301	29703297	Peak_38895	chr19	39192970	39192976
chr7	29702301	29703297	Peak_38895	chr19	39192982	39193002
chr7	29702301	29703297	Peak_38895	chr19	39193006	39193013
chr7	29702301	29703297	Peak_38895	chr19	39193015	39193052
chr7	29702301	29703297	Peak_38895	chr19	39193054	39193123
chr7	29702301	29703297	Peak_38895	chr19	39193132	39193152
chr7	29702301	29703297	Peak_38895	chr19	39193165	39193172
chr7	29702301	29703297	Peak_38895	chr19	39193177	39193188
chr7	29702301	29703297	Peak_38895	chr19	39193195	39193239
chr7	29702301	29703297	Peak_38895	chr19	39193246	39193322
chr7	29702301	29703297	Peak_38895	chr19	39193334	39193372
chr7	145470439	145470642	Peak_38936	chr10	132963374	132963418
chr7	145470439	145470642	Peak_38936	chr10	132963419	132963466
chr7	145470439	145470642	Peak_38936	chr10	132963467	132963469
chr7	145470439	145470642	Peak_38936	chr10	132963473	132963528
chr7	145470439	145470642	Peak_38936	chr10	132963540	132963546
chr7	145470439	145470642	Peak_38936	chr10	132963561	132963578
chr7	16924184	16925094	Peak_39123	chr19	47693303	47693410
chr7	16924184	16925094	Peak_39123	chr19	47693414	47693462
chr7	16924184	16925094	Peak_39123	chr19	47693464	47693541
chr7	16924184	16925094	Peak_39123	chr19	47693547	47693553
chr7	16924184	16925094	Peak_39123	chr19	47693555	47693569
chr7	16924184	16925094	Peak_39123	chr19	47693570	47693654
chr7	16924184	16925094	Peak_39123	chr19	47693661	47693672
chr7	16924184	16925094	Peak_39123	chr19	47693682	47693734
chr7	16924184	16925094	Peak_39123	chr19	47693743	47693756
chr7	16924184	16925094	Peak_39123	chr19	47693757	47693777
chr7	16924184	16925094	Peak_39123	chr19	47693778	47693814
chr7	16924184	16925094	Peak_39123	chr19	47693815	47693825
chr7	16924184	16925094	Peak_39123	chr19	47693826	47693842
chr7	16924184	16925094	Peak_39123	chr19	47693843	47693902
chr7	16924184	16925094	Peak_39123	chr19	47693903	47693940
chr7	16924184	16925094	Peak_39123	chr19	47693962	47694023
chr7	16924184	16925094	Peak_39123	chr19	47694025	47694060
chr7	16924184	16925094	Peak_39123	chr19	47694068	47694086
chr7	16924184	16925094	Peak_39123	chr19	47694087	47694096
chr7	16924184	16925094	Peak_39123	chr19	47694097	47694127
chr7	16924184	16925094	Peak_39123	chr19	47694128	47694150
chr7	16924184	16925094	Peak_39123	chr19	47694177	47694236
chr7	16924184	16925094	Peak_39123	chr19	47694239	47694252
chr7	135933567	135933839	Peak_39157	chr10	121707255	121707273
chr7	135933567	135933839	Peak_39157	chr10	121707281	121707322
chr7	135933567	135933839	Peak_39157	chr10	121707325	121707363
chr7	135933567	135933839	Peak_39157	chr10	121710157	121710173
chr7	135933567	135933839	Peak_39157	chr10	121710174	121710215
chr7	135933567	135933839	Peak_39157	chr10	121710220	121710250
chr7	135933567	135933839	Peak_39157	chr10	121710252	121710268
chr7	135933567	135933839	Peak_39157	chr10	121710270	121710291
chr7	135933567	135933839	Peak_39157	chr10	121710295	121710312
chr7	80135689	80136125	Peak_39525	chr15	94073887	94073898
chr7	80135689	80136125	Peak_39525	chr15	94073899	94073970
chr7	80135689	80136125	Peak_39525	chr15	94073971	94074008
chr7	80135689	80136125	Peak_39525	chr15	94074010	94074067
chr7	80135689	80136125	Peak_39525	chr15	94074068	94074111
chr7	80135689	80136125	Peak_39525	chr15	94074114	94074147
chr7	80135689	80136125	Peak_39525	chr15	94074148	94074297
chr7	97365732	97366525	Peak_39576	chr11	85650880	85650914
chr7	97365732	97366525	Peak_39576	chr11	85650929	85650968
chr7	97365732	97366525	Peak_39576	chr11	85650971	85651023
chr7	97365732	97366525	Peak_39576	chr11	85657281	85657325
chr7	97365732	97366525	Peak_39576	chr11	85657327	85657360
chr7	97365732	97366525	Peak_39576	chr11	85657397	85657424
chr7	97365732	97366525	Peak_39576	chr11	85657429	85657451
chr7	97365732	97366525	Peak_39576	chr11	85657454	85657462
chr7	97365732	97366525	Peak_39576	chr11	85657465	85657535
chr7	97365732	97366525	Peak_39576	chr11	85657555	85657579
chr7	97365732	97366525	Peak_39576	chr11	85657581	85657608
chr7	97365732	97366525	Peak_39576	chr11	85657612	85657668
chr7	97365732	97366525	Peak_39576	chr11	85657675	85657744
chr7	97365732	97366525	Peak_39576	chr11	85657746	85657766
chr7	97365732	97366525	Peak_39576	chr11	85657768	85657804
chr7	97365732	97366525	Peak_39576	chr11	85657807	85657813
chr7	97365732	97366525	Peak_39576	chr11	85657818	85657861
chr7	120386038	120386640	Peak_39656	chr11	13338465	13338472
chr7	120386038	120386640	Peak_39656	chr11	13338496	13338517
chr7	120386038	120386640	Peak_39656	chr11	13338518	13338528
chr7	120386038	120386640	Peak_39656	chr11	13338541	13338554
chr7	120386038	120386640	Peak_39656	chr11	13338555	13338569
chr7	120386038	120386640	Peak_39656	chr11	13338570	13338597
chr7	120386038	120386640	Peak_39656	chr11	13338635	13338652
chr7	120386038	120386640	Peak_39656	chr11	13338659	13338674
chr7	120386038	120386640	Peak_39656	chr11	13338689	13338737
chr7	120386038	120386640	Peak_39656	chr11	13338750	13338781
chr7	120386038	120386640	Peak_39656	chr11	13338784	13338837
chr7	120386038	120386640	Peak_39656	chr11	13338842	13338917
chr7	120386038	120386640	Peak_39656	chr11	13338926	13339036
chr7	120386038	120386640	Peak_39656	chr11	13339040	13339099
chr7	120386038	120386640	Peak_39656	chr11	13339102	13339133
chr7	79741984	79742550	Peak_39680	chr15	94453292	94453521
chr7	79741984	79742550	Peak_39680	chr15	94453526	94453545
chr7	79741984	79742550	Peak_39680	chr15	94453547	94453563
chr7	79741984	79742550	Peak_39680	chr15	94453574	94453597
chr7	79741984	79742550	Peak_39680	chr15	94453599	94453621
chr7	79741984	79742550	Peak_39680	chr15	94453647	94453653
chr7	79741984	79742550	Peak_39680	chr15	94453654	94453747
chr7	79741984	79742550	Peak_39680	chr15	94453756	94453786
chr7	79741984	79742550	Peak_39680	chr15	94453791	94453867
chr7	79741984	79742550	Peak_39680	chr15	94453868	94453886
chr7	139943293	139944149	Peak_39779	chr10	126363306	126363341
chr7	139943293	139944149	Peak_39779	chr10	126363343	126363356
chr7	139943293	139944149	Peak_39779	chr10	126363357	126363390
chr7	139943293	139944149	Peak_39779	chr10	126363391	126363398
chr7	139943293	139944149	Peak_39779	chr10	126363410	126363421
chr7	139943293	139944149	Peak_39779	chr10	126363422	126363430
chr7	139943293	139944149	Peak_39779	chr10	126363431	126363539
chr7	139943293	139944149	Peak_39779	chr10	126363566	126363606
chr7	139943293	139944149	Peak_39779	chr10	126363608	126363724
chr7	139943293	139944149	Peak_39779	chr10	126363740	126363753
chr7	81573758	81574544	Peak_39798	chr15	92552393	92552447
chr7	81573758	81574544	Peak_39798	chr15	92552457	92552509
chr7	81573758	81574544	Peak_39798	chr15	92552510	92552535
chr7	81573758	81574544	Peak_39798	chr15	92552536	92552563
chr7	81573758	81574544	Peak_39798	chr15	92552579	92552653
chr7	81573758	81574544	Peak_39798	chr15	92552659	92552689
chr7	81573758	81574544	Peak_39798	chr15	92552692	92552779
chr7	81573758	81574544	Peak_39798	chr15	92552781	92552806
chr7	81573758	81574544	Peak_39798	chr15	92552808	92552875
chr7	81573758	81574544	Peak_39798	chr15	92552879	92552914
chr7	81573758	81574544	Peak_39798	chr15	92552918	92553023
chr7	81573758	81574544	Peak_39798	chr15	92553024	92553103
chr7	81573758	81574544	Peak_39798	chr15	92553106	92553119
chr7	81573758	81574544	Peak_39798	chr15	92553123	92553164
chr7	81573758	81574544	Peak_39798	chr15	92553166	92553174
chr7	81573758	81574544	Peak_39798	chr15	92553176	92553180
chr7	81573758	81574544	Peak_39798	chr15	92553189	92553199
chr7	81573758	81574544	Peak_39798	chr15	92553204	92553209
chr7	81573758	81574544	Peak_39798	chr15	92553216	92553230
chr7	71166278	71167092	Peak_40010	chr15	31539264	31539343
chr7	71166278	71167092	Peak_40010	chr15	31539346	31539440
chr7	71166278	71167092	Peak_40010	chr15	31539441	31539484
chr7	71166278	71167092	Peak_40010	chr15	31540963	31540992
chr7	71166278	71167092	Peak_40010	chr15	31540997	31541014
chr7	71166278	71167092	Peak_40010	chr15	31541019	31541043
chr7	71166278	71167092	Peak_40010	chr15	31541045	31541217
chr7	71166278	71167092	Peak_40010	chr15	31541222	31541326
chr7	99329001	99329704	Peak_40057	chr11	83435429	83435469
chr7	99329001	99329704	Peak_40057	chr11	83435470	83435500
chr7	99329001	99329704	Peak_40057	chr11	83435582	83435602
chr7	99329001	99329704	Peak_40057	chr11	83435603	83435668
chr7	99329001	99329704	Peak_40057	chr11	83435672	83435780
chr7	99329001	99329704	Peak_40057	chr11	83435781	83435808
chr7	99329001	99329704	Peak_40057	chr11	83435809	83435919
chr7	99329001	99329704	Peak_40057	chr11	83435920	83435949
chr7	99329001	99329704	Peak_40057	chr11	83435950	83436024
chr7	99329001	99329704	Peak_40057	chr11	83436027	83436040
chr7	99329001	99329704	Peak_40057	chr11	83436042	83436150
chr7	99329001	99329704	Peak_40057	chr11	83436151	83436154
chr7	29704974	29705212	Peak_40152	chr19	39189356	39189369
chr7	29704974	29705212	Peak_40152	chr19	39189370	39189396
chr7	29704974	29705212	Peak_40152	chr19	39189398	39189411
chr7	29704974	29705212	Peak_40152	chr19	39189412	39189426
chr7	29704974	29705212	Peak_40152	chr19	39189447	39189476
chr7	29704974	29705212	Peak_40152	chr19	39189477	39189509
chr7	29704974	29705212	Peak_40152	chr19	39189510	39189521
chr7	29704974	29705212	Peak_40152	chr19	39189523	39189621
chr7	76059186	76059913	Peak_40169	chr15	98364007	98364043
chr7	76059186	76059913	Peak_40169	chr15	98364044	98364049
chr7	76059186	76059913	Peak_40169	chr15	98364056	98364094
chr7	76059186	76059913	Peak_40169	chr15	98364097	98364222
chr7	76059186	76059913	Peak_40169	chr15	98364224	98364268
chr7	76059186	76059913	Peak_40169	chr15	98364285	98364351
chr7	76059186	76059913	Peak_40169	chr15	98364356	98364391
chr7	76059186	76059913	Peak_40169	chr15	98364392	98364470
chr7	76059186	76059913	Peak_40169	chr15	98364471	98364638
chr7	76059186	76059913	Peak_40169	chr15	98364639	98364735
chr7	76059186	76059913	Peak_40169	chr15	98364736	98364741
chr7	76059186	76059913	Peak_40169	chr15	98364750	98364763
chr7	77769678	77770005	Peak_40317	chr15	96597030	96597045
chr7	77769678	77770005	Peak_40317	chr15	96597046	96597061
chr7	77769678	77770005	Peak_40317	chr15	96597074	96597152
chr7	77769678	77770005	Peak_40317	chr15	96597153	96597199
chr7	77769678	77770005	Peak_40317	chr15	96597201	96597218
chr7	77769678	77770005	Peak_40317	chr15	96597220	96597246
chr7	77769678	77770005	Peak_40317	chr15	96597247	96597276
chr7	77769678	77770005	Peak_40317	chr15	96597282	96597380
chr7	4075590	4076402	Peak_40417	chr19	54931805	54931806
chr7	4075590	4076402	Peak_40417	chr19	54931807	54931852
chr7	4075590	4076402	Peak_40417	chr19	54931853	54931938
chr7	4075590	4076402	Peak_40417	chr19	54931958	54931998
chr7	4075590	4076402	Peak_40417	chr19	54931999	54932016
chr7	4075590	4076402	Peak_40417	chr19	54932019	54932032
chr7	4075590	4076402	Peak_40417	chr19	54932041	54932051
chr7	4075590	4076402	Peak_40417	chr19	54932052	54932409
chr7	4075590	4076402	Peak_40417	chr19	54932410	54932431
chr7	4075590	4076402	Peak_40417	chr19	54932434	54932612
chr7	118599242	118600008	Peak_40590	chr11	11273651	11273660
chr7	118599242	118600008	Peak_40590	chr11	11273664	11273712
chr7	118599242	118600008	Peak_40590	chr11	11273713	11273775
chr7	118599242	118600008	Peak_40590	chr11	11273777	11273785
chr7	118599242	118600008	Peak_40590	chr11	11273788	11273829
chr7	118599242	118600008	Peak_40590	chr11	11273833	11273860
chr7	118599242	118600008	Peak_40590	chr11	11273862	11273872
chr7	118599242	118600008	Peak_40590	chr11	11273897	11274022
chr7	118599242	118600008	Peak_40590	chr11	11274024	11274072
chr7	118599242	118600008	Peak_40590	chr11	11274074	11274111
chr7	118599242	118600008	Peak_40590	chr11	11274114	11274279
chr7	118599242	118600008	Peak_40590	chr11	11274281	11274348
chr7	118599242	118600008	Peak_40590	chr11	11274349	11274387
chr7	118599242	118600008	Peak_40590	chr11	11274402	11274417
chr7	50750695	50751198	Peak_40636	chr19	51796972	51796993
chr7	50750695	50751198	Peak_40636	chr19	51796994	51797110
chr7	50750695	50751198	Peak_40636	chr19	51797112	51797133
chr7	50750695	50751198	Peak_40636	chr19	51797136	51797169
chr7	50750695	50751198	Peak_40636	chr19	51797170	51797177
chr7	50678300	50678830	Peak_40669	chr19	51906887	51906900
chr7	50678300	50678830	Peak_40669	chr19	51906905	51906953
chr7	50678300	50678830	Peak_40669	chr19	51906955	51907063
chr7	50678300	50678830	Peak_40669	chr19	51907065	51907071
chr7	50678300	50678830	Peak_40669	chr19	51907072	51907096
chr7	50678300	50678830	Peak_40669	chr19	51907098	51907118
chr7	50678300	50678830	Peak_40669	chr19	51907648	51907704
chr7	50678300	50678830	Peak_40669	chr19	51907724	51907733
chr7	50678300	50678830	Peak_40669	chr19	51907746	51907759
chr7	50678300	50678830	Peak_40669	chr19	51907762	51907897
chr7	50678300	50678830	Peak_40669	chr19	51907917	51907949
chr7	81151640	81152426	Peak_40705	chr15	92944127	92944183
chr7	81151640	81152426	Peak_40705	chr15	92944184	92944233
chr7	81151640	81152426	Peak_40705	chr15	92944234	92944249
chr7	81151640	81152426	Peak_40705	chr15	92944250	92944268
chr7	81151640	81152426	Peak_40705	chr15	92944269	92944287
chr7	81151640	81152426	Peak_40705	chr15	92944288	92944360
chr7	81151640	81152426	Peak_40705	chr15	92944383	92944391
chr7	81151640	81152426	Peak_40705	chr15	92944398	92944414
chr7	81151640	81152426	Peak_40705	chr15	92944415	92944453
chr7	81151640	81152426	Peak_40705	chr15	92944456	92944480
chr7	81151640	81152426	Peak_40705	chr15	92944485	92944515
chr7	81151640	81152426	Peak_40705	chr15	92944516	92944547
chr7	81151640	81152426	Peak_40705	chr15	92944548	92944712
chr7	81151640	81152426	Peak_40705	chr15	92944715	92944753
chr7	81151640	81152426	Peak_40705	chr15	92944772	92944798
chr7	81151640	81152426	Peak_40705	chr15	92944799	92944882
chr7	81151640	81152426	Peak_40705	chr15	92944894	92944978
chr7	81151640	81152426	Peak_40705	chr15	92944981	92944985
chr7	120385388	120385887	Peak_40868	chr11	13337767	13337780
chr7	120385388	120385887	Peak_40868	chr11	13337785	13337856
chr7	120385388	120385887	Peak_40868	chr11	13337863	13337893
chr7	120385388	120385887	Peak_40868	chr11	13337912	13337976
chr7	120385388	120385887	Peak_40868	chr11	13337980	13338042
chr7	120385388	120385887	Peak_40868	chr11	13338046	13338070
chr7	120385388	120385887	Peak_40868	chr11	13338072	13338078
chr7	120385388	120385887	Peak_40868	chr11	13338079	13338104
chr7	120385388	120385887	Peak_40868	chr11	13338111	13338163
chr7	120385388	120385887	Peak_40868	chr11	13338164	13338181
chr7	120385388	120385887	Peak_40868	chr11	13338182	13338283
chr7	120385388	120385887	Peak_40868	chr11	13338285	13338308
chr7	87072955	87073727	Peak_41037	chr15	90446913	90446929
chr7	87072955	87073727	Peak_41037	chr15	90446930	90446975
chr7	87072955	87073727	Peak_41037	chr15	90446976	90447257
chr7	87072955	87073727	Peak_41037	chr15	90447258	90447277
chr7	87072955	87073727	Peak_41037	chr15	90447278	90447287
chr7	87072955	87073727	Peak_41037	chr15	90447288	90447297
chr7	87072955	87073727	Peak_41037	chr15	90447339	90447454
chr7	87072955	87073727	Peak_41037	chr15	90447455	90447574
chr7	87072955	87073727	Peak_41037	chr15	90447576	90447623
chr7	29094764	29095221	Peak_41333	chr19	39973649	39973661
chr7	29094764	29095221	Peak_41333	chr19	39973678	39973701
chr7	29094764	29095221	Peak_41333	chr19	39973702	39973762
chr7	29094764	29095221	Peak_41333	chr19	39973770	39973816
chr7	29094764	29095221	Peak_41333	chr19	39973817	39973878
chr7	29094764	29095221	Peak_41333	chr19	39973879	39973899
chr7	29094764	29095221	Peak_41333	chr19	39973905	39973914
chr7	29094764	29095221	Peak_41333	chr19	39973921	39973937
chr7	29094764	29095221	Peak_41333	chr19	39973939	39973956
chr7	29094764	29095221	Peak_41333	chr19	39973961	39974028
chr7	29094764	29095221	Peak_41333	chr19	39974052	39974061
chr7	29094764	29095221	Peak_41333	chr19	39974062	39974147
chr7	28354702	28355291	Peak_41391	chr19	40836953	40837093
chr7	28354702	28355291	Peak_41391	chr19	40837108	40837123
chr7	28354702	28355291	Peak_41391	chr19	40837126	40837220
chr7	28354702	28355291	Peak_41391	chr19	40837225	40837287
chr7	28354702	28355291	Peak_41391	chr19	40837294	40837351
chr7	28354702	28355291	Peak_41391	chr19	40837352	40837396
chr7	76062151	76062755	Peak_41418	chr15	98360661	98360816
chr7	76062151	76062755	Peak_41418	chr15	98360817	98360946
chr7	76062151	76062755	Peak_41418	chr15	98360947	98361099
chr7	76062151	76062755	Peak_41418	chr15	98361100	98361257
chr7	85748825	85749678	Peak_41456	chr15	88825824	88825853
chr7	85748825	85749678	Peak_41456	chr15	88825858	88826274
chr7	85748825	85749678	Peak_41456	chr15	88826287	88826340
chr7	85748825	85749678	Peak_41456	chr15	88826350	88826366
chr7	85748825	85749678	Peak_41456	chr15	88826376	88826409
chr7	85748825	85749678	Peak_41456	chr15	88826421	88826472
chr7	85748825	85749678	Peak_41456	chr15	88826475	88826487
chr7	85748825	85749678	Peak_41456	chr15	88826497	88826522
chr7	85748825	85749678	Peak_41456	chr15	88826523	88826568
chr7	85748825	85749678	Peak_41456	chr15	88826570	88826628
chr7	85748825	85749678	Peak_41456	chr15	88826632	88826670
chr7	85748825	85749678	Peak_41456	chr15	88826672	88826740
chr7	54076544	54076869	Peak_41814	chr14	74949575	74949601
chr7	54076544	54076869	Peak_41814	chr14	74949619	74949649
chr7	54076544	54076869	Peak_41814	chr14	74949650	74949913
chr7	16547766	16548243	Peak_41897	chr19	48222613	48222614
chr7	16547766	16548243	Peak_41897	chr19	48222624	48222704
chr7	16547766	16548243	Peak_41897	chr19	48222705	48222717
chr7	16547766	16548243	Peak_41897	chr19	48222723	48222764
chr7	16547766	16548243	Peak_41897	chr19	48222768	48222869
chr7	16547766	16548243	Peak_41897	chr19	48222870	48222874
chr7	16547766	16548243	Peak_41897	chr19	48222875	48222887
chr7	16547766	16548243	Peak_41897	chr19	48222888	48222987
chr7	16547766	16548243	Peak_41897	chr19	48222990	48223037
chr7	144277444	144278292	Peak_41919	chr10	131505969	131506044
chr7	144277444	144278292	Peak_41919	chr10	131506047	131506077
chr7	144277444	144278292	Peak_41919	chr10	131506078	131506093
chr7	144277444	144278292	Peak_41919	chr10	131506095	131506112
chr7	144277444	144278292	Peak_41919	chr10	131506129	131506142
chr7	144277444	144278292	Peak_41919	chr10	131506144	131506321
chr7	144277444	144278292	Peak_41919	chr10	131506333	131506384
chr7	144277444	144278292	Peak_41919	chr10	131506385	131506464
chr7	144277444	144278292	Peak_41919	chr10	131506465	131506752
chr7	144277444	144278292	Peak_41919	chr10	131506769	131506779
chr7	144277444	144278292	Peak_41919	chr10	131506792	131506803
chr7	144277444	144278292	Peak_41919	chr10	131506808	131506845
chr7	146933243	146933870	Peak_41932	chr10	134805198	134805200
chr7	146933243	146933870	Peak_41932	chr10	134805209	134805246
chr7	146933243	146933870	Peak_41932	chr10	134805249	134805258
chr7	146933243	146933870	Peak_41932	chr10	134805259	134805300
chr7	146933243	146933870	Peak_41932	chr10	134805303	134805318
chr7	146933243	146933870	Peak_41932	chr10	134805319	134805421
chr7	6822284	6822673	Peak_42244	chr19	57499698	57499757
chr7	6822284	6822673	Peak_42244	chr19	57499758	57499803
chr7	6822284	6822673	Peak_42244	chr19	57499826	57499906
chr7	6822284	6822673	Peak_42244	chr19	57499936	57500002
chr7	6822284	6822673	Peak_42244	chr19	57500006	57500025
chr7	6822284	6822673	Peak_42244	chr19	57500029	57500056
chr7	6822284	6822673	Peak_42244	chr19	57500057	57500067
chr7	6822284	6822673	Peak_42244	chr19	57500069	57500084
chr7	6822284	6822673	Peak_42244	chr19	57500086	57500113
chr7	6822284	6822673	Peak_42244	chr19	57500461	57500480
chr7	79830561	79831108	Peak_42321	chr15	94392719	94392724
chr7	79830561	79831108	Peak_42321	chr15	94392726	94392731
chr7	79830561	79831108	Peak_42321	chr15	94392733	94392803
chr7	79830561	79831108	Peak_42321	chr15	94392805	94392928
chr7	79830561	79831108	Peak_42321	chr15	94392932	94392953
chr7	79830561	79831108	Peak_42321	chr15	94392954	94392976
chr7	79830561	79831108	Peak_42321	chr15	94392979	94393032
chr7	79830561	79831108	Peak_42321	chr15	94393033	94393099
chr7	79830561	79831108	Peak_42321	chr15	94393100	94393108
chr7	79830561	79831108	Peak_42321	chr15	94393116	94393136
chr7	121436010	121436729	Peak_42714	chr11	14562755	14562798
chr7	121436010	121436729	Peak_42714	chr11	14562801	14562991
chr7	121436010	121436729	Peak_42714	chr11	14562993	14563007
chr7	121436010	121436729	Peak_42714	chr11	14563013	14563167
chr7	121436010	121436729	Peak_42714	chr11	14563168	14563199
chr7	121436010	121436729	Peak_42714	chr11	14563204	14563269
chr7	121436010	121436729	Peak_42714	chr11	14563274	14563323
chr7	121436010	121436729	Peak_42714	chr11	14563331	14563421
chr7	77208845	77209174	Peak_42910	chr15	97173603	97173748
chr7	77208845	77209174	Peak_42910	chr15	97173750	97173882
chr7	63677281	63677723	Peak_42937	chr15	28096727	28096870
chr7	63677281	63677723	Peak_42937	chr15	28096872	28096914
chr7	63677281	63677723	Peak_42937	chr15	28096919	28096958
chr7	63677281	63677723	Peak_42937	chr15	28096962	28097030
chr7	118731748	118732361	Peak_42966	chr11	11442125	11442150
chr7	118731748	118732361	Peak_42966	chr11	11442151	11442161
chr7	118731748	118732361	Peak_42966	chr11	11442168	11442185
chr7	118731748	118732361	Peak_42966	chr11	11442186	11442191
chr7	118731748	118732361	Peak_42966	chr11	11442192	11442255
chr7	118731748	118732361	Peak_42966	chr11	11442256	11442301
chr7	118731748	118732361	Peak_42966	chr11	11442302	11442386
chr7	118731748	118732361	Peak_42966	chr11	11442387	11442471
chr7	118731748	118732361	Peak_42966	chr11	11442480	11442533
chr7	118731748	118732361	Peak_42966	chr11	11442534	11442547
chr7	118731748	118732361	Peak_42966	chr11	11442548	11442592
chr7	118731748	118732361	Peak_42966	chr11	11442595	11442613
chr7	118731748	118732361	Peak_42966	chr11	11442614	11442624
chr7	118731748	118732361	Peak_42966	chr11	11442634	11442654
chr7	118731748	118732361	Peak_42966	chr11	11442655	11442739
chr7	118731748	118732361	Peak_42966	chr11	11442747	11442757
chr7	4449861	4450169	Peak_42990	chr19	55624971	55625012
chr7	4449861	4450169	Peak_42990	chr19	55625013	55625024
chr7	4449861	4450169	Peak_42990	chr19	55625038	55625187
chr7	4449861	4450169	Peak_42990	chr19	55625189	55625271
chr7	4449861	4450169	Peak_42990	chr19	55625272	55625275
chr7	140280194	140280846	Peak_43069	chr10	126812189	126812210
chr7	140280194	140280846	Peak_43069	chr10	126812211	126812249
chr7	140280194	140280846	Peak_43069	chr10	126812271	126812294
chr7	140280194	140280846	Peak_43069	chr10	126812300	126812317
chr7	140280194	140280846	Peak_43069	chr10	126812320	126812335
chr7	140280194	140280846	Peak_43069	chr10	126812344	126812351
chr7	140280194	140280846	Peak_43069	chr10	126812352	126812363
chr7	140280194	140280846	Peak_43069	chr10	126812371	126812374
chr7	140280194	140280846	Peak_43069	chr10	126812386	126812411
chr7	140280194	140280846	Peak_43069	chr10	126812414	126812458
chr7	140280194	140280846	Peak_43069	chr10	126812464	126812480
chr7	140280194	140280846	Peak_43069	chr10	126812483	126812511
chr7	140280194	140280846	Peak_43069	chr10	126812518	126812539
chr7	140280194	140280846	Peak_43069	chr10	126812548	126812618
chr7	140280194	140280846	Peak_43069	chr10	126812619	126812633
chr7	140280194	140280846	Peak_43069	chr10	126812635	126812835
chr7	140280194	140280846	Peak_43069	chr10	126812842	126812854
chr7	140280194	140280846	Peak_43069	chr10	126812856	126812879
chr7	140280194	140280846	Peak_43069	chr10	126812882	126812884
chr7	97460901	97461579	Peak_43338	chr11	85511111	85511123
chr7	97460901	97461579	Peak_43338	chr11	85511134	85511256
chr7	97460901	97461579	Peak_43338	chr11	85511258	85511319
chr7	97460901	97461579	Peak_43338	chr11	85511621	85511699
chr7	97460901	97461579	Peak_43338	chr11	85511701	85511811
chr7	97460901	97461579	Peak_43338	chr11	85511814	85511885
chr7	97460901	97461579	Peak_43338	chr11	85511891	85511915
chr7	97460901	97461579	Peak_43338	chr11	85511918	85511931
chr7	97460901	97461579	Peak_43338	chr11	85511935	85511954
chr7	97460901	97461579	Peak_43338	chr11	85511955	85512119
chr7	20127253	20127852	Peak_43396	chr19	45633573	45633604
chr7	20127253	20127852	Peak_43396	chr19	45633629	45633659
chr7	20127253	20127852	Peak_43396	chr19	45633666	45633719
chr7	20127253	20127852	Peak_43396	chr19	45633724	45633740
chr7	20127253	20127852	Peak_43396	chr19	45633745	45633797
chr7	20127253	20127852	Peak_43396	chr19	45633807	45633854
chr7	20127253	20127852	Peak_43396	chr19	45633859	45633893
chr7	20127253	20127852	Peak_43396	chr19	45633899	45633928
chr7	20127253	20127852	Peak_43396	chr19	45633929	45633967
chr7	20127253	20127852	Peak_43396	chr19	45633971	45634022
chr7	20127253	20127852	Peak_43396	chr19	45634023	45634047
chr7	20127253	20127852	Peak_43396	chr19	45634048	45634078
chr7	20127253	20127852	Peak_43396	chr19	45634079	45634081
chr7	28392601	28393305	Peak_43466	chr19	40771709	40771725
chr7	28392601	28393305	Peak_43466	chr19	40771733	40771748
chr7	28392601	28393305	Peak_43466	chr19	40771759	40771787
chr7	28392601	28393305	Peak_43466	chr19	40771794	40771830
chr7	28392601	28393305	Peak_43466	chr19	40771831	40771859
chr7	28392601	28393305	Peak_43466	chr19	40771863	40771900
chr7	28392601	28393305	Peak_43466	chr19	40771908	40771946
chr7	28392601	28393305	Peak_43466	chr19	40771948	40771957
chr7	28392601	28393305	Peak_43466	chr19	40771958	40772370
chr7	28392601	28393305	Peak_43466	chr19	40772371	40772403
chr7	28392601	28393305	Peak_43466	chr19	40772406	40772442
chr7	112769689	112769845	Peak_43488	chr11	6481308	6481318
chr7	112769689	112769845	Peak_43488	chr11	6481319	6481349
chr7	112769689	112769845	Peak_43488	chr11	6481360	6481394
chr7	112769689	112769845	Peak_43488	chr11	6481398	6481422
[truncated: 46,553 more rows]

## Sheet: aTC1.promoter.liftover
mm9_Chromosome	mm9_Start	mm9_End	mm9_Peak_Name	hg19_Chromosome	hg19_Start	hg_19End
chr7	52716320	52716766	Peak_24533	chr19	49466612	49466636
chr7	52716320	52716766	Peak_24533	chr19	49466640	49466757
chr7	52716320	52716766	Peak_24533	chr19	49466771	49466778
chr7	52716320	52716766	Peak_24533	chr19	49466781	49466793
chr7	52716320	52716766	Peak_24533	chr19	49466797	49466835
chr7	52716320	52716766	Peak_24533	chr19	49466859	49466862
chr7	52716320	52716766	Peak_24533	chr19	49466872	49466907
chr7	52716320	52716766	Peak_24533	chr19	49467174	49467224
chr7	4875626	4875968	Peak_25579	chr19	55997896	55998238
chr7	69564317	69565330	Peak_26943	chr15	23810491	23810495
chr7	69564317	69565330	Peak_26943	chr15	23810499	23810545
chr7	69564317	69565330	Peak_26943	chr15	23810550	23810608
chr7	69564317	69565330	Peak_26943	chr15	23810618	23810635
chr7	69564317	69565330	Peak_26943	chr15	23810647	23810680
chr7	69564317	69565330	Peak_26943	chr15	23810682	23810705
chr7	69564317	69565330	Peak_26943	chr15	23810713	23810742
chr7	69564317	69565330	Peak_26943	chr15	23810752	23810847
chr7	69564317	69565330	Peak_26943	chr15	23810848	23810872
chr7	69564317	69565330	Peak_26943	chr15	23810874	23810928
chr7	69564317	69565330	Peak_26943	chr15	23810929	23810996
chr7	69564317	69565330	Peak_26943	chr15	23810999	23811191
chr7	69564317	69565330	Peak_26943	chr15	23811197	23811508
chr7	133903854	133904282	Peak_28188	chr16	30133289	30133345
chr7	133903854	133904282	Peak_28188	chr16	30133354	30133444
chr7	133903854	133904282	Peak_28188	chr16	30133445	30133492
chr7	133903854	133904282	Peak_28188	chr16	30133493	30133607
chr7	133903854	133904282	Peak_28188	chr16	30133609	30133661
chr7	133903854	133904282	Peak_28188	chr16	30133662	30133673
chr7	133903854	133904282	Peak_28188	chr16	30133682	30133693
chr7	133903854	133904282	Peak_28188	chr16	30133700	30133737
chr7	133768655	133769316	Peak_30628	chr16	28549602	28549624
chr7	133768655	133769316	Peak_30628	chr16	28549627	28549666
chr7	133768655	133769316	Peak_30628	chr16	28549668	28549677
chr7	133768655	133769316	Peak_30628	chr16	28549678	28549696
chr7	133768655	133769316	Peak_30628	chr16	28549698	28549729
chr7	133768655	133769316	Peak_30628	chr16	28550035	28550065
chr7	133768655	133769316	Peak_30628	chr16	28550080	28550098
chr7	133768655	133769316	Peak_30628	chr16	28550110	28550241
chr7	133768655	133769316	Peak_30628	chr16	28550251	28550257
chr7	133768655	133769316	Peak_30628	chr16	28550264	28550328
chr7	133768655	133769316	Peak_30628	chr16	28550330	28550413
chr7	133768655	133769316	Peak_30628	chr16	28550414	28550440
chr7	133768655	133769316	Peak_30628	chr16	28550454	28550527
chr7	133768655	133769316	Peak_30628	chr16	28550531	28550557
chr7	133768655	133769316	Peak_30628	chr16	28550561	28550602
chr7	38555299	38555956	Peak_30771	chr19	30718227	30718290
chr7	38555299	38555956	Peak_30771	chr19	30718298	30718314
chr7	38555299	38555956	Peak_30771	chr19	30718315	30718518
chr7	38555299	38555956	Peak_30771	chr19	30718523	30718528
chr7	38555299	38555956	Peak_30771	chr19	30718530	30718543
chr7	38555299	38555956	Peak_30771	chr19	30718549	30718572
chr7	38555299	38555956	Peak_30771	chr19	30718573	30718585
chr7	38555299	38555956	Peak_30771	chr19	30718586	30718599
chr7	38555299	38555956	Peak_30771	chr19	30718601	30718633
chr7	38555299	38555956	Peak_30771	chr19	30718634	30718646
chr7	38555299	38555956	Peak_30771	chr19	30718655	30718726
chr7	38555299	38555956	Peak_30771	chr19	30718727	30718888
chr7	15208050	15208989	Peak_31885	chr8	81397785	81397911
chr7	15208050	15208989	Peak_31885	chr8	81397929	81398031
chr7	15208050	15208989	Peak_31885	chr8	81398032	81398036
chr7	15208050	15208989	Peak_31885	chr8	81398037	81398050
chr7	15208050	15208989	Peak_31885	chr8	81398052	81398102
chr7	15208050	15208989	Peak_31885	chr8	81398103	81398113
chr7	15208050	15208989	Peak_31885	chr8	81398129	81398139
chr7	15208050	15208989	Peak_31885	chr8	81398143	81398175
chr7	15208050	15208989	Peak_31885	chr8	81398192	81398200
chr7	15208050	15208989	Peak_31885	chr8	81398205	81398225
chr7	15208050	15208989	Peak_31885	chr8	81398246	81398258
chr7	15208050	15208989	Peak_31885	chr8	81398261	81398276
chr7	15208050	15208989	Peak_31885	chr8	81398277	81398306
chr7	15208050	15208989	Peak_31885	chr8	81398310	81398364
chr7	15208050	15208989	Peak_31885	chr8	81398366	81398372
chr7	15208050	15208989	Peak_31885	chr8	81398374	81398385
chr7	15208050	15208989	Peak_31885	chr8	81398386	81398565
chr7	15208050	15208989	Peak_31885	chr8	81398566	81398607
chr7	15208050	15208989	Peak_31885	chr8	81398613	81398631
chr7	15208050	15208989	Peak_31885	chr8	81398632	81398660
chr7	15208050	15208989	Peak_31885	chr8	81398663	81398689
chr7	15208050	15208989	Peak_31885	chr8	81398690	81398698
chr7	15208050	15208989	Peak_31885	chr8	81398700	81398724
chr7	15208050	15208989	Peak_31885	chr8	81398726	81398734
chr7	15208050	15208989	Peak_31885	chr8	81398741	81398807
chr7	15208050	15208989	Peak_31885	chr8	81398811	81398825
chr7	15208050	15208989	Peak_31885	chr8	81398840	81398855
chr7	56097482	56098142	Peak_33753	chr11	19217472	19217509
chr7	56097482	56098142	Peak_33753	chr11	19217510	19217534
chr7	56097482	56098142	Peak_33753	chr11	19217854	19217882
chr7	56097482	56098142	Peak_33753	chr11	19217886	19217979
chr7	56097482	56098142	Peak_33753	chr11	19217985	19218068
chr7	56097482	56098142	Peak_33753	chr11	19218070	19218086
chr7	56097482	56098142	Peak_33753	chr11	19218087	19218119
chr7	56097482	56098142	Peak_33753	chr11	19218121	19218276
chr7	56097482	56098142	Peak_33753	chr11	19218282	19218313
chr7	56097482	56098142	Peak_33753	chr11	19218316	19218329
chr7	56097482	56098142	Peak_33753	chr11	19218331	19218371
chr7	56097482	56098142	Peak_33753	chr11	19218374	19218403
chr7	56097482	56098142	Peak_33753	chr11	19218404	19218440
chr7	56097482	56098142	Peak_33753	chr11	19218443	19218445
chr7	111392673	111393140	Peak_35299	chr11	5645905	5645937
chr7	111392673	111393140	Peak_35299	chr11	5645938	5645952
chr7	111392673	111393140	Peak_35299	chr11	5645953	5645981
chr7	111392673	111393140	Peak_35299	chr11	5645998	5646028
chr7	111392673	111393140	Peak_35299	chr11	5646031	5646063
chr7	111392673	111393140	Peak_35299	chr11	5646065	5646083
chr7	111392673	111393140	Peak_35299	chr11	5646084	5646134
chr7	111392673	111393140	Peak_35299	chr11	5646136	5646157
chr7	111392673	111393140	Peak_35299	chr11	5646158	5646166
chr7	111392673	111393140	Peak_35299	chr11	5646172	5646189
chr7	111392673	111393140	Peak_35299	chr11	5646200	5646228
chr7	111392673	111393140	Peak_35299	chr11	5646237	5646310
chr7	28378107	28378293	Peak_36435	chr19	40789681	40789712
chr7	28378107	28378293	Peak_36435	chr19	40789713	40789741
chr7	28378107	28378293	Peak_36435	chr19	40789742	40789862
chr7	106701879	106702536	Peak_39292	chr11	75041662	75041701
chr7	106701879	106702536	Peak_39292	chr11	75041703	75041718
chr7	106701879	106702536	Peak_39292	chr11	75041721	75041729
chr7	106701879	106702536	Peak_39292	chr11	75041731	75041757
chr7	106701879	106702536	Peak_39292	chr11	75041767	75041813
chr7	106701879	106702536	Peak_39292	chr11	75041822	75041850
chr7	106701879	106702536	Peak_39292	chr11	75041875	75042052
chr7	106701879	106702536	Peak_39292	chr11	75044221	75044228
chr7	106701879	106702536	Peak_39292	chr11	75044239	75044247
chr7	106701879	106702536	Peak_39292	chr11	75044250	75044293
chr7	106701879	106702536	Peak_39292	chr11	75044297	75044334
chr7	106701879	106702536	Peak_39292	chr11	75044335	75044368
chr7	106701879	106702536	Peak_39292	chr11	75044376	75044389
chr7	106701879	106702536	Peak_39292	chr11	75044394	75044408
chr7	106701879	106702536	Peak_39292	chr11	75044422	75044502
chr7	106701879	106702536	Peak_39292	chr11	75044515	75044555
chr7	35999038	35999306	Peak_39532	chr19	33686408	33686435
chr7	35999038	35999306	Peak_39532	chr19	33686436	33686480
chr7	35999038	35999306	Peak_39532	chr19	33686482	33686626
chr7	96779146	96779713	Peak_40341	chr11	86384755	86384762
chr7	96779146	96779713	Peak_40341	chr11	86384768	86384776
chr7	96779146	96779713	Peak_40341	chr11	86384780	86384791
chr7	96779146	96779713	Peak_40341	chr11	86384795	86384824
chr7	96779146	96779713	Peak_40341	chr11	86384827	86384871
chr7	96779146	96779713	Peak_40341	chr11	86384885	86384906
chr7	4877169	4877823	Peak_40578	chr19	55999511	55999518
chr7	4877169	4877823	Peak_40578	chr19	55999541	55999554
chr7	4877169	4877823	Peak_40578	chr19	55999555	55999615
chr7	4877169	4877823	Peak_40578	chr19	55999620	55999656
chr7	4877169	4877823	Peak_40578	chr19	55999661	55999689
chr7	4877169	4877823	Peak_40578	chr19	55999690	55999723
chr7	4877169	4877823	Peak_40578	chr19	55999724	55999734
chr7	4877169	4877823	Peak_40578	chr19	55999735	55999748
chr7	4877169	4877823	Peak_40578	chr19	55999761	55999796
chr7	4877169	4877823	Peak_40578	chr19	55999798	55999836
chr7	4877169	4877823	Peak_40578	chr19	55999837	55999854
chr7	4877169	4877823	Peak_40578	chr19	55999855	55999875
chr7	4877169	4877823	Peak_40578	chr19	55999887	55999908
chr7	4877169	4877823	Peak_40578	chr19	55999909	55999995
chr7	4877169	4877823	Peak_40578	chr19	55999996	56000113
chr7	4877169	4877823	Peak_40578	chr19	56000116	56000124
chr7	4877169	4877823	Peak_40578	chr19	56000128	56000177
chr7	148141780	148142317	Peak_40651	chr11	320776	320778
chr7	148141780	148142317	Peak_40651	chr11	320781	320859
chr7	148141780	148142317	Peak_40651	chr11	320861	320882
chr7	148141780	148142317	Peak_40651	chr11	320899	320990
chr7	103489373	103489890	Peak_41214	chr11	79020342	79020382
chr7	103489373	103489890	Peak_41214	chr11	79020384	79020437
chr7	103489373	103489890	Peak_41214	chr11	79020438	79020478
chr7	103489373	103489890	Peak_41214	chr11	79020479	79020520
chr7	103489373	103489890	Peak_41214	chr11	79020521	79020638
chr7	103489373	103489890	Peak_41214	chr11	79020641	79020661
chr7	103489373	103489890	Peak_41214	chr11	79020662	79020731
chr7	103489373	103489890	Peak_41214	chr11	79020733	79020748
chr7	103489373	103489890	Peak_41214	chr11	79020749	79020789
chr7	103489373	103489890	Peak_41214	chr11	79020791	79020859
chr7	152485089	152485749	Peak_41514	chr11	68781667	68781687
chr7	152485089	152485749	Peak_41514	chr11	68781695	68781706
chr7	152485089	152485749	Peak_41514	chr11	68781709	68781789
chr7	152485089	152485749	Peak_41514	chr11	68781796	68781834
chr7	152485089	152485749	Peak_41514	chr11	68781856	68781892
chr7	152485089	152485749	Peak_41514	chr11	68781893	68782109
chr7	152485089	152485749	Peak_41514	chr11	68782110	68782141
chr7	152485089	152485749	Peak_41514	chr11	68782148	68782174
chr7	152485089	152485749	Peak_41514	chr11	68782181	68782192
chr7	152485089	152485749	Peak_41514	chr11	68782194	68782248
chr7	152485089	152485749	Peak_41514	chr11	68782261	68782274
chr7	152485089	152485749	Peak_41514	chr11	68782287	68782340
chr7	29166131	29166342	Peak_41930	chr19	39894494	39894496
chr7	29166131	29166342	Peak_41930	chr19	39894498	39894516
chr7	29166131	29166342	Peak_41930	chr19	39894518	39894708
chr7	51560001	51561174	Peak_43962	chr19	51227892	51227902
chr7	51560001	51561174	Peak_43962	chr19	51227921	51227938
chr7	51560001	51561174	Peak_43962	chr19	51227943	51227983
chr7	51560001	51561174	Peak_43962	chr19	51227985	51228028
chr7	51560001	51561174	Peak_43962	chr19	51228032	51228116
chr7	51560001	51561174	Peak_43962	chr19	51228118	51228156
chr7	51560001	51561174	Peak_43962	chr19	51228177	51228240
chr7	51560001	51561174	Peak_43962	chr19	51228241	51228253
chr7	51560001	51561174	Peak_43962	chr19	51228265	51228633
chr7	57165209	57165670	Peak_44161	chr11	20620682	20620769
chr7	57165209	57165670	Peak_44161	chr11	20620776	20621133
chr7	31570700	31571255	Peak_44724	chr19	35983140	35983166
chr7	31570700	31571255	Peak_44724	chr19	35983168	35983199
chr7	31570700	31571255	Peak_44724	chr19	35983200	35983324
chr7	31570700	31571255	Peak_44724	chr19	35983329	35983475
chr7	31570700	31571255	Peak_44724	chr19	35983481	35983631
chr7	31570700	31571255	Peak_44724	chr19	35983643	35983674
chr7	71300440	71300982	Peak_45195	chr15	31451354	31451427
chr7	71300440	71300982	Peak_45195	chr15	31451436	31451462
chr7	71300440	71300982	Peak_45195	chr15	31451469	31451498
chr7	71300440	71300982	Peak_45195	chr15	31451510	31451521
chr7	71300440	71300982	Peak_45195	chr15	31451522	31451577
chr7	71300440	71300982	Peak_45195	chr15	31451579	31451588
chr7	71300440	71300982	Peak_45195	chr15	31451589	31451610
chr7	71300440	71300982	Peak_45195	chr15	31451612	31451623
chr7	71300440	71300982	Peak_45195	chr15	31451637	31451778
chr7	71300440	71300982	Peak_45195	chr15	31451779	31451813
chr7	71300440	71300982	Peak_45195	chr15	31451819	31451828
chr7	71300440	71300982	Peak_45195	chr15	31451850	31451937
chr7	31074815	31075013	Peak_47100	chr19	36530130	36530159
chr7	31074815	31075013	Peak_47100	chr19	36530160	36530190
chr7	31074815	31075013	Peak_47100	chr19	36530197	36530218
chr7	31074815	31075013	Peak_47100	chr19	36530219	36530329
chr7	29910193	29910402	Peak_47527	chr19	38924202	38924224
chr7	29910193	29910402	Peak_47527	chr19	38924225	38924242
chr7	29910193	29910402	Peak_47527	chr19	38924243	38924304
chr7	29910193	29910402	Peak_47527	chr19	38924305	38924311
chr7	50745549	50745952	Peak_50422	chr19	51814499	51814502
chr7	50745549	50745952	Peak_50422	chr19	51814505	51814539
chr7	50745549	50745952	Peak_50422	chr19	51814542	51814582
chr7	50745549	50745952	Peak_50422	chr19	51814585	51814657
chr7	50745549	50745952	Peak_50422	chr19	51814665	51814690
chr7	50745549	50745952	Peak_50422	chr19	51814694	51814717
chr7	50745549	50745952	Peak_50422	chr19	51814722	51814736
chr7	50745549	50745952	Peak_50422	chr19	51814737	51814752
chr7	50745549	50745952	Peak_50422	chr19	51814756	51814844
chr7	50745549	50745952	Peak_50422	chr19	51814845	51814931
chr7	147019518	147020384	Peak_51657	chr10	134900833	134900844
chr7	147019518	147020384	Peak_51657	chr10	134900847	134900864
chr7	147019518	147020384	Peak_51657	chr10	134900867	134900874
chr7	147019518	147020384	Peak_51657	chr10	134900883	134900911
chr7	147019518	147020384	Peak_51657	chr10	134900915	134900966
chr7	147019518	147020384	Peak_51657	chr10	134900970	134900989
chr7	147019518	147020384	Peak_51657	chr10	134900991	134901000
chr7	147019518	147020384	Peak_51657	chr10	134901006	134901049
chr7	147019518	147020384	Peak_51657	chr10	134901059	134901158
chr7	147019518	147020384	Peak_51657	chr10	134901159	134901535
chr7	147019518	147020384	Peak_51657	chr10	134901540	134901601
chr7	147760217	147760801	Peak_53305	chr10	45799068	45799387
chr7	147760217	147760801	Peak_53305	chr10	45799389	45799652
chr7	63023274	63024087	Peak_53896	chr19	51714123	51714145
chr7	63023274	63024087	Peak_53896	chr19	51714146	51714155
chr7	63023274	63024087	Peak_53896	chr19	51714158	51714170
chr7	63023274	63024087	Peak_53896	chr19	51714172	51714187
chr7	63023274	63024087	Peak_53896	chr19	51714189	51714234
chr7	63023274	63024087	Peak_53896	chr19	51714235	51714248
chr7	63023274	63024087	Peak_53896	chr19	51714251	51714312
chr7	63023274	63024087	Peak_53896	chr19	51714326	51714334
chr7	63023274	63024087	Peak_53896	chr19	51714337	51714348
chr7	63023274	63024087	Peak_53896	chr19	51714350	51714358
chr7	63023274	63024087	Peak_53896	chr19	51714361	51714420
chr7	63023274	63024087	Peak_53896	chr19	51714442	51714445
chr7	63023274	63024087	Peak_53896	chr19	51714446	51714504
chr7	63023274	63024087	Peak_53896	chr19	51714507	51714549
chr7	63023274	63024087	Peak_53896	chr19	51714553	51714575
chr7	63023274	63024087	Peak_53896	chr19	51714577	51714710
chr7	63023274	63024087	Peak_53896	chr19	51714725	51714799
chr7	63023274	63024087	Peak_53896	chr19	51714801	51714809
chr7	63023274	63024087	Peak_53896	chr19	51714814	51714840
chr6	52190125	52190753	Peak_14162	chr7	27219124	27219185
chr6	52190125	52190753	Peak_14162	chr7	27219187	27219300
chr6	52190125	52190753	Peak_14162	chr7	27219301	27219323
chr6	52190125	52190753	Peak_14162	chr7	27219324	27219594
chr6	52190125	52190753	Peak_14162	chr7	27219596	27219619
chr6	52190125	52190753	Peak_14162	chr7	27219626	27219747
chr6	43257563	43258366	Peak_18614	chr7	144098581	144098700
chr6	43257563	43258366	Peak_18614	chr7	144098701	144098735
chr6	43257563	43258366	Peak_18614	chr7	144098757	144098766
chr6	43257563	43258366	Peak_18614	chr7	144098767	144098864
chr6	43257563	43258366	Peak_18614	chr7	144098976	144099016
chr6	43257563	43258366	Peak_18614	chr7	144099017	144099043
chr6	43257563	43258366	Peak_18614	chr7	144099045	144099062
chr6	43257563	43258366	Peak_18614	chr7	144099066	144099178
chr6	43257563	43258366	Peak_18614	chr7	144099179	144099189
chr6	136752112	136753241	Peak_21655	chr12	14923624	14923642
chr6	136752112	136753241	Peak_21655	chr12	14923643	14923682
chr6	136752112	136753241	Peak_21655	chr12	14923685	14924021
chr6	136752112	136753241	Peak_21655	chr12	14924024	14924048
chr6	136752112	136753241	Peak_21655	chr12	14924051	14924068
chr6	136752112	136753241	Peak_21655	chr12	14924071	14924129
chr6	136752112	136753241	Peak_21655	chr12	14924130	14924163
chr6	136752112	136753241	Peak_21655	chr12	14924274	14924306
chr6	136752112	136753241	Peak_21655	chr12	14924308	14924332
chr6	136752112	136753241	Peak_21655	chr12	14924334	14924346
chr6	136752112	136753241	Peak_21655	chr12	14924357	14924411
chr6	52162969	52163372	Peak_21908	chr7	27191826	27191852
chr6	52162969	52163372	Peak_21908	chr7	27191863	27191880
chr6	52162969	52163372	Peak_21908	chr7	27191881	27192239
chr6	88848465	88848962	Peak_23626	chr3	127316995	127317035
chr6	88848465	88848962	Peak_23626	chr3	127317040	127317047
chr6	88848465	88848962	Peak_23626	chr3	127317051	127317064
chr6	88848465	88848962	Peak_23626	chr3	127317065	127317161
chr6	88848465	88848962	Peak_23626	chr3	127317168	127317178
chr6	88848465	88848962	Peak_23626	chr3	127317184	127317293
chr6	88848465	88848962	Peak_23626	chr3	127317299	127317360
chr6	88848465	88848962	Peak_23626	chr3	127317364	127317388
chr6	88848465	88848962	Peak_23626	chr3	127317419	127317422
chr6	88848465	88848962	Peak_23626	chr3	127317426	127317447
chr6	88848465	88848962	Peak_23626	chr3	127317455	127317463
chr6	88848465	88848962	Peak_23626	chr3	127317464	127317482
chr6	88848465	88848962	Peak_23626	chr3	127317484	127317512
chr6	30490937	30491702	Peak_24083	chr7	129905957	129905965
chr6	30490937	30491702	Peak_24083	chr7	129905966	129905986
chr6	30490937	30491702	Peak_24083	chr7	129905989	129906022
chr6	30490937	30491702	Peak_24083	chr7	129906023	129906043
chr6	30490937	30491702	Peak_24083	chr7	129906052	129906057
chr6	30490937	30491702	Peak_24083	chr7	129906063	129906201
chr6	30490937	30491702	Peak_24083	chr7	129906202	129906323
chr6	30490937	30491702	Peak_24083	chr7	129906324	129906350
chr6	30490937	30491702	Peak_24083	chr7	129906370	129906444
chr6	30490937	30491702	Peak_24083	chr7	129906445	129906482
chr6	30490937	30491702	Peak_24083	chr7	129906483	129906562
chr6	30490937	30491702	Peak_24083	chr7	129906564	129906597
chr6	30490937	30491702	Peak_24083	chr7	129906598	129906673
chr6	30490937	30491702	Peak_24083	chr7	129906677	129906765
chr6	83057571	83057835	Peak_24494	chr2	74702155	74702406
chr6	52161185	52162157	Peak_25826	chr7	27190039	27190050
chr6	52161185	52162157	Peak_25826	chr7	27190053	27190090
chr6	52161185	52162157	Peak_25826	chr7	27190095	27190156
chr6	52161185	52162157	Peak_25826	chr7	27190163	27190182
chr6	52161185	52162157	Peak_25826	chr7	27190185	27190267
chr6	52161185	52162157	Peak_25826	chr7	27190268	27190505
chr6	52161185	52162157	Peak_25826	chr7	27190506	27190513
chr6	52161185	52162157	Peak_25826	chr7	27190515	27190845
chr6	52161185	52162157	Peak_25826	chr7	27190849	27190976
chr6	52161185	52162157	Peak_25826	chr7	27190978	27190979
chr6	122691688	122693031	Peak_26466	chr12	8087362	8087411
chr6	122691688	122693031	Peak_26466	chr12	8087412	8087421
chr6	122691688	122693031	Peak_26466	chr12	8087424	8087435
chr6	122691688	122693031	Peak_26466	chr12	8087447	8087458
chr6	122691688	122693031	Peak_26466	chr12	8087469	8087514
chr6	122691688	122693031	Peak_26466	chr12	8087522	8087529
chr6	122691688	122693031	Peak_26466	chr12	8087534	8087559
chr6	122691688	122693031	Peak_26466	chr12	8087569	8087582
chr6	122691688	122693031	Peak_26466	chr12	8087738	8087757
chr6	122691688	122693031	Peak_26466	chr12	8088061	8088097
chr6	122691688	122693031	Peak_26466	chr12	8088100	8088127
chr6	122691688	122693031	Peak_26466	chr12	8088136	8088171
chr6	122691688	122693031	Peak_26466	chr12	8088172	8088182
chr6	122691688	122693031	Peak_26466	chr12	8088195	8088261
chr6	122691688	122693031	Peak_26466	chr12	8088263	8088293
chr6	122691688	122693031	Peak_26466	chr12	8088314	8088327
chr6	122691688	122693031	Peak_26466	chr12	8088331	8088349
chr6	122691688	122693031	Peak_26466	chr12	8088360	8088390
chr6	122691688	122693031	Peak_26466	chr12	8088392	8088401
chr6	122691688	122693031	Peak_26466	chr12	8088402	8088568
chr6	122691688	122693031	Peak_26466	chr12	8088570	8088597
chr6	122691688	122693031	Peak_26466	chr12	8088608	8088653
chr6	122691688	122693031	Peak_26466	chr12	8088654	8088672
chr6	122691688	122693031	Peak_26466	chr12	8088689	8088700
chr6	122691688	122693031	Peak_26466	chr12	8088717	8088790
chr6	122691688	122693031	Peak_26466	chr12	8088796	8088834
chr6	122691688	122693031	Peak_26466	chr12	8088851	8088903
chr6	122691688	122693031	Peak_26466	chr12	8088906	8088989
chr6	122691688	122693031	Peak_26466	chr12	8089001	8089027
chr6	122691688	122693031	Peak_26466	chr12	8089031	8089066
chr6	122691688	122693031	Peak_26466	chr12	8089068	8089101
chr6	122691688	122693031	Peak_26466	chr12	8089102	8089128
chr6	122691688	122693031	Peak_26466	chr12	8089144	8089173
chr6	122691688	122693031	Peak_26466	chr12	8089202	8089232
chr6	122691688	122693031	Peak_26466	chr12	8089235	8089308
chr6	122691688	122693031	Peak_26466	chr12	8089328	8089333
chr6	122691688	122693031	Peak_26466	chr12	8089348	8089385
chr6	122691688	122693031	Peak_26466	chr12	8089395	8089398
chr6	82351472	82352465	Peak_26474	chr2	75427232	75427296
chr6	82351472	82352465	Peak_26474	chr2	75427297	75427311
chr6	82351472	82352465	Peak_26474	chr2	75427313	75427336
chr6	82351472	82352465	Peak_26474	chr2	75427337	75427412
chr6	82351472	82352465	Peak_26474	chr2	75427417	75427538
chr6	82351472	82352465	Peak_26474	chr2	75427540	75427628
chr6	82351472	82352465	Peak_26474	chr2	75427634	75427646
chr6	82351472	82352465	Peak_26474	chr2	75427665	75427669
chr6	82351472	82352465	Peak_26474	chr2	75427680	75427719
chr6	82351472	82352465	Peak_26474	chr2	75427722	75427828
chr6	82351472	82352465	Peak_26474	chr2	75427845	75427864
chr6	82351472	82352465	Peak_26474	chr2	75427870	75427890
chr6	82351472	82352465	Peak_26474	chr2	75427894	75427931
chr6	82351472	82352465	Peak_26474	chr2	75427932	75427947
chr6	82351472	82352465	Peak_26474	chr2	75427953	75427978
chr6	82351472	82352465	Peak_26474	chr2	75427980	75428083
chr6	82351472	82352465	Peak_26474	chr2	75428086	75428123
chr6	82351472	82352465	Peak_26474	chr2	75428124	75428218
chr6	90378274	90378930	Peak_27470	chr3	126113626	126113698
chr6	90378274	90378930	Peak_27470	chr3	126113699	126113716
chr6	90378274	90378930	Peak_27470	chr3	126113718	126113752
chr6	90378274	90378930	Peak_27470	chr3	126113755	126113783
chr6	90378274	90378930	Peak_27470	chr3	126113784	126113811
chr6	90378274	90378930	Peak_27470	chr3	126113813	126113837
chr6	90378274	90378930	Peak_27470	chr3	126113839	126113856
chr6	90378274	90378930	Peak_27470	chr3	126113857	126113862
chr6	90378274	90378930	Peak_27470	chr3	126113878	126113896
chr6	90378274	90378930	Peak_27470	chr3	126113908	126113922
chr6	90378274	90378930	Peak_27470	chr3	126113924	126113953
chr6	90758818	90759246	Peak_28381	chr3	13113545	13113865
chr6	90758818	90759246	Peak_28381	chr3	13113867	13113934
chr6	129463472	129463894	Peak_28979	chr12	10332665	10332795
chr6	129463472	129463894	Peak_28979	chr12	10332802	10332815
chr6	129463472	129463894	Peak_28979	chr12	10332816	10332845
chr6	129463472	129463894	Peak_28979	chr12	10332857	10332880
chr6	129463472	129463894	Peak_28979	chr12	10332897	10332926
chr6	129463472	129463894	Peak_28979	chr12	10332928	10332953
chr6	129463472	129463894	Peak_28979	chr12	10332972	10333010
chr6	129463472	129463894	Peak_28979	chr12	10334709	10334729
chr6	129463472	129463894	Peak_28979	chr12	10334740	10334752
chr6	129463472	129463894	Peak_28979	chr12	10334756	10334809
chr6	126690200	126690749	Peak_30026	chr12	4918407	4918439
chr6	126690200	126690749	Peak_30026	chr12	4918445	4918483
chr6	126690200	126690749	Peak_30026	chr12	4918485	4918637
chr6	126690200	126690749	Peak_30026	chr12	4918645	4918854
chr6	126690200	126690749	Peak_30026	chr12	4918855	4918913
chr6	115725746	115726757	Peak_30664	chr3	12839541	12839551
chr6	115725746	115726757	Peak_30664	chr3	12840053	12840084
chr6	115725746	115726757	Peak_30664	chr3	12840085	12840108
chr6	115725746	115726757	Peak_30664	chr3	12840119	12840158
chr6	115725746	115726757	Peak_30664	chr3	12840174	12840335
chr6	115725746	115726757	Peak_30664	chr3	12840336	12840356
chr6	115725746	115726757	Peak_30664	chr3	12840357	12840373
chr6	115725746	115726757	Peak_30664	chr3	12840378	12840393
chr6	115725746	115726757	Peak_30664	chr3	12840397	12840412
chr6	115725746	115726757	Peak_30664	chr3	12840414	12840421
chr6	115725746	115726757	Peak_30664	chr3	12840422	12840430
chr6	115725746	115726757	Peak_30664	chr3	12840433	12840461
chr6	115725746	115726757	Peak_30664	chr3	12840462	12840499
chr6	115725746	115726757	Peak_30664	chr3	12840520	12840526
chr6	115725746	115726757	Peak_30664	chr3	12840538	12840585
chr6	115725746	115726757	Peak_30664	chr3	12840591	12840635
chr6	115725746	115726757	Peak_30664	chr3	12840637	12840649
chr6	115725746	115726757	Peak_30664	chr3	12840680	12840696
chr6	115725746	115726757	Peak_30664	chr3	12840701	12840707
chr6	115725746	115726757	Peak_30664	chr3	12840723	12840743
chr6	115725746	115726757	Peak_30664	chr3	12840744	12840851
chr6	115725746	115726757	Peak_30664	chr3	12840862	12840894
chr6	115725746	115726757	Peak_30664	chr3	12840895	12840920
chr6	115725746	115726757	Peak_30664	chr3	12840931	12840951
chr6	115725746	115726757	Peak_30664	chr3	12840967	12840975
chr6	115725746	115726757	Peak_30664	chr3	12840977	12840989
chr6	115725746	115726757	Peak_30664	chr3	12840990	12841002
chr6	115725746	115726757	Peak_30664	chr3	12841004	12841042
chr6	115725746	115726757	Peak_30664	chr3	12841043	12841079
chr6	124718220	124718941	Peak_32929	chr12	7024333	7024340
chr6	124718220	124718941	Peak_32929	chr12	7024369	7024438
chr6	124718220	124718941	Peak_32929	chr12	7024451	7024454
chr6	124718220	124718941	Peak_32929	chr12	7024461	7024501
chr6	124718220	124718941	Peak_32929	chr12	7024510	7024548
chr6	124718220	124718941	Peak_32929	chr12	7024555	7024558
chr6	124718220	124718941	Peak_32929	chr12	7024567	7024628
chr6	124718220	124718941	Peak_32929	chr12	7024629	7024691
chr6	124718220	124718941	Peak_32929	chr12	7024692	7024741
chr6	124718220	124718941	Peak_32929	chr12	7024742	7024755
chr6	124718220	124718941	Peak_32929	chr12	7024756	7024856
chr6	124718220	124718941	Peak_32929	chr12	7024860	7025107
chr6	124718220	124718941	Peak_32929	chr12	7025108	7025117
chr6	135314179	135314858	Peak_32941	chr12	13351189	13351205
chr6	135314179	135314858	Peak_32941	chr12	13351207	13351438
chr6	135314179	135314858	Peak_32941	chr12	13351439	13351468
chr6	135314179	135314858	Peak_32941	chr12	13351480	13351634
chr6	135314179	135314858	Peak_32941	chr12	13351639	13351776
chr6	135314179	135314858	Peak_32941	chr12	13351787	13351797
chr6	135314179	135314858	Peak_32941	chr12	13351800	13351826
chr6	73172802	73173063	Peak_33463	chr2	84724858	84724864
chr6	73172802	73173063	Peak_33463	chr2	84724866	84724896
chr6	73172802	73173063	Peak_33463	chr2	84724897	84724964
chr6	73172802	73173063	Peak_33463	chr2	84724969	84725001
chr6	73172802	73173063	Peak_33463	chr2	84725012	84725128
chr6	73172802	73173063	Peak_33463	chr2	84725137	84725140
chr6	135312311	135313398	Peak_34124	chr12	13348974	13349033
chr6	135312311	135313398	Peak_34124	chr12	13349038	13349072
chr6	135312311	135313398	Peak_34124	chr12	13349073	13349097
chr6	135312311	135313398	Peak_34124	chr12	13349114	13349203
chr6	135312311	135313398	Peak_34124	chr12	13349204	13349340
chr6	135312311	135313398	Peak_34124	chr12	13349342	13349388
chr6	135312311	135313398	Peak_34124	chr12	13349389	13349464
chr6	135312311	135313398	Peak_34124	chr12	13349465	13349499
chr6	135312311	135313398	Peak_34124	chr12	13349500	13349581
chr6	135312311	135313398	Peak_34124	chr12	13349587	13349766
chr6	135312311	135313398	Peak_34124	chr12	13349767	13349794
chr6	135312311	135313398	Peak_34124	chr12	13349795	13349815
chr6	135312311	135313398	Peak_34124	chr12	13349816	13349837
chr6	135312311	135313398	Peak_34124	chr12	13349839	13349861
chr6	135312311	135313398	Peak_34124	chr12	13349872	13349907
chr6	135312311	135313398	Peak_34124	chr12	13349908	13349972
chr6	135312311	135313398	Peak_34124	chr12	13350015	13350029
chr6	135312311	135313398	Peak_34124	chr12	13350030	13350042
chr6	135312311	135313398	Peak_34124	chr12	13350046	13350058
chr6	135312311	135313398	Peak_34124	chr12	13350060	13350143
chr6	82724240	82724860	Peak_34798	chr2	75060826	75060869
chr6	82724240	82724860	Peak_34798	chr2	75060883	75061051
chr6	82724240	82724860	Peak_34798	chr2	75061057	75061085
chr6	82724240	82724860	Peak_34798	chr2	75061086	75061215
chr6	82724240	82724860	Peak_34798	chr2	75061216	75061265
chr6	82724240	82724860	Peak_34798	chr2	75061266	75061462
chr6	83660771	83661686	Peak_35491	chr2	71127326	71127360
chr6	83660771	83661686	Peak_35491	chr2	71127362	71127403
chr6	83660771	83661686	Peak_35491	chr2	71127405	71127419
chr6	83660771	83661686	Peak_35491	chr2	71127422	71127434
chr6	83660771	83661686	Peak_35491	chr2	71127436	71127539
chr6	83660771	83661686	Peak_35491	chr2	71127540	71127614
chr6	83660771	83661686	Peak_35491	chr2	71127615	71127632
chr6	83660771	83661686	Peak_35491	chr2	71127634	71127669
chr6	83660771	83661686	Peak_35491	chr2	71127678	71127695
chr6	83660771	83661686	Peak_35491	chr2	71127696	71128010
chr6	83660771	83661686	Peak_35491	chr2	71128011	71128104
chr6	83660771	83661686	Peak_35491	chr2	71128107	71128131
chr6	83660771	83661686	Peak_35491	chr2	71128134	71128154
chr6	34658506	34660532	Peak_37786	chr7	134575182	134575200
chr6	34658506	34660532	Peak_37786	chr7	134575209	134575224
chr6	34658506	34660532	Peak_37786	chr7	134575227	134575246
chr6	34658506	34660532	Peak_37786	chr7	134575247	134575304
chr6	34658506	34660532	Peak_37786	chr7	134575320	134575344
chr6	34658506	34660532	Peak_37786	chr7	134575345	134575468
chr6	34658506	34660532	Peak_37786	chr7	134575480	134575488
chr6	34658506	34660532	Peak_37786	chr7	134575489	134575523
chr6	34658506	34660532	Peak_37786	chr7	134575524	134575812
chr6	34658506	34660532	Peak_37786	chr7	134575813	134575873
chr6	34658506	34660532	Peak_37786	chr7	134575879	134575900
chr6	34658506	34660532	Peak_37786	chr7	134575901	134575911
chr6	34658506	34660532	Peak_37786	chr7	134575912	134575920
chr6	34658506	34660532	Peak_37786	chr7	134575923	134576062
chr6	34658506	34660532	Peak_37786	chr7	134576063	134576238
chr6	34658506	34660532	Peak_37786	chr7	134576240	134576319
chr6	34658506	34660532	Peak_37786	chr7	134576322	134576333
chr6	34658506	34660532	Peak_37786	chr7	134576336	134576517
chr6	34658506	34660532	Peak_37786	chr7	134576524	134576547
chr6	34658506	34660532	Peak_37786	chr7	134576557	134576570
chr6	34658506	34660532	Peak_37786	chr7	134576571	134576581
chr6	34658506	34660532	Peak_37786	chr7	134576597	134576674
chr6	34658506	34660532	Peak_37786	chr7	134576682	134576691
chr6	34658506	34660532	Peak_37786	chr7	134576692	134576723
chr6	34658506	34660532	Peak_37786	chr7	134576724	134576796
chr6	34658506	34660532	Peak_37786	chr7	134576797	134576818
chr6	34658506	34660532	Peak_37786	chr7	134576819	134576830
chr6	34658506	34660532	Peak_37786	chr7	134576831	134576986
chr6	34658506	34660532	Peak_37786	chr7	134576989	134577036
chr6	34658506	34660532	Peak_37786	chr7	134577042	134577070
chr6	34658506	34660532	Peak_37786	chr7	134577072	134577119
chr6	34658506	34660532	Peak_37786	chr7	134577120	134577277
chr6	126802782	126803509	Peak_37829	chr12	4753653	4753721
chr6	126802782	126803509	Peak_37829	chr12	4753727	4753743
chr6	126802782	126803509	Peak_37829	chr12	4753746	4753796
chr6	126802782	126803509	Peak_37829	chr12	4754104	4754146
chr6	126802782	126803509	Peak_37829	chr12	4754157	4754414
chr6	126802782	126803509	Peak_37829	chr12	4754415	4754492
chr6	126802782	126803509	Peak_37829	chr12	4754493	4754513
chr6	126802782	126803509	Peak_37829	chr12	4754522	4754533
chr6	126802782	126803509	Peak_37829	chr12	4754965	4755066
chr6	126802782	126803509	Peak_37829	chr12	4755105	4755117
chr6	126802782	126803509	Peak_37829	chr12	4755124	4755158
chr6	30118623	30119474	Peak_38372	chr7	129413571	129413579
chr6	30118623	30119474	Peak_38372	chr7	129413580	129413595
chr6	30118623	30119474	Peak_38372	chr7	129413618	129413629
chr6	30118623	30119474	Peak_38372	chr7	129413631	129413694
chr6	30118623	30119474	Peak_38372	chr7	129413696	129413752
chr6	30118623	30119474	Peak_38372	chr7	129413759	129413768
chr6	30118623	30119474	Peak_38372	chr7	129413785	129413808
chr6	30118623	30119474	Peak_38372	chr7	129413817	129413824
chr6	30118623	30119474	Peak_38372	chr7	129413836	129413841
chr6	30118623	30119474	Peak_38372	chr7	129413842	129413910
chr6	30118623	30119474	Peak_38372	chr7	129413913	129413934
chr6	30118623	30119474	Peak_38372	chr7	129413936	129413952
chr6	30118623	30119474	Peak_38372	chr7	129413953	129413975
chr6	30118623	30119474	Peak_38372	chr7	129413979	129413995
chr6	30118623	30119474	Peak_38372	chr7	129414011	129414018
chr6	30118623	30119474	Peak_38372	chr7	129414029	129414034
chr6	30118623	30119474	Peak_38372	chr7	129414035	129414041
chr6	30118623	30119474	Peak_38372	chr7	129414043	129414073
chr6	30118623	30119474	Peak_38372	chr7	129414074	129414084
chr6	30118623	30119474	Peak_38372	chr7	129414090	129414111
chr6	30118623	30119474	Peak_38372	chr7	129414112	129414132
chr6	30118623	30119474	Peak_38372	chr7	129414133	129414144
chr6	30118623	30119474	Peak_38372	chr7	129414145	129414181
chr6	30118623	30119474	Peak_38372	chr7	129414183	129414193
chr6	30118623	30119474	Peak_38372	chr7	129414204	129414226
chr6	30118623	30119474	Peak_38372	chr7	129414230	129414246
chr6	30118623	30119474	Peak_38372	chr7	129414262	129414289
chr6	30118623	30119474	Peak_38372	chr7	129414293	129414296
chr6	30118623	30119474	Peak_38372	chr7	129414298	129414357
chr6	30118623	30119474	Peak_38372	chr7	129414358	129414426
chr6	30118623	30119474	Peak_38372	chr7	129414427	129414456
chr6	30118623	30119474	Peak_38372	chr7	129414474	129414488
chr6	30118623	30119474	Peak_38372	chr7	129414494	129414547
chr6	119279258	119279621	Peak_39223	chr12	1930945	1930955
chr6	119279258	119279621	Peak_39223	chr12	1930956	1930996
chr6	119279258	119279621	Peak_39223	chr12	1931000	1931009
chr6	119279258	119279621	Peak_39223	chr12	1931010	1931070
chr6	119279258	119279621	Peak_39223	chr12	1931071	1931136
chr6	119279258	119279621	Peak_39223	chr12	1931137	1931151
chr6	119279258	119279621	Peak_39223	chr12	1931152	1931221
chr6	119279258	119279621	Peak_39223	chr12	1931222	1931243
chr6	119279258	119279621	Peak_39223	chr12	1931247	1931281
chr6	119279258	119279621	Peak_39223	chr12	1931282	1931295
chr6	119279258	119279621	Peak_39223	chr12	1931300	1931317
chr6	88148056	88148915	Peak_39235	chr3	128206504	128206529
chr6	88148056	88148915	Peak_39235	chr3	128206539	128206578
chr6	88148056	88148915	Peak_39235	chr3	128206579	128206612
chr6	88148056	88148915	Peak_39235	chr3	128206615	128206658
chr6	88148056	88148915	Peak_39235	chr3	128206659	128206874
chr6	88148056	88148915	Peak_39235	chr3	128206876	128206908
chr6	88148056	88148915	Peak_39235	chr3	128206909	128206997
chr6	88148056	88148915	Peak_39235	chr3	128207000	128207011
chr6	88148056	88148915	Peak_39235	chr3	128207012	128207033
chr6	88148056	88148915	Peak_39235	chr3	128207036	128207050
chr6	88148056	88148915	Peak_39235	chr3	128207055	128207096
chr6	88148056	88148915	Peak_39235	chr3	128207097	128207144
chr6	88148056	88148915	Peak_39235	chr3	128207145	128207221
chr6	88148056	88148915	Peak_39235	chr3	128207228	128207255
chr6	88148056	88148915	Peak_39235	chr3	128207266	128207283
chr6	88148056	88148915	Peak_39235	chr3	128207301	128207394
chr6	88148056	88148915	Peak_39235	chr3	128207395	128207404
chr6	119427667	119428216	Peak_39543	chr12	1705134	1705221
chr6	119427667	119428216	Peak_39543	chr12	1705224	1705249
chr6	119427667	119428216	Peak_39543	chr12	1705255	1705317
chr6	119427667	119428216	Peak_39543	chr12	1705319	1705339
chr6	119427667	119428216	Peak_39543	chr12	1705341	1705373
chr6	119427667	119428216	Peak_39543	chr12	1705374	1705412
chr6	119427667	119428216	Peak_39543	chr12	1705422	1705436
chr6	119427667	119428216	Peak_39543	chr12	1705437	1705462
chr6	119427667	119428216	Peak_39543	chr12	1705466	1705483
chr6	119427667	119428216	Peak_39543	chr12	1705498	1705511
chr6	90569035	90569598	Peak_40160	chr3	125775241	125775403
chr6	90569035	90569598	Peak_40160	chr3	125775416	125775421
chr6	90569035	90569598	Peak_40160	chr3	125775432	125775441
chr6	90569035	90569598	Peak_40160	chr3	125775447	125775450
chr6	90569035	90569598	Peak_40160	chr3	125775453	125775468
chr6	90569035	90569598	Peak_40160	chr3	125775470	125775519
chr6	90569035	90569598	Peak_40160	chr3	125775523	125775530
chr6	90569035	90569598	Peak_40160	chr3	125775538	125775546
chr6	90569035	90569598	Peak_40160	chr3	125775547	125775575
chr6	90569035	90569598	Peak_40160	chr3	125775587	125775629
chr6	90569035	90569598	Peak_40160	chr3	125775631	125775655
chr6	90569035	90569598	Peak_40160	chr3	125775656	125775773
chr6	90569035	90569598	Peak_40160	chr3	125775781	125775791
chr6	90569035	90569598	Peak_40160	chr3	125775792	125775821
chr6	90569035	90569598	Peak_40160	chr3	125775822	125775871
chr6	90412261	90414109	Peak_40895	chr3	126074357	126074377
chr6	90412261	90414109	Peak_40895	chr3	126074400	126074429
chr6	90412261	90414109	Peak_40895	chr3	126074430	126074443
chr6	90412261	90414109	Peak_40895	chr3	126074447	126074457
chr6	90412261	90414109	Peak_40895	chr3	126074478	126074525
chr6	90412261	90414109	Peak_40895	chr3	126074526	126074550
chr6	90412261	90414109	Peak_40895	chr3	126074554	126074570
chr6	90412261	90414109	Peak_40895	chr3	126074574	126074591
chr6	90412261	90414109	Peak_40895	chr3	126074606	126074668
chr6	90412261	90414109	Peak_40895	chr3	126074672	126074695
chr6	90412261	90414109	Peak_40895	chr3	126074698	126074715
chr6	90412261	90414109	Peak_40895	chr3	126074717	126074756
chr6	90412261	90414109	Peak_40895	chr3	126074761	126074882
chr6	90412261	90414109	Peak_40895	chr3	126074883	126075040
chr6	90412261	90414109	Peak_40895	chr3	126075042	126075070
chr6	90412261	90414109	Peak_40895	chr3	126075077	126075118
chr6	90412261	90414109	Peak_40895	chr3	126075127	126075141
chr6	90412261	90414109	Peak_40895	chr3	126075153	126075211
chr6	90412261	90414109	Peak_40895	chr3	126075213	126075249
chr6	90412261	90414109	Peak_40895	chr3	126075299	126075312
chr6	90412261	90414109	Peak_40895	chr3	126075314	126075328
chr6	90412261	90414109	Peak_40895	chr3	126075329	126075336
chr6	90412261	90414109	Peak_40895	chr3	126075337	126075343
chr6	90412261	90414109	Peak_40895	chr3	126075347	126075469
chr6	90412261	90414109	Peak_40895	chr3	126075483	126075494
chr6	90412261	90414109	Peak_40895	chr3	126075498	126075522
chr6	90412261	90414109	Peak_40895	chr3	126075529	126075548
chr6	90412261	90414109	Peak_40895	chr3	126075553	126075566
chr6	90412261	90414109	Peak_40895	chr3	126075572	126075587
chr6	90412261	90414109	Peak_40895	chr3	126075599	126075689
chr6	90412261	90414109	Peak_40895	chr3	126075696	126075718
chr6	90412261	90414109	Peak_40895	chr3	126075773	126075793
chr6	90412261	90414109	Peak_40895	chr3	126075796	126075818
chr6	90412261	90414109	Peak_40895	chr3	126075833	126075858
chr6	90412261	90414109	Peak_40895	chr3	126075867	126075872
chr6	90412261	90414109	Peak_40895	chr3	126075885	126075906
chr6	90412261	90414109	Peak_40895	chr3	126075914	126075930
chr6	90412261	90414109	Peak_40895	chr3	126075933	126075962
chr6	90412261	90414109	Peak_40895	chr3	126075967	126075975
chr6	90412261	90414109	Peak_40895	chr3	126075982	126076019
chr6	90412261	90414109	Peak_40895	chr3	126076024	126076029
chr6	90412261	90414109	Peak_40895	chr3	126076030	126076054
chr6	90412261	90414109	Peak_40895	chr3	126076056	126076059
chr6	90412261	90414109	Peak_40895	chr3	126076060	126076092
chr6	90412261	90414109	Peak_40895	chr3	126076093	126076101
chr6	90412261	90414109	Peak_40895	chr3	126076103	126076127
chr6	90412261	90414109	Peak_40895	chr3	126076168	126076178
chr6	90412261	90414109	Peak_40895	chr3	126076190	126076207
chr6	90412261	90414109	Peak_40895	chr3	126076209	126076217
chr6	90412261	90414109	Peak_40895	chr3	126076222	126076230
chr6	90412261	90414109	Peak_40895	chr3	126076231	126076248
chr6	90412261	90414109	Peak_40895	chr3	126076251	126076401
chr6	90412261	90414109	Peak_40895	chr3	126076404	126076408
chr6	90412261	90414109	Peak_40895	chr3	126076415	126076438
chr6	90412261	90414109	Peak_40895	chr3	126076450	126076460
chr6	90412261	90414109	Peak_40895	chr3	126076476	126076481
chr6	90412261	90414109	Peak_40895	chr3	126076582	126076638
chr6	90412261	90414109	Peak_40895	chr3	126076640	126076662
chr6	90412261	90414109	Peak_40895	chr3	126076673	126076686
chr6	90412261	90414109	Peak_40895	chr3	126076692	126076701
chr6	90412261	90414109	Peak_40895	chr3	126076704	126076739
chr6	90412261	90414109	Peak_40895	chr3	126076762	126076785
chr6	90759897	90760577	Peak_41210	chr3	13114631	13114635
chr6	90759897	90760577	Peak_41210	chr3	13114636	13114702
chr6	90759897	90760577	Peak_41210	chr3	13114714	13114735
chr6	90759897	90760577	Peak_41210	chr3	13114739	13114908
chr6	90759897	90760577	Peak_41210	chr3	13114909	13114967
chr6	90759897	90760577	Peak_41210	chr3	13114975	13115065
chr6	90759897	90760577	Peak_41210	chr3	13115070	13115115
chr6	90759897	90760577	Peak_41210	chr3	13115116	13115266
chr6	90759897	90760577	Peak_41210	chr3	13115300	13115353
chr6	4457319	4457903	Peak_42160	chr7	94025957	94025976
chr6	4457319	4457903	Peak_42160	chr7	94025980	94025987
chr6	4457319	4457903	Peak_42160	chr7	94025988	94026003
chr6	4457319	4457903	Peak_42160	chr7	94026004	94026299
chr6	4457319	4457903	Peak_42160	chr7	94026308	94026335
chr6	4457319	4457903	Peak_42160	chr7	94026336	94026402
chr6	4457319	4457903	Peak_42160	chr7	94026403	94026429
chr6	4457319	4457903	Peak_42160	chr7	94026430	94026473
chr6	4457319	4457903	Peak_42160	chr7	94026481	94026505
chr6	4457319	4457903	Peak_42160	chr7	94026534	94026566
chr6	4457319	4457903	Peak_42160	chr7	94026593	94026610
chr6	34303894	34304489	Peak_44009	chr7	134212222	134212330
chr6	34303894	34304489	Peak_44009	chr7	134212614	134212621
chr6	34303894	34304489	Peak_44009	chr7	134212622	134212633
chr6	34303894	34304489	Peak_44009	chr7	134212639	134212751
chr6	34303894	34304489	Peak_44009	chr7	134212762	134212765
chr6	34303894	34304489	Peak_44009	chr7	134212772	134212800
chr6	34303894	34304489	Peak_44009	chr7	134212811	134212823
chr6	34303894	34304489	Peak_44009	chr7	134212846	134212883
chr6	34303894	34304489	Peak_44009	chr7	134212884	134212915
chr6	34303894	34304489	Peak_44009	chr7	134212918	134212934
chr6	34303894	34304489	Peak_44009	chr7	134212940	134212966
chr6	34303894	34304489	Peak_44009	chr7	134212967	134212977
chr6	91104641	91105015	Peak_44366	chr3	13519487	13519488
chr6	91104641	91105015	Peak_44366	chr3	13519492	13519537
chr6	91104641	91105015	Peak_44366	chr3	13519538	13519581
chr6	91104641	91105015	Peak_44366	chr3	13519585	13519726
chr6	91104641	91105015	Peak_44366	chr3	13519732	13519738
chr6	91104641	91105015	Peak_44366	chr3	13519740	13519752
chr6	91104641	91105015	Peak_44366	chr3	13519766	13519773
chr6	91104641	91105015	Peak_44366	chr3	13519917	13519923
chr6	91104641	91105015	Peak_44366	chr3	13519926	13519938
chr6	126595718	126596098	Peak_45359	chr12	5017788	5017879
chr6	126595718	126596098	Peak_45359	chr12	5017896	5017904
chr6	126595718	126596098	Peak_45359	chr12	5017906	5017928
chr6	126595718	126596098	Peak_45359	chr12	5017930	5018166
chr6	126595718	126596098	Peak_45359	chr12	5018191	5018194
chr6	55630886	55631591	Peak_45793	chr7	31380134	31380183
chr6	55630886	55631591	Peak_45793	chr7	31380184	31380418
chr6	55630886	55631591	Peak_45793	chr7	31380420	31380760
chr6	55630886	55631591	Peak_45793	chr7	31380761	31380803
chr6	55630886	55631591	Peak_45793	chr7	31380804	31380838
chr6	55630886	55631591	Peak_45793	chr7	31380840	31380842
chr6	48697422	48698007	Peak_45936	chr7	150435555	150435562
chr6	48697422	48698007	Peak_45936	chr7	150435564	150435613
chr6	48697422	48698007	Peak_45936	chr7	150435618	150435629
chr6	48697422	48698007	Peak_45936	chr7	150435630	150435662
chr6	48697422	48698007	Peak_45936	chr7	150435663	150435711
chr6	48697422	48698007	Peak_45936	chr7	150435714	150435726
chr6	48697422	48698007	Peak_45936	chr7	150435731	150435742
chr6	48697422	48698007	Peak_45936	chr7	150435757	150435764
chr6	48697422	48698007	Peak_45936	chr7	150435775	150435824
chr6	48697422	48698007	Peak_45936	chr7	150435826	150435860
chr6	48697422	48698007	Peak_45936	chr7	150435863	150435952
chr6	48697422	48698007	Peak_45936	chr7	150435956	150436035
chr6	48697422	48698007	Peak_45936	chr7	150436036	150436046
chr6	48697422	48698007	Peak_45936	chr7	150436049	150436075
chr6	48697422	48698007	Peak_45936	chr7	150436076	150436082
chr6	48697422	48698007	Peak_45936	chr7	150436085	150436090
chr6	48697422	48698007	Peak_45936	chr7	150436092	150436147
chr6	127022962	127023269	Peak_45968	chr12	4488527	4488748
chr6	127022962	127023269	Peak_45968	chr12	4488750	4488796
chr6	127022962	127023269	Peak_45968	chr12	4488799	4488803
chr6	127022962	127023269	Peak_45968	chr12	4488809	4488844
chr6	124778189	124778403	Peak_46948	chr12	6962339	6962408
chr6	124778189	124778403	Peak_46948	chr12	6962409	6962551
chr6	142562350	142563402	Peak_47032	chr12	21981325	21981339
chr6	142562350	142563402	Peak_47032	chr12	21981340	21981461
chr6	142562350	142563402	Peak_47032	chr12	21981462	21981466
chr6	142562350	142563402	Peak_47032	chr12	21981467	21981581
chr6	142562350	142563402	Peak_47032	chr12	21981591	21981607
chr6	142562350	142563402	Peak_47032	chr12	21981610	21981677
chr6	142562350	142563402	Peak_47032	chr12	21981678	21982075
chr6	142562350	142563402	Peak_47032	chr12	21982077	21982102
chr6	142562350	142563402	Peak_47032	chr12	21982103	21982126
chr6	142562350	142563402	Peak_47032	chr12	21982476	21982519
chr6	142562350	142563402	Peak_47032	chr12	21982520	21982584
chr6	142562350	142563402	Peak_47032	chr12	21982596	21982643
chr6	142562350	142563402	Peak_47032	chr12	21982646	21982651
chr6	142562350	142563402	Peak_47032	chr12	21982653	21982675
chr6	142562350	142563402	Peak_47032	chr12	21982685	21982692
chr6	142562350	142563402	Peak_47032	chr12	21982699	21982732
chr6	142562350	142563402	Peak_47032	chr12	21982736	21982743
chr6	6166529	6167492	Peak_47083	chr7	95950720	95950738
chr6	6166529	6167492	Peak_47083	chr7	95950742	95950814
chr6	6166529	6167492	Peak_47083	chr7	95950815	95950862
chr6	6166529	6167492	Peak_47083	chr7	95950863	95950931
chr6	6166529	6167492	Peak_47083	chr7	95950932	95950950
chr6	6166529	6167492	Peak_47083	chr7	95950952	95950994
chr6	6166529	6167492	Peak_47083	chr7	95950996	95951068
chr6	6166529	6167492	Peak_47083	chr7	95951069	95951087
chr6	6166529	6167492	Peak_47083	chr7	95951093	95951128
chr6	6166529	6167492	Peak_47083	chr7	95951134	95951143
chr6	6166529	6167492	Peak_47083	chr7	95951163	95951174
chr6	6166529	6167492	Peak_47083	chr7	95951186	95951208
chr6	6166529	6167492	Peak_47083	chr7	95951226	95951238
chr6	6166529	6167492	Peak_47083	chr7	95951242	95951352
chr6	6166529	6167492	Peak_47083	chr7	95951357	95951422
chr6	6166529	6167492	Peak_47083	chr7	95951425	95951617
chr6	6166529	6167492	Peak_47083	chr7	95951625	95951638
chr6	6166529	6167492	Peak_47083	chr7	95951639	95951672
chr6	6166529	6167492	Peak_47083	chr7	95951673	95951704
chr6	6166529	6167492	Peak_47083	chr7	95951706	95951756
chr6	112160455	112161095	Peak_47287	chr3	8485944	8486053
chr6	112160455	112161095	Peak_47287	chr3	8486058	8486329
chr6	112160455	112161095	Peak_47287	chr3	8486330	8486383
chr6	112160455	112161095	Peak_47287	chr3	8486385	8486403
chr6	112160455	112161095	Peak_47287	chr3	8486412	8486424
chr6	112160455	112161095	Peak_47287	chr3	8486430	8486462
chr6	83129417	83129780	Peak_47727	chr2	74607251	74607314
chr6	83129417	83129780	Peak_47727	chr2	74607316	74607319
chr6	83129417	83129780	Peak_47727	chr2	74607330	74607348
chr6	83129417	83129780	Peak_47727	chr2	74607349	74607458
chr6	83129417	83129780	Peak_47727	chr2	74607459	74607510
chr6	83129417	83129780	Peak_47727	chr2	74607517	74607531
chr6	83129417	83129780	Peak_47727	chr2	74607533	74607558
chr6	83129417	83129780	Peak_47727	chr2	74607561	74607581
chr6	83129417	83129780	Peak_47727	chr2	74607593	74607619
chr6	83129417	83129780	Peak_47727	chr2	74607620	74607633
chr6	83129417	83129780	Peak_47727	chr2	74607636	74607653
chr6	55346196	55347193	Peak_49399	chr7	31027826	31027857
chr6	55346196	55347193	Peak_49399	chr7	31027883	31027917
chr6	55346196	55347193	Peak_49399	chr7	31027919	31028130
chr6	55346196	55347193	Peak_49399	chr7	31028132	31028149
chr6	55346196	55347193	Peak_49399	chr7	31028152	31028169
chr6	55346196	55347193	Peak_49399	chr7	31028171	31028197
chr6	55346196	55347193	Peak_49399	chr7	31028216	31028234
chr6	55346196	55347193	Peak_49399	chr7	31028245	31028303
chr6	55346196	55347193	Peak_49399	chr7	31028305	31028374
chr6	55346196	55347193	Peak_49399	chr7	31028383	31028391
chr6	55346196	55347193	Peak_49399	chr7	31028393	31028437
chr6	55346196	55347193	Peak_49399	chr7	31028438	31028548
chr6	55346196	55347193	Peak_49399	chr7	31028549	31028564
chr6	55346196	55347193	Peak_49399	chr7	31028567	31028600
chr6	145381329	145381740	Peak_49883	chr12	25704854	25704882
chr6	145381329	145381740	Peak_49883	chr12	25704883	25704897
chr6	145381329	145381740	Peak_49883	chr12	25704900	25704931
chr6	145381329	145381740	Peak_49883	chr12	25704939	25704945
chr6	145381329	145381740	Peak_49883	chr12	25704949	25704968
chr6	145381329	145381740	Peak_49883	chr12	25704975	25705004
chr6	145381329	145381740	Peak_49883	chr12	25705007	25705132
chr6	145381329	145381740	Peak_49883	chr12	25705136	25705174
chr6	145381329	145381740	Peak_49883	chr12	25705175	25705206
chr6	47194223	47194603	Peak_51176	chr7	148036408	148036416
chr6	47194223	47194603	Peak_51176	chr7	148036418	148036585
chr6	47194223	47194603	Peak_51176	chr7	148036590	148036619
chr6	47194223	47194603	Peak_51176	chr7	148036620	148036654
chr6	47194223	47194603	Peak_51176	chr7	148036655	148036695
chr6	47194223	47194603	Peak_51176	chr7	148036696	148036707
chr6	47194223	47194603	Peak_51176	chr7	148036709	148036759
chr6	47194223	47194603	Peak_51176	chr7	148036766	148036780
chr6	5925918	5926887	Peak_54552	chr7	95673625	95673686
chr6	5925918	5926887	Peak_54552	chr7	95673690	95673987
chr6	5925918	5926887	Peak_54552	chr7	95673992	95673997
chr6	5925918	5926887	Peak_54552	chr7	95674000	95674020
chr6	5925918	5926887	Peak_54552	chr7	95674021	95674033
chr6	5925918	5926887	Peak_54552	chr7	95674035	95674085
chr6	5925918	5926887	Peak_54552	chr7	95674086	95674187
chr6	5925918	5926887	Peak_54552	chr7	95674188	95674204
chr6	5925918	5926887	Peak_54552	chr7	95674206	95674224
chr6	5925918	5926887	Peak_54552	chr7	95674227	95674296
chr6	5925918	5926887	Peak_54552	chr7	95674303	95674399
chr6	5925918	5926887	Peak_54552	chr7	95674413	95674443
chr6	5925918	5926887	Peak_54552	chr7	95674444	95674452
chr6	126485017	126485773	Peak_55704	chr12	5152696	5152713
chr6	126485017	126485773	Peak_55704	chr12	5152714	5152859
chr6	126485017	126485773	Peak_55704	chr12	5152860	5152874
chr6	126485017	126485773	Peak_55704	chr12	5152898	5152958
chr6	126485017	126485773	Peak_55704	chr12	5152959	5152999
chr6	126485017	126485773	Peak_55704	chr12	5153007	5153029
chr6	126485017	126485773	Peak_55704	chr12	5153031	5153210
chr6	126485017	126485773	Peak_55704	chr12	5153215	5153231
chr6	126485017	126485773	Peak_55704	chr12	5153234	5153244
chr6	126485017	126485773	Peak_55704	chr12	5153248	5153259
chr6	126485017	126485773	Peak_55704	chr12	5153260	5153477
chr5	124329732	124330378	Peak_31599	chr12	123215043	123215205
chr5	124329732	124330378	Peak_31599	chr12	123215210	123215331
chr5	124329732	124330378	Peak_31599	chr12	123215332	123215430
chr5	124329732	124330378	Peak_31599	chr12	123215431	123215450
chr5	124329732	124330378	Peak_31599	chr12	123215451	123215458
chr5	124329732	124330378	Peak_31599	chr12	123215459	123215553
chr5	124329732	124330378	Peak_31599	chr12	123215554	123215593
chr5	124329732	124330378	Peak_31599	chr12	123215598	123215671
chr5	139865721	139865999	Peak_43717	chr7	1094765	1094769
chr5	139865721	139865999	Peak_43717	chr7	1094770	1094783
chr5	139865721	139865999	Peak_43717	chr7	1094784	1094804
chr5	139865721	139865999	Peak_43717	chr7	1094805	1094831
chr5	139865721	139865999	Peak_43717	chr7	1094833	1094931
chr5	139865721	139865999	Peak_43717	chr7	1094934	1094952
chr5	139865721	139865999	Peak_43717	chr7	1094953	1094962
chr5	139865721	139865999	Peak_43717	chr7	1094968	1094980
chr5	139865721	139865999	Peak_43717	chr7	1095014	1095020
chr5	139865721	139865999	Peak_43717	chr7	1095045	1095109
chr5	104058243	104058802	Peak_45074	chr4	87770260	87770401
chr5	104058243	104058802	Peak_45074	chr4	87770408	87770472
chr5	104058243	104058802	Peak_45074	chr4	87770474	87770505
chr5	104058243	104058802	Peak_45074	chr4	87770506	87770749
chr5	104058243	104058802	Peak_45074	chr4	87770757	87770776
chr5	104058243	104058802	Peak_45074	chr4	87770779	87770797
chr5	104058243	104058802	Peak_45074	chr4	87770800	87770806
chr5	30847982	30848593	Peak_51697	chr2	26864048	26864119
chr5	30847982	30848593	Peak_51697	chr2	26864120	26864194
chr5	30847982	30848593	Peak_51697	chr2	26864196	26864294
chr5	30847982	30848593	Peak_51697	chr2	26864309	26864319
chr5	30847982	30848593	Peak_51697	chr2	26864323	26864344
chr5	30847982	30848593	Peak_51697	chr2	26864365	26864377
chr5	30847982	30848593	Peak_51697	chr2	26864385	26864397
chr5	30847982	30848593	Peak_51697	chr2	26864418	26864456
chr5	30847982	30848593	Peak_51697	chr2	26864463	26864656
chr5	30847982	30848593	Peak_51697	chr2	26865152	26865180
chr5	92195093	92195430	Peak_57752	chr4	76158319	76158343
chr5	92195093	92195430	Peak_57752	chr4	76158351	76158393
chr5	92195093	92195430	Peak_57752	chr4	76158394	76158415
chr5	92195093	92195430	Peak_57752	chr4	76158416	76158454
chr5	92195093	92195430	Peak_57752	chr4	76158461	76158667
chr4	6916449	6916805	Peak_25820	chr8	60030387	60030389
chr4	6916449	6916805	Peak_25820	chr8	60030390	60030463
chr4	6916449	6916805	Peak_25820	chr8	60030464	60030499
chr4	6916449	6916805	Peak_25820	chr8	60030502	60030517
chr4	6916449	6916805	Peak_25820	chr8	60030520	60030607
chr4	6916449	6916805	Peak_25820	chr8	60030608	60030668
chr4	6916449	6916805	Peak_25820	chr8	60030677	60030692
chr4	6916449	6916805	Peak_25820	chr8	60030693	60030745
chr4	101927181	101928115	Peak_27629	chr1	66457949	66457967
chr4	101927181	101928115	Peak_27629	chr1	66457968	66457996
chr4	101927181	101928115	Peak_27629	chr1	66457997	66458059
chr4	101927181	101928115	Peak_27629	chr1	66458061	66458101
chr4	101927181	101928115	Peak_27629	chr1	66458104	66458176
chr4	101927181	101928115	Peak_27629	chr1	66458178	66458849
chr4	101927181	101928115	Peak_27629	chr1	66458850	66458880
chr4	138735627	138736448	Peak_31093	chr1	19822631	19822647
chr4	138735627	138736448	Peak_31093	chr1	19822649	19822666
chr4	138735627	138736448	Peak_31093	chr1	19822668	19822731
chr4	138735627	138736448	Peak_31093	chr1	19822732	19823102
chr4	138735627	138736448	Peak_31093	chr1	19823103	19823159
chr4	138735627	138736448	Peak_31093	chr1	19823160	19823173
chr4	138735627	138736448	Peak_31093	chr1	19823178	19823197
chr4	138735627	138736448	Peak_31093	chr1	19823202	19823279
chr4	138735627	138736448	Peak_31093	chr1	19823287	19823328
chr4	138735627	138736448	Peak_31093	chr1	19823331	19823418
chr4	41585036	41585704	Peak_34538	chr9	34520787	34520797
chr4	41585036	41585704	Peak_34538	chr9	34520831	34520835
chr4	41585036	41585704	Peak_34538	chr9	34520838	34520846
chr4	41585036	41585704	Peak_34538	chr9	34520847	34520853
chr4	41585036	41585704	Peak_34538	chr9	34520854	34520863
chr4	41585036	41585704	Peak_34538	chr9	34520864	34520918
chr4	41585036	41585704	Peak_34538	chr9	34520923	34520948
chr4	41585036	41585704	Peak_34538	chr9	34520951	34520971
chr4	41585036	41585704	Peak_34538	chr9	34520972	34521027
chr4	41585036	41585704	Peak_34538	chr9	34521031	34521042
chr4	41585036	41585704	Peak_34538	chr9	34521043	34521141
chr4	41585036	41585704	Peak_34538	chr9	34521142	34521197
chr4	41585036	41585704	Peak_34538	chr9	34521204	34521261
chr4	41585036	41585704	Peak_34538	chr9	34521262	34521356
chr4	41585036	41585704	Peak_34538	chr9	34521370	34521401
chr4	41585036	41585704	Peak_34538	chr9	34521402	34521522
chr4	40866807	40867189	Peak_36651	chr9	33239884	33239891
chr4	40866807	40867189	Peak_36651	chr9	33239894	33239903
chr4	40866807	40867189	Peak_36651	chr9	33239919	33239944
chr4	40866807	40867189	Peak_36651	chr9	33239945	33240035
chr4	40866807	40867189	Peak_36651	chr9	33240036	33240122
chr4	40866807	40867189	Peak_36651	chr9	33240123	33240190
chr4	40866807	40867189	Peak_36651	chr9	33240191	33240268
chr4	152071324	152072071	Peak_36654	chr1	5712210	5712221
chr4	152071324	152072071	Peak_36654	chr1	5712225	5712243
chr4	152071324	152072071	Peak_36654	chr1	5712250	5712281
chr4	152071324	152072071	Peak_36654	chr1	5712283	5712301
chr4	152071324	152072071	Peak_36654	chr1	5712303	5712344
chr4	152071324	152072071	Peak_36654	chr1	5712348	5712356
chr4	152071324	152072071	Peak_36654	chr1	5712363	5712376
chr4	152071324	152072071	Peak_36654	chr1	5712384	5712417
chr4	152071324	152072071	Peak_36654	chr1	5712419	5712510
chr4	152071324	152072071	Peak_36654	chr1	5712511	5712521
chr4	152071324	152072071	Peak_36654	chr1	5712522	5712535
chr4	152071324	152072071	Peak_36654	chr1	5712539	5712567
chr4	152071324	152072071	Peak_36654	chr1	5712568	5712683
chr4	152071324	152072071	Peak_36654	chr1	5712696	5712740
chr4	152071324	152072071	Peak_36654	chr1	5712741	5712894
chr4	152071324	152072071	Peak_36654	chr1	5712895	5712942
chr4	148502411	148502792	Peak_50705	chr1	10502592	10502633
chr4	148502411	148502792	Peak_50705	chr1	10502638	10502657
chr4	148502411	148502792	Peak_50705	chr1	10502660	10502681
chr4	148502411	148502792	Peak_50705	chr1	10502684	10502723
chr4	148502411	148502792	Peak_50705	chr1	10502725	10502731
chr4	148502411	148502792	Peak_50705	chr1	10502739	10502774
chr4	148502411	148502792	Peak_50705	chr1	10502777	10502804
chr4	148502411	148502792	Peak_50705	chr1	10502807	10502867
chr3	68377372	68378151	Peak_18906	chr3	159558890	159558965
chr3	68377372	68378151	Peak_18906	chr3	159558968	159559200
chr3	68377372	68378151	Peak_18906	chr3	159559203	159559208
chr3	68377372	68378151	Peak_18906	chr3	159559209	159559215
chr3	68377372	68378151	Peak_18906	chr3	159559216	159559231
chr3	68377372	68378151	Peak_18906	chr3	159559255	159559461
chr3	68377372	68378151	Peak_18906	chr3	159559462	159559528
chr3	68377372	68378151	Peak_18906	chr3	159559532	159559553
chr3	68377372	68378151	Peak_18906	chr3	159559554	159559662
chr3	90408032	90408821	Peak_23822	chr1	153517361	153517429
chr3	90408032	90408821	Peak_23822	chr1	153517434	153517443
chr3	90408032	90408821	Peak_23822	chr1	153517453	153517482
chr3	90408032	90408821	Peak_23822	chr1	153517483	153517573
chr3	90408032	90408821	Peak_23822	chr1	153517582	153517699
chr3	90408032	90408821	Peak_23822	chr1	153517703	153517715
chr3	90408032	90408821	Peak_23822	chr1	153517728	153517785
chr3	90408032	90408821	Peak_23822	chr1	153517787	153517801
chr3	90408032	90408821	Peak_23822	chr1	153517802	153517859
chr3	90408032	90408821	Peak_23822	chr1	153517860	153517907
chr3	90408032	90408821	Peak_23822	chr1	153517908	153517920
chr3	90407536	90407876	Peak_34560	chr1	153518078	153518092
chr3	90407536	90407876	Peak_34560	chr1	153518095	153518273
chr3	90407536	90407876	Peak_34560	chr1	153518290	153518317
chr3	90407536	90407876	Peak_34560	chr1	153518318	153518334
chr3	90407536	90407876	Peak_34560	chr1	153518335	153518439
chr3	88897166	88897379	Peak_34722	chr1	155290595	155290672
chr3	88897166	88897379	Peak_34722	chr1	155290673	155290705
chr3	88897166	88897379	Peak_34722	chr1	155290706	155290731
chr3	88897166	88897379	Peak_34722	chr1	155290741	155290804
chr3	87602448	87602860	Peak_41658	chr1	156826981	156827053
chr3	87602448	87602860	Peak_41658	chr1	156827058	156827080
chr3	87602448	87602860	Peak_41658	chr1	156827082	156827180
chr3	87602448	87602860	Peak_41658	chr1	156827181	156827231
chr3	87602448	87602860	Peak_41658	chr1	156827232	156827261
chr3	87602448	87602860	Peak_41658	chr1	156827262	156827294
chr3	87602448	87602860	Peak_41658	chr1	156827297	156827384
chr3	87602448	87602860	Peak_41658	chr1	156827386	156827390
chr3	13945910	13947086	Peak_42697	chr8	85617667	85617675
chr3	13945910	13947086	Peak_42697	chr8	85617684	85617778
chr3	13945910	13947086	Peak_42697	chr8	85617779	85617795
chr3	13945910	13947086	Peak_42697	chr8	85617810	85618020
chr3	13945910	13947086	Peak_42697	chr8	85618023	85618097
chr3	13945910	13947086	Peak_42697	chr8	85618098	85618467
chr3	13945910	13947086	Peak_42697	chr8	85618468	85618584
chr3	13945910	13947086	Peak_42697	chr8	85618585	85618601
chr3	13945910	13947086	Peak_42697	chr8	85618606	85618850
chr3	103605537	103606336	Peak_46433	chr1	114455416	114455469
chr3	103605537	103606336	Peak_46433	chr1	114455473	114455503
chr3	103605537	103606336	Peak_46433	chr1	114455504	114455544
chr3	103605537	103606336	Peak_46433	chr1	114455545	114455609
chr3	103605537	103606336	Peak_46433	chr1	114455612	114455622
chr3	103605537	103606336	Peak_46433	chr1	114455623	114455645
chr3	103605537	103606336	Peak_46433	chr1	114455646	114455673
chr3	103605537	103606336	Peak_46433	chr1	114455680	114455801
chr3	103605537	103606336	Peak_46433	chr1	114455804	114455892
chr3	103605537	103606336	Peak_46433	chr1	114455897	114455900
chr3	103605537	103606336	Peak_46433	chr1	114455916	114455960
chr3	103605537	103606336	Peak_46433	chr1	114455962	114456075
chr3	103605537	103606336	Peak_46433	chr1	114456079	114456089
chr3	103605537	103606336	Peak_46433	chr1	114456090	114456156
chr3	103605537	103606336	Peak_46433	chr1	114456157	114456174
chr3	103605537	103606336	Peak_46433	chr1	114456175	114456203
chr3	103605537	103606336	Peak_46433	chr1	114456206	114456248
chr3	58934445	58934681	Peak_48001	chr3	150966112	150966118
chr3	58934445	58934681	Peak_48001	chr3	150966119	150966129
chr3	58934445	58934681	Peak_48001	chr3	150966130	150966196
chr3	58934445	58934681	Peak_48001	chr3	150966197	150966208
chr3	58934445	58934681	Peak_48001	chr3	150966224	150966255
chr3	58934445	58934681	Peak_48001	chr3	150966259	150966284
chr3	58934445	58934681	Peak_48001	chr3	150966287	150966356
chr3	4796764	4797367	Peak_57505	chr8	77315982	77316064
chr3	4796764	4797367	Peak_57505	chr8	77316068	77316080
chr3	4796764	4797367	Peak_57505	chr8	77316088	77316111
chr3	4796764	4797367	Peak_57505	chr8	77316124	77316252
chr3	4796764	4797367	Peak_57505	chr8	77316260	77316286
chr3	4796764	4797367	Peak_57505	chr8	77316288	77316405
chr3	4796764	4797367	Peak_57505	chr8	77316410	77316429
chr3	4796764	4797367	Peak_57505	chr8	77316430	77316595
chr3	4796764	4797367	Peak_57505	chr8	77316599	77316626
chr2	116948621	116948954	Peak_22568	chr15	38546644	38546662
chr2	116948621	116948954	Peak_22568	chr15	38546664	38546701
chr2	116948621	116948954	Peak_22568	chr15	38546703	38546772
chr2	116948621	116948954	Peak_22568	chr15	38546773	38546980
chr2	7002060	7002600	Peak_26573	chr10	10840347	10840531
chr2	7002060	7002600	Peak_26573	chr10	10840533	10840701
chr2	7002060	7002600	Peak_26573	chr10	10840702	10840789
chr2	7002060	7002600	Peak_26573	chr10	10840790	10840827
chr2	7002060	7002600	Peak_26573	chr10	10840828	10840836
chr2	7002060	7002600	Peak_26573	chr10	10840838	10840860
chr2	32463781	32464538	Peak_27931	chr9	130659403	130659455
chr2	32463781	32464538	Peak_27931	chr9	130659456	130659473
chr2	32463781	32464538	Peak_27931	chr9	130659475	130659670
chr2	32463781	32464538	Peak_27931	chr9	130659676	130659706
chr2	32463781	32464538	Peak_27931	chr9	130659712	130659725
chr2	32463781	32464538	Peak_27931	chr9	130659727	130659746
chr2	32463781	32464538	Peak_27931	chr9	130659747	130659754
chr2	32463781	32464538	Peak_27931	chr9	130659755	130659801
chr2	32463781	32464538	Peak_27931	chr9	130659805	130659854
chr2	32463781	32464538	Peak_27931	chr9	130659855	130659870
chr2	32463781	32464538	Peak_27931	chr9	130659871	130659875
chr2	32463781	32464538	Peak_27931	chr9	130659879	130659886
chr2	32463781	32464538	Peak_27931	chr9	130659887	130659904
chr2	32463781	32464538	Peak_27931	chr9	130659906	130659943
chr2	32463781	32464538	Peak_27931	chr9	130659945	130660085
chr2	9800068	9800631	Peak_28876	chr10	8096261	8096336
chr2	9800068	9800631	Peak_28876	chr10	8096343	8096572
chr2	9800068	9800631	Peak_28876	chr10	8096573	8096716
chr2	9800068	9800631	Peak_28876	chr10	8096722	8096739
chr2	9800068	9800631	Peak_28876	chr10	8096746	8096767
chr2	9800068	9800631	Peak_28876	chr10	8096769	8096814
chr2	92232233	92233243	Peak_28996	chr11	45917440	45917458
chr2	92232233	92233243	Peak_28996	chr11	45917460	45917488
chr2	92232233	92233243	Peak_28996	chr11	45917489	45917499
chr2	92232233	92233243	Peak_28996	chr11	45917502	45917507
chr2	92232233	92233243	Peak_28996	chr11	45917508	45917531
chr2	92232233	92233243	Peak_28996	chr11	45917573	45917587
chr2	92232233	92233243	Peak_28996	chr11	45917594	45917646
chr2	92232233	92233243	Peak_28996	chr11	45917673	45917706
chr2	92232233	92233243	Peak_28996	chr11	45917726	45917740
chr2	92232233	92233243	Peak_28996	chr11	45917752	45917767
chr2	92232233	92233243	Peak_28996	chr11	45917785	45917812
chr2	92232233	92233243	Peak_28996	chr11	45917814	45917823
chr2	92232233	92233243	Peak_28996	chr11	45917827	45918143
chr2	92232233	92233243	Peak_28996	chr11	45918147	45918165
chr2	92232233	92233243	Peak_28996	chr11	45918168	45918248
chr2	92232233	92233243	Peak_28996	chr11	45918249	45918338
chr2	92232233	92233243	Peak_28996	chr11	45918339	45918509
chr2	92232233	92233243	Peak_28996	chr11	45918511	45918575
chr2	62321417	62322494	Peak_29110	chr2	163008456	163008475
chr2	62321417	62322494	Peak_29110	chr2	163008476	163008528
chr2	62321417	62322494	Peak_29110	chr2	163008531	163008602
chr2	62321417	62322494	Peak_29110	chr2	163008611	163008685
chr2	62321417	62322494	Peak_29110	chr2	163008691	163008720
chr2	62321417	62322494	Peak_29110	chr2	163008721	163008747
chr2	62321417	62322494	Peak_29110	chr2	163008748	163008797
chr2	62321417	62322494	Peak_29110	chr2	163008798	163008866
chr2	62321417	62322494	Peak_29110	chr2	163008867	163008926
chr2	62321417	62322494	Peak_29110	chr2	163008927	163008974
chr2	62321417	62322494	Peak_29110	chr2	163008985	163009081
chr2	62321417	62322494	Peak_29110	chr2	163009125	163009153
chr2	62321417	62322494	Peak_29110	chr2	163009156	163009187
chr2	62321417	62322494	Peak_29110	chr2	163009189	163009197
chr2	62321417	62322494	Peak_29110	chr2	163009201	163009206
chr2	62321417	62322494	Peak_29110	chr2	163009208	163009232
chr2	62321417	62322494	Peak_29110	chr2	163009234	163009357
chr2	62321417	62322494	Peak_29110	chr2	163009367	163009377
chr2	62321417	62322494	Peak_29110	chr2	163009382	163009395
chr2	62321417	62322494	Peak_29110	chr2	163009400	163009486
chr2	62321417	62322494	Peak_29110	chr2	163009487	163009507
chr2	62321417	62322494	Peak_29110	chr2	163009508	163009554
chr2	62321417	62322494	Peak_29110	chr2	163009555	163009575
chr2	62321417	62322494	Peak_29110	chr2	163009577	163009628
chr2	109517215	109518814	Peak_29754	chr11	27739636	27739683
chr2	109517215	109518814	Peak_29754	chr11	27739685	27739782
chr2	109517215	109518814	Peak_29754	chr11	27739783	27739890
chr2	109517215	109518814	Peak_29754	chr11	27739902	27740357
chr2	109517215	109518814	Peak_29754	chr11	27740361	27740394
chr2	109517215	109518814	Peak_29754	chr11	27740398	27740409
chr2	109517215	109518814	Peak_29754	chr11	27740411	27740432
chr2	109517215	109518814	Peak_29754	chr11	27740455	27740520
chr2	109517215	109518814	Peak_29754	chr11	27740521	27740748
chr2	109517215	109518814	Peak_29754	chr11	27740749	27740824
chr2	109517215	109518814	Peak_29754	chr11	27740825	27740859
chr2	109517215	109518814	Peak_29754	chr11	27740860	27740963
chr2	109517215	109518814	Peak_29754	chr11	27740964	27741085
chr2	109517215	109518814	Peak_29754	chr11	27741086	27741129
chr2	109517215	109518814	Peak_29754	chr11	27741130	27741218
chr2	25720919	25721258	Peak_30200	chr9	138607893	138607941
chr2	25720919	25721258	Peak_30200	chr9	138607943	138607984
chr2	25720919	25721258	Peak_30200	chr9	138607987	138608103
chr2	25720919	25721258	Peak_30200	chr9	138608104	138608117
chr2	25720919	25721258	Peak_30200	chr9	138608123	138608144
chr2	25720919	25721258	Peak_30200	chr9	138608146	138608217
chr2	59322418	59323535	Peak_33550	chr2	159651497	159651519
chr2	59322418	59323535	Peak_33550	chr2	159651521	159651528
chr2	59322418	59323535	Peak_33550	chr2	159651531	159651608
chr2	59322418	59323535	Peak_33550	chr2	159651630	159651687
chr2	59322418	59323535	Peak_33550	chr2	159651703	159651729
chr2	59322418	59323535	Peak_33550	chr2	159651731	159651847
chr2	59322418	59323535	Peak_33550	chr2	159651848	159651861
chr2	59322418	59323535	Peak_33550	chr2	159651862	159651873
chr2	59322418	59323535	Peak_33550	chr2	159651875	159651981
chr2	59322418	59323535	Peak_33550	chr2	159651991	159651996
chr2	59322418	59323535	Peak_33550	chr2	159651998	159652032
chr2	59322418	59323535	Peak_33550	chr2	159652046	159652081
chr2	59322418	59323535	Peak_33550	chr2	159652254	159652282
chr2	59322418	59323535	Peak_33550	chr2	159652285	159652294
chr2	59322418	59323535	Peak_33550	chr2	159652299	159652325
chr2	59322418	59323535	Peak_33550	chr2	159652352	159652368
chr2	59322418	59323535	Peak_33550	chr2	159652369	159652389
chr2	59322418	59323535	Peak_33550	chr2	159652399	159652464
chr2	59322418	59323535	Peak_33550	chr2	159652467	159652517
chr2	59322418	59323535	Peak_33550	chr2	159652532	159652539
chr2	59322418	59323535	Peak_33550	chr2	159652544	159652559
chr2	59322418	59323535	Peak_33550	chr2	159652561	159652720
chr2	59322418	59323535	Peak_33550	chr2	159652728	159652779
chr2	59322418	59323535	Peak_33550	chr2	159652780	159652820
chr2	59322418	59323535	Peak_33550	chr2	159652824	159652895
chr2	59322418	59323535	Peak_33550	chr2	159652896	159652919
chr2	59322418	59323535	Peak_33550	chr2	159652924	159652936
chr2	12930824	12931241	Peak_36197	chr10	16561450	16561451
chr2	12930824	12931241	Peak_36197	chr10	16561452	16561501
chr2	12930824	12931241	Peak_36197	chr10	16561502	16561552
chr2	12930824	12931241	Peak_36197	chr10	16561553	16561586
chr2	12930824	12931241	Peak_36197	chr10	16561587	16561605
chr2	12930824	12931241	Peak_36197	chr10	16561609	16561740
chr2	12930824	12931241	Peak_36197	chr10	16561743	16561782
chr2	28390515	28391042	Peak_36634	chr9	135994169	135994190
chr2	28390515	28391042	Peak_36634	chr9	135994194	135994267
chr2	28390515	28391042	Peak_36634	chr9	135994268	135994310
chr2	28390515	28391042	Peak_36634	chr9	135994311	135994372
chr2	28390515	28391042	Peak_36634	chr9	135994374	135994380
chr2	28390515	28391042	Peak_36634	chr9	135994385	135994420
chr2	28390515	28391042	Peak_36634	chr9	135994421	135994515
chr2	28390515	28391042	Peak_36634	chr9	135994523	135994545
chr2	28390515	28391042	Peak_36634	chr9	135994555	135994571
chr2	28390515	28391042	Peak_36634	chr9	135994586	135994624
chr2	28390515	28391042	Peak_36634	chr9	135994630	135994681
chr2	9810686	9811310	Peak_37319	chr10	8085340	8085348
chr2	9810686	9811310	Peak_37319	chr10	8085349	8085422
chr2	9810686	9811310	Peak_37319	chr10	8085426	8085446
chr2	9810686	9811310	Peak_37319	chr10	8085451	8085490
chr2	9810686	9811310	Peak_37319	chr10	8085494	8085521
chr2	9810686	9811310	Peak_37319	chr10	8085522	8085530
chr2	9810686	9811310	Peak_37319	chr10	8085532	8085536
chr2	9810686	9811310	Peak_37319	chr10	8085554	8085609
chr2	9810686	9811310	Peak_37319	chr10	8085610	8085686
chr2	9810686	9811310	Peak_37319	chr10	8085689	8085711
chr2	9810686	9811310	Peak_37319	chr10	8085728	8085849
chr2	9810686	9811310	Peak_37319	chr10	8085865	8085898
chr2	9810686	9811310	Peak_37319	chr10	8085899	8085916
chr2	9810686	9811310	Peak_37319	chr10	8085918	8085928
chr2	9810686	9811310	Peak_37319	chr10	8085931	8085999
chr2	12931445	12931703	Peak_38996	chr10	16562029	16562279
chr2	26169843	26170343	Peak_39648	chr9	139220556	139220563
chr2	26169843	26170343	Peak_39648	chr9	139220564	139220621
chr2	26169843	26170343	Peak_39648	chr9	139220639	139220672
chr2	26169843	26170343	Peak_39648	chr9	139220677	139220703
chr2	26169843	26170343	Peak_39648	chr9	139220706	139220785
chr2	26169843	26170343	Peak_39648	chr9	139220786	139220808
chr2	26169843	26170343	Peak_39648	chr9	139220810	139220854
chr2	26169843	26170343	Peak_39648	chr9	139220858	139220881
chr2	26169843	26170343	Peak_39648	chr9	139220883	139220917
chr2	26169843	26170343	Peak_39648	chr9	139220923	139220945
chr2	26169843	26170343	Peak_39648	chr9	139220946	139220966
chr2	26169843	26170343	Peak_39648	chr9	139220967	139220973
chr2	26169843	26170343	Peak_39648	chr9	139220974	139221072
chr2	31950852	31951641	Peak_44158	chr9	134164895	134165023
chr2	31950852	31951641	Peak_44158	chr9	134165027	134165280
chr2	31950852	31951641	Peak_44158	chr9	134165309	134165694
chr2	32479878	32480191	Peak_46260	chr9	130640866	130640897
chr2	32479878	32480191	Peak_46260	chr9	130640899	130640920
chr2	32479878	32480191	Peak_46260	chr9	130640944	130640955
chr2	32479878	32480191	Peak_46260	chr9	130640958	130640961
chr2	32479878	32480191	Peak_46260	chr9	130640975	130641014
chr2	32479878	32480191	Peak_46260	chr9	130641023	130641032
chr2	32479878	32480191	Peak_46260	chr9	130641083	130641101
chr2	32479878	32480191	Peak_46260	chr9	130641102	130641122
chr2	32479878	32480191	Peak_46260	chr9	130641128	130641183
chr2	32479878	32480191	Peak_46260	chr9	130641395	130641405
chr2	32479878	32480191	Peak_46260	chr9	130641406	130641418
chr2	32479878	32480191	Peak_46260	chr9	130641421	130641430
chr2	32479878	32480191	Peak_46260	chr9	130641439	130641489
chr2	10051971	10052704	Peak_47644	chr10	7744957	7745063
chr2	10051971	10052704	Peak_47644	chr10	7745078	7745091
chr2	10051971	10052704	Peak_47644	chr10	7745094	7745104
chr2	10051971	10052704	Peak_47644	chr10	7745105	7745182
chr2	10051971	10052704	Peak_47644	chr10	7745183	7745260
chr2	10051971	10052704	Peak_47644	chr10	7745262	7745285
chr2	10051971	10052704	Peak_47644	chr10	7745286	7745339
chr2	10051971	10052704	Peak_47644	chr10	7745343	7745617
chr2	91790551	91790786	Peak_48198	chr11	46382870	46382898
chr2	91790551	91790786	Peak_48198	chr11	46382907	46383084
chr2	69507795	69508120	Peak_48317	chr2	170365830	170365948
chr2	69507795	69508120	Peak_48317	chr2	170365951	170366089
chr2	69507795	69508120	Peak_48317	chr2	170366090	170366155
chr2	84614809	84615299	Peak_48325	chr11	57365425	57365511
chr2	84614809	84615299	Peak_48325	chr11	57365512	57365593
chr2	84614809	84615299	Peak_48325	chr11	57365594	57365655
chr2	84614809	84615299	Peak_48325	chr11	57365656	57365809
chr2	84614809	84615299	Peak_48325	chr11	57365813	57365839
chr2	84614809	84615299	Peak_48325	chr11	57365868	57365914
chr2	69506361	69507073	Peak_50849	chr2	170364012	170364026
chr2	69506361	69507073	Peak_50849	chr2	170364027	170364029
chr2	69506361	69507073	Peak_50849	chr2	170364030	170364049
chr2	69506361	69507073	Peak_50849	chr2	170364050	170364131
chr2	69506361	69507073	Peak_50849	chr2	170364193	170364207
chr2	69506361	69507073	Peak_50849	chr2	170364260	170364282
chr2	69506361	69507073	Peak_50849	chr2	170364284	170364439
chr2	69506361	69507073	Peak_50849	chr2	170364440	170364496
chr2	69506361	69507073	Peak_50849	chr2	170364497	170364519
chr2	69506361	69507073	Peak_50849	chr2	170364522	170364530
chr2	69506361	69507073	Peak_50849	chr2	170364534	170364636
chr2	69506361	69507073	Peak_50849	chr2	170364641	170364747
chr2	69506361	69507073	Peak_50849	chr2	170364748	170364753
chr2	69506361	69507073	Peak_50849	chr2	170364755	170364766
chr2	69506361	69507073	Peak_50849	chr2	170364768	170364796
chr2	69506361	69507073	Peak_50849	chr2	170365092	170365097
chr2	69506361	69507073	Peak_50849	chr2	170365110	170365148
chr2	123956588	123957276	Peak_52117	chr15	47520818	47520920
chr2	123956588	123957276	Peak_52117	chr15	47520921	47520953
chr2	123956588	123957276	Peak_52117	chr15	47520958	47520983
chr2	123956588	123957276	Peak_52117	chr15	47520984	47521007
chr2	123956588	123957276	Peak_52117	chr15	47521009	47521072
chr2	123956588	123957276	Peak_52117	chr15	47521074	47521079
chr2	123956588	123957276	Peak_52117	chr15	47521085	47521174
chr2	123956588	123957276	Peak_52117	chr15	47521187	47521340
chr2	123956588	123957276	Peak_52117	chr15	47521342	47521364
chr2	123956588	123957276	Peak_52117	chr15	47521373	47521382
chr2	123956588	123957276	Peak_52117	chr15	47521384	47521517
chr2	123956588	123957276	Peak_52117	chr15	47521518	47521529
chr2	27102775	27103015	Peak_53657	chr9	136603308	136603332
chr2	27102775	27103015	Peak_53657	chr9	136603378	136603399
chr2	27102775	27103015	Peak_53657	chr9	136603436	136603442
chr2	27102775	27103015	Peak_53657	chr9	136603445	136603469
chr2	27102775	27103015	Peak_53657	chr9	136603473	136603479
chr2	27102775	27103015	Peak_53657	chr9	136603486	136603508
chr2	27102775	27103015	Peak_53657	chr9	136603516	136603585
chr2	27102775	27103015	Peak_53657	chr9	136603591	136603651
chr2	27102775	27103015	Peak_53657	chr9	136603653	136603654
chr2	36852205	36853149	Peak_59186	chr9	125376909	125376982
chr2	36852205	36853149	Peak_59186	chr9	125376983	125377834
chr1	87632544	87633496	Peak_19051	chr2	231474855	231474870
chr1	87632544	87633496	Peak_19051	chr2	231474872	231474904
chr1	87632544	87633496	Peak_19051	chr2	231474910	231474943
chr1	87632544	87633496	Peak_19051	chr2	231474951	231474976
chr1	87632544	87633496	Peak_19051	chr2	231474984	231474993
chr1	87632544	87633496	Peak_19051	chr2	231474995	231475014
chr1	87632544	87633496	Peak_19051	chr2	231475020	231475040
chr1	87632544	87633496	Peak_19051	chr2	231475042	231475067
chr1	87632544	87633496	Peak_19051	chr2	231475075	231475084
chr1	87632544	87633496	Peak_19051	chr2	231475889	231475933
chr1	87632544	87633496	Peak_19051	chr2	231475964	231476048
chr1	87632544	87633496	Peak_19051	chr2	231476049	231476114
chr1	87632544	87633496	Peak_19051	chr2	231476115	231476134
chr1	87632544	87633496	Peak_19051	chr2	231476151	231476164
chr1	87632544	87633496	Peak_19051	chr2	231476165	231476178
chr1	87632544	87633496	Peak_19051	chr2	231476190	231476198
chr1	87632544	87633496	Peak_19051	chr2	231476206	231476212
chr1	87632544	87633496	Peak_19051	chr2	231476213	231476292
chr1	120950003	120950401	Peak_19931	chr2	121493346	121493588
chr1	120950003	120950401	Peak_19931	chr2	121493597	121493693
chr1	120950003	120950401	Peak_19931	chr2	121493695	121493722
chr1	74931909	74932639	Peak_21542	chr2	219849922	219849971
chr1	74931909	74932639	Peak_21542	chr2	219849973	219850028
chr1	74931909	74932639	Peak_21542	chr2	219850029	219850235
chr1	74931909	74932639	Peak_21542	chr2	219850236	219850298
chr1	74931909	74932639	Peak_21542	chr2	219850299	219850401
chr1	74931909	74932639	Peak_21542	chr2	219850407	219850586
chr1	74931909	74932639	Peak_21542	chr2	219850587	219850607
chr1	74931909	74932639	Peak_21542	chr2	219850620	219850637
chr1	74931909	74932639	Peak_21542	chr2	219850640	219850648
chr1	57028959	57030661	Peak_24204	chr2	200323081	200323088
chr1	57028959	57030661	Peak_24204	chr2	200323091	200323591
chr1	57028959	57030661	Peak_24204	chr2	200323596	200323759
chr1	57028959	57030661	Peak_24204	chr2	200323766	200323771
chr1	57028959	57030661	Peak_24204	chr2	200323777	200323919
chr1	57028959	57030661	Peak_24204	chr2	200323922	200324016
chr1	57028959	57030661	Peak_24204	chr2	200324018	200324050
chr1	57028959	57030661	Peak_24204	chr2	200324057	200324164
chr1	57028959	57030661	Peak_24204	chr2	200324165	200324297
chr1	57028959	57030661	Peak_24204	chr2	200324298	200324385
chr1	57028959	57030661	Peak_24204	chr2	200324387	200324485
chr1	57028959	57030661	Peak_24204	chr2	200324486	200324527
chr1	57028959	57030661	Peak_24204	chr2	200324528	200324597
chr1	57028959	57030661	Peak_24204	chr2	200324598	200324753
chr1	57028959	57030661	Peak_24204	chr2	200324762	200324791
chr1	129734982	129735670	Peak_24719	chr2	135779277	135779339
chr1	129734982	129735670	Peak_24719	chr2	135779342	135779414
chr1	129734982	129735670	Peak_24719	chr2	135779737	135779755
chr1	129734982	129735670	Peak_24719	chr2	135779763	135779811
chr1	129734982	129735670	Peak_24719	chr2	135779812	135779855
chr1	129734982	129735670	Peak_24719	chr2	135779857	135779907
chr1	129734982	129735670	Peak_24719	chr2	135779917	135779922
chr1	129734982	129735670	Peak_24719	chr2	135779943	135779989
chr1	129734982	129735670	Peak_24719	chr2	135779990	135780059
chr1	129734982	129735670	Peak_24719	chr2	135780072	135780098
chr1	129734982	129735670	Peak_24719	chr2	135780112	135780124
chr1	129734982	129735670	Peak_24719	chr2	135780131	135780149
chr1	129734982	129735670	Peak_24719	chr2	135780160	135780217
chr1	135974040	135975155	Peak_24769	chr1	203275215	203275239
chr1	135974040	135975155	Peak_24769	chr1	203275246	203275264
chr1	135974040	135975155	Peak_24769	chr1	203275275	203275338
chr1	135974040	135975155	Peak_24769	chr1	203275346	203275465
chr1	135974040	135975155	Peak_24769	chr1	203275468	203275523
chr1	135974040	135975155	Peak_24769	chr1	203275538	203275554
chr1	135974040	135975155	Peak_24769	chr1	203275555	203275565
chr1	135974040	135975155	Peak_24769	chr1	203275568	203275614
chr1	135974040	135975155	Peak_24769	chr1	203275622	203275673
chr1	135974040	135975155	Peak_24769	chr1	203275674	203275686
chr1	135974040	135975155	Peak_24769	chr1	203275690	203275708
chr1	135974040	135975155	Peak_24769	chr1	203275712	203275719
chr1	135974040	135975155	Peak_24769	chr1	203275726	203275831
chr1	135974040	135975155	Peak_24769	chr1	203275842	203275849
chr1	135974040	135975155	Peak_24769	chr1	203275851	203275875
chr1	135974040	135975155	Peak_24769	chr1	203275876	203275880
chr1	135974040	135975155	Peak_24769	chr1	203275881	203275927
chr1	135974040	135975155	Peak_24769	chr1	203276009	203276035
chr1	135974040	135975155	Peak_24769	chr1	203276041	203276065
chr1	135974040	135975155	Peak_24769	chr1	203276075	203276118
chr1	135974040	135975155	Peak_24769	chr1	203276140	203276158
chr1	135974040	135975155	Peak_24769	chr1	203276164	203276191
chr1	135974040	135975155	Peak_24769	chr1	203276193	203276199
chr1	135974040	135975155	Peak_24769	chr1	203276200	203276221
chr1	135974040	135975155	Peak_24769	chr1	203276222	203276471
chr1	133496295	133497221	Peak_28067	chr1	206224417	206224438
chr1	133496295	133497221	Peak_28067	chr1	206224439	206225173
chr1	133496295	133497221	Peak_28067	chr1	206225182	206225353
chr1	75213863	75214311	Peak_30006	chr2	220116806	220116972
chr1	75213863	75214311	Peak_30006	chr2	220116973	220116988
chr1	75213863	75214311	Peak_30006	chr2	220116989	220117080
chr1	75213863	75214311	Peak_30006	chr2	220117081	220117227
chr1	74948491	74949081	Peak_30692	chr2	219867395	219867419
chr1	74948491	74949081	Peak_30692	chr2	219867427	219867436
chr1	74948491	74949081	Peak_30692	chr2	219867437	219867454
chr1	74948491	74949081	Peak_30692	chr2	219867455	219867463
chr1	74948491	74949081	Peak_30692	chr2	219867466	219867500
chr1	74948491	74949081	Peak_30692	chr2	219867501	219867519
chr1	74948491	74949081	Peak_30692	chr2	219867525	219867587
chr1	74948491	74949081	Peak_30692	chr2	219867588	219867670
chr1	74948491	74949081	Peak_30692	chr2	219867673	219867732
chr1	74948491	74949081	Peak_30692	chr2	219867741	219867758
chr1	74948491	74949081	Peak_30692	chr2	219867775	219867835
chr1	74948491	74949081	Peak_30692	chr2	219867838	219868025
chr1	74837986	74838776	Peak_32152	chr2	219744967	219744998
chr1	74837986	74838776	Peak_32152	chr2	219745009	219745020
chr1	74837986	74838776	Peak_32152	chr2	219745030	219745153
chr1	74837986	74838776	Peak_32152	chr2	219745156	219745164
chr1	74837986	74838776	Peak_32152	chr2	219745166	219745217
chr1	74837986	74838776	Peak_32152	chr2	219745235	219745245
chr1	74837986	74838776	Peak_32152	chr2	219745246	219745288
chr1	74837986	74838776	Peak_32152	chr2	219745289	219745515
chr1	74837986	74838776	Peak_32152	chr2	219745519	219745626
chr1	74837986	74838776	Peak_32152	chr2	219745628	219745749
chr1	74982069	74982427	Peak_32850	chr2	219906117	219906119
chr1	74982069	74982427	Peak_32850	chr2	219906121	219906171
chr1	74982069	74982427	Peak_32850	chr2	219906193	219906327
chr1	72584685	72585212	Peak_34151	chr2	217237989	217238038
chr1	72584685	72585212	Peak_34151	chr2	217238041	217238062
chr1	72584685	72585212	Peak_34151	chr2	217238063	217238118
chr1	72584685	72585212	Peak_34151	chr2	217238120	217238198
chr1	72584685	72585212	Peak_34151	chr2	217238232	217238257
chr1	72584685	72585212	Peak_34151	chr2	217238294	217238475
chr1	72584685	72585212	Peak_34151	chr2	217238477	217238511
chr1	72584685	72585212	Peak_34151	chr2	217238515	217238581
chr1	177630054	177630576	Peak_34378	chr1	241817746	241817792
chr1	177630054	177630576	Peak_34378	chr1	241817794	241817963
chr1	177630054	177630576	Peak_34378	chr1	241818360	241818382
chr1	177630054	177630576	Peak_34378	chr1	241818386	241818391
chr1	177630054	177630576	Peak_34378	chr1	241818707	241818760
chr1	177630054	177630576	Peak_34378	chr1	241818770	241818837
chr1	177630054	177630576	Peak_34378	chr1	241818844	241818848
chr1	138581852	138582072	Peak_34403	chr1	200321406	200321474
chr1	138581852	138582072	Peak_34403	chr1	200321475	200321529
chr1	138581852	138582072	Peak_34403	chr1	200321530	200321566
chr1	138581852	138582072	Peak_34403	chr1	200321576	200321580
chr1	138581852	138582072	Peak_34403	chr1	200321584	200321642
chr1	155587271	155587711	Peak_34558	chr1	182573341	182573441
chr1	155587271	155587711	Peak_34558	chr1	182573444	182573449
chr1	155587271	155587711	Peak_34558	chr1	182573459	182573476
chr1	155587271	155587711	Peak_34558	chr1	182573477	182573532
chr1	155587271	155587711	Peak_34558	chr1	182573534	182573556
chr1	155587271	155587711	Peak_34558	chr1	182573560	182573726
chr1	72759028	72759843	Peak_35058	chr2	217364940	217365003
chr1	72759028	72759843	Peak_35058	chr2	217365007	217365025
chr1	72759028	72759843	Peak_35058	chr2	217365029	217365044
chr1	72759028	72759843	Peak_35058	chr2	217365050	217365096
chr1	72759028	72759843	Peak_35058	chr2	217365097	217365167
chr1	72759028	72759843	Peak_35058	chr2	217365168	217365179
chr1	72759028	72759843	Peak_35058	chr2	217365389	217365426
chr1	72759028	72759843	Peak_35058	chr2	217365428	217365437
chr1	72759028	72759843	Peak_35058	chr2	217365441	217365458
chr1	72759028	72759843	Peak_35058	chr2	217365459	217365472
chr1	72759028	72759843	Peak_35058	chr2	217365474	217365504
chr1	72759028	72759843	Peak_35058	chr2	217365505	217365533
chr1	72759028	72759843	Peak_35058	chr2	217365534	217365549
chr1	72759028	72759843	Peak_35058	chr2	217365558	217365571
chr1	72759028	72759843	Peak_35058	chr2	217365610	217365618
chr1	72759028	72759843	Peak_35058	chr2	217365657	217365675
chr1	72759028	72759843	Peak_35058	chr2	217365687	217365695
chr1	72759028	72759843	Peak_35058	chr2	217365733	217365738
chr1	72759028	72759843	Peak_35058	chr2	217365770	217365793
chr1	72759028	72759843	Peak_35058	chr2	217365796	217365806
chr1	171675888	171676409	Peak_35085	chr1	163041084	163041215
chr1	171675888	171676409	Peak_35085	chr1	163041224	163041237
chr1	171675888	171676409	Peak_35085	chr1	163041238	163041257
chr1	171675888	171676409	Peak_35085	chr1	163041258	163041314
chr1	171675888	171676409	Peak_35085	chr1	163041335	163041366
chr1	171675888	171676409	Peak_35085	chr1	163041370	163041425
chr1	171675888	171676409	Peak_35085	chr1	163041429	163041589
chr1	171675888	171676409	Peak_35085	chr1	163041590	163041595
chr1	174259224	174259765	Peak_35939	chr1	160050941	160050995
chr1	174259224	174259765	Peak_35939	chr1	160050996	160051006
chr1	174259224	174259765	Peak_35939	chr1	160051016	160051032
chr1	174259224	174259765	Peak_35939	chr1	160051041	160051068
chr1	174259224	174259765	Peak_35939	chr1	160051087	160051094
chr1	174259224	174259765	Peak_35939	chr1	160051100	160051151
chr1	174259224	174259765	Peak_35939	chr1	160051152	160051160
chr1	174259224	174259765	Peak_35939	chr1	160051161	160051210
chr1	174259224	174259765	Peak_35939	chr1	160051216	160051504
chr1	174259224	174259765	Peak_35939	chr1	160051506	160051530
chr1	171584956	171585948	Peak_36416	chr1	163172368	163172384
chr1	171584956	171585948	Peak_36416	chr1	163172388	163172394
chr1	171584956	171585948	Peak_36416	chr1	163172395	163172427
chr1	171584956	171585948	Peak_36416	chr1	163172430	163172505
chr1	171584956	171585948	Peak_36416	chr1	163172514	163172651
chr1	171584956	171585948	Peak_36416	chr1	163172652	163172677
chr1	171584956	171585948	Peak_36416	chr1	163172679	163172700
chr1	171584956	171585948	Peak_36416	chr1	163172702	163172750
chr1	171584956	171585948	Peak_36416	chr1	163172752	163172824
chr1	171584956	171585948	Peak_36416	chr1	163172825	163172872
chr1	171584956	171585948	Peak_36416	chr1	163172875	163173046
chr1	171584956	171585948	Peak_36416	chr1	163173071	163173096
chr1	171584956	171585948	Peak_36416	chr1	163173102	163173126
chr1	171584956	171585948	Peak_36416	chr1	163173132	163173206
chr1	95949741	95950449	Peak_36823	chr2	242801791	242801810
chr1	95949741	95950449	Peak_36823	chr2	242801812	242801931
chr1	95949741	95950449	Peak_36823	chr2	242801933	242802033
chr1	95949741	95950449	Peak_36823	chr2	242802035	242802083
chr1	95949741	95950449	Peak_36823	chr2	242802084	242802093
chr1	95949741	95950449	Peak_36823	chr2	242802094	242802110
chr1	95949741	95950449	Peak_36823	chr2	242802112	242802148
chr1	72745228	72745583	Peak_38634	chr2	190541228	190541583
chr1	120948078	120948893	Peak_39556	chr2	121494835	121495115
chr1	120948078	120948893	Peak_39556	chr2	121495119	121495149
chr1	120948078	120948893	Peak_39556	chr2	121495172	121495194
chr1	120948078	120948893	Peak_39556	chr2	121495195	121495613
chr1	120948078	120948893	Peak_39556	chr2	121495624	121495631
chr1	120948078	120948893	Peak_39556	chr2	121495634	121495645
chr1	133495555	133495942	Peak_40400	chr1	206223720	206223738
chr1	133495555	133495942	Peak_40400	chr1	206223744	206223808
chr1	133495555	133495942	Peak_40400	chr1	206223822	206223889
chr1	133495555	133495942	Peak_40400	chr1	206223890	206223923
chr1	133495555	133495942	Peak_40400	chr1	206223924	206224075
chr1	74839809	74840172	Peak_41720	chr2	219746753	219746773
chr1	74839809	74840172	Peak_41720	chr2	219746774	219746786
chr1	74839809	74840172	Peak_41720	chr2	219746787	219747118
chr1	137483167	137483388	Peak_47235	chr1	201615818	201615860
chr1	137483167	137483388	Peak_47235	chr1	201615865	201615898
chr1	137483167	137483388	Peak_47235	chr1	201615910	201615936
chr1	137483167	137483388	Peak_47235	chr1	201615947	201615953
chr1	137483167	137483388	Peak_47235	chr1	201615958	201615994
chr1	84214300	84215537	Peak_47756	chr2	230077194	230077351
chr1	84214300	84215537	Peak_47756	chr2	230077452	230077467
chr1	84214300	84215537	Peak_47756	chr2	230077468	230077489
chr1	84214300	84215537	Peak_47756	chr2	230077494	230077501
chr1	84214300	84215537	Peak_47756	chr2	230077505	230077535
chr1	84214300	84215537	Peak_47756	chr2	230077539	230077553
chr1	84214300	84215537	Peak_47756	chr2	230077554	230077566
chr1	84214300	84215537	Peak_47756	chr2	230077574	230077588
chr1	84214300	84215537	Peak_47756	chr2	230077589	230077599
chr1	84214300	84215537	Peak_47756	chr2	230077604	230077734
chr1	84214300	84215537	Peak_47756	chr2	230077735	230077779
chr1	84214300	84215537	Peak_47756	chr2	230077787	230077803
chr1	84214300	84215537	Peak_47756	chr2	230077806	230077821
chr1	84214300	84215537	Peak_47756	chr2	230077828	230077914
chr1	84214300	84215537	Peak_47756	chr2	230077922	230077943
chr1	84214300	84215537	Peak_47756	chr2	230077966	230077970
chr1	84214300	84215537	Peak_47756	chr2	230077971	230077989
chr1	84214300	84215537	Peak_47756	chr2	230077995	230078039
chr1	84214300	84215537	Peak_47756	chr2	230078040	230078224
chr1	84214300	84215537	Peak_47756	chr2	230078234	230078242
chr1	84214300	84215537	Peak_47756	chr2	230078257	230078310
chr1	84214300	84215537	Peak_47756	chr2	230078314	230078332
chr1	84214300	84215537	Peak_47756	chr2	230078333	230078346
chr1	84214300	84215537	Peak_47756	chr2	230078347	230078470
chr1	17590451	17591106	Peak_51636	chr8	75735173	75735180
chr1	17590451	17591106	Peak_51636	chr8	75735181	75735225
chr1	17590451	17591106	Peak_51636	chr8	75735228	75735248
chr1	17590451	17591106	Peak_51636	chr8	75735250	75735258
chr1	17590451	17591106	Peak_51636	chr8	75735279	75735344
chr1	17590451	17591106	Peak_51636	chr8	75735375	75735394
chr1	17590451	17591106	Peak_51636	chr8	75735397	75735403
chr1	17590451	17591106	Peak_51636	chr8	75735406	75735523
chr1	17590451	17591106	Peak_51636	chr8	75735524	75735620
chr1	17590451	17591106	Peak_51636	chr8	75735621	75735696
chr1	17590451	17591106	Peak_51636	chr8	75735712	75735719
chr1	17590451	17591106	Peak_51636	chr8	75735735	75735905
chr1	56695966	56696475	Peak_51851	chr2	199955263	199955283
chr1	56695966	56696475	Peak_51851	chr2	199955285	199955393
chr1	56695966	56696475	Peak_51851	chr2	199955394	199955406
chr1	56695966	56696475	Peak_51851	chr2	199955408	199955456
chr1	56695966	56696475	Peak_51851	chr2	199955457	199955467
chr1	56695966	56696475	Peak_51851	chr2	199955469	199955500
chr1	56695966	56696475	Peak_51851	chr2	199955504	199955528
chr1	56695966	56696475	Peak_51851	chr2	199955533	199955573
chr1	56695966	56696475	Peak_51851	chr2	199955580	199955659
chr1	56695966	56696475	Peak_51851	chr2	199955660	199955758
chr18	37673181	37673685	Peak_27652	chr5	140613815	140613833
chr18	37673181	37673685	Peak_27652	chr5	140613837	140613898
chr18	37673181	37673685	Peak_27652	chr5	140613900	140613951
chr18	37673181	37673685	Peak_27652	chr5	140613953	140614038
chr18	37673181	37673685	Peak_27652	chr5	140614046	140614092
chr18	37673181	37673685	Peak_27652	chr5	140614093	140614279
chr18	37673181	37673685	Peak_27652	chr5	140614285	140614312
chr18	37673181	37673685	Peak_27652	chr5	140614313	140614341
chr18	42738591	42738906	Peak_28816	chr5	145895014	145895329
chr18	65740108	65740473	Peak_30695	chr18	56530348	56530500
chr18	65740108	65740473	Peak_30695	chr18	56530504	56530568
chr18	65740108	65740473	Peak_30695	chr18	56530611	56530617
chr18	65740108	65740473	Peak_30695	chr18	56530625	56530635
chr18	65740108	65740473	Peak_30695	chr18	56530636	56530645
chr18	65740108	65740473	Peak_30695	chr18	56530646	56530660
chr18	65740108	65740473	Peak_30695	chr18	56530662	56530681
chr18	65740108	65740473	Peak_30695	chr18	56530683	56530701
chr18	65740108	65740473	Peak_30695	chr18	56530702	56530733
chr18	37920985	37921564	Peak_30755	chr5	140805241	140805272
chr18	37920985	37921564	Peak_30755	chr5	140805273	140805316
chr18	37920985	37921564	Peak_30755	chr5	140805329	140805342
chr18	37920985	37921564	Peak_30755	chr5	140805343	140805369
chr18	37920985	37921564	Peak_30755	chr5	140805374	140805432
chr18	37920985	37921564	Peak_30755	chr5	140805433	140805464
chr18	37920985	37921564	Peak_30755	chr5	140805465	140805518
chr18	37920985	37921564	Peak_30755	chr5	140805523	140805535
chr18	37920985	37921564	Peak_30755	chr5	140805538	140805631
chr18	37920985	37921564	Peak_30755	chr5	140805632	140805647
chr18	37920985	37921564	Peak_30755	chr5	140805648	140805675
chr18	37920985	37921564	Peak_30755	chr5	140805677	140805691
chr18	37920985	37921564	Peak_30755	chr5	140805692	140805712
chr18	37920985	37921564	Peak_30755	chr5	140805713	140805726
chr18	37920985	37921564	Peak_30755	chr5	140805730	140805785
chr18	37920985	37921564	Peak_30755	chr5	140805800	140805828
chr18	37920985	37921564	Peak_30755	chr5	140805840	140805881
chr18	65740592	65741442	Peak_36575	chr18	56530777	56530819
chr18	65740592	65741442	Peak_36575	chr18	56530821	56530859
chr18	65740592	65741442	Peak_36575	chr18	56530866	56530972
chr18	65740592	65741442	Peak_36575	chr18	56530973	56530996
chr18	65740592	65741442	Peak_36575	chr18	56530999	56531017
chr18	65740592	65741442	Peak_36575	chr18	56531021	56531039
chr18	65740592	65741442	Peak_36575	chr18	56531063	56531080
chr18	65740592	65741442	Peak_36575	chr18	56531095	56531108
chr18	65740592	65741442	Peak_36575	chr18	56531110	56531215
chr18	65740592	65741442	Peak_36575	chr18	56531216	56531267
chr18	65740592	65741442	Peak_36575	chr18	56531269	56531296
chr18	65740592	65741442	Peak_36575	chr18	56531300	56531392
chr18	65740592	65741442	Peak_36575	chr18	56531394	56531411
chr18	65740592	65741442	Peak_36575	chr18	56531412	56531653
chr18	61084737	61085630	Peak_42364	chr5	149668984	149668988
chr18	61084737	61085630	Peak_42364	chr5	149668989	149669001
chr18	61084737	61085630	Peak_42364	chr5	149669002	149669033
chr18	61084737	61085630	Peak_42364	chr5	149669035	149669067
chr18	61084737	61085630	Peak_42364	chr5	149669073	149669226
chr18	61084737	61085630	Peak_42364	chr5	149669227	149669501
chr18	61084737	61085630	Peak_42364	chr5	149669502	149669541
chr18	61084737	61085630	Peak_42364	chr5	149669542	149669571
chr18	61084737	61085630	Peak_42364	chr5	149669574	149669591
chr18	61084737	61085630	Peak_42364	chr5	149669592	149669757
chr18	61084737	61085630	Peak_42364	chr5	149669761	149669854
chr18	61084737	61085630	Peak_42364	chr5	149669859	149669869
chr18	61084737	61085630	Peak_42364	chr5	149669877	149669903
chr18	37821302	37821853	Peak_45627	chr5	140709924	140709927
chr18	37821302	37821853	Peak_45627	chr5	140709943	140710029
chr18	37821302	37821853	Peak_45627	chr5	140710040	140710064
chr18	37821302	37821853	Peak_45627	chr5	140710067	140710108
chr18	37821302	37821853	Peak_45627	chr5	140710109	140710129
chr18	37821302	37821853	Peak_45627	chr5	140710131	140710152
chr18	37821302	37821853	Peak_45627	chr5	140710153	140710166
chr18	37821302	37821853	Peak_45627	chr5	140710168	140710506
chr18	14391323	14392182	Peak_55649	chr18	23219597	23219605
chr18	14391323	14392182	Peak_55649	chr18	23219607	23219879
chr18	14391323	14392182	Peak_55649	chr18	23219881	23220002
chr18	14391323	14392182	Peak_55649	chr18	23220003	23220022
chr18	14391323	14392182	Peak_55649	chr18	23220034	23220050
chr18	14391323	14392182	Peak_55649	chr18	23220053	23220175
chr18	14391323	14392182	Peak_55649	chr18	23220182	23220190
chr18	14391323	14392182	Peak_55649	chr18	23220197	23220220
chr18	14391323	14392182	Peak_55649	chr18	23220222	23220238
chr18	14391323	14392182	Peak_55649	chr18	23220259	23220309
chr18	14391323	14392182	Peak_55649	chr18	23220310	23220420
chr18	14391323	14392182	Peak_55649	chr18	23220421	23220499
chr18	14391323	14392182	Peak_55649	chr18	23220500	23220512
chr9	57947794	57948493	Peak_24441	chr15	74532501	74532558
chr9	57947794	57948493	Peak_24441	chr15	74532562	74532589
chr9	57947794	57948493	Peak_24441	chr15	74532592	74532606
chr9	57947794	57948493	Peak_24441	chr15	74532613	74532629
chr9	57947794	57948493	Peak_24441	chr15	74532632	74532644
chr9	57947794	57948493	Peak_24441	chr15	74532645	74532675
chr9	57947794	57948493	Peak_24441	chr15	74532676	74532701
chr9	57947794	57948493	Peak_24441	chr15	74532702	74532730
chr9	57947794	57948493	Peak_24441	chr15	74532731	74532741
chr9	57947794	57948493	Peak_24441	chr15	74532743	74532901
chr9	57947794	57948493	Peak_24441	chr15	74532907	74532916
chr9	57947794	57948493	Peak_24441	chr15	74533236	74533270
chr9	57947794	57948493	Peak_24441	chr15	74533273	74533286
chr9	57947794	57948493	Peak_24441	chr15	74533289	74533318
chr9	57947794	57948493	Peak_24441	chr15	74533319	74533372
chr9	57947794	57948493	Peak_24441	chr15	74533374	74533391
chr9	57947794	57948493	Peak_24441	chr15	74533392	74533417
chr9	57947794	57948493	Peak_24441	chr15	74533420	74533427
chr9	57947794	57948493	Peak_24441	chr15	74533432	74533446
chr9	57947794	57948493	Peak_24441	chr15	74533450	74533471
chr9	57947794	57948493	Peak_24441	chr15	74533474	74533555
chr9	21229996	21230641	Peak_25715	chr19	10829384	10829391
chr9	21229996	21230641	Peak_25715	chr19	10829392	10829501
chr9	21229996	21230641	Peak_25715	chr19	10829503	10829553
chr9	21229996	21230641	Peak_25715	chr19	10829554	10829671
chr9	21229996	21230641	Peak_25715	chr19	10829703	10829737
chr9	21229996	21230641	Peak_25715	chr19	10829740	10829777
chr9	21229996	21230641	Peak_25715	chr19	10829804	10829813
chr9	21229996	21230641	Peak_25715	chr19	10829823	10829844
chr9	21229996	21230641	Peak_25715	chr19	10829847	10829865
chr9	21229996	21230641	Peak_25715	chr19	10829867	10829881
chr9	21229996	21230641	Peak_25715	chr19	10829886	10829896
chr9	21229996	21230641	Peak_25715	chr19	10829902	10829910
chr9	21229996	21230641	Peak_25715	chr19	10829942	10829948
chr9	21229996	21230641	Peak_25715	chr19	10829976	10830017
chr9	21229996	21230641	Peak_25715	chr19	10830019	10830027
chr9	21229996	21230641	Peak_25715	chr19	10830038	10830064
chr9	21229996	21230641	Peak_25715	chr19	10830133	10830154
chr9	21229996	21230641	Peak_25715	chr19	10830155	10830197
chr9	21229996	21230641	Peak_25715	chr19	10830200	10830236
chr9	21855981	21856768	Peak_26923	chr19	11591362	11591628
chr9	21855981	21856768	Peak_26923	chr19	11591643	11591796
chr9	21855981	21856768	Peak_26923	chr19	11591797	11591990
chr9	21855981	21856768	Peak_26923	chr19	11591994	11592010
chr9	21855981	21856768	Peak_26923	chr19	11592012	11592024
chr9	21855981	21856768	Peak_26923	chr19	11592027	11592031
chr9	21855981	21856768	Peak_26923	chr19	11592034	11592167
chr9	21855981	21856768	Peak_26923	chr19	11592173	11592176
chr9	20755846	20756204	Peak_27765	chr19	10304398	10304436
chr9	20755846	20756204	Peak_27765	chr19	10304439	10304460
chr9	20755846	20756204	Peak_27765	chr19	10304461	10304469
chr9	20755846	20756204	Peak_27765	chr19	10304471	10304476
chr9	20755846	20756204	Peak_27765	chr19	10304483	10304487
chr9	20755846	20756204	Peak_27765	chr19	10304488	10304517
chr9	20755846	20756204	Peak_27765	chr19	10304518	10304548
chr9	20755846	20756204	Peak_27765	chr19	10304549	10304658
chr9	111341334	111342120	Peak_28470	chr3	36805341	36805348
chr9	111341334	111342120	Peak_28470	chr3	36805362	36805406
chr9	111341334	111342120	Peak_28470	chr3	36805412	36805436
chr9	111341334	111342120	Peak_28470	chr3	36805441	36805461
chr9	111341334	111342120	Peak_28470	chr3	36805466	36805497
chr9	111341334	111342120	Peak_28470	chr3	36805498	36805573
chr9	111341334	111342120	Peak_28470	chr3	36805575	36805592
chr9	111341334	111342120	Peak_28470	chr3	36805614	36805629
chr9	111341334	111342120	Peak_28470	chr3	36805663	36805728
chr9	111341334	111342120	Peak_28470	chr3	36805742	36805839
chr9	111341334	111342120	Peak_28470	chr3	36805841	36805877
chr9	111341334	111342120	Peak_28470	chr3	36805883	36805895
chr9	111341334	111342120	Peak_28470	chr3	36805928	36805962
chr9	111341334	111342120	Peak_28470	chr3	36805963	36805973
chr9	111341334	111342120	Peak_28470	chr3	36805974	36805986
chr9	111341334	111342120	Peak_28470	chr3	36805992	36806002
chr9	111341334	111342120	Peak_28470	chr3	36806003	36806045
chr9	111341334	111342120	Peak_28470	chr3	36806047	36806076
chr9	90163834	90164608	Peak_29894	chr15	78367848	78367875
chr9	90163834	90164608	Peak_29894	chr15	78367876	78367932
chr9	90163834	90164608	Peak_29894	chr15	78367942	78368023
chr9	90163834	90164608	Peak_29894	chr15	78368027	78368078
chr9	90163834	90164608	Peak_29894	chr15	78368080	78368095
chr9	90163834	90164608	Peak_29894	chr15	78368157	78368253
chr9	90163834	90164608	Peak_29894	chr15	78368270	78368304
chr9	90163834	90164608	Peak_29894	chr15	78368307	78368385
chr9	90163834	90164608	Peak_29894	chr15	78368386	78368452
chr9	90163834	90164608	Peak_29894	chr15	78368454	78368524
chr9	90163834	90164608	Peak_29894	chr15	78368528	78368550
chr9	90163834	90164608	Peak_29894	chr15	78368552	78368567
chr9	90163834	90164608	Peak_29894	chr15	78368573	78368591
chr9	90163834	90164608	Peak_29894	chr15	78368596	78368616
chr9	90163834	90164608	Peak_29894	chr15	78368627	78368632
chr9	90163834	90164608	Peak_29894	chr15	78368635	78368649
chr9	90163834	90164608	Peak_29894	chr15	78368650	78368662
chr9	90163834	90164608	Peak_29894	chr15	78368671	78368676
chr9	121859566	121860368	Peak_32359	chr3	43020139	43020161
chr9	121859566	121860368	Peak_32359	chr3	43020163	43020184
chr9	121859566	121860368	Peak_32359	chr3	43020186	43020198
chr9	121859566	121860368	Peak_32359	chr3	43020272	43020291
chr9	121859566	121860368	Peak_32359	chr3	43020293	43020329
chr9	121859566	121860368	Peak_32359	chr3	43020350	43020458
chr9	121859566	121860368	Peak_32359	chr3	43020461	43020476
chr9	121859566	121860368	Peak_32359	chr3	43020505	43020562
chr9	121859566	121860368	Peak_32359	chr3	43020578	43020688
chr9	121859566	121860368	Peak_32359	chr3	43020692	43020695
chr9	121859566	121860368	Peak_32359	chr3	43020699	43020711
chr9	121859566	121860368	Peak_32359	chr3	43020712	43020849
chr9	121859566	121860368	Peak_32359	chr3	43020862	43020881
chr9	121859566	121860368	Peak_32359	chr3	43020882	43020891
chr9	121859566	121860368	Peak_32359	chr3	43020905	43020923
chr9	121859566	121860368	Peak_32359	chr3	43020926	43020939
chr9	121859566	121860368	Peak_32359	chr3	43020952	43020987
chr9	121859566	121860368	Peak_32359	chr3	43020997	43021010
chr9	121859566	121860368	Peak_32359	chr3	43021026	43021039
chr9	121859566	121860368	Peak_32359	chr3	43021048	43021055
chr9	121859566	121860368	Peak_32359	chr3	43021074	43021098
chr9	121859566	121860368	Peak_32359	chr3	43021102	43021126
chr9	121859566	121860368	Peak_32359	chr3	43021127	43021139
chr9	108729140	108729844	Peak_32724	chr3	48698846	48699244
chr9	108729140	108729844	Peak_32724	chr3	48699256	48699562
chr9	57353555	57353923	Peak_34187	chr15	75246861	75246889
chr9	57353555	57353923	Peak_34187	chr15	75246890	75246903
chr9	57353555	57353923	Peak_34187	chr15	75246915	75246921
chr9	57353555	57353923	Peak_34187	chr15	75246922	75246935
chr9	57353555	57353923	Peak_34187	chr15	75246936	75246951
chr9	57353555	57353923	Peak_34187	chr15	75246952	75247064
chr9	57353555	57353923	Peak_34187	chr15	75247070	75247111
chr9	57353555	57353923	Peak_34187	chr15	75247113	75247188
chr9	57353555	57353923	Peak_34187	chr15	75247195	75247215
chr9	57353555	57353923	Peak_34187	chr15	75247216	75247228
chr9	57353555	57353923	Peak_34187	chr15	75247230	75247259
chr9	57353555	57353923	Peak_34187	chr15	75247260	75247264
chr9	118961513	118962081	Peak_35992	chr3	38031804	38031837
chr9	118961513	118962081	Peak_35992	chr3	38031842	38031858
chr9	118961513	118962081	Peak_35992	chr3	38031897	38031964
chr9	118961513	118962081	Peak_35992	chr3	38031965	38031988
chr9	118961513	118962081	Peak_35992	chr3	38031990	38032012
chr9	118961513	118962081	Peak_35992	chr3	38032014	38032071
chr9	118961513	118962081	Peak_35992	chr3	38032083	38032090
chr9	118961513	118962081	Peak_35992	chr3	38032091	38032150
chr9	118961513	118962081	Peak_35992	chr3	38032152	38032181
chr9	118961513	118962081	Peak_35992	chr3	38032182	38032225
chr9	118961513	118962081	Peak_35992	chr3	38032227	38032231
chr9	118961513	118962081	Peak_35992	chr3	38032241	38032248
chr9	118961513	118962081	Peak_35992	chr3	38032268	38032332
chr9	118961513	118962081	Peak_35992	chr3	38032341	38032354
chr9	118961513	118962081	Peak_35992	chr3	38032357	38032372
chr9	118961513	118962081	Peak_35992	chr3	38032378	38032453
chr9	118961513	118962081	Peak_35992	chr3	38032460	38032471
chr9	118961513	118962081	Peak_35992	chr3	38032472	38032475
chr9	99529872	99530468	Peak_36943	chr3	137833857	137833883
chr9	99529872	99530468	Peak_36943	chr3	137833884	137833972
chr9	99529872	99530468	Peak_36943	chr3	137833976	137834003
chr9	99529872	99530468	Peak_36943	chr3	137834004	137834012
chr9	99529872	99530468	Peak_36943	chr3	137834015	137834035
chr9	99529872	99530468	Peak_36943	chr3	137834051	137834108
chr9	99529872	99530468	Peak_36943	chr3	137834109	137834126
chr9	99529872	99530468	Peak_36943	chr3	137834129	137834164
chr9	99529872	99530468	Peak_36943	chr3	137834165	137834238
chr9	99529872	99530468	Peak_36943	chr3	137834239	137834267
chr9	99529872	99530468	Peak_36943	chr3	137834270	137834279
chr9	99529872	99530468	Peak_36943	chr3	137834311	137834324
chr9	99529872	99530468	Peak_36943	chr3	137834326	137834348
chr9	99529872	99530468	Peak_36943	chr3	137834349	137834354
chr9	99529872	99530468	Peak_36943	chr3	137834379	137834389
chr9	99529872	99530468	Peak_36943	chr3	137834438	137834444
chr9	99529872	99530468	Peak_36943	chr3	137834445	137834484
chr9	99529872	99530468	Peak_36943	chr3	137834485	137834526
chr9	99529872	99530468	Peak_36943	chr3	137834530	137834560
chr9	108961557	108962606	Peak_37320	chr3	48506691	48506704
chr9	108961557	108962606	Peak_37320	chr3	48506705	48506716
chr9	108961557	108962606	Peak_37320	chr3	48506718	48506802
chr9	108961557	108962606	Peak_37320	chr3	48506803	48506812
chr9	108961557	108962606	Peak_37320	chr3	48506816	48506829
chr9	108961557	108962606	Peak_37320	chr3	48506832	48507026
chr9	108961557	108962606	Peak_37320	chr3	48507037	48507051
chr9	108961557	108962606	Peak_37320	chr3	48507053	48507108
chr9	108961557	108962606	Peak_37320	chr3	48507115	48507133
chr9	108961557	108962606	Peak_37320	chr3	48507143	48507199
chr9	108961557	108962606	Peak_37320	chr3	48507200	48507274
chr9	108961557	108962606	Peak_37320	chr3	48507277	48507293
chr9	108961557	108962606	Peak_37320	chr3	48507306	48507320
chr9	108961557	108962606	Peak_37320	chr3	48507322	48507353
chr9	108961557	108962606	Peak_37320	chr3	48507359	48507390
chr9	108961557	108962606	Peak_37320	chr3	48507403	48507412
chr9	108961557	108962606	Peak_37320	chr3	48507416	48507427
chr9	108961557	108962606	Peak_37320	chr3	48507434	48507521
chr9	108961557	108962606	Peak_37320	chr3	48507538	48507574
chr9	108961557	108962606	Peak_37320	chr3	48507575	48507620
chr9	108961557	108962606	Peak_37320	chr3	48507622	48507668
chr9	108961557	108962606	Peak_37320	chr3	48507687	48507702
chr9	108961557	108962606	Peak_37320	chr3	48507704	48507719
chr9	108961557	108962606	Peak_37320	chr3	48507723	48507797
chr9	108961557	108962606	Peak_37320	chr3	48507818	48507827
chr9	108961557	108962606	Peak_37320	chr3	48507828	48507852
chr9	108961557	108962606	Peak_37320	chr3	48507855	48507870
chr9	108961557	108962606	Peak_37320	chr3	48507872	48507877
chr9	119011286	119012043	Peak_38589	chr3	38080618	38080801
chr9	119011286	119012043	Peak_38589	chr3	38080802	38080846
chr9	119011286	119012043	Peak_38589	chr3	38080849	38081127
chr9	121903542	121904077	Peak_38925	chr3	43145819	43145853
chr9	121903542	121904077	Peak_38925	chr3	43145864	43145890
chr9	121903542	121904077	Peak_38925	chr3	43145891	43145909
chr9	121903542	121904077	Peak_38925	chr3	43145944	43146001
chr9	121903542	121904077	Peak_38925	chr3	43146002	43146036
chr9	121903542	121904077	Peak_38925	chr3	43146053	43146085
chr9	121903542	121904077	Peak_38925	chr3	43146087	43146117
chr9	121903542	121904077	Peak_38925	chr3	43146125	43146141
chr9	121903542	121904077	Peak_38925	chr3	43146155	43146171
chr9	121903542	121904077	Peak_38925	chr3	43146173	43146182
chr9	121903542	121904077	Peak_38925	chr3	43146186	43146195
chr9	14418486	14419781	Peak_39795	chr11	94501060	94501061
chr9	14418486	14419781	Peak_39795	chr11	94501070	94501099
chr9	14418486	14419781	Peak_39795	chr11	94501118	94501139
chr9	14418486	14419781	Peak_39795	chr11	94501140	94501163
chr9	14418486	14419781	Peak_39795	chr11	94501167	94501203
chr9	14418486	14419781	Peak_39795	chr11	94501205	94501216
chr9	14418486	14419781	Peak_39795	chr11	94501243	94501339
chr9	14418486	14419781	Peak_39795	chr11	94501340	94501353
chr9	14418486	14419781	Peak_39795	chr11	94501366	94501425
chr9	14418486	14419781	Peak_39795	chr11	94501426	94501438
chr9	14418486	14419781	Peak_39795	chr11	94501439	94501469
chr9	14418486	14419781	Peak_39795	chr11	94501470	94501485
chr9	14418486	14419781	Peak_39795	chr11	94501486	94501510
chr9	14418486	14419781	Peak_39795	chr11	94501530	94501554
chr9	14418486	14419781	Peak_39795	chr11	94501555	94501577
chr9	14418486	14419781	Peak_39795	chr11	94501588	94501612
chr9	14418486	14419781	Peak_39795	chr11	94501613	94501748
chr9	14418486	14419781	Peak_39795	chr11	94501749	94501801
chr9	14418486	14419781	Peak_39795	chr11	94501806	94501836
chr9	14418486	14419781	Peak_39795	chr11	94501838	94501873
chr9	14418486	14419781	Peak_39795	chr11	94501927	94501953
chr9	14418486	14419781	Peak_39795	chr11	94501965	94501986
chr9	14418486	14419781	Peak_39795	chr11	94501988	94501996
chr9	14418486	14419781	Peak_39795	chr11	94501997	94502031
chr9	14418486	14419781	Peak_39795	chr11	94502040	94502047
chr9	14418486	14419781	Peak_39795	chr11	94502082	94502104
chr9	14418486	14419781	Peak_39795	chr11	94502106	94502123
chr9	14418486	14419781	Peak_39795	chr11	94502124	94502135
chr9	14418486	14419781	Peak_39795	chr11	94502136	94502162
chr9	14418486	14419781	Peak_39795	chr11	94502185	94502194
chr9	14418486	14419781	Peak_39795	chr11	94502241	94502255
chr9	14418486	14419781	Peak_39795	chr11	94502256	94502280
chr9	14418486	14419781	Peak_39795	chr11	94502282	94502297
chr9	14418486	14419781	Peak_39795	chr11	94502299	94502330
chr9	14418486	14419781	Peak_39795	chr11	94502331	94502387
chr9	14418486	14419781	Peak_39795	chr11	94502389	94502485
chr9	14418486	14419781	Peak_39795	chr11	94502499	94502509
chr9	14418486	14419781	Peak_39795	chr11	94502514	94502548
chr9	107481759	107482260	Peak_40048	chr3	50337466	50337629
chr9	107481759	107482260	Peak_40048	chr3	50337643	50337748
chr9	107481759	107482260	Peak_40048	chr3	50337752	50337771
chr9	107481759	107482260	Peak_40048	chr3	50337778	50337808
chr9	107481759	107482260	Peak_40048	chr3	50337818	50337899
chr9	107481759	107482260	Peak_40048	chr3	50337901	50337902
chr9	7272116	7272663	Peak_41620	chr11	102826328	102826460
chr9	7272116	7272663	Peak_41620	chr11	102826462	102826569
chr9	7272116	7272663	Peak_41620	chr11	102826573	102826761
chr9	7272116	7272663	Peak_41620	chr11	102826765	102826869
chr9	7272116	7272663	Peak_41620	chr11	102826872	102826880
chr9	5345050	5346219	Peak_44487	chr11	104768428	104768585
chr9	5345050	5346219	Peak_44487	chr11	104768589	104768649
chr9	5345050	5346219	Peak_44487	chr11	104768651	104768680
chr9	5345050	5346219	Peak_44487	chr11	104768681	104768686
chr9	5345050	5346219	Peak_44487	chr11	104768688	104768712
chr9	5345050	5346219	Peak_44487	chr11	104768714	104768738
chr9	5345050	5346219	Peak_44487	chr11	104768740	104768783
chr9	5345050	5346219	Peak_44487	chr11	104768784	104768814
chr9	5345050	5346219	Peak_44487	chr11	104768817	104768857
chr9	5345050	5346219	Peak_44487	chr11	104768859	104768882
chr9	5345050	5346219	Peak_44487	chr11	104768883	104768919
chr9	5345050	5346219	Peak_44487	chr11	104768922	104768950
chr9	5345050	5346219	Peak_44487	chr11	104768951	104769015
chr9	5345050	5346219	Peak_44487	chr11	104769017	104769077
chr9	5345050	5346219	Peak_44487	chr11	104769080	104769096
chr9	5345050	5346219	Peak_44487	chr11	104769098	104769112
chr9	5345050	5346219	Peak_44487	chr11	104769113	104769120
chr9	5345050	5346219	Peak_44487	chr11	104769128	104769163
chr9	5345050	5346219	Peak_44487	chr11	104769164	104769223
chr9	5345050	5346219	Peak_44487	chr11	104769225	104769240
chr9	5345050	5346219	Peak_44487	chr11	104769245	104769308
chr9	5345050	5346219	Peak_44487	chr11	104769336	104769344
chr9	5345050	5346219	Peak_44487	chr11	104769353	104769405
chr9	5345050	5346219	Peak_44487	chr11	104769420	104769464
chr9	5345050	5346219	Peak_44487	chr11	104769466	104769569
chr9	5345050	5346219	Peak_44487	chr11	104769571	104769586
chr9	5345050	5346219	Peak_44487	chr11	104769588	104769620
chr9	5345050	5346219	Peak_44487	chr11	104769621	104769647
chr9	5345050	5346219	Peak_44487	chr11	104769651	104769654
chr9	21656724	21657575	Peak_44679	chr19	11372500	11372517
chr9	21656724	21657575	Peak_44679	chr19	11372523	11372562
chr9	21656724	21657575	Peak_44679	chr19	11372563	11372583
chr9	21656724	21657575	Peak_44679	chr19	11372588	11372600
chr9	21656724	21657575	Peak_44679	chr19	11372625	11372635
chr9	21656724	21657575	Peak_44679	chr19	11372642	11372645
chr9	21656724	21657575	Peak_44679	chr19	11372649	11372660
chr9	21656724	21657575	Peak_44679	chr19	11372670	11372689
chr9	21656724	21657575	Peak_44679	chr19	11372716	11372730
chr9	21656724	21657575	Peak_44679	chr19	11372780	11372805
chr9	21656724	21657575	Peak_44679	chr19	11372825	11372828
chr9	21656724	21657575	Peak_44679	chr19	11372859	11372868
chr9	21656724	21657575	Peak_44679	chr19	11372882	11372891
chr9	21656724	21657575	Peak_44679	chr19	11372908	11372942
chr9	21656724	21657575	Peak_44679	chr19	11372952	11372967
chr9	21656724	21657575	Peak_44679	chr19	11373060	11373118
chr9	21656724	21657575	Peak_44679	chr19	11373138	11373152
chr9	21656724	21657575	Peak_44679	chr19	11373164	11373193
chr9	21656724	21657575	Peak_44679	chr19	11373194	11373292
chr9	21656724	21657575	Peak_44679	chr19	11373302	11373328
chr9	21656724	21657575	Peak_44679	chr19	11373332	11373351
chr9	21656724	21657575	Peak_44679	chr19	11373355	11373494
chr9	21656724	21657575	Peak_44679	chr19	11373501	11373604
chr9	102407218	102408830	Peak_44942	chr3	134369393	134369406
chr9	102407218	102408830	Peak_44942	chr3	134369452	134369464
chr9	102407218	102408830	Peak_44942	chr3	134369471	134369476
chr9	102407218	102408830	Peak_44942	chr3	134369487	134369600
chr9	102407218	102408830	Peak_44942	chr3	134369601	134369950
chr9	102407218	102408830	Peak_44942	chr3	134369952	134370052
chr9	102407218	102408830	Peak_44942	chr3	134370053	134370087
chr9	102407218	102408830	Peak_44942	chr3	134370094	134370114
chr9	102407218	102408830	Peak_44942	chr3	134370134	134370203
chr9	102407218	102408830	Peak_44942	chr3	134370232	134370273
chr9	102407218	102408830	Peak_44942	chr3	134370279	134370288
chr9	102407218	102408830	Peak_44942	chr3	134370291	134370318
chr9	102407218	102408830	Peak_44942	chr3	134370328	134370418
chr9	102407218	102408830	Peak_44942	chr3	134370433	134370453
chr9	102407218	102408830	Peak_44942	chr3	134370456	134370581
chr9	102407218	102408830	Peak_44942	chr3	134370582	134370724
chr9	102407218	102408830	Peak_44942	chr3	134370725	134370819
chr9	102407218	102408830	Peak_44942	chr3	134370820	134370836
chr9	102407218	102408830	Peak_44942	chr3	134370862	134370981
chr9	102407218	102408830	Peak_44942	chr3	134370986	134371003
chr9	102407218	102408830	Peak_44942	chr3	134371009	134371024
chr9	102407218	102408830	Peak_44942	chr3	134371345	134371395
chr9	48719093	48719315	Peak_44986	chr11	113845794	113845799
chr9	48719093	48719315	Peak_44986	chr11	113845814	113845891
[truncated: 1,151 more rows]

## Sheet: bTC6.distal.liftover
mm9_Chromosome	mm9_Start	mm9_End	mm9_Peak_Name	hg19_Chromosome	hg19_Start	hg_19End
chr7	129098672	129098990	Peak_21870	chr16	23434902	23434934
chr7	129098672	129098990	Peak_21870	chr16	23434935	23434988
chr7	129098672	129098990	Peak_21870	chr16	23434989	23435003
chr7	129098672	129098990	Peak_21870	chr16	23435004	23435177
chr7	129098672	129098990	Peak_21870	chr16	23435178	23435214
chr7	129098672	129098990	Peak_21870	chr16	23435215	23435225
chr7	76814785	76815404	Peak_24724	chr15	97595934	97595973
chr7	76814785	76815404	Peak_24724	chr15	97595974	97596001
chr7	76814785	76815404	Peak_24724	chr15	97596002	97596081
chr7	76814785	76815404	Peak_24724	chr15	97596085	97596096
chr7	76814785	76815404	Peak_24724	chr15	97596107	97596163
chr7	76814785	76815404	Peak_24724	chr15	97596185	97596276
chr7	76814785	76815404	Peak_24724	chr15	97596285	97596309
chr7	76814785	76815404	Peak_24724	chr15	97596310	97596360
chr7	76814785	76815404	Peak_24724	chr15	97596362	97596373
chr7	76814785	76815404	Peak_24724	chr15	97596374	97596395
chr7	76814785	76815404	Peak_24724	chr15	97596399	97596499
chr7	76814785	76815404	Peak_24724	chr15	97597072	97597140
chr7	137175706	137176184	Peak_25485	chr10	123086554	123086595
chr7	137175706	137176184	Peak_25485	chr10	123086598	123086622
chr7	137175706	137176184	Peak_25485	chr10	123086631	123086639
chr7	137175706	137176184	Peak_25485	chr10	123086649	123086681
chr7	137175706	137176184	Peak_25485	chr10	123086682	123086720
chr7	137175706	137176184	Peak_25485	chr10	123086728	123086841
chr7	137175706	137176184	Peak_25485	chr10	123087148	123087275
chr7	137175706	137176184	Peak_25485	chr10	123087282	123087348
chr7	108233454	108234161	Peak_26059	chr11	72871605	72871606
chr7	108233454	108234161	Peak_26059	chr11	72871607	72871622
chr7	108233454	108234161	Peak_26059	chr11	72871643	72871688
chr7	108233454	108234161	Peak_26059	chr11	72871689	72871744
chr7	108233454	108234161	Peak_26059	chr11	72871750	72871761
chr7	108233454	108234161	Peak_26059	chr11	72871762	72871877
chr7	108233454	108234161	Peak_26059	chr11	72871891	72871910
chr7	108233454	108234161	Peak_26059	chr11	72871929	72871970
chr7	108233454	108234161	Peak_26059	chr11	72872304	72872358
chr7	108233454	108234161	Peak_26059	chr11	72872360	72872367
chr7	108233454	108234161	Peak_26059	chr11	72872368	72872416
chr7	87911764	87912259	Peak_27645	chr15	90972413	90972442
chr7	87911764	87912259	Peak_27645	chr15	90972444	90972477
chr7	87911764	87912259	Peak_27645	chr15	90972478	90972507
chr7	87911764	87912259	Peak_27645	chr15	90972509	90972597
chr7	87911764	87912259	Peak_27645	chr15	90972601	90972604
chr7	87911764	87912259	Peak_27645	chr15	90972605	90972614
chr7	87911764	87912259	Peak_27645	chr15	90972616	90972663
chr7	87911764	87912259	Peak_27645	chr15	90972668	90972753
chr7	87911764	87912259	Peak_27645	chr15	90972783	90972792
chr7	87911764	87912259	Peak_27645	chr15	90972800	90972901
chr7	87911764	87912259	Peak_27645	chr15	90972905	90972908
chr7	29726743	29727240	Peak_28408	chr19	39161623	39161683
chr7	29726743	29727240	Peak_28408	chr19	39161686	39161697
chr7	29726743	29727240	Peak_28408	chr19	39161699	39161726
chr7	29726743	29727240	Peak_28408	chr19	39161727	39161741
chr7	29726743	29727240	Peak_28408	chr19	39161747	39161776
chr7	29726743	29727240	Peak_28408	chr19	39161788	39161804
chr7	29726743	29727240	Peak_28408	chr19	39161824	39161837
chr7	29726743	29727240	Peak_28408	chr19	39161850	39161868
chr7	29726743	29727240	Peak_28408	chr19	39161870	39161909
chr7	29726743	29727240	Peak_28408	chr19	39161922	39161927
chr7	29726743	29727240	Peak_28408	chr19	39161941	39162009
chr7	29726743	29727240	Peak_28408	chr19	39162010	39162036
chr7	29726743	29727240	Peak_28408	chr19	39162041	39162046
chr7	29726743	29727240	Peak_28408	chr19	39162054	39162092
chr7	29726743	29727240	Peak_28408	chr19	39162094	39162095
chr7	98761678	98762452	Peak_28661	chr11	84085304	84085321
chr7	98761678	98762452	Peak_28661	chr11	84085322	84085398
chr7	98761678	98762452	Peak_28661	chr11	84085652	84085658
chr7	98761678	98762452	Peak_28661	chr11	84085675	84085718
chr7	98761678	98762452	Peak_28661	chr11	84085720	84085743
chr7	98761678	98762452	Peak_28661	chr11	84085760	84085788
chr7	98761678	98762452	Peak_28661	chr11	84085789	84085805
chr7	98761678	98762452	Peak_28661	chr11	84085806	84085814
chr7	98761678	98762452	Peak_28661	chr11	84085818	84085833
chr7	98761678	98762452	Peak_28661	chr11	84085840	84085871
chr7	98761678	98762452	Peak_28661	chr11	84085873	84085895
chr7	98761678	98762452	Peak_28661	chr11	84085901	84085942
chr7	98761678	98762452	Peak_28661	chr11	84085943	84086053
chr7	98761678	98762452	Peak_28661	chr11	84086054	84086117
chr7	98761678	98762452	Peak_28661	chr11	84086121	84086139
chr7	98761678	98762452	Peak_28661	chr11	84086140	84086190
chr7	98761678	98762452	Peak_28661	chr11	84086191	84086221
chr7	98761678	98762452	Peak_28661	chr11	84086225	84086363
chr7	98761678	98762452	Peak_28661	chr11	84086368	84086387
chr7	135722126	135722460	Peak_29065	chr10	121463973	121464006
chr7	135722126	135722460	Peak_29065	chr10	121464008	121464040
chr7	135722126	135722460	Peak_29065	chr10	121464041	121464080
chr7	135722126	135722460	Peak_29065	chr10	121464089	121464101
chr7	135722126	135722460	Peak_29065	chr10	121464105	121464311
chr7	19536008	19536542	Peak_31220	chr19	46456382	46456503
chr7	19536008	19536542	Peak_31220	chr19	46456505	46456521
chr7	19536008	19536542	Peak_31220	chr19	46456522	46456612
chr7	19536008	19536542	Peak_31220	chr19	46456613	46456641
chr7	19536008	19536542	Peak_31220	chr19	46456643	46456651
chr7	19536008	19536542	Peak_31220	chr19	46456652	46456721
chr7	19536008	19536542	Peak_31220	chr19	46456728	46456747
chr7	19536008	19536542	Peak_31220	chr19	46456750	46456774
chr7	19536008	19536542	Peak_31220	chr19	46456775	46456786
chr7	19536008	19536542	Peak_31220	chr19	46456791	46456796
chr7	19536008	19536542	Peak_31220	chr19	46456801	46456822
chr7	19536008	19536542	Peak_31220	chr19	46456824	46456885
chr7	19536008	19536542	Peak_31220	chr19	46456891	46456902
chr7	19536008	19536542	Peak_31220	chr19	46456906	46456934
chr7	19536008	19536542	Peak_31220	chr19	46456942	46456955
chr7	105877944	105878349	Peak_32229	chr11	76047893	76047909
chr7	105877944	105878349	Peak_32229	chr11	76047923	76047946
chr7	105877944	105878349	Peak_32229	chr11	76047950	76047962
chr7	105877944	105878349	Peak_32229	chr11	76047978	76048031
chr7	105877944	105878349	Peak_32229	chr11	76048032	76048054
chr7	105877944	105878349	Peak_32229	chr11	76048070	76048088
chr7	105877944	105878349	Peak_32229	chr11	76048097	76048120
chr7	105877944	105878349	Peak_32229	chr11	76048128	76048155
chr7	105877944	105878349	Peak_32229	chr11	76048171	76048189
chr7	105877944	105878349	Peak_32229	chr11	76048195	76048232
chr7	105877944	105878349	Peak_32229	chr11	76048237	76048284
chr7	105877944	105878349	Peak_32229	chr11	76048287	76048304
chr7	105877944	105878349	Peak_32229	chr11	76048309	76048329
chr7	105877944	105878349	Peak_32229	chr11	76048335	76048352
chr7	105877944	105878349	Peak_32229	chr11	76048663	76048693
chr7	105877944	105878349	Peak_32229	chr11	76048706	76048721
chr7	105877944	105878349	Peak_32229	chr11	76048722	76048725
chr7	64933347	64933722	Peak_32705	chr15	26932983	26933039
chr7	64933347	64933722	Peak_32705	chr15	26933041	26933080
chr7	116364462	116365528	Peak_33356	chr11	8336886	8336934
chr7	116364462	116365528	Peak_33356	chr11	8336935	8337369
chr7	116364462	116365528	Peak_33356	chr11	8337371	8337400
chr7	116364462	116365528	Peak_33356	chr11	8337401	8337479
chr7	116364462	116365528	Peak_33356	chr11	8337480	8337512
chr7	116364462	116365528	Peak_33356	chr11	8337517	8337803
chr7	116364462	116365528	Peak_33356	chr11	8337805	8337857
chr7	116364462	116365528	Peak_33356	chr11	8337858	8337867
chr7	116364462	116365528	Peak_33356	chr11	8337873	8337958
chr7	101371471	101371911	Peak_34119	chr11	81108824	81108873
chr7	65102198	65102833	Peak_34708	chr15	26760353	26760370
chr7	65102198	65102833	Peak_34708	chr15	26760372	26760442
chr7	65102198	65102833	Peak_34708	chr15	26760443	26760559
chr7	65102198	65102833	Peak_34708	chr15	26760561	26760592
chr7	65102198	65102833	Peak_34708	chr15	26760602	26760615
chr7	65102198	65102833	Peak_34708	chr15	26760617	26760661
chr7	65102198	65102833	Peak_34708	chr15	26760664	26760672
chr7	65102198	65102833	Peak_34708	chr15	26760673	26760793
chr7	65662284	65662766	Peak_34817	chr15	26319228	26319342
chr7	65662284	65662766	Peak_34817	chr15	26319345	26319362
chr7	65662284	65662766	Peak_34817	chr15	26319363	26319396
chr7	107934034	107934292	Peak_35734	chr11	73180396	73180402
chr7	107934034	107934292	Peak_35734	chr11	73180403	73180476
chr7	107934034	107934292	Peak_35734	chr11	73180479	73180653
chr7	65931033	65931358	Peak_35737	chr15	26096561	26096614
chr7	65931033	65931358	Peak_35737	chr15	26096627	26096711
chr7	76816581	76817089	Peak_35785	chr15	97591148	97591199
chr7	76816581	76817089	Peak_35785	chr15	97591201	97591237
chr7	76816581	76817089	Peak_35785	chr15	97591238	97591392
chr7	76816581	76817089	Peak_35785	chr15	97591393	97591450
chr7	76816581	76817089	Peak_35785	chr15	97591451	97591531
chr7	76816581	76817089	Peak_35785	chr15	97591532	97591555
chr7	76816581	76817089	Peak_35785	chr15	97591556	97591572
chr7	103992999	103993483	Peak_35797	chr11	78441525	78441563
chr7	103992999	103993483	Peak_35797	chr11	78441568	78441574
chr7	103992999	103993483	Peak_35797	chr11	78441581	78441600
chr7	103992999	103993483	Peak_35797	chr11	78441636	78441655
chr7	103992999	103993483	Peak_35797	chr11	78441662	78441666
chr7	103992999	103993483	Peak_35797	chr11	78441672	78441768
chr7	103992999	103993483	Peak_35797	chr11	78441769	78441851
chr7	103992999	103993483	Peak_35797	chr11	78441852	78441928
chr7	103992999	103993483	Peak_35797	chr11	78441929	78442065
chr7	103992999	103993483	Peak_35797	chr11	78442066	78442068
chr7	124209720	124210263	Peak_36361	chr16	17919870	17919949
chr7	124209720	124210263	Peak_36361	chr16	17919950	17919964
chr7	124209720	124210263	Peak_36361	chr16	17919969	17920014
chr7	124209720	124210263	Peak_36361	chr16	17920022	17920191
chr7	124209720	124210263	Peak_36361	chr16	17920204	17920266
chr7	124209720	124210263	Peak_36361	chr16	17920271	17920294
chr7	124209720	124210263	Peak_36361	chr16	17920299	17920374
chr7	124209720	124210263	Peak_36361	chr16	17920403	17920422
chr7	124209720	124210263	Peak_36361	chr16	17920435	17920458
chr7	124209720	124210263	Peak_36361	chr16	17920465	17920470
chr7	71898567	71898925	Peak_36478	chr15	29409744	29409775
chr7	71898567	71898925	Peak_36478	chr15	29409778	29409789
chr7	71898567	71898925	Peak_36478	chr15	29409790	29409808
chr7	71898567	71898925	Peak_36478	chr15	29409809	29409854
chr7	71898567	71898925	Peak_36478	chr15	29409856	29409936
chr7	71898567	71898925	Peak_36478	chr15	29409939	29410003
chr7	71898567	71898925	Peak_36478	chr15	29410005	29410070
chr7	150088778	150089269	Peak_37021	chr11	2196674	2196712
chr7	150088778	150089269	Peak_37021	chr11	2196714	2196727
chr7	150088778	150089269	Peak_37021	chr11	2196731	2196740
chr7	150088778	150089269	Peak_37021	chr11	2196746	2196755
chr7	150088778	150089269	Peak_37021	chr11	2196757	2196800
chr7	150088778	150089269	Peak_37021	chr11	2196808	2196811
chr7	150088778	150089269	Peak_37021	chr11	2196812	2196865
chr7	150088778	150089269	Peak_37021	chr11	2196869	2196874
chr7	150088778	150089269	Peak_37021	chr11	2196882	2196919
chr7	150088778	150089269	Peak_37021	chr11	2196921	2196932
chr7	150088778	150089269	Peak_37021	chr11	2196933	2196949
chr7	150088778	150089269	Peak_37021	chr11	2196955	2197020
chr7	150088778	150089269	Peak_37021	chr11	2197021	2197028
chr7	150088778	150089269	Peak_37021	chr11	2197029	2197076
chr7	150088778	150089269	Peak_37021	chr11	2197081	2197109
chr7	96571552	96572541	Peak_37044	chr11	86645090	86645228
chr7	96571552	96572541	Peak_37044	chr11	86645240	86645247
chr7	96571552	96572541	Peak_37044	chr11	86645255	86645281
chr7	96571552	96572541	Peak_37044	chr11	86645289	86645298
chr7	96571552	96572541	Peak_37044	chr11	86645304	86645325
chr7	96571552	96572541	Peak_37044	chr11	86645326	86645350
chr7	96571552	96572541	Peak_37044	chr11	86645351	86645380
chr7	96571552	96572541	Peak_37044	chr11	86645386	86645589
chr7	96571552	96572541	Peak_37044	chr11	86645605	86645691
chr7	96571552	96572541	Peak_37044	chr11	86645692	86645727
chr7	96571552	96572541	Peak_37044	chr11	86645729	86645836
chr7	96571552	96572541	Peak_37044	chr11	86645838	86645851
chr7	96571552	96572541	Peak_37044	chr11	86645860	86645884
chr7	96571552	96572541	Peak_37044	chr11	86645889	86645904
chr7	96571552	96572541	Peak_37044	chr11	86645914	86645959
chr7	96571552	96572541	Peak_37044	chr11	86645961	86645982
chr7	96571552	96572541	Peak_37044	chr11	86645983	86646071
chr7	140670691	140671598	Peak_37252	chr10	127221428	127221486
chr7	140670691	140671598	Peak_37252	chr10	127221487	127221516
chr7	140670691	140671598	Peak_37252	chr10	127221519	127221576
chr7	140670691	140671598	Peak_37252	chr10	127221577	127221689
chr7	140670691	140671598	Peak_37252	chr10	127221693	127221720
chr7	140670691	140671598	Peak_37252	chr10	127221727	127221751
chr7	140670691	140671598	Peak_37252	chr10	127221752	127221805
chr7	140670691	140671598	Peak_37252	chr10	127221809	127221862
chr7	140670691	140671598	Peak_37252	chr10	127221863	127222111
chr7	140670691	140671598	Peak_37252	chr10	127222113	127222157
chr7	140670691	140671598	Peak_37252	chr10	127222158	127222186
chr7	140670691	140671598	Peak_37252	chr10	127222205	127222256
chr7	140670691	140671598	Peak_37252	chr10	127222257	127222346
chr7	66029080	66029507	Peak_37776	chr15	25981103	25981141
chr7	66029080	66029507	Peak_37776	chr15	25981147	25981160
chr7	66029080	66029507	Peak_37776	chr15	25981161	25981183
chr7	66029080	66029507	Peak_37776	chr15	25981185	25981331
chr7	66029080	66029507	Peak_37776	chr15	25981340	25981393
chr7	66029080	66029507	Peak_37776	chr15	25981400	25981410
chr7	66029080	66029507	Peak_37776	chr15	25981411	25981477
chr7	66029080	66029507	Peak_37776	chr15	25981486	25981502
chr7	66029080	66029507	Peak_37776	chr15	25981516	25981538
chr7	66029080	66029507	Peak_37776	chr15	25981540	25981559
chr7	81643582	81644131	Peak_37778	chr15	92465305	92465312
chr7	81643582	81644131	Peak_37778	chr15	92465313	92465335
chr7	81643582	81644131	Peak_37778	chr15	92465337	92465420
chr7	81643582	81644131	Peak_37778	chr15	92465421	92465441
chr7	81643582	81644131	Peak_37778	chr15	92465442	92465599
chr7	81643582	81644131	Peak_37778	chr15	92465602	92465621
chr7	81643582	81644131	Peak_37778	chr15	92465622	92465710
chr7	81643582	81644131	Peak_37778	chr15	92465715	92465809
chr7	81643582	81644131	Peak_37778	chr15	92465810	92465828
chr7	35519871	35520235	Peak_37901	chr19	34192441	34192486
chr7	35519871	35520235	Peak_37901	chr19	34192487	34192573
chr7	35519871	35520235	Peak_37901	chr19	34192574	34192639
chr7	35519871	35520235	Peak_37901	chr19	34192647	34192651
chr7	35519871	35520235	Peak_37901	chr19	34192652	34192710
chr7	35519871	35520235	Peak_37901	chr19	34192716	34192735
chr7	35519871	35520235	Peak_37901	chr19	34192738	34192743
chr7	35519871	35520235	Peak_37901	chr19	34192753	34192764
chr7	35519871	35520235	Peak_37901	chr19	34192766	34192782
chr7	35519871	35520235	Peak_37901	chr19	34192788	34192807
chr7	35519871	35520235	Peak_37901	chr19	34192822	34192837
chr7	35519871	35520235	Peak_37901	chr19	34192842	34192849
chr7	56221257	56221789	Peak_38216	chr11	19374046	19374070
chr7	56221257	56221789	Peak_38216	chr11	19374073	19374387
chr7	56221257	56221789	Peak_38216	chr11	19374389	19374402
chr7	56221257	56221789	Peak_38216	chr11	19374403	19374579
chr7	28193462	28194241	Peak_38966	chr19	41018393	41018410
chr7	28193462	28194241	Peak_38966	chr19	41018448	41018459
chr7	28193462	28194241	Peak_38966	chr19	41018494	41018719
chr7	28193462	28194241	Peak_38966	chr19	41018734	41019260
chr7	70550765	70551665	Peak_38980	chr15	32199171	32199214
chr7	70550765	70551665	Peak_38980	chr15	32199223	32199257
chr7	70550765	70551665	Peak_38980	chr15	32199258	32199269
chr7	70550765	70551665	Peak_38980	chr15	32199275	32199299
chr7	70550765	70551665	Peak_38980	chr15	32199300	32199369
chr7	70550765	70551665	Peak_38980	chr15	32199372	32199389
chr7	70550765	70551665	Peak_38980	chr15	32199395	32199484
chr7	70550765	70551665	Peak_38980	chr15	32199492	32199543
chr7	70550765	70551665	Peak_38980	chr15	32199553	32199583
chr7	70550765	70551665	Peak_38980	chr15	32199592	32199638
chr7	70550765	70551665	Peak_38980	chr15	32199644	32199663
chr7	70550765	70551665	Peak_38980	chr15	32199664	32199810
chr7	70550765	70551665	Peak_38980	chr15	32199815	32199834
chr7	70550765	70551665	Peak_38980	chr15	32199842	32199931
chr7	114588160	114588786	Peak_39296	chr11	7340997	7341033
chr7	114588160	114588786	Peak_39296	chr11	7341035	7341045
chr7	114588160	114588786	Peak_39296	chr11	7341048	7341063
chr7	114588160	114588786	Peak_39296	chr11	7341065	7341107
chr7	114588160	114588786	Peak_39296	chr11	7341111	7341123
chr7	114588160	114588786	Peak_39296	chr11	7341124	7341265
chr7	114588160	114588786	Peak_39296	chr11	7341269	7341338
chr7	114588160	114588786	Peak_39296	chr11	7341339	7341444
chr7	114588160	114588786	Peak_39296	chr11	7341447	7341463
chr7	114588160	114588786	Peak_39296	chr11	7341468	7341477
chr7	114588160	114588786	Peak_39296	chr11	7341488	7341527
chr7	114588160	114588786	Peak_39296	chr11	7341529	7341536
chr7	114588160	114588786	Peak_39296	chr11	7341537	7341570
chr7	114588160	114588786	Peak_39296	chr11	7341586	7341617
chr7	58632921	58633956	Peak_39512	chr11	22046258	22046299
chr7	58632921	58633956	Peak_39512	chr11	22046317	22046360
chr7	58632921	58633956	Peak_39512	chr11	22046362	22046405
chr7	58632921	58633956	Peak_39512	chr11	22046406	22046424
chr7	58632921	58633956	Peak_39512	chr11	22046431	22046435
chr7	58632921	58633956	Peak_39512	chr11	22046438	22046456
chr7	58632921	58633956	Peak_39512	chr11	22046457	22046466
chr7	58632921	58633956	Peak_39512	chr11	22046470	22046478
chr7	58632921	58633956	Peak_39512	chr11	22046484	22046518
chr7	58632921	58633956	Peak_39512	chr11	22052654	22052771
chr7	58632921	58633956	Peak_39512	chr11	22052772	22052827
chr7	58632921	58633956	Peak_39512	chr11	22053139	22053185
chr7	58632921	58633956	Peak_39512	chr11	22053206	22053236
chr7	58632921	58633956	Peak_39512	chr11	22053237	22053286
chr7	58632921	58633956	Peak_39512	chr11	22053287	22053319
chr7	58632921	58633956	Peak_39512	chr11	22053323	22053334
chr7	58632921	58633956	Peak_39512	chr11	22053338	22053391
chr7	30773959	30774343	Peak_39579	chr19	37415973	37415979
chr7	30773959	30774343	Peak_39579	chr19	37415990	37416010
chr7	30773959	30774343	Peak_39579	chr19	37416011	37416026
chr7	30773959	30774343	Peak_39579	chr19	37416027	37416071
chr7	30773959	30774343	Peak_39579	chr19	37416072	37416083
chr7	30773959	30774343	Peak_39579	chr19	37416089	37416194
chr7	30773959	30774343	Peak_39579	chr19	37416195	37416250
chr7	30773959	30774343	Peak_39579	chr19	37416279	37416305
chr7	30773959	30774343	Peak_39579	chr19	37416310	37416324
chr7	30773959	30774343	Peak_39579	chr19	37416325	37416350
chr7	30773959	30774343	Peak_39579	chr19	37416351	37416396
chr7	30773959	30774343	Peak_39579	chr19	37416398	37416400
chr7	82061237	82061805	Peak_39676	chr15	92033536	92033634
chr7	82061237	82061805	Peak_39676	chr15	92033635	92033717
chr7	82061237	82061805	Peak_39676	chr15	92033718	92033800
chr7	82061237	82061805	Peak_39676	chr15	92033801	92033825
chr7	82061237	82061805	Peak_39676	chr15	92033826	92033830
chr7	82061237	82061805	Peak_39676	chr15	92033837	92033872
chr7	82061237	82061805	Peak_39676	chr15	92033874	92033898
chr7	82061237	82061805	Peak_39676	chr15	92033899	92033908
chr7	82061237	82061805	Peak_39676	chr15	92033914	92033983
chr7	82061237	82061805	Peak_39676	chr15	92033999	92034036
chr7	137226744	137227068	Peak_39966	chr10	123138566	123138674
chr7	137226744	137227068	Peak_39966	chr10	123138675	123138791
chr7	137226744	137227068	Peak_39966	chr10	123138792	123138803
chr7	137226744	137227068	Peak_39966	chr10	123138804	123138837
chr7	137226744	137227068	Peak_39966	chr10	123138838	123138857
chr7	137226744	137227068	Peak_39966	chr10	123138873	123138883
chr7	137226744	137227068	Peak_39966	chr10	123138884	123138902
chr7	91913040	91913672	Peak_39992	chr15	80193153	80193215
chr7	91913040	91913672	Peak_39992	chr15	80193218	80193274
chr7	91913040	91913672	Peak_39992	chr15	80193276	80193329
chr7	91913040	91913672	Peak_39992	chr15	80193335	80193410
chr7	91913040	91913672	Peak_39992	chr15	80193414	80193428
chr7	91913040	91913672	Peak_39992	chr15	80193739	80193755
chr7	91913040	91913672	Peak_39992	chr15	80193757	80193761
chr7	91913040	91913672	Peak_39992	chr15	80193762	80193808
chr7	91913040	91913672	Peak_39992	chr15	80193815	80193832
chr7	91913040	91913672	Peak_39992	chr15	80193843	80193886
chr7	91913040	91913672	Peak_39992	chr15	80193893	80193951
chr7	91913040	91913672	Peak_39992	chr15	80193964	80193989
chr7	91913040	91913672	Peak_39992	chr15	80193993	80194064
chr7	91913040	91913672	Peak_39992	chr15	80194065	80194102
chr7	52594851	52595363	Peak_40017	chr19	49653576	49653846
chr7	52594851	52595363	Peak_40017	chr19	49653847	49654050
chr7	52594851	52595363	Peak_40017	chr19	49654051	49654068
chr7	127286410	127286764	Peak_40049	chr16	21219844	21219865
chr7	127286410	127286764	Peak_40049	chr16	21219875	21219888
chr7	127286410	127286764	Peak_40049	chr16	21219890	21220026
chr7	127286410	127286764	Peak_40049	chr16	21220027	21220082
chr7	127286410	127286764	Peak_40049	chr16	21220085	21220169
chr7	127286410	127286764	Peak_40049	chr16	21220171	21220210
chr7	25414036	25414335	Peak_40052	chr19	43979237	43979257
chr7	25414036	25414335	Peak_40052	chr19	43979258	43979315
chr7	25414036	25414335	Peak_40052	chr19	43979316	43979377
chr7	25414036	25414335	Peak_40052	chr19	43979378	43979516
chr7	25414036	25414335	Peak_40052	chr19	43979519	43979526
chr7	25414036	25414335	Peak_40052	chr19	43979527	43979537
chr7	104879836	104880188	Peak_40332	chr11	77311601	77311615
chr7	104879836	104880188	Peak_40332	chr11	77311616	77311631
chr7	104879836	104880188	Peak_40332	chr11	77311635	77311648
chr7	104879836	104880188	Peak_40332	chr11	77311650	77311688
chr7	104879836	104880188	Peak_40332	chr11	77311695	77311708
chr7	71003344	71004038	Peak_40553	chr15	31689727	31689770
chr7	71003344	71004038	Peak_40553	chr15	31689776	31689830
chr7	71003344	71004038	Peak_40553	chr15	31689832	31689853
chr7	71003344	71004038	Peak_40553	chr15	31689855	31689885
chr7	58314487	58314973	Peak_40675	chr11	21765223	21765226
chr7	58314487	58314973	Peak_40675	chr11	21765250	21765257
chr7	58314487	58314973	Peak_40675	chr11	21765289	21765317
chr7	58314487	58314973	Peak_40675	chr11	21765318	21765336
chr7	58314487	58314973	Peak_40675	chr11	21765342	21765367
chr7	58314487	58314973	Peak_40675	chr11	21765369	21765417
chr7	58314487	58314973	Peak_40675	chr11	21765420	21765493
chr7	58314487	58314973	Peak_40675	chr11	21765496	21765606
chr7	58314487	58314973	Peak_40675	chr11	21765608	21765630
chr7	58314487	58314973	Peak_40675	chr11	21765633	21765640
chr7	58314487	58314973	Peak_40675	chr11	21765641	21765706
chr7	58314487	58314973	Peak_40675	chr11	21765718	21765723
chr7	58314487	58314973	Peak_40675	chr11	21765726	21765762
chr7	58314487	58314973	Peak_40675	chr11	21765771	21765790
chr7	58314487	58314973	Peak_40675	chr11	21765791	21765803
chr7	58314487	58314973	Peak_40675	chr11	21765806	21765811
chr7	129947770	129947977	Peak_40842	chr16	24420687	24420692
chr7	129947770	129947977	Peak_40842	chr16	24420693	24420736
chr7	129947770	129947977	Peak_40842	chr16	24420742	24420851
chr7	129947770	129947977	Peak_40842	chr16	24420853	24420902
chr7	123379912	123380411	Peak_41057	chr11	16945833	16945921
chr7	123379912	123380411	Peak_41057	chr11	16945927	16945948
chr7	123379912	123380411	Peak_41057	chr11	16945976	16945982
chr7	123379912	123380411	Peak_41057	chr11	16945987	16945998
chr7	123379912	123380411	Peak_41057	chr11	16946000	16946016
chr7	123379912	123380411	Peak_41057	chr11	16946026	16946032
chr7	123379912	123380411	Peak_41057	chr11	16946056	16946068
chr7	123379912	123380411	Peak_41057	chr11	16946069	16946090
chr7	123379912	123380411	Peak_41057	chr11	16946091	16946105
chr7	123379912	123380411	Peak_41057	chr11	16946109	16946160
chr7	123379912	123380411	Peak_41057	chr11	16946161	16946200
chr7	123379912	123380411	Peak_41057	chr11	16946204	16946240
chr7	123379912	123380411	Peak_41057	chr11	16946241	16946273
chr7	123379912	123380411	Peak_41057	chr11	16946279	16946332
chr7	123379912	123380411	Peak_41057	chr11	16946334	16946377
chr7	123379912	123380411	Peak_41057	chr11	16946379	16946389
chr7	123379912	123380411	Peak_41057	chr11	16946393	16946427
chr7	146420656	146421180	Peak_41799	chr10	134174174	134174182
chr7	146420656	146421180	Peak_41799	chr10	134174186	134174275
chr7	146420656	146421180	Peak_41799	chr10	134174276	134174322
chr7	146420656	146421180	Peak_41799	chr10	134174323	134174330
chr7	146420656	146421180	Peak_41799	chr10	134174335	134174343
chr7	146420656	146421180	Peak_41799	chr10	134174344	134174390
chr7	146420656	146421180	Peak_41799	chr10	134174398	134174435
chr7	146420656	146421180	Peak_41799	chr10	134174436	134174494
chr7	146420656	146421180	Peak_41799	chr10	134174495	134174506
chr7	146420656	146421180	Peak_41799	chr10	134174509	134174516
chr7	146420656	146421180	Peak_41799	chr10	134174550	134174557
chr7	146420656	146421180	Peak_41799	chr10	134174558	134174581
chr7	146420656	146421180	Peak_41799	chr10	134174596	134174612
chr7	146420656	146421180	Peak_41799	chr10	134174613	134174642
chr7	146420656	146421180	Peak_41799	chr10	134174644	134174667
chr7	85426043	85426359	Peak_41828	chr15	88498202	88498256
chr7	85426043	85426359	Peak_41828	chr15	88498261	88498276
chr7	85426043	85426359	Peak_41828	chr15	88498279	88498356
chr7	85426043	85426359	Peak_41828	chr15	88498357	88498405
chr7	85426043	85426359	Peak_41828	chr15	88498408	88498438
chr7	6734186	6734659	Peak_42231	chr19	57411925	57411958
chr7	6734186	6734659	Peak_42231	chr19	57411968	57412008
chr7	6734186	6734659	Peak_42231	chr19	57412025	57412358
chr7	146730657	146731760	Peak_42578	chr10	134548989	134549035
chr7	146730657	146731760	Peak_42578	chr10	134549036	134549040
chr7	146730657	146731760	Peak_42578	chr10	134549042	134549130
chr7	146730657	146731760	Peak_42578	chr10	134549131	134549145
chr7	146730657	146731760	Peak_42578	chr10	134549151	134549263
chr7	146730657	146731760	Peak_42578	chr10	134549264	134549333
chr7	146730657	146731760	Peak_42578	chr10	134549334	134549370
chr7	146730657	146731760	Peak_42578	chr10	134549372	134549400
chr7	146730657	146731760	Peak_42578	chr10	134549401	134549430
chr7	146730657	146731760	Peak_42578	chr10	134549448	134549475
chr7	146730657	146731760	Peak_42578	chr10	134549482	134549489
chr7	146730657	146731760	Peak_42578	chr10	134549491	134549500
chr7	146730657	146731760	Peak_42578	chr10	134549501	134549634
chr7	146730657	146731760	Peak_42578	chr10	134549636	134549780
chr7	146730657	146731760	Peak_42578	chr10	134549781	134549823
chr7	146730657	146731760	Peak_42578	chr10	134549825	134549981
chr7	146730657	146731760	Peak_42578	chr10	134549986	134549994
chr7	146730657	146731760	Peak_42578	chr10	134549997	134550012
chr7	146730657	146731760	Peak_42578	chr10	134550020	134550043
chr7	146730657	146731760	Peak_42578	chr10	134550089	134550118
chr7	146730657	146731760	Peak_42578	chr10	134550119	134550130
chr7	146730657	146731760	Peak_42578	chr10	134550134	134550155
chr7	146730657	146731760	Peak_42578	chr10	134550159	134550174
chr7	47469531	47470213	Peak_42596	chr19	29327151	29327265
chr7	47469531	47470213	Peak_42596	chr19	29327273	29327308
chr7	47469531	47470213	Peak_42596	chr19	29327310	29327324
chr7	47469531	47470213	Peak_42596	chr19	29327343	29327448
chr7	47469531	47470213	Peak_42596	chr19	29327449	29327593
chr7	47469531	47470213	Peak_42596	chr19	29327595	29327657
chr7	47469531	47470213	Peak_42596	chr19	29327658	29327688
chr7	47469531	47470213	Peak_42596	chr19	29327690	29327718
chr7	47469531	47470213	Peak_42596	chr19	29327720	29327829
chr7	123797924	123798944	Peak_42666	chr16	18269641	18269945
chr7	123797924	123798944	Peak_42666	chr16	18269952	18270093
chr7	123797924	123798944	Peak_42666	chr16	18270094	18270131
chr7	123797924	123798944	Peak_42666	chr16	18270132	18270140
chr7	123797924	123798944	Peak_42666	chr16	18270143	18270184
chr7	123797924	123798944	Peak_42666	chr16	18270185	18270284
chr7	123797924	123798944	Peak_42666	chr16	18270285	18270355
chr7	123797924	123798944	Peak_42666	chr16	18270356	18270391
chr7	123797924	123798944	Peak_42666	chr16	18270397	18270422
chr7	123797924	123798944	Peak_42666	chr16	18270426	18270478
chr7	123797924	123798944	Peak_42666	chr16	18270488	18270498
chr7	123797924	123798944	Peak_42666	chr16	18270499	18270539
chr7	123797924	123798944	Peak_42666	chr16	18270540	18270563
chr7	123797924	123798944	Peak_42666	chr16	18270568	18270588
chr7	123797924	123798944	Peak_42666	chr16	18270591	18270602
chr7	123797924	123798944	Peak_42666	chr16	18270603	18270665
chr7	123380567	123381470	Peak_42880	chr11	16946579	16946586
chr7	123380567	123381470	Peak_42880	chr11	16946590	16946659
chr7	123380567	123381470	Peak_42880	chr11	16946669	16946678
chr7	123380567	123381470	Peak_42880	chr11	16946679	16946692
chr7	123380567	123381470	Peak_42880	chr11	16946693	16946769
chr7	123380567	123381470	Peak_42880	chr11	16946770	16946865
chr7	123380567	123381470	Peak_42880	chr11	16946868	16946883
chr7	123380567	123381470	Peak_42880	chr11	16946887	16946900
chr7	123380567	123381470	Peak_42880	chr11	16946951	16946956
chr7	123380567	123381470	Peak_42880	chr11	16946969	16946992
chr7	123380567	123381470	Peak_42880	chr11	16946994	16947024
chr7	123380567	123381470	Peak_42880	chr11	16947028	16947034
chr7	123380567	123381470	Peak_42880	chr11	16947051	16947056
chr7	123380567	123381470	Peak_42880	chr11	16947058	16947084
chr7	123380567	123381470	Peak_42880	chr11	16947087	16947167
chr7	123380567	123381470	Peak_42880	chr11	16947170	16947575
chr7	106616588	106617515	Peak_42970	chr11	75140892	75141381
chr7	106616588	106617515	Peak_42970	chr11	75141396	75141433
chr7	106616588	106617515	Peak_42970	chr11	75141442	75141644
chr7	106616588	106617515	Peak_42970	chr11	75141647	75141678
chr7	106616588	106617515	Peak_42970	chr11	75141679	75141738
chr7	106616588	106617515	Peak_42970	chr11	75141740	75141793
chr7	106616588	106617515	Peak_42970	chr11	75141799	75141819
chr7	106616588	106617515	Peak_42970	chr11	75141822	75141836
chr7	142927214	142928334	Peak_43013	chr10	129948357	129948383
chr7	142927214	142928334	Peak_43013	chr10	129948385	129948454
chr7	142927214	142928334	Peak_43013	chr10	129948817	129948853
chr7	142927214	142928334	Peak_43013	chr10	129948854	129948860
chr7	142927214	142928334	Peak_43013	chr10	129948863	129948879
chr7	142927214	142928334	Peak_43013	chr10	129948881	129948925
chr7	142927214	142928334	Peak_43013	chr10	129948929	129948936
chr7	142927214	142928334	Peak_43013	chr10	129948938	129948967
chr7	142927214	142928334	Peak_43013	chr10	129948971	129949004
chr7	88027982	88028329	Peak_43104	chr15	85173804	85173816
chr7	88027982	88028329	Peak_43104	chr15	85173834	85173862
chr7	88027982	88028329	Peak_43104	chr15	85173877	85173891
chr7	88027982	88028329	Peak_43104	chr15	85173909	85173934
chr7	88027982	88028329	Peak_43104	chr15	85174405	85174418
chr7	88027982	88028329	Peak_43104	chr15	85174426	85174443
chr7	88027982	88028329	Peak_43104	chr15	85174444	85174464
chr7	88027982	88028329	Peak_43104	chr15	85174466	85174474
chr7	88027982	88028329	Peak_43104	chr15	85174477	85174490
chr7	88027982	88028329	Peak_43104	chr15	85174491	85174523
chr7	88027982	88028329	Peak_43104	chr15	85174545	85174578
chr7	88027982	88028329	Peak_43104	chr15	85174587	85174654
chr7	88027982	88028329	Peak_43104	chr15	85174660	85174667
chr7	88027982	88028329	Peak_43104	chr15	85174670	85174707
chr7	19479112	19479522	Peak_43255	chr19	46518276	46518299
chr7	19479112	19479522	Peak_43255	chr19	46518301	46518565
chr7	19479112	19479522	Peak_43255	chr19	46518566	46518688
chr7	75954821	75955194	Peak_43263	chr15	98464427	98464487
chr7	75954821	75955194	Peak_43263	chr15	98464492	98464544
chr7	75954821	75955194	Peak_43263	chr15	98464545	98464801
chr7	74999121	74999975	Peak_43451	chr15	99095685	99095704
chr7	74999121	74999975	Peak_43451	chr15	99095707	99095835
chr7	74999121	74999975	Peak_43451	chr15	99095844	99095922
chr7	74999121	74999975	Peak_43451	chr15	99095924	99096128
chr7	74999121	74999975	Peak_43451	chr15	99096131	99096149
chr7	74999121	74999975	Peak_43451	chr15	99096151	99096379
chr7	74999121	74999975	Peak_43451	chr15	99096382	99096392
chr7	74999121	74999975	Peak_43451	chr15	99096399	99096496
chr7	74999121	74999975	Peak_43451	chr15	99096509	99096541
chr7	73868992	73869941	Peak_43656	chr15	101105410	101105415
chr7	73868992	73869941	Peak_43656	chr15	101105416	101105438
chr7	73868992	73869941	Peak_43656	chr15	101105439	101105447
chr7	73868992	73869941	Peak_43656	chr15	101105449	101105464
chr7	73868992	73869941	Peak_43656	chr15	101105471	101105480
chr7	73868992	73869941	Peak_43656	chr15	101105511	101105559
chr7	73868992	73869941	Peak_43656	chr15	101105569	101105574
chr7	73868992	73869941	Peak_43656	chr15	101105576	101105588
chr7	73868992	73869941	Peak_43656	chr15	101105598	101105676
chr7	73868992	73869941	Peak_43656	chr15	101105678	101105743
chr7	73868992	73869941	Peak_43656	chr15	101105750	101105780
chr7	73868992	73869941	Peak_43656	chr15	101105781	101105820
chr7	73868992	73869941	Peak_43656	chr15	101105821	101105846
chr7	73868992	73869941	Peak_43656	chr15	101105847	101105925
chr7	73868992	73869941	Peak_43656	chr15	101105938	101105950
chr7	73868992	73869941	Peak_43656	chr15	101105952	101105963
chr7	73868992	73869941	Peak_43656	chr15	101105964	101106083
chr7	73868992	73869941	Peak_43656	chr15	101106084	101106111
chr7	73868992	73869941	Peak_43656	chr15	101106414	101106454
chr7	73868992	73869941	Peak_43656	chr15	101106458	101106468
chr7	57261689	57262416	Peak_43667	chr11	20740151	20740248
chr7	57261689	57262416	Peak_43667	chr11	20740249	20740278
chr7	57261689	57262416	Peak_43667	chr11	20740284	20740407
chr7	57261689	57262416	Peak_43667	chr11	20740415	20740418
chr7	57261689	57262416	Peak_43667	chr11	20740419	20740450
chr7	57261689	57262416	Peak_43667	chr11	20740452	20740479
chr7	57261689	57262416	Peak_43667	chr11	20740481	20740513
chr7	96921494	96922310	Peak_43752	chr11	86231002	86231060
chr7	96921494	96922310	Peak_43752	chr11	86231064	86231217
chr7	96921494	96922310	Peak_43752	chr11	86231218	86231240
chr7	96921494	96922310	Peak_43752	chr11	86231241	86231307
chr7	96921494	96922310	Peak_43752	chr11	86231310	86231364
chr7	96921494	96922310	Peak_43752	chr11	86231367	86231434
chr7	96921494	96922310	Peak_43752	chr11	86231436	86231459
chr7	96921494	96922310	Peak_43752	chr11	86231460	86231475
chr7	96921494	96922310	Peak_43752	chr11	86231478	86231486
chr7	96921494	96922310	Peak_43752	chr11	86231506	86231569
chr7	96921494	96922310	Peak_43752	chr11	86231576	86231600
chr7	96921494	96922310	Peak_43752	chr11	86231603	86231611
chr7	96921494	96922310	Peak_43752	chr11	86231613	86231620
chr7	96921494	96922310	Peak_43752	chr11	86231631	86231704
chr7	96921494	96922310	Peak_43752	chr11	86231705	86231808
chr7	96921494	96922310	Peak_43752	chr11	86231819	86231860
chr7	96921494	96922310	Peak_43752	chr11	86231861	86231866
chr7	57017768	57018526	Peak_43835	chr11	20388874	20388938
chr7	57017768	57018526	Peak_43835	chr11	20388947	20388970
chr7	57017768	57018526	Peak_43835	chr11	20388971	20389036
chr7	57017768	57018526	Peak_43835	chr11	20389037	20389205
chr7	57017768	57018526	Peak_43835	chr11	20389207	20389216
chr7	57017768	57018526	Peak_43835	chr11	20389219	20389303
chr7	57017768	57018526	Peak_43835	chr11	20389304	20389337
chr7	57017768	57018526	Peak_43835	chr11	20389338	20389494
chr7	57017768	57018526	Peak_43835	chr11	20389500	20389568
chr7	89891446	89892257	Peak_43945	chr15	82462267	82462322
chr7	89891446	89892257	Peak_43945	chr15	82462325	82462338
chr7	89891446	89892257	Peak_43945	chr15	82462339	82462408
chr7	89891446	89892257	Peak_43945	chr15	82462409	82462441
chr7	89891446	89892257	Peak_43945	chr15	82462758	82462762
chr7	89891446	89892257	Peak_43945	chr15	82462764	82462896
chr7	89891446	89892257	Peak_43945	chr15	82462897	82462944
chr7	89891446	89892257	Peak_43945	chr15	82462951	82463082
chr7	89891446	89892257	Peak_43945	chr15	82463090	82463096
chr7	89891446	89892257	Peak_43945	chr15	82463111	82463168
chr7	89891446	89892257	Peak_43945	chr15	82463169	82463184
chr7	89891446	89892257	Peak_43945	chr15	82463185	82463198
chr7	89891446	89892257	Peak_43945	chr15	82463204	82463224
chr7	89891446	89892257	Peak_43945	chr15	82463229	82463255
chr7	89891446	89892257	Peak_43945	chr15	82463256	82463279
chr7	89891446	89892257	Peak_43945	chr15	82463281	82463343
chr7	59110416	59110810	Peak_44270	chr11	22624110	22624115
chr7	59110416	59110810	Peak_44270	chr11	22624136	22624181
chr7	59110416	59110810	Peak_44270	chr11	22624185	22624219
chr7	59110416	59110810	Peak_44270	chr11	22624225	22624400
chr7	59110416	59110810	Peak_44270	chr11	22624401	22624480
chr7	59110416	59110810	Peak_44270	chr11	22624487	22624526
chr7	58432418	58432985	Peak_44300	chr16	24584078	24584175
chr7	57150025	57150472	Peak_44313	chr11	20586367	20586405
chr7	57150025	57150472	Peak_44313	chr11	20586416	20586458
chr7	57150025	57150472	Peak_44313	chr11	20586465	20586535
chr7	57150025	57150472	Peak_44313	chr11	20586538	20586623
chr7	57150025	57150472	Peak_44313	chr11	20586624	20586631
chr7	132182364	132182949	Peak_44437	chr16	26737778	26737788
chr7	132182364	132182949	Peak_44437	chr16	26737791	26737870
chr7	132182364	132182949	Peak_44437	chr16	26737871	26737955
chr7	132182364	132182949	Peak_44437	chr16	26737956	26738007
chr7	132182364	132182949	Peak_44437	chr16	26738009	26738056
chr7	132182364	132182949	Peak_44437	chr16	26738059	26738142
chr7	132182364	132182949	Peak_44437	chr16	26738148	26738185
chr7	132182364	132182949	Peak_44437	chr16	26738186	26738204
chr7	132182364	132182949	Peak_44437	chr16	26738205	26738223
chr7	132182364	132182949	Peak_44437	chr16	26738230	26738266
chr7	132182364	132182949	Peak_44437	chr16	26738270	26738297
chr7	132182364	132182949	Peak_44437	chr16	26738301	26738318
chr7	132182364	132182949	Peak_44437	chr16	26738321	26738345
chr7	132182364	132182949	Peak_44437	chr16	26738346	26738359
chr7	132182364	132182949	Peak_44437	chr16	26738361	26738389
chr7	58917770	58918250	Peak_44438	chr11	22392636	22392649
chr7	58917770	58918250	Peak_44438	chr11	22392650	22392671
chr7	58917770	58918250	Peak_44438	chr11	22392673	22392683
chr7	58917770	58918250	Peak_44438	chr11	22392686	22392719
chr7	58917770	58918250	Peak_44438	chr11	22392742	22392885
chr7	58917770	58918250	Peak_44438	chr11	22392886	22392959
chr7	58917770	58918250	Peak_44438	chr11	22392960	22393038
chr7	58917770	58918250	Peak_44438	chr11	22393039	22393053
chr7	58917770	58918250	Peak_44438	chr11	22393054	22393144
chr7	97235313	97235807	Peak_44499	chr11	85837825	85837981
chr7	97235313	97235807	Peak_44499	chr11	85837984	85838032
chr7	135374205	135374638	Peak_44543	chr9	87352025	87352090
chr7	135374205	135374638	Peak_44543	chr9	87352096	87352112
chr7	99065142	99065810	Peak_44668	chr11	83735206	83735220
chr7	99065142	99065810	Peak_44668	chr11	83735224	83735259
chr7	99065142	99065810	Peak_44668	chr11	83735260	83735333
chr7	99065142	99065810	Peak_44668	chr11	83735336	83735349
chr7	99065142	99065810	Peak_44668	chr11	83735350	83735409
chr7	99065142	99065810	Peak_44668	chr11	83738852	83738920
chr7	99065142	99065810	Peak_44668	chr11	83738921	83738977
chr7	99065142	99065810	Peak_44668	chr11	83738978	83738988
chr7	99065142	99065810	Peak_44668	chr11	83738996	83739097
chr7	99065142	99065810	Peak_44668	chr11	83739110	83739132
chr7	143410047	143410311	Peak_44758	chr10	130518587	130518679
chr7	143410047	143410311	Peak_44758	chr10	130518683	130518711
chr7	143410047	143410311	Peak_44758	chr10	130518713	130518736
chr7	143410047	143410311	Peak_44758	chr10	130518737	130518838
chr7	143421972	143422739	Peak_44848	chr10	130535065	130535116
chr7	143421972	143422739	Peak_44848	chr10	130535136	130535140
chr7	143421972	143422739	Peak_44848	chr10	130535144	130535210
chr7	143421972	143422739	Peak_44848	chr10	130535211	130535227
chr7	143421972	143422739	Peak_44848	chr10	130535444	130535462
chr7	143421972	143422739	Peak_44848	chr10	130535464	130535512
chr7	143421972	143422739	Peak_44848	chr10	130535518	130535536
chr7	143421972	143422739	Peak_44848	chr10	130535541	130535678
chr7	143421972	143422739	Peak_44848	chr10	130535679	130535729
chr7	143421972	143422739	Peak_44848	chr10	130535730	130535852
chr7	143421972	143422739	Peak_44848	chr10	130535853	130535869
chr7	143421972	143422739	Peak_44848	chr10	130535870	130535915
chr7	143421972	143422739	Peak_44848	chr10	130535919	130535977
chr7	51944579	51945076	Peak_44887	chr19	50684327	50684355
chr7	51944579	51945076	Peak_44887	chr19	50684363	50684423
chr7	51944579	51945076	Peak_44887	chr19	50684424	50684438
chr7	51944579	51945076	Peak_44887	chr19	50684439	50684448
chr7	51944579	51945076	Peak_44887	chr19	50684449	50684480
chr7	51944579	51945076	Peak_44887	chr19	50684482	50684595
chr7	51944579	51945076	Peak_44887	chr19	50684596	50684635
chr7	51944579	51945076	Peak_44887	chr19	50684650	50684670
chr7	51944579	51945076	Peak_44887	chr19	50684672	50684685
chr7	51944579	51945076	Peak_44887	chr19	50684697	50684727
chr7	51944579	51945076	Peak_44887	chr19	50684728	50684755
chr7	61441015	61441743	Peak_45115	chr11	23595853	23596042
chr7	61441015	61441743	Peak_45115	chr11	23596045	23596215
chr7	61441015	61441743	Peak_45115	chr11	23596217	23596235
chr7	61441015	61441743	Peak_45115	chr11	23596238	23596252
chr7	61441015	61441743	Peak_45115	chr11	23596254	23596260
chr7	61441015	61441743	Peak_45115	chr11	23596262	23596290
chr7	61441015	61441743	Peak_45115	chr11	23596292	23596310
chr7	61441015	61441743	Peak_45115	chr11	23596311	23596358
chr7	61441015	61441743	Peak_45115	chr11	23596359	23596369
chr7	61441015	61441743	Peak_45115	chr11	23596371	23596399
chr7	61441015	61441743	Peak_45115	chr11	23596415	23596434
chr7	61441015	61441743	Peak_45115	chr11	23596435	23596455
chr7	61441015	61441743	Peak_45115	chr11	23596461	23596512
chr7	61455119	61455810	Peak_45142	chr11	23612070	23612134
chr7	61455119	61455810	Peak_45142	chr11	23612138	23612161
chr7	61455119	61455810	Peak_45142	chr11	23612163	23612215
chr7	61455119	61455810	Peak_45142	chr11	23612216	23612341
chr7	61455119	61455810	Peak_45142	chr11	23612342	23612379
chr7	61455119	61455810	Peak_45142	chr11	23612383	23612473
chr7	61455119	61455810	Peak_45142	chr11	23612474	23612490
chr7	61455119	61455810	Peak_45142	chr11	23612501	23612607
chr7	61455119	61455810	Peak_45142	chr11	23612611	23612627
chr7	61455119	61455810	Peak_45142	chr11	23612631	23612645
chr7	61455119	61455810	Peak_45142	chr11	23612649	23612735
chr7	26225506	26226362	Peak_45172	chr19	42976117	42976149
chr7	26225506	26226362	Peak_45172	chr19	42976169	42976234
chr7	26225506	26226362	Peak_45172	chr19	42976235	42976306
chr7	26225506	26226362	Peak_45172	chr19	42976311	42976358
chr7	26225506	26226362	Peak_45172	chr19	42976359	42976373
chr7	26225506	26226362	Peak_45172	chr19	42976404	42976408
chr7	26225506	26226362	Peak_45172	chr19	42976415	42976432
chr7	26225506	26226362	Peak_45172	chr19	42976445	42976491
chr7	26225506	26226362	Peak_45172	chr19	42976790	42976811
chr7	26225506	26226362	Peak_45172	chr19	42976816	42976853
chr7	26225506	26226362	Peak_45172	chr19	42976854	42976884
chr7	26225506	26226362	Peak_45172	chr19	42976885	42976899
chr7	26225506	26226362	Peak_45172	chr19	42976913	42976929
chr7	26225506	26226362	Peak_45172	chr19	42976935	42976963
chr7	144400158	144400858	Peak_45469	chr10	131648962	131648983
chr7	144400158	144400858	Peak_45469	chr10	131648985	131648988
chr7	144400158	144400858	Peak_45469	chr10	131649015	131649026
chr7	144400158	144400858	Peak_45469	chr10	131649033	131649056
chr7	144400158	144400858	Peak_45469	chr10	131649057	131649065
chr7	144400158	144400858	Peak_45469	chr10	131649072	131649609
chr7	144400158	144400858	Peak_45469	chr10	131649615	131649690
chr7	57617325	57617945	Peak_45584	chr11	21059339	21059340
chr7	57617325	57617945	Peak_45584	chr11	21059341	21059397
chr7	57617325	57617945	Peak_45584	chr11	21059404	21059633
chr7	57617325	57617945	Peak_45584	chr11	21059636	21059857
chr7	57617325	57617945	Peak_45584	chr11	21059867	21059972
chr7	97215766	97216140	Peak_45608	chr11	85855404	85855454
chr7	97215766	97216140	Peak_45608	chr11	85855458	85855477
chr7	97215766	97216140	Peak_45608	chr11	85855479	85855515
chr7	97215766	97216140	Peak_45608	chr11	85855516	85855589
chr7	97215766	97216140	Peak_45608	chr11	85855590	85855595
chr7	98820673	98821462	Peak_45636	chr11	84027869	84027975
chr7	98820673	98821462	Peak_45636	chr11	84027988	84028348
chr7	98820673	98821462	Peak_45636	chr11	84028357	84028539
chr7	98820673	98821462	Peak_45636	chr11	84028540	84028572
chr7	98820673	98821462	Peak_45636	chr11	84028574	84028619
chr7	98820673	98821462	Peak_45636	chr11	84028630	84028693
chr7	97187730	97188361	Peak_45725	chr11	85887495	85887510
chr7	97187730	97188361	Peak_45725	chr11	85887525	85887556
chr7	97187730	97188361	Peak_45725	chr11	85887557	85887591
chr7	97187730	97188361	Peak_45725	chr11	85887595	85887612
chr7	97187730	97188361	Peak_45725	chr11	85887615	85887688
chr7	97187730	97188361	Peak_45725	chr11	85887689	85887699
chr7	97187730	97188361	Peak_45725	chr11	85887700	85887719
chr7	97187730	97188361	Peak_45725	chr11	85887720	85887775
chr7	97187730	97188361	Peak_45725	chr11	85887779	85887811
chr7	97187730	97188361	Peak_45725	chr11	85887814	85887830
chr7	97187730	97188361	Peak_45725	chr11	85887833	85887889
chr7	97187730	97188361	Peak_45725	chr11	85887892	85887967
chr7	97187730	97188361	Peak_45725	chr11	85888325	85888430
chr7	97187730	97188361	Peak_45725	chr11	85888431	85888501
chr7	143394451	143395412	Peak_45812	chr10	130501797	130501922
chr7	143394451	143395412	Peak_45812	chr10	130501927	130501944
chr7	143394451	143395412	Peak_45812	chr10	130501945	130501966
chr7	143394451	143395412	Peak_45812	chr10	130501969	130501999
chr7	143394451	143395412	Peak_45812	chr10	130502010	130502021
chr7	143394451	143395412	Peak_45812	chr10	130502023	130502046
chr7	143394451	143395412	Peak_45812	chr10	130502048	130502059
chr7	143394451	143395412	Peak_45812	chr10	130502084	130502095
chr7	143394451	143395412	Peak_45812	chr10	130502109	130502123
chr7	143394451	143395412	Peak_45812	chr10	130502124	130502134
chr7	143394451	143395412	Peak_45812	chr10	130502135	130502243
chr7	143394451	143395412	Peak_45812	chr10	130502244	130502292
chr7	143394451	143395412	Peak_45812	chr10	130502293	130502314
chr7	143394451	143395412	Peak_45812	chr10	130502322	130502464
chr7	143394451	143395412	Peak_45812	chr10	130502465	130502484
chr7	143394451	143395412	Peak_45812	chr10	130502489	130502508
chr7	143394451	143395412	Peak_45812	chr10	130502515	130502529
chr7	119955962	119956216	Peak_45816	chr11	12854440	12854694
chr7	28110557	28111358	Peak_45907	chr19	41115939	41115972
chr7	28110557	28111358	Peak_45907	chr19	41115983	41115996
chr7	28110557	28111358	Peak_45907	chr19	41115999	41116015
chr7	28110557	28111358	Peak_45907	chr19	41116018	41116033
chr7	28110557	28111358	Peak_45907	chr19	41116037	41116057
chr7	28110557	28111358	Peak_45907	chr19	41116058	41116124
chr7	28110557	28111358	Peak_45907	chr19	41116127	41116150
chr7	28110557	28111358	Peak_45907	chr19	41116161	41116380
chr7	28110557	28111358	Peak_45907	chr19	41116381	41116418
chr7	28110557	28111358	Peak_45907	chr19	41116419	41116608
chr7	28110557	28111358	Peak_45907	chr19	41116609	41116620
chr7	28110557	28111358	Peak_45907	chr19	41116624	41116657
chr7	28110557	28111358	Peak_45907	chr19	41116660	41116683
chr7	28110557	28111358	Peak_45907	chr19	41116702	41116723
chr7	85708808	85709066	Peak_45920	chr15	88785050	88785058
chr7	85708808	85709066	Peak_45920	chr15	88785067	88785157
chr7	85708808	85709066	Peak_45920	chr15	88785168	88785214
chr7	85708808	85709066	Peak_45920	chr15	88785221	88785247
chr7	85708808	85709066	Peak_45920	chr15	88785257	88785295
chr7	85708808	85709066	Peak_45920	chr15	88785300	88785307
chr7	85708808	85709066	Peak_45920	chr15	88785314	88785332
chr7	58490172	58490514	Peak_45985	chr11	21928753	21928809
chr7	58490172	58490514	Peak_45985	chr11	21928810	21928822
chr7	58490172	58490514	Peak_45985	chr11	21928827	21928873
chr7	58490172	58490514	Peak_45985	chr11	21928879	21928906
chr7	58490172	58490514	Peak_45985	chr11	21928907	21929108
chr7	86467251	86467468	Peak_46010	chr15	89693786	89693792
chr7	86467251	86467468	Peak_46010	chr15	89693796	89693813
chr7	86467251	86467468	Peak_46010	chr15	89693814	89693830
chr7	86467251	86467468	Peak_46010	chr15	89693831	89693845
chr7	86467251	86467468	Peak_46010	chr15	89693849	89693957
chr7	86467251	86467468	Peak_46010	chr15	89693961	89694007
chr7	137081493	137082136	Peak_46011	chr10	122999925	122999948
chr7	137081493	137082136	Peak_46011	chr10	122999952	122999955
chr7	137081493	137082136	Peak_46011	chr10	122999966	123000330
chr7	137081493	137082136	Peak_46011	chr10	123000332	123000372
chr7	137081493	137082136	Peak_46011	chr10	123000377	123000421
chr7	137081493	137082136	Peak_46011	chr10	123000423	123000486
chr7	137081493	137082136	Peak_46011	chr10	123000520	123000597
chr7	36518495	36519086	Peak_46277	chr19	32918393	32918412
chr7	36518495	36519086	Peak_46277	chr19	32918427	32918474
chr7	36518495	36519086	Peak_46277	chr19	32918495	32918531
chr7	36518495	36519086	Peak_46277	chr19	32918542	32918549
chr7	36518495	36519086	Peak_46277	chr19	32918550	32918571
chr7	36518495	36519086	Peak_46277	chr19	32918572	32918723
chr7	36518495	36519086	Peak_46277	chr19	32918725	32918774
chr7	36518495	36519086	Peak_46277	chr19	32918779	32918792
chr7	36518495	36519086	Peak_46277	chr19	32918795	32918808
chr7	36518495	36519086	Peak_46277	chr19	32919511	32919534
chr7	36518495	36519086	Peak_46277	chr19	32919535	32919551
chr7	36518495	36519086	Peak_46277	chr19	32919554	32919635
chr7	36518495	36519086	Peak_46277	chr19	32919637	32919662
chr7	16890642	16890853	Peak_46465	chr19	47738622	47738654
chr7	16890642	16890853	Peak_46465	chr19	47738656	47738707
chr7	16890642	16890853	Peak_46465	chr19	47738712	47738816
chr7	16890642	16890853	Peak_46465	chr19	47738820	47738841
chr7	86430192	86430751	Peak_46486	chr15	89644935	89644950
chr7	86430192	86430751	Peak_46486	chr15	89644953	89645005
chr7	86430192	86430751	Peak_46486	chr15	89645022	89645100
chr7	86430192	86430751	Peak_46486	chr15	89645102	89645270
chr7	86430192	86430751	Peak_46486	chr15	89645272	89645322
chr7	86430192	86430751	Peak_46486	chr15	89645323	89645337
chr7	86430192	86430751	Peak_46486	chr15	89645351	89645366
chr7	86430192	86430751	Peak_46486	chr15	89645377	89645392
chr7	86430192	86430751	Peak_46486	chr15	89645397	89645423
chr7	86430192	86430751	Peak_46486	chr15	89645430	89645535
chr7	100981203	100981988	Peak_46606	chr11	81583569	81583597
chr7	100981203	100981988	Peak_46606	chr11	81583598	81583688
chr7	100981203	100981988	Peak_46606	chr11	81583691	81583696
chr7	100981203	100981988	Peak_46606	chr11	81583699	81583706
chr7	100981203	100981988	Peak_46606	chr11	81583709	81583730
chr7	100981203	100981988	Peak_46606	chr11	81583731	81583782
chr7	100981203	100981988	Peak_46606	chr11	81583783	81583909
chr7	100981203	100981988	Peak_46606	chr11	81583913	81584072
chr7	100981203	100981988	Peak_46606	chr11	81584075	81584096
chr7	100981203	100981988	Peak_46606	chr11	81584098	81584283
chr7	100981203	100981988	Peak_46606	chr11	81584287	81584360
chr7	38351780	38352048	Peak_46633	chr19	30937784	30938049
chr7	137598841	137599177	Peak_46803	chr10	123583429	123583495
chr7	137598841	137599177	Peak_46803	chr10	123583496	123583531
chr7	137598841	137599177	Peak_46803	chr10	123583543	123583563
chr7	137598841	137599177	Peak_46803	chr10	123583564	123583607
chr7	137598841	137599177	Peak_46803	chr10	123583610	123583618
chr7	137598841	137599177	Peak_46803	chr10	123583620	123583650
chr7	137598841	137599177	Peak_46803	chr10	123583651	123583684
chr7	137598841	137599177	Peak_46803	chr10	123583688	123583772
chr7	137598841	137599177	Peak_46803	chr10	123583773	123583776
chr7	98448749	98449579	Peak_46858	chr11	84400124	84400190
chr7	98448749	98449579	Peak_46858	chr11	84400196	84400273
chr7	98448749	98449579	Peak_46858	chr11	84400279	84400419
chr7	98448749	98449579	Peak_46858	chr11	84400422	84400430
chr7	98448749	98449579	Peak_46858	chr11	84400472	84400731
chr7	98448749	98449579	Peak_46858	chr11	84400738	84400778
chr7	98448749	98449579	Peak_46858	chr11	84400779	84400859
chr7	117231233	117231902	Peak_47000	chr11	9532088	9532096
chr7	117231233	117231902	Peak_47000	chr11	9532097	9532144
chr7	117231233	117231902	Peak_47000	chr11	9532147	9532160
chr7	117231233	117231902	Peak_47000	chr11	9532178	9532232
chr7	117231233	117231902	Peak_47000	chr11	9532241	9532286
chr7	117231233	117231902	Peak_47000	chr11	9532292	9532333
chr7	117231233	117231902	Peak_47000	chr11	9532336	9532357
chr7	117231233	117231902	Peak_47000	chr11	9532369	9532379
chr7	117231233	117231902	Peak_47000	chr11	9532381	9532410
chr7	117231233	117231902	Peak_47000	chr11	9532411	9532436
chr7	117231233	117231902	Peak_47000	chr11	9532437	9532564
chr7	117231233	117231902	Peak_47000	chr11	9532571	9532615
chr7	117231233	117231902	Peak_47000	chr11	9533606	9533629
chr7	117231233	117231902	Peak_47000	chr11	9533649	9533658
chr7	117231233	117231902	Peak_47000	chr11	9533663	9533749
chr7	82239329	82239887	Peak_47073	chr15	91857344	91857397
chr7	82239329	82239887	Peak_47073	chr15	91857402	91857437
chr7	82239329	82239887	Peak_47073	chr15	91857445	91857475
chr7	82239329	82239887	Peak_47073	chr15	91857476	91857504
chr7	82239329	82239887	Peak_47073	chr15	91857529	91857659
chr7	82239329	82239887	Peak_47073	chr15	91857660	91857672
chr7	82239329	82239887	Peak_47073	chr15	91857676	91857704
chr7	106163785	106164397	Peak_47208	chr11	75672968	75672991
chr7	106163785	106164397	Peak_47208	chr11	75672993	75673006
chr7	106163785	106164397	Peak_47208	chr11	75673007	75673031
chr7	106163785	106164397	Peak_47208	chr11	75673032	75673105
chr7	106163785	106164397	Peak_47208	chr11	75673107	75673156
chr7	106163785	106164397	Peak_47208	chr11	75673163	75673226
chr7	106163785	106164397	Peak_47208	chr11	75673233	75673249
chr7	106163785	106164397	Peak_47208	chr11	75673252	75673286
chr7	106163785	106164397	Peak_47208	chr11	75673314	75673319
chr7	106163785	106164397	Peak_47208	chr11	75673320	75673360
chr7	106163785	106164397	Peak_47208	chr11	75673490	75673506
chr7	106163785	106164397	Peak_47208	chr11	75673507	75673534
chr7	106163785	106164397	Peak_47208	chr11	75673536	75673573
chr7	106163785	106164397	Peak_47208	chr11	75673574	75673610
chr7	106163785	106164397	Peak_47208	chr11	75673618	75673631
chr7	102904792	102905600	Peak_47373	chr11	79604264	79604302
chr7	102904792	102905600	Peak_47373	chr11	79604304	79604328
chr7	102904792	102905600	Peak_47373	chr11	79604351	79604444
chr7	102904792	102905600	Peak_47373	chr11	79604447	79604472
chr7	102904792	102905600	Peak_47373	chr11	79604476	79604547
chr7	102904792	102905600	Peak_47373	chr11	79604549	79604627
chr7	102904792	102905600	Peak_47373	chr11	79604632	79604705
chr7	102904792	102905600	Peak_47373	chr11	79604706	79604776
chr7	102904792	102905600	Peak_47373	chr11	79604803	79604844
chr7	102904792	102905600	Peak_47373	chr11	79604849	79604860
chr7	102904792	102905600	Peak_47373	chr11	79604884	79604922
chr7	102904792	102905600	Peak_47373	chr11	79604924	79604975
chr7	102904792	102905600	Peak_47373	chr11	79604984	79605023
chr7	102904792	102905600	Peak_47373	chr11	79605040	79605052
chr7	102904792	102905600	Peak_47373	chr11	79605053	79605083
chr7	102904792	102905600	Peak_47373	chr11	79605084	79605090
chr7	102904792	102905600	Peak_47373	chr11	79605091	79605097
chr7	102904792	102905600	Peak_47373	chr11	79605106	79605187
chr7	56218513	56218755	Peak_47446	chr11	19371271	19371325
chr7	56218513	56218755	Peak_47446	chr11	19371330	19371402
chr7	56218513	56218755	Peak_47446	chr11	19371403	19371428
chr7	56218513	56218755	Peak_47446	chr11	19371430	19371468
chr7	56218513	56218755	Peak_47446	chr11	19371471	19371494
chr7	56218513	56218755	Peak_47446	chr11	19371497	19371509
chr7	56218513	56218755	Peak_47446	chr11	19371510	19371516
chr7	96627084	96627881	Peak_47503	chr11	86574725	86574803
chr7	96627084	96627881	Peak_47503	chr11	86574804	86574862
chr7	96627084	96627881	Peak_47503	chr11	86574865	86574901
chr7	96627084	96627881	Peak_47503	chr11	86574903	86574930
chr7	96627084	96627881	Peak_47503	chr11	86574933	86575003
chr7	96627084	96627881	Peak_47503	chr11	86575004	86575055
chr7	96627084	96627881	Peak_47503	chr11	86575056	86575064
chr7	96627084	96627881	Peak_47503	chr11	86575066	86575095
chr7	96627084	96627881	Peak_47503	chr11	86575096	86575291
chr7	96627084	96627881	Peak_47503	chr11	86575295	86575397
chr7	96627084	96627881	Peak_47503	chr11	86575403	86575408
chr7	96627084	96627881	Peak_47503	chr11	86575413	86575432
chr7	96627084	96627881	Peak_47503	chr11	86575440	86575444
chr7	96627084	96627881	Peak_47503	chr11	86575445	86575467
chr7	59142667	59143769	Peak_47611	chr11	22695740	22695750
chr7	59142667	59143769	Peak_47611	chr11	22695760	22695797
chr7	59142667	59143769	Peak_47611	chr11	22695808	22695868
chr7	59142667	59143769	Peak_47611	chr11	22695869	22696029
chr7	59142667	59143769	Peak_47611	chr11	22696039	22696051
chr7	59142667	59143769	Peak_47611	chr11	22696063	22696094
chr7	59142667	59143769	Peak_47611	chr11	22696100	22696202
chr7	59142667	59143769	Peak_47611	chr11	22696207	22696238
chr7	59142667	59143769	Peak_47611	chr11	22696239	22696283
chr7	59142667	59143769	Peak_47611	chr11	22696285	22696699
chr7	59142667	59143769	Peak_47611	chr11	22696700	22696713
chr7	59142667	59143769	Peak_47611	chr11	22696714	22696761
chr7	59142667	59143769	Peak_47611	chr11	22696762	22696845
chr7	59142667	59143769	Peak_47611	chr11	22696846	22696882
chr7	135839983	135840199	Peak_47745	chr10	121588867	121588886
chr7	135839983	135840199	Peak_47745	chr10	121588901	121588913
chr7	135839983	135840199	Peak_47745	chr10	121588914	121588924
chr7	135839983	135840199	Peak_47745	chr10	121588926	121589006
chr7	135839983	135840199	Peak_47745	chr10	121589022	121589037
chr7	135839983	135840199	Peak_47745	chr10	121589041	121589065
chr7	135839983	135840199	Peak_47745	chr10	121589068	121589082
chr7	135839983	135840199	Peak_47745	chr10	121589086	121589121
chr7	99568797	99569495	Peak_47898	chr11	83191082	83191122
chr7	99568797	99569495	Peak_47898	chr11	83191159	83191189
chr7	99568797	99569495	Peak_47898	chr11	83191190	83191521
chr7	99568797	99569495	Peak_47898	chr11	83191522	83191554
chr7	99568797	99569495	Peak_47898	chr11	83191555	83191613
chr7	99568797	99569495	Peak_47898	chr11	83191616	83191654
chr7	99568797	99569495	Peak_47898	chr11	83191671	83191680
chr7	99568797	99569495	Peak_47898	chr11	83191681	83191706
chr7	99568797	99569495	Peak_47898	chr11	83191712	83191757
chr7	99568797	99569495	Peak_47898	chr11	83191778	83191794
chr7	99568797	99569495	Peak_47898	chr11	83191802	83191817
chr7	99568797	99569495	Peak_47898	chr11	83191838	83191851
chr7	99568797	99569495	Peak_47898	chr11	83191866	83191887
chr7	125421136	125421513	Peak_47951	chr16	18957433	18957461
chr7	125421136	125421513	Peak_47951	chr16	18957462	18957578
chr7	125421136	125421513	Peak_47951	chr16	18957586	18957659
chr7	125421136	125421513	Peak_47951	chr16	18957661	18957704
chr7	125421136	125421513	Peak_47951	chr16	18957733	18957806
chr7	125421136	125421513	Peak_47951	chr16	18958111	18958127
chr7	139316621	139316992	Peak_48178	chr10	125618012	125618126
chr7	139316621	139316992	Peak_48178	chr10	125618127	125618173
chr7	139316621	139316992	Peak_48178	chr10	125618175	125618230
chr7	139316621	139316992	Peak_48178	chr10	125618231	125618280
chr7	139316621	139316992	Peak_48178	chr10	125618285	125618322
chr7	139316621	139316992	Peak_48178	chr10	125618324	125618347
chr7	139316621	139316992	Peak_48178	chr10	125618354	125618375
chr7	139316621	139316992	Peak_48178	chr10	125618385	125618407
chr7	128820422	128821111	Peak_48180	chr16	23116360	23116381
chr7	128820422	128821111	Peak_48180	chr16	23116402	23116419
chr7	128820422	128821111	Peak_48180	chr16	23116427	23116435
chr7	128820422	128821111	Peak_48180	chr16	23116467	23116480
chr7	128820422	128821111	Peak_48180	chr16	23116482	23116506
chr7	128820422	128821111	Peak_48180	chr16	23116510	23116522
chr7	128820422	128821111	Peak_48180	chr16	23116525	23116531
chr7	128820422	128821111	Peak_48180	chr16	23116532	23116542
chr7	128820422	128821111	Peak_48180	chr16	23116543	23116553
chr7	128820422	128821111	Peak_48180	chr16	23116557	23116614
chr7	128820422	128821111	Peak_48180	chr16	23116615	23116662
chr7	128820422	128821111	Peak_48180	chr16	23116667	23116753
chr7	128820422	128821111	Peak_48180	chr16	23116754	23116998
chr7	13398857	13399277	Peak_48230	chr19	58643550	58643577
chr7	13398857	13399277	Peak_48230	chr19	58643580	58643633
chr7	13398857	13399277	Peak_48230	chr19	58644069	58644081
chr7	13398857	13399277	Peak_48230	chr19	58644082	58644144
chr7	13398857	13399277	Peak_48230	chr19	58644147	58644164
chr7	90601600	90601821	Peak_48261	chr15	81808770	81808773
chr7	90601600	90601821	Peak_48261	chr15	81808774	81808830
chr7	90601600	90601821	Peak_48261	chr15	81808852	81808902
chr7	90601600	90601821	Peak_48261	chr15	81808905	81808940
chr7	90601600	90601821	Peak_48261	chr15	81808941	81808979
chr7	4787676	4788375	Peak_48430	chr19	55953590	55954234
chr7	4787676	4788375	Peak_48430	chr19	55954246	55954287
chr7	104936631	104937738	Peak_48517	chr11	77184296	77184304
chr7	104936631	104937738	Peak_48517	chr11	77184328	77184494
chr7	104936631	104937738	Peak_48517	chr11	77184523	77184554
chr7	104936631	104937738	Peak_48517	chr11	77184556	77184707
chr7	104936631	104937738	Peak_48517	chr11	77184722	77184741
chr7	104936631	104937738	Peak_48517	chr11	77184743	77184759
chr7	104936631	104937738	Peak_48517	chr11	77184778	77184821
chr7	104936631	104937738	Peak_48517	chr11	77184822	77184846
chr7	104936631	104937738	Peak_48517	chr11	77184851	77184856
chr7	104936631	104937738	Peak_48517	chr11	77184864	77184870
chr7	104936631	104937738	Peak_48517	chr11	77184891	77184897
chr7	104936631	104937738	Peak_48517	chr11	77184901	77184927
chr7	104936631	104937738	Peak_48517	chr11	77184928	77184939
chr7	104936631	104937738	Peak_48517	chr11	77184943	77184957
chr7	104936631	104937738	Peak_48517	chr11	77184959	77184995
chr7	104936631	104937738	Peak_48517	chr11	77185000	77185011
chr7	104936631	104937738	Peak_48517	chr11	77185022	77185037
chr7	104936631	104937738	Peak_48517	chr11	77185038	77185051
chr7	104936631	104937738	Peak_48517	chr11	77185052	77185070
chr7	104936631	104937738	Peak_48517	chr11	77185071	77185089
chr7	104936631	104937738	Peak_48517	chr11	77185119	77185153
chr7	104936631	104937738	Peak_48517	chr11	77185155	77185165
chr7	104936631	104937738	Peak_48517	chr11	77185176	77185202
chr7	104936631	104937738	Peak_48517	chr11	77185232	77185260
chr7	104936631	104937738	Peak_48517	chr11	77185299	77185362
chr7	104936631	104937738	Peak_48517	chr11	77185364	77185389
chr7	104936631	104937738	Peak_48517	chr11	77185390	77185466
chr7	104936631	104937738	Peak_48517	chr11	77185476	77185522
chr7	104936631	104937738	Peak_48517	chr11	77185523	77185528
chr7	104936631	104937738	Peak_48517	chr11	77185530	77185555
chr7	104936631	104937738	Peak_48517	chr11	77185556	77185570
chr7	104936631	104937738	Peak_48517	chr11	77185589	77185609
chr7	104936631	104937738	Peak_48517	chr11	77185613	77185669
chr7	120969095	120969493	Peak_48536	chr11	14056951	14057023
chr7	120969095	120969493	Peak_48536	chr11	14057024	14057051
chr7	120969095	120969493	Peak_48536	chr11	14057055	14057070
chr7	120969095	120969493	Peak_48536	chr11	14057073	14057142
chr7	120969095	120969493	Peak_48536	chr11	14057468	14057485
chr7	120969095	120969493	Peak_48536	chr11	14057488	14057515
chr7	101548109	101548362	Peak_48624	chr11	80930351	80930383
chr7	101548109	101548362	Peak_48624	chr11	80930399	80930402
chr7	101548109	101548362	Peak_48624	chr11	80930407	80930412
chr7	101548109	101548362	Peak_48624	chr11	80930413	80930423
chr7	101548109	101548362	Peak_48624	chr11	80930426	80930511
chr7	101548109	101548362	Peak_48624	chr11	80930512	80930535
chr7	101548109	101548362	Peak_48624	chr11	80930539	80930557
chr7	101548109	101548362	Peak_48624	chr11	80930558	80930560
chr7	29517684	29518420	Peak_48680	chr19	39439356	39439376
chr7	29517684	29518420	Peak_48680	chr19	39439378	39439395
chr7	29517684	29518420	Peak_48680	chr19	39439400	39439433
chr7	29517684	29518420	Peak_48680	chr19	39439435	39439443
chr7	29517684	29518420	Peak_48680	chr19	39439445	39439487
chr7	29517684	29518420	Peak_48680	chr19	39439491	39439508
chr7	29517684	29518420	Peak_48680	chr19	39439509	39439529
chr7	29517684	29518420	Peak_48680	chr19	39439531	39439535
chr7	29517684	29518420	Peak_48680	chr19	39439537	39439580
chr7	29517684	29518420	Peak_48680	chr19	39440324	39440421
chr7	29517684	29518420	Peak_48680	chr19	39440423	39440450
chr7	29517684	29518420	Peak_48680	chr19	39440456	39440563
chr7	29517684	29518420	Peak_48680	chr19	39440568	39440793
chr7	36942070	36942823	Peak_49050	chr19	32434106	32434846
chr7	60825966	60826906	Peak_49122	chr11	24025955	24026037
chr7	60825966	60826906	Peak_49122	chr11	24026038	24026121
chr7	60825966	60826906	Peak_49122	chr11	24026123	24026152
chr7	60825966	60826906	Peak_49122	chr11	24026153	24026304
chr7	60825966	60826906	Peak_49122	chr11	24026305	24026334
chr7	60825966	60826906	Peak_49122	chr11	24026341	24026349
chr7	60825966	60826906	Peak_49122	chr11	24026351	24026383
chr7	60825966	60826906	Peak_49122	chr11	24026406	24026414
chr7	60825966	60826906	Peak_49122	chr11	24026427	24026475
chr7	60825966	60826906	Peak_49122	chr11	24026476	24026499
chr7	60825966	60826906	Peak_49122	chr11	24026502	24026659
chr7	37054000	37054526	Peak_49178	chr19	32292412	32292467
chr7	37054000	37054526	Peak_49178	chr19	32292468	32292510
chr7	37054000	37054526	Peak_49178	chr19	32292520	32292874
chr7	37054000	37054526	Peak_49178	chr19	32292875	32292932
chr7	37054000	37054526	Peak_49178	chr19	32292934	32292939
chr7	58447407	58447855	Peak_49214	chr11	21881209	21881305
chr7	58447407	58447855	Peak_49214	chr11	21881357	21881373
chr7	58447407	58447855	Peak_49214	chr11	21881374	21881393
chr7	58447407	58447855	Peak_49214	chr11	21881394	21881444
chr7	58447407	58447855	Peak_49214	chr11	21881458	21881468
chr7	58447407	58447855	Peak_49214	chr11	21881469	21881521
chr7	58447407	58447855	Peak_49214	chr11	21881523	21881543
chr7	58447407	58447855	Peak_49214	chr11	21881572	21881608
chr7	58447407	58447855	Peak_49214	chr11	21881609	21881616
chr7	57969145	57970161	Peak_49274	chr11	21417543	21417576
chr7	57969145	57970161	Peak_49274	chr11	21417577	21417645
chr7	57969145	57970161	Peak_49274	chr11	21417648	21417694
chr7	57969145	57970161	Peak_49274	chr11	21417695	21417720
chr7	57969145	57970161	Peak_49274	chr11	21417735	21417769
chr7	57969145	57970161	Peak_49274	chr11	21417770	21417780
chr7	57969145	57970161	Peak_49274	chr11	21417781	21417826
chr7	57969145	57970161	Peak_49274	chr11	21417835	21417838
chr7	57969145	57970161	Peak_49274	chr11	21417839	21417870
chr7	57969145	57970161	Peak_49274	chr11	21417895	21417906
chr7	57969145	57970161	Peak_49274	chr11	21417912	21418015
chr7	57969145	57970161	Peak_49274	chr11	21418098	21418128
chr7	57969145	57970161	Peak_49274	chr11	21418130	21418201
chr7	57969145	57970161	Peak_49274	chr11	21418204	21418247
chr7	57969145	57970161	Peak_49274	chr11	21418248	21418263
chr7	57969145	57970161	Peak_49274	chr11	21418269	21418353
chr7	57969145	57970161	Peak_49274	chr11	21418356	21418365
chr7	57969145	57970161	Peak_49274	chr11	21418366	21418384
chr7	57969145	57970161	Peak_49274	chr11	21418388	21418494
chr7	57969145	57970161	Peak_49274	chr11	21418495	21418504
chr7	140014196	140014560	Peak_49349	chr10	126443915	126443916
chr7	140014196	140014560	Peak_49349	chr10	126443917	126443931
chr7	140014196	140014560	Peak_49349	chr10	126443933	126443966
chr7	140014196	140014560	Peak_49349	chr10	126443970	126444032
chr7	140014196	140014560	Peak_49349	chr10	126444033	126444057
chr7	140014196	140014560	Peak_49349	chr10	126444066	126444098
chr7	140014196	140014560	Peak_49349	chr10	126444099	126444135
chr7	140014196	140014560	Peak_49349	chr10	126444136	126444236
chr7	140014196	140014560	Peak_49349	chr10	126444250	126444299
chr7	35379584	35379988	Peak_49401	chr19	34370887	34370962
chr7	35379584	35379988	Peak_49401	chr19	34370977	34370987
chr7	35379584	35379988	Peak_49401	chr19	34370993	34371060
chr7	35379584	35379988	Peak_49401	chr19	34371061	34371205
chr7	35379584	35379988	Peak_49401	chr19	34371209	34371304
chr7	101328612	101328982	Peak_49571	chr11	81155264	81155317
chr7	101328612	101328982	Peak_49571	chr11	81155318	81155342
chr7	101328612	101328982	Peak_49571	chr11	81155344	81155432
chr7	101328612	101328982	Peak_49571	chr11	81155433	81155468
chr7	101328612	101328982	Peak_49571	chr11	81155477	81155495
chr7	101328612	101328982	Peak_49571	chr11	81155502	81155521
chr7	101328612	101328982	Peak_49571	chr11	81155523	81155575
chr7	101328612	101328982	Peak_49571	chr11	81155576	81155597
chr7	101328612	101328982	Peak_49571	chr11	81155600	81155616
chr7	101328612	101328982	Peak_49571	chr11	81155617	81155658
chr7	129738006	129738449	Peak_49598	chr16	24196348	24196383
chr7	129738006	129738449	Peak_49598	chr16	24196386	24196574
chr7	129738006	129738449	Peak_49598	chr16	24196575	24196737
chr7	129738006	129738449	Peak_49598	chr16	24196738	24196747
chr7	129738006	129738449	Peak_49598	chr16	24196750	24196752
chr7	56489071	56489827	Peak_49602	chr11	19720777	19720801
chr7	56489071	56489827	Peak_49602	chr11	19722026	19722119
chr7	56489071	56489827	Peak_49602	chr11	19722120	19722163
chr7	56489071	56489827	Peak_49602	chr11	19722164	19722232
chr7	56489071	56489827	Peak_49602	chr11	19722238	19722268
chr7	56489071	56489827	Peak_49602	chr11	19722269	19722289
chr7	56489071	56489827	Peak_49602	chr11	19722290	19722408
chr7	4039548	4039939	Peak_49661	chr19	54903518	54903622
chr7	4039548	4039939	Peak_49661	chr19	54903636	54903659
chr7	4039548	4039939	Peak_49661	chr19	54903676	54903706
chr7	4039548	4039939	Peak_49661	chr19	54903712	54903740
chr7	4039548	4039939	Peak_49661	chr19	54903759	54903776
chr7	4039548	4039939	Peak_49661	chr19	54903777	54903831
chr7	4039548	4039939	Peak_49661	chr19	54903850	54903871
chr7	4039548	4039939	Peak_49661	chr19	54903884	54903933
chr7	4039548	4039939	Peak_49661	chr19	54903938	54903951
chr7	4039548	4039939	Peak_49661	chr19	54903952	54904002
chr7	116214711	116215392	Peak_49738	chr11	8176454	8176462
chr7	116214711	116215392	Peak_49738	chr11	8176463	8176469
chr7	116214711	116215392	Peak_49738	chr11	8176470	8176478
chr7	116214711	116215392	Peak_49738	chr11	8176479	8176505
chr7	116214711	116215392	Peak_49738	chr11	8176507	8176509
chr7	116214711	116215392	Peak_49738	chr11	8176787	8176830
chr7	116214711	116215392	Peak_49738	chr11	8177144	8177156
chr7	116214711	116215392	Peak_49738	chr11	8177157	8177171
chr7	116214711	116215392	Peak_49738	chr11	8177172	8177214
chr7	116214711	116215392	Peak_49738	chr11	8177215	8177255
chr7	116214711	116215392	Peak_49738	chr11	8177256	8177277
chr7	116214711	116215392	Peak_49738	chr11	8177278	8177357
chr7	116214711	116215392	Peak_49738	chr11	8177359	8177400
chr7	116214711	116215392	Peak_49738	chr11	8177403	8177444
chr7	116214711	116215392	Peak_49738	chr11	8177445	8177501
chr7	116214711	116215392	Peak_49738	chr11	8177502	8177512
chr7	116214711	116215392	Peak_49738	chr11	8179545	8179569
chr7	116214711	116215392	Peak_49738	chr11	8179570	8179582
chr7	116214711	116215392	Peak_49738	chr11	8179593	8179628
chr7	116214711	116215392	Peak_49738	chr11	8179649	8179669
chr7	116214711	116215392	Peak_49738	chr11	8179681	8179690
chr7	116214711	116215392	Peak_49738	chr11	8179727	8179738
chr7	116214711	116215392	Peak_49738	chr11	8179746	8179791
chr7	57919624	57920438	Peak_49872	chr11	21355224	21355253
chr7	57919624	57920438	Peak_49872	chr11	21355257	21355269
chr7	57919624	57920438	Peak_49872	chr11	21355274	21355281
chr7	57919624	57920438	Peak_49872	chr11	21355288	21355299
chr7	57919624	57920438	Peak_49872	chr11	21355305	21355310
chr7	57919624	57920438	Peak_49872	chr11	21355311	21355349
chr7	57919624	57920438	Peak_49872	chr11	21355352	21355441
chr7	57919624	57920438	Peak_49872	chr11	21355462	21355497
chr7	57919624	57920438	Peak_49872	chr11	21355499	21355545
chr7	57919624	57920438	Peak_49872	chr11	21355557	21355584
chr7	57919624	57920438	Peak_49872	chr11	21355593	21355722
chr7	57919624	57920438	Peak_49872	chr11	21355726	21355913
chr7	57919624	57920438	Peak_49872	chr11	21355917	21355964
chr7	57919624	57920438	Peak_49872	chr11	21355967	21355977
chr7	57919624	57920438	Peak_49872	chr11	21355980	21356028
chr7	57483622	57483970	Peak_49991	chr11	20948330	20948381
chr7	57483622	57483970	Peak_49991	chr11	20948382	20948385
chr7	57483622	57483970	Peak_49991	chr11	20948388	20948412
chr7	57483622	57483970	Peak_49991	chr11	20948437	20948519
chr7	57483622	57483970	Peak_49991	chr11	20948520	20948688
chr7	108074907	108075586	Peak_50015	chr11	73024593	73024597
chr7	108074907	108075586	Peak_50015	chr11	73024598	73024613
chr7	108074907	108075586	Peak_50015	chr11	73024616	73024646
chr7	108074907	108075586	Peak_50015	chr11	73024647	73024668
chr7	108074907	108075586	Peak_50015	chr11	73024670	73024687
chr7	108074907	108075586	Peak_50015	chr11	73024703	73024760
chr7	108074907	108075586	Peak_50015	chr11	73024762	73024791
chr7	108074907	108075586	Peak_50015	chr11	73024814	73024901
chr7	108074907	108075586	Peak_50015	chr11	73024906	73024962
chr7	108074907	108075586	Peak_50015	chr11	73024963	73025089
chr7	108074907	108075586	Peak_50015	chr11	73025090	73025300
chr7	137403691	137404423	Peak_50061	chr10	123351517	123351583
chr7	137403691	137404423	Peak_50061	chr10	123351584	123351765
chr7	137403691	137404423	Peak_50061	chr10	123351767	123351789
chr7	137403691	137404423	Peak_50061	chr10	123351790	123351936
chr7	137403691	137404423	Peak_50061	chr10	123351954	123351991
chr7	137403691	137404423	Peak_50061	chr10	123352067	123352082
chr7	137403691	137404423	Peak_50061	chr10	123352083	123352093
chr7	137403691	137404423	Peak_50061	chr10	123352096	123352129
chr7	137403691	137404423	Peak_50061	chr10	123352141	123352169
chr7	137403691	137404423	Peak_50061	chr10	123352172	123352206
chr7	137403691	137404423	Peak_50061	chr10	123352209	123352256
chr7	137403691	137404423	Peak_50061	chr10	123352258	123352285
chr7	137403691	137404423	Peak_50061	chr10	123352286	123352294
chr7	137403691	137404423	Peak_50061	chr10	123352295	123352323
chr7	136600987	136601518	Peak_50115	chr10	122437483	122437500
chr7	136600987	136601518	Peak_50115	chr10	122437505	122437524
chr7	136600987	136601518	Peak_50115	chr10	122437529	122437658
chr7	136600987	136601518	Peak_50115	chr10	122437659	122437734
chr7	136600987	136601518	Peak_50115	chr10	122438127	122438191
chr7	136600987	136601518	Peak_50115	chr10	122438198	122438321
chr7	136600987	136601518	Peak_50115	chr10	122438322	122438373
chr7	136600987	136601518	Peak_50115	chr10	122438374	122438393
chr7	84267514	84268350	Peak_50212	chr15	87448695	87448761
chr7	84267514	84268350	Peak_50212	chr15	87448762	87448854
chr7	84267514	84268350	Peak_50212	chr15	87448855	87448879
chr7	84267514	84268350	Peak_50212	chr15	87448911	87449037
chr7	84267514	84268350	Peak_50212	chr15	87449038	87449049
chr7	84267514	84268350	Peak_50212	chr15	87449050	87449176
chr7	84267514	84268350	Peak_50212	chr15	87449181	87449207
chr7	84267514	84268350	Peak_50212	chr15	87449208	87449232
chr7	84267514	84268350	Peak_50212	chr15	87449233	87449271
chr7	84267514	84268350	Peak_50212	chr15	87449273	87449465
chr7	84267514	84268350	Peak_50212	chr15	87449473	87449554
chr7	84267514	84268350	Peak_50212	chr15	87449559	87449586
chr7	84297401	84297704	Peak_50467	chr15	87478708	87478732
chr7	84297401	84297704	Peak_50467	chr15	87478733	87478978
chr7	84297401	84297704	Peak_50467	chr15	87478979	87478999
chr7	72671914	72672773	Peak_50472	chr15	30260359	30260411
chr7	72671914	72672773	Peak_50472	chr15	30260412	30260441
chr7	72671914	72672773	Peak_50472	chr15	30260442	30260611
chr7	72671914	72672773	Peak_50472	chr15	30260615	30260625
chr7	72671914	72672773	Peak_50472	chr15	30260642	30260647
chr7	72671914	72672773	Peak_50472	chr15	30260651	30260672
chr7	72671914	72672773	Peak_50472	chr15	30260682	30260718
chr7	72671914	72672773	Peak_50472	chr15	30260719	30260735
chr7	72671914	72672773	Peak_50472	chr15	30260736	30260751
chr7	72671914	72672773	Peak_50472	chr15	30260752	30260836
chr7	72671914	72672773	Peak_50472	chr15	30260838	30261068
chr7	72671914	72672773	Peak_50472	chr15	30261084	30261127
chr7	72671914	72672773	Peak_50472	chr15	30261129	30261137
chr7	72671914	72672773	Peak_50472	chr15	30261152	30261163
chr7	72671914	72672773	Peak_50472	chr15	30261172	30261195
chr7	72671914	72672773	Peak_50472	chr15	30261205	30261239
chr7	72671914	72672773	Peak_50472	chr15	30261240	30261246
chr7	99522366	99522984	Peak_50593	chr11	83254077	83254124
chr7	99522366	99522984	Peak_50593	chr11	83254126	83254144
chr7	99522366	99522984	Peak_50593	chr11	83254147	83254178
chr7	99522366	99522984	Peak_50593	chr11	83254187	83254351
chr7	99522366	99522984	Peak_50593	chr11	83254355	83254396
chr7	99522366	99522984	Peak_50593	chr11	83254397	83254418
chr7	99522366	99522984	Peak_50593	chr11	83254448	83254460
chr7	99522366	99522984	Peak_50593	chr11	83254464	83254563
chr7	99522366	99522984	Peak_50593	chr11	83254565	83254591
chr7	99522366	99522984	Peak_50593	chr11	83254592	83254635
chr7	99522366	99522984	Peak_50593	chr11	83254636	83254644
chr7	99522366	99522984	Peak_50593	chr11	83254658	83254678
chr7	99522366	99522984	Peak_50593	chr11	83254681	83254698
chr7	99522366	99522984	Peak_50593	chr11	83254715	83254771
chr7	99522366	99522984	Peak_50593	chr11	83254792	83254793
chr7	128670176	128671008	Peak_50607	chr16	22952116	22952198
chr7	128670176	128671008	Peak_50607	chr16	22952233	22952314
chr7	128670176	128671008	Peak_50607	chr16	22952329	22952362
chr7	128670176	128671008	Peak_50607	chr16	22953270	22953276
chr7	128670176	128671008	Peak_50607	chr16	22953277	22953308
chr7	128670176	128671008	Peak_50607	chr16	22953312	22953543
chr7	128670176	128671008	Peak_50607	chr16	22953545	22953595
chr7	128670176	128671008	Peak_50607	chr16	22953596	22953699
chr7	128670176	128671008	Peak_50607	chr16	22953701	22953714
chr7	128670176	128671008	Peak_50607	chr16	22953735	22953758
chr7	128670176	128671008	Peak_50607	chr16	22953760	22953771
chr7	128670176	128671008	Peak_50607	chr16	22953779	22953823
chr7	128670176	128671008	Peak_50607	chr16	22953845	22953866
chr7	128670176	128671008	Peak_50607	chr16	22953868	22953887
chr7	128670176	128671008	Peak_50607	chr16	22953893	22953914
chr7	128670176	128671008	Peak_50607	chr16	22953927	22953932
chr7	128670176	128671008	Peak_50607	chr16	22953936	22953975
chr7	116339943	116341130	Peak_50642	chr11	8310857	8311207
chr7	116339943	116341130	Peak_50642	chr11	8311208	8311278
chr7	116339943	116341130	Peak_50642	chr11	8311292	8311302
chr7	116339943	116341130	Peak_50642	chr11	8311307	8311582
chr7	116339943	116341130	Peak_50642	chr11	8311608	8311640
chr7	116339943	116341130	Peak_50642	chr11	8311645	8311708
chr7	116339943	116341130	Peak_50642	chr11	8311709	8311744
chr7	116339943	116341130	Peak_50642	chr11	8311747	8311757
chr7	116339943	116341130	Peak_50642	chr11	8311765	8311841
chr7	116339943	116341130	Peak_50642	chr11	8311853	8311882
chr7	116339943	116341130	Peak_50642	chr11	8311883	8311916
chr7	116339943	116341130	Peak_50642	chr11	8311920	8311936
chr7	116339943	116341130	Peak_50642	chr11	8311937	8311974
chr7	116339943	116341130	Peak_50642	chr11	8312028	8312056
chr7	116339943	116341130	Peak_50642	chr11	8312082	8312113
chr7	116339943	116341130	Peak_50642	chr11	8312119	8312171
chr7	121679361	121679996	Peak_50704	chr11	14890745	14890770
chr7	121679361	121679996	Peak_50704	chr11	14890780	14890793
chr7	121679361	121679996	Peak_50704	chr11	14890810	14890834
chr7	121679361	121679996	Peak_50704	chr11	14890845	14890849
chr7	121679361	121679996	Peak_50704	chr11	14890899	14890978
chr7	121679361	121679996	Peak_50704	chr11	14890980	14891264
chr7	121679361	121679996	Peak_50704	chr11	14891271	14891363
chr7	121679361	121679996	Peak_50704	chr11	14891364	14891411
chr7	121679361	121679996	Peak_50704	chr11	14891419	14891447
chr7	121679361	121679996	Peak_50704	chr11	14891448	14891468
chr7	98501168	98502038	Peak_50737	chr11	84354014	84354196
chr7	98501168	98502038	Peak_50737	chr11	84354222	84354239
chr7	98501168	98502038	Peak_50737	chr11	84354246	84354385
chr7	98501168	98502038	Peak_50737	chr11	84354386	84354398
chr7	98501168	98502038	Peak_50737	chr11	84354406	84354468
chr7	98501168	98502038	Peak_50737	chr11	84354469	84354571
chr7	98501168	98502038	Peak_50737	chr11	84354572	84354579
chr7	98501168	98502038	Peak_50737	chr11	84354591	84354678
chr7	98501168	98502038	Peak_50737	chr11	84354683	84354710
chr7	98501168	98502038	Peak_50737	chr11	84354712	84354772
chr7	98501168	98502038	Peak_50737	chr11	84354779	84354788
chr7	87194514	87194851	Peak_51004	chr15	90571098	90571233
chr7	88992536	88993077	Peak_51007	chr15	83759779	83759816
chr7	88992536	88993077	Peak_51007	chr15	83759819	83759949
chr7	88992536	88993077	Peak_51007	chr15	83759951	83759970
chr7	88992536	88993077	Peak_51007	chr15	83759980	83760009
chr7	88992536	88993077	Peak_51007	chr15	83760012	83760026
chr7	88992536	88993077	Peak_51007	chr15	83760027	83760088
chr7	88992536	88993077	Peak_51007	chr15	83760093	83760101
chr7	88992536	88993077	Peak_51007	chr15	83760102	83760138
chr7	88992536	88993077	Peak_51007	chr15	83760139	83760168
chr7	88992536	88993077	Peak_51007	chr15	83760169	83760182
chr7	88992536	88993077	Peak_51007	chr15	83760183	83760193
chr7	88992536	88993077	Peak_51007	chr15	83760194	83760229
chr7	88992536	88993077	Peak_51007	chr15	83760231	83760261
chr7	88992536	88993077	Peak_51007	chr15	83760956	83760974
chr7	88992536	88993077	Peak_51007	chr15	83760987	83761000
chr7	91070118	91070423	Peak_51016	chr15	81249081	81249082
chr7	91070118	91070423	Peak_51016	chr15	81249085	81249097
chr7	91070118	91070423	Peak_51016	chr15	81249111	81249125
chr7	91070118	91070423	Peak_51016	chr15	81249128	81249140
chr7	91070118	91070423	Peak_51016	chr15	81249464	81249580
chr7	91070118	91070423	Peak_51016	chr15	81249581	81249706
chr7	142182197	142183044	Peak_51056	chr10	129046264	129046394
chr7	142182197	142183044	Peak_51056	chr10	129046395	129046399
chr7	142182197	142183044	Peak_51056	chr10	129046412	129046424
chr7	142182197	142183044	Peak_51056	chr10	129046427	129046481
chr7	142182197	142183044	Peak_51056	chr10	129046483	129046515
chr7	142182197	142183044	Peak_51056	chr10	129046517	129046526
chr7	142182197	142183044	Peak_51056	chr10	129046530	129046539
chr7	142182197	142183044	Peak_51056	chr10	129046571	129046595
chr7	142182197	142183044	Peak_51056	chr10	129046596	129046619
chr7	142182197	142183044	Peak_51056	chr10	129046621	129046672
chr7	142182197	142183044	Peak_51056	chr10	129046677	129046690
chr7	142182197	142183044	Peak_51056	chr10	129046698	129046711
chr7	142182197	142183044	Peak_51056	chr10	129046712	129046733
chr7	142182197	142183044	Peak_51056	chr10	129046734	129046868
chr7	142182197	142183044	Peak_51056	chr10	129046869	129046882
chr7	142182197	142183044	Peak_51056	chr10	129046884	129046966
chr7	142182197	142183044	Peak_51056	chr10	129046967	129047038
chr7	142182197	142183044	Peak_51056	chr10	129047039	129047048
chr7	142182197	142183044	Peak_51056	chr10	129047355	129047442
chr7	142182197	142183044	Peak_51056	chr10	129047446	129047491
chr7	99154056	99154429	Peak_51070	chr11	83631478	83631626
chr7	99154056	99154429	Peak_51070	chr11	83631666	83631695
chr7	99154056	99154429	Peak_51070	chr11	83631697	83631739
chr7	99154056	99154429	Peak_51070	chr11	83631741	83631831
chr7	99154056	99154429	Peak_51070	chr11	83631833	83631854
chr7	135662910	135663084	Peak_51180	chr10	121402995	121403095
chr7	135662910	135663084	Peak_51180	chr10	121403096	121403137
chr7	135662910	135663084	Peak_51180	chr10	121403139	121403172
chr7	143947504	143948024	Peak_51512	chr10	131121095	131121111
chr7	143947504	143948024	Peak_51512	chr10	131121112	131121419
chr7	143947504	143948024	Peak_51512	chr10	131121423	131121441
chr7	143947504	143948024	Peak_51512	chr10	131121442	131121616
chr7	146643253	146643719	Peak_51677	chr7	1397253	1397294
chr7	146643253	146643719	Peak_51677	chr7	1397296	1397310
chr7	146643253	146643719	Peak_51677	chr7	1397313	1397322
chr7	75198849	75199421	Peak_51701	chr15	99309949	99309969
chr7	75198849	75199421	Peak_51701	chr15	99309970	99309986
chr7	75198849	75199421	Peak_51701	chr15	99309987	99310005
chr7	75198849	75199421	Peak_51701	chr15	99310010	99310052
chr7	75198849	75199421	Peak_51701	chr15	99310054	99310059
chr7	75198849	75199421	Peak_51701	chr15	99310064	99310205
chr7	75198849	75199421	Peak_51701	chr15	99310213	99310223
chr7	75198849	75199421	Peak_51701	chr15	99310230	99310250
chr7	75198849	75199421	Peak_51701	chr15	99310253	99310344
chr7	75198849	75199421	Peak_51701	chr15	99310346	99310407
chr7	75198849	75199421	Peak_51701	chr15	99310416	99310517
chr7	85687137	85687977	Peak_51802	chr15	88761812	88761827
chr7	85687137	85687977	Peak_51802	chr15	88761828	88761843
chr7	85687137	85687977	Peak_51802	chr15	88761844	88761872
chr7	85687137	85687977	Peak_51802	chr15	88761873	88761938
chr7	85687137	85687977	Peak_51802	chr15	88761942	88762023
chr7	85687137	85687977	Peak_51802	chr15	88762025	88762057
chr7	85687137	85687977	Peak_51802	chr15	88762059	88762070
chr7	85687137	85687977	Peak_51802	chr15	88762072	88762123
chr7	85687137	85687977	Peak_51802	chr15	88762124	88762153
chr7	85687137	85687977	Peak_51802	chr15	88762154	88762262
chr7	85687137	85687977	Peak_51802	chr15	88762265	88762352
chr7	85687137	85687977	Peak_51802	chr15	88762353	88762369
chr7	85687137	85687977	Peak_51802	chr15	88762371	88762534
chr7	85687137	85687977	Peak_51802	chr15	88762539	88762552
chr7	85687137	85687977	Peak_51802	chr15	88762553	88762571
chr7	85687137	85687977	Peak_51802	chr15	88762572	88762604
chr7	85687137	85687977	Peak_51802	chr15	88762605	88762644
chr7	85687137	85687977	Peak_51802	chr15	88762646	88762672
chr7	101375896	101376452	Peak_51936	chr11	81105214	81105223
chr7	101375896	101376452	Peak_51936	chr11	81105225	81105314
chr7	101375896	101376452	Peak_51936	chr11	81105315	81105396
chr7	101375896	101376452	Peak_51936	chr11	81105397	81105551
chr7	101375896	101376452	Peak_51936	chr11	81105552	81105774
chr7	131692532	131692811	Peak_51973	chr16	26257641	26257685
chr7	144433113	144433996	Peak_51998	chr10	131682303	131682367
chr7	144433113	144433996	Peak_51998	chr10	131682369	131682381
chr7	144433113	144433996	Peak_51998	chr10	131682382	131682910
chr7	144433113	144433996	Peak_51998	chr10	131682912	131683173
chr7	82225823	82226187	Peak_52012	chr15	91864897	91864906
chr7	82225823	82226187	Peak_52012	chr15	91864916	91864939
chr7	82225823	82226187	Peak_52012	chr15	91864941	91864986
chr7	82225823	82226187	Peak_52012	chr15	91864987	91865006
chr7	82225823	82226187	Peak_52012	chr15	91865014	91865187
chr7	82225823	82226187	Peak_52012	chr15	91865188	91865255
chr7	82225823	82226187	Peak_52012	chr15	91865256	91865282
chr7	59517031	59517347	Peak_52094	chr11	23595826	23595842
chr7	59517031	59517347	Peak_52094	chr11	23595845	23595912
chr7	59517031	59517347	Peak_52094	chr11	23595913	23596020
chr7	102889330	102890259	Peak_52790	chr11	79621614	79621615
chr7	102889330	102890259	Peak_52790	chr11	79621616	79621643
chr7	102889330	102890259	Peak_52790	chr11	79621644	79621660
chr7	102889330	102890259	Peak_52790	chr11	79621664	79621671
chr7	102889330	102890259	Peak_52790	chr11	79621677	79621690
chr7	102889330	102890259	Peak_52790	chr11	79621695	79621716
chr7	102889330	102890259	Peak_52790	chr11	79621717	79621786
chr7	102889330	102890259	Peak_52790	chr11	79621812	79621828
chr7	102889330	102890259	Peak_52790	chr11	79621836	79621852
chr7	102889330	102890259	Peak_52790	chr11	79621857	79621871
chr7	102889330	102890259	Peak_52790	chr11	79621886	79621912
chr7	102889330	102890259	Peak_52790	chr11	79621915	79621930
chr7	102889330	102890259	Peak_52790	chr11	79621931	79621958
chr7	102889330	102890259	Peak_52790	chr11	79621967	79621991
chr7	102889330	102890259	Peak_52790	chr11	79621992	79622045
chr7	102889330	102890259	Peak_52790	chr11	79622063	79622082
chr7	31502272	31502816	Peak_52886	chr19	36048642	36048756
chr7	31502272	31502816	Peak_52886	chr19	36048757	36048844
chr7	31502272	31502816	Peak_52886	chr19	36048882	36048892
chr7	31502272	31502816	Peak_52886	chr19	36048913	36048920
chr7	31502272	31502816	Peak_52886	chr19	36048933	36048941
chr7	31502272	31502816	Peak_52886	chr19	36048985	36048992
chr7	31502272	31502816	Peak_52886	chr19	36049031	36049037
chr7	31502272	31502816	Peak_52886	chr19	36049046	36049063
chr7	31502272	31502816	Peak_52886	chr19	36049066	36049083
chr7	31502272	31502816	Peak_52886	chr19	36049085	36049102
chr7	31502272	31502816	Peak_52886	chr19	36049105	36049117
chr7	31502272	31502816	Peak_52886	chr19	36049125	36049148
chr7	31502272	31502816	Peak_52886	chr19	36049153	36049207
chr7	31502272	31502816	Peak_52886	chr19	36049210	36049241
chr7	31502272	31502816	Peak_52886	chr19	36049254	36049380
chr7	129723195	129723816	Peak_53273	chr16	24181561	24181626
chr7	129723195	129723816	Peak_53273	chr16	24181627	24181654
chr7	129723195	129723816	Peak_53273	chr16	24181677	24181684
chr7	129723195	129723816	Peak_53273	chr16	24181686	24181786
chr7	129723195	129723816	Peak_53273	chr16	24181791	24181858
chr7	129723195	129723816	Peak_53273	chr16	24181862	24181872
chr7	129723195	129723816	Peak_53273	chr16	24181876	24181902
chr7	129723195	129723816	Peak_53273	chr16	24181903	24181963
chr7	129723195	129723816	Peak_53273	chr16	24181964	24181975
chr7	129723195	129723816	Peak_53273	chr16	24181976	24182005
chr7	129723195	129723816	Peak_53273	chr16	24182007	24182046
chr7	129723195	129723816	Peak_53273	chr16	24182051	24182156
chr7	129723195	129723816	Peak_53273	chr16	24182159	24182177
chr7	129723195	129723816	Peak_53273	chr16	24182178	24182187
chr7	129723195	129723816	Peak_53273	chr16	24182202	24182229
chr7	101190928	101191601	Peak_53349	chr11	81358766	81358800
chr7	101190928	101191601	Peak_53349	chr11	81358801	81358815
chr7	101190928	101191601	Peak_53349	chr11	81358835	81358878
chr7	101190928	101191601	Peak_53349	chr11	81358882	81358903
chr7	101190928	101191601	Peak_53349	chr11	81358904	81358934
chr7	101190928	101191601	Peak_53349	chr11	81358937	81358966
chr7	101190928	101191601	Peak_53349	chr11	81358969	81359059
chr7	101190928	101191601	Peak_53349	chr11	81359060	81359116
chr7	101190928	101191601	Peak_53349	chr11	81359123	81359174
chr7	101190928	101191601	Peak_53349	chr11	81359176	81359233
chr7	101190928	101191601	Peak_53349	chr11	81359236	81359258
chr7	101190928	101191601	Peak_53349	chr11	81359291	81359402
chr7	101190928	101191601	Peak_53349	chr11	81359403	81359499
chr7	106316500	106316748	Peak_53360	chr11	75497519	75497657
chr7	106316500	106316748	Peak_53360	chr11	75497678	75497744
chr7	106316500	106316748	Peak_53360	chr11	75497745	75497770
chr7	112832594	112833221	Peak_53371	chr11	6555359	6555419
chr7	112832594	112833221	Peak_53371	chr11	6555422	6555442
chr7	112832594	112833221	Peak_53371	chr11	6555443	6555598
chr7	112832594	112833221	Peak_53371	chr11	6555601	6555611
chr7	112832594	112833221	Peak_53371	chr11	6555612	6555669
chr7	112832594	112833221	Peak_53371	chr11	6555670	6555827
chr7	112832594	112833221	Peak_53371	chr11	6555828	6555906
chr7	112832594	112833221	Peak_53371	chr11	6555907	6555939
chr7	85700248	85701125	Peak_53450	chr15	88775803	88775822
chr7	85700248	85701125	Peak_53450	chr15	88775823	88775859
chr7	85700248	85701125	Peak_53450	chr15	88775876	88776003
chr7	85700248	85701125	Peak_53450	chr15	88776005	88776028
chr7	85700248	85701125	Peak_53450	chr15	88776035	88776074
chr7	85700248	85701125	Peak_53450	chr15	88776167	88776176
chr7	85700248	85701125	Peak_53450	chr15	88776177	88776262
chr7	85700248	85701125	Peak_53450	chr15	88776264	88776273
chr7	85700248	85701125	Peak_53450	chr15	88776274	88776461
chr7	85700248	85701125	Peak_53450	chr15	88776469	88776532
chr7	85700248	85701125	Peak_53450	chr15	88776539	88776547
chr7	85700248	85701125	Peak_53450	chr15	88776556	88776582
chr7	85700248	85701125	Peak_53450	chr15	88776600	88776687
chr7	85700248	85701125	Peak_53450	chr15	88776689	88776722
chr7	85700248	85701125	Peak_53450	chr15	88776723	88776734
chr7	85700248	85701125	Peak_53450	chr15	88776736	88776776
chr7	85700248	85701125	Peak_53450	chr15	88776788	88776816
chr7	143424341	143424586	Peak_53454	chr10	130536721	130536727
chr7	143424341	143424586	Peak_53454	chr10	130536728	130536772
chr7	143424341	143424586	Peak_53454	chr10	130536775	130536837
chr7	143424341	143424586	Peak_53454	chr10	130536838	130536962
chr7	143411181	143412234	Peak_53787	chr10	130519746	130519793
chr7	143411181	143412234	Peak_53787	chr10	130519795	130519957
chr7	143411181	143412234	Peak_53787	chr10	130519958	130519995
chr7	143411181	143412234	Peak_53787	chr10	130520009	130520040
chr7	143411181	143412234	Peak_53787	chr10	130520049	130520059
chr7	143411181	143412234	Peak_53787	chr10	130520060	130520320
chr7	143411181	143412234	Peak_53787	chr10	130520322	130520424
chr7	143411181	143412234	Peak_53787	chr10	130520425	130520470
chr7	143411181	143412234	Peak_53787	chr10	130520471	130520765
chr7	65442137	65443002	Peak_53978	chr15	26511355	26511386
chr7	65442137	65443002	Peak_53978	chr15	26511391	26511420
chr7	65442137	65443002	Peak_53978	chr15	26511421	26511529
chr7	65442137	65443002	Peak_53978	chr15	26511915	26511953
chr7	65442137	65443002	Peak_53978	chr15	26511956	26512014
chr7	65442137	65443002	Peak_53978	chr15	26512029	26512037
chr7	65442137	65443002	Peak_53978	chr15	26512038	26512216
chr7	65343127	65343582	Peak_54085	chr15	26597345	26597396
chr7	65343127	65343582	Peak_54085	chr15	26597406	26597412
chr7	65343127	65343582	Peak_54085	chr15	26597423	26597550
chr7	65343127	65343582	Peak_54085	chr15	26597551	26597635
chr7	61411681	61412324	Peak_54092	chr11	23554540	23554577
chr7	61411681	61412324	Peak_54092	chr11	23554580	23554603
chr7	61411681	61412324	Peak_54092	chr11	23554604	23554657
chr7	61411681	61412324	Peak_54092	chr11	23554664	23554693
chr7	61411681	61412324	Peak_54092	chr11	23554705	23554733
chr7	61411681	61412324	Peak_54092	chr11	23554744	23554751
chr7	61411681	61412324	Peak_54092	chr11	23554754	23554757
chr7	61411681	61412324	Peak_54092	chr11	23554761	23554794
chr7	61411681	61412324	Peak_54092	chr11	23554799	23554819
chr7	61411681	61412324	Peak_54092	chr11	23554827	23554844
chr7	61411681	61412324	Peak_54092	chr11	23554847	23554864
chr7	61411681	61412324	Peak_54092	chr11	23554866	23554870
chr7	61411681	61412324	Peak_54092	chr11	23554891	23554939
chr7	61411681	61412324	Peak_54092	chr11	23554943	23554958
chr7	61411681	61412324	Peak_54092	chr11	23554969	23555034
chr7	61411681	61412324	Peak_54092	chr11	23555035	23555050
chr7	61411681	61412324	Peak_54092	chr11	23555051	23555091
chr7	61411681	61412324	Peak_54092	chr11	23555092	23555096
chr7	61411681	61412324	Peak_54092	chr11	23555101	23555105
chr7	61411681	61412324	Peak_54092	chr11	23555122	23555137
chr7	61411681	61412324	Peak_54092	chr11	23555138	23555270
chr7	61411681	61412324	Peak_54092	chr11	23555271	23555293
chr7	102651267	102651908	Peak_54167	chr11	79855707	79855893
chr7	102651267	102651908	Peak_54167	chr11	79855894	79855925
chr7	102651267	102651908	Peak_54167	chr11	79855929	79855954
chr7	102651267	102651908	Peak_54167	chr11	79855965	79856082
chr7	102651267	102651908	Peak_54167	chr11	79856083	79856147
chr7	82222688	82222957	Peak_54271	chr15	91875732	91875751
chr7	82222688	82222957	Peak_54271	chr15	91875755	91875858
chr7	82222688	82222957	Peak_54271	chr15	91875862	91875944
chr7	82222688	82222957	Peak_54271	chr15	91875945	91876009
chr7	150945050	150945369	Peak_54276	chr11	3228832	3228856
chr7	150945050	150945369	Peak_54276	chr11	3228858	3228886
chr7	150945050	150945369	Peak_54276	chr11	3228889	3228952
chr7	150945050	150945369	Peak_54276	chr11	3228960	3229001
chr7	150945050	150945369	Peak_54276	chr11	3229003	3229005
chr7	150945050	150945369	Peak_54276	chr11	3229007	3229021
chr7	150945050	150945369	Peak_54276	chr11	3229037	3229045
chr7	150945050	150945369	Peak_54276	chr11	3229050	3229065
chr7	150945050	150945369	Peak_54276	chr11	3229068	3229093
chr7	150945050	150945369	Peak_54276	chr11	3229094	3229122
chr7	150945050	150945369	Peak_54276	chr11	3229142	3229152
chr7	150945050	150945369	Peak_54276	chr11	3229155	3229174
chr7	150945050	150945369	Peak_54276	chr11	3229189	3229195
chr7	150945050	150945369	Peak_54276	chr11	3229196	3229211
chr7	150945050	150945369	Peak_54276	chr11	3229224	3229240
chr7	37516146	37516558	Peak_54290	chr19	31807103	31807211
chr7	37516146	37516558	Peak_54290	chr19	31807221	31807237
chr7	37516146	37516558	Peak_54290	chr19	31807238	31807253
chr7	37516146	37516558	Peak_54290	chr19	31807256	31807281
chr7	37516146	37516558	Peak_54290	chr19	31807282	31807364
chr7	37516146	37516558	Peak_54290	chr19	31807365	31807506
chr7	83928759	83929329	Peak_54319	chr15	87124511	87124558
chr7	83928759	83929329	Peak_54319	chr15	87124562	87124579
chr7	83928759	83929329	Peak_54319	chr15	87124584	87124660
chr7	83928759	83929329	Peak_54319	chr15	87124664	87124697
chr7	83928759	83929329	Peak_54319	chr15	87124699	87124745
chr7	83928759	83929329	Peak_54319	chr15	87124749	87124996
chr7	83928759	83929329	Peak_54319	chr15	87125001	87125060
chr7	83928759	83929329	Peak_54319	chr15	87125063	87125075
chr7	83928759	83929329	Peak_54319	chr15	87125079	87125101
chr7	83928759	83929329	Peak_54319	chr15	87125102	87125112
chr7	70275842	70276543	Peak_54328	chr15	32417206	32417336
chr7	70275842	70276543	Peak_54328	chr15	32417352	32417376
chr7	70275842	70276543	Peak_54328	chr15	32417377	32417416
chr7	70275842	70276543	Peak_54328	chr15	32417419	32417446
chr7	70275842	70276543	Peak_54328	chr15	32417450	32417493
chr7	70275842	70276543	Peak_54328	chr15	32417525	32417579
chr7	70275842	70276543	Peak_54328	chr15	32417580	32417583
chr7	70275842	70276543	Peak_54328	chr15	32417584	32417621
chr7	70275842	70276543	Peak_54328	chr15	32417625	32417631
chr7	70275842	70276543	Peak_54328	chr15	32417637	32417643
chr7	70275842	70276543	Peak_54328	chr15	32417644	32417656
chr7	70275842	70276543	Peak_54328	chr15	32417657	32417760
chr7	70275842	70276543	Peak_54328	chr15	32417761	32417769
chr7	70275842	70276543	Peak_54328	chr15	32417770	32417797
chr7	70275842	70276543	Peak_54328	chr15	32417798	32417803
chr7	59973675	59974057	Peak_54370	chr11	24096015	24096019
chr7	59973675	59974057	Peak_54370	chr11	24096021	24096138
chr7	59973675	59974057	Peak_54370	chr11	24096139	24096157
chr7	59973675	59974057	Peak_54370	chr11	24096158	24096166
chr7	59973675	59974057	Peak_54370	chr11	24096167	24096209
chr7	59973675	59974057	Peak_54370	chr11	24096215	24096245
chr7	59973675	59974057	Peak_54370	chr11	24096246	24096289
chr7	59973675	59974057	Peak_54370	chr11	24096290	24096303
chr7	59973675	59974057	Peak_54370	chr11	24096304	24096325
chr7	59973675	59974057	Peak_54370	chr11	24096326	24096350
chr7	59973675	59974057	Peak_54370	chr11	24096352	24096364
chr7	59973675	59974057	Peak_54370	chr11	24096369	24096383
chr7	59973675	59974057	Peak_54370	chr11	24096391	24096400
chr7	59973675	59974057	Peak_54370	chr11	24096430	24096445
chr7	128901171	128901751	Peak_54606	chr16	23218511	23218514
chr7	128901171	128901751	Peak_54606	chr16	23218527	23218597
chr7	128901171	128901751	Peak_54606	chr16	23218602	23218640
chr7	128901171	128901751	Peak_54606	chr16	23218644	23218648
chr7	128901171	128901751	Peak_54606	chr16	23218649	23218684
chr7	128901171	128901751	Peak_54606	chr16	23218690	23218696
chr7	128901171	128901751	Peak_54606	chr16	23218700	23218843
chr7	128901171	128901751	Peak_54606	chr16	23218844	23218869
chr7	128901171	128901751	Peak_54606	chr16	23218870	23218918
chr7	128901171	128901751	Peak_54606	chr16	23218933	23218950
chr7	128901171	128901751	Peak_54606	chr16	23218965	23218975
chr7	128901171	128901751	Peak_54606	chr16	23218976	23218987
chr7	128901171	128901751	Peak_54606	chr16	23219011	23219160
chr7	136887544	136887936	Peak_54769	chr10	122802412	122802564
chr7	136887544	136887936	Peak_54769	chr10	122802573	122802640
chr7	136887544	136887936	Peak_54769	chr10	122802650	122802667
chr7	136887544	136887936	Peak_54769	chr10	122802668	122802686
chr7	136887544	136887936	Peak_54769	chr10	122802687	122802703
chr7	136887544	136887936	Peak_54769	chr10	122802730	122802749
chr7	136887544	136887936	Peak_54769	chr10	122802753	122802792
chr7	136887544	136887936	Peak_54769	chr10	122802793	122802805
chr7	136887544	136887936	Peak_54769	chr10	122802806	122802843
chr7	102054974	102055235	Peak_55028	chr11	80431313	80431424
chr7	102054974	102055235	Peak_55028	chr11	80431437	80431477
chr7	102054974	102055235	Peak_55028	chr11	80431483	80431570
chr7	56330360	56331174	Peak_55111	chr11	19520365	19520378
chr7	56330360	56331174	Peak_55111	chr11	19520387	19520395
chr7	56330360	56331174	Peak_55111	chr11	19520418	19520435
chr7	56330360	56331174	Peak_55111	chr11	19520436	19520479
chr7	56330360	56331174	Peak_55111	chr11	19520480	19520518
chr7	56330360	56331174	Peak_55111	chr11	19520519	19520553
chr7	56330360	56331174	Peak_55111	chr11	19520554	19520607
chr7	56330360	56331174	Peak_55111	chr11	19520608	19520634
chr7	56330360	56331174	Peak_55111	chr11	19520642	19520686
chr7	56330360	56331174	Peak_55111	chr11	19520687	19520772
chr7	56330360	56331174	Peak_55111	chr11	19520773	19520782
chr7	56330360	56331174	Peak_55111	chr11	19520787	19520902
chr7	56330360	56331174	Peak_55111	chr11	19520903	19520948
chr7	56330360	56331174	Peak_55111	chr11	19520959	19520969
chr7	56330360	56331174	Peak_55111	chr11	19520970	19520994
chr7	56330360	56331174	Peak_55111	chr11	19520996	19521015
chr7	56330360	56331174	Peak_55111	chr11	19521018	19521088
chr7	56330360	56331174	Peak_55111	chr11	19521090	19521100
chr7	56330360	56331174	Peak_55111	chr11	19521101	19521222
chr7	131816764	131817291	Peak_55131	chr16	26347733	26347777
chr7	131816764	131817291	Peak_55131	chr16	26347779	26347795
chr7	131816764	131817291	Peak_55131	chr16	26347801	26347860
chr7	131816764	131817291	Peak_55131	chr16	26347861	26347955
chr7	131816764	131817291	Peak_55131	chr16	26347972	26348052
chr7	124615717	124616644	Peak_55180	chr16	17453873	17454012
chr7	124615717	124616644	Peak_55180	chr16	17454013	17454022
chr7	124615717	124616644	Peak_55180	chr16	17454023	17454092
chr7	124615717	124616644	Peak_55180	chr16	17454094	17454114
chr7	124615717	124616644	Peak_55180	chr16	17454115	17454298
chr7	124615717	124616644	Peak_55180	chr16	17454299	17454312
chr7	124615717	124616644	Peak_55180	chr16	17454313	17454337
chr7	124615717	124616644	Peak_55180	chr16	17454338	17454503
chr7	124615717	124616644	Peak_55180	chr16	17454504	17454772
chr7	124615717	124616644	Peak_55180	chr16	17454773	17454788
chr7	140116987	140117748	Peak_55309	chr10	126598209	126598297
chr7	140116987	140117748	Peak_55309	chr10	126598318	126598327
chr7	140116987	140117748	Peak_55309	chr10	126598328	126598331
chr7	140116987	140117748	Peak_55309	chr10	126598332	126598361
chr7	140116987	140117748	Peak_55309	chr10	126598863	126598885
chr7	140116987	140117748	Peak_55309	chr10	126598887	126598971
chr7	140116987	140117748	Peak_55309	chr10	126598972	126598980
chr7	101417258	101418382	Peak_55389	chr11	81047905	81047933
chr7	101417258	101418382	Peak_55389	chr11	81047934	81047979
chr7	101417258	101418382	Peak_55389	chr11	81047991	81048005
chr7	101417258	101418382	Peak_55389	chr11	81048008	81048030
chr7	101417258	101418382	Peak_55389	chr11	81048041	81048058
chr7	101417258	101418382	Peak_55389	chr11	81048059	81048071
chr7	101417258	101418382	Peak_55389	chr11	81048081	81048164
chr7	101417258	101418382	Peak_55389	chr11	81048167	81048237
chr7	101417258	101418382	Peak_55389	chr11	81048243	81048260
chr7	101417258	101418382	Peak_55389	chr11	81048284	81048303
chr7	101417258	101418382	Peak_55389	chr11	81048308	81048378
chr7	101417258	101418382	Peak_55389	chr11	81048383	81048434
chr7	101417258	101418382	Peak_55389	chr11	81048445	81048519
chr7	101417258	101418382	Peak_55389	chr11	81048520	81048964
chr7	101417258	101418382	Peak_55389	chr11	81048980	81049036
chr7	101417258	101418382	Peak_55389	chr11	81049038	81049044
chr7	101417258	101418382	Peak_55389	chr11	81049045	81049091
chr7	101417258	101418382	Peak_55389	chr11	81049104	81049118
chr7	101417258	101418382	Peak_55389	chr11	81049119	81049140
chr7	120780335	120781001	Peak_55470	chr11	13829956	13829987
chr7	120780335	120781001	Peak_55470	chr11	13829990	13830007
chr7	120780335	120781001	Peak_55470	chr11	13830008	13830047
chr7	120780335	120781001	Peak_55470	chr11	13830051	13830142
chr7	120780335	120781001	Peak_55470	chr11	13830153	13830216
chr7	120780335	120781001	Peak_55470	chr11	13830218	13830249
chr7	120780335	120781001	Peak_55470	chr11	13830250	13830298
chr7	120780335	120781001	Peak_55470	chr11	13830304	13830353
chr7	143898904	143899687	Peak_55645	chr10	131071333	131071351
chr7	143898904	143899687	Peak_55645	chr10	131071354	131071369
chr7	143898904	143899687	Peak_55645	chr10	131071370	131071446
chr7	143898904	143899687	Peak_55645	chr10	131071448	131071467
chr7	143898904	143899687	Peak_55645	chr10	131071469	131071775
chr7	143898904	143899687	Peak_55645	chr10	131071783	131071941
chr7	143898904	143899687	Peak_55645	chr10	131071942	131071997
chr7	102371134	102371709	Peak_56175	chr11	80135110	80135193
chr7	102371134	102371709	Peak_56175	chr11	80135199	80135247
chr7	102371134	102371709	Peak_56175	chr11	80135250	80135338
chr7	102371134	102371709	Peak_56175	chr11	80135339	80135365
chr7	102371134	102371709	Peak_56175	chr11	80135366	80135421
chr7	102371134	102371709	Peak_56175	chr11	80135425	80135485
chr7	102371134	102371709	Peak_56175	chr11	80135488	80135537
chr7	102371134	102371709	Peak_56175	chr11	80135543	80135599
chr7	102371134	102371709	Peak_56175	chr11	80135600	80135651
chr7	137193576	137194471	Peak_56290	chr10	123101649	123101687
chr7	137193576	137194471	Peak_56290	chr10	123101688	123101806
chr7	137193576	137194471	Peak_56290	chr10	123101807	123101974
chr7	137193576	137194471	Peak_56290	chr10	123101976	123102029
chr7	137193576	137194471	Peak_56290	chr10	123102032	123102058
chr7	137193576	137194471	Peak_56290	chr10	123102059	123102108
chr7	137193576	137194471	Peak_56290	chr10	123102144	123102279
chr7	137193576	137194471	Peak_56290	chr10	123102280	123102318
chr7	137193576	137194471	Peak_56290	chr10	123102319	123102381
chr7	137193576	137194471	Peak_56290	chr10	123102382	123102404
chr7	137193576	137194471	Peak_56290	chr10	123102405	123102424
chr7	137193576	137194471	Peak_56290	chr10	123102429	123102460
chr7	137193576	137194471	Peak_56290	chr10	123102711	123102727
chr7	137193576	137194471	Peak_56290	chr10	123102728	123102771
chr7	137193576	137194471	Peak_56290	chr10	123102776	123102827
chr7	56039112	56039846	Peak_56318	chr11	19132883	19132903
chr7	56039112	56039846	Peak_56318	chr11	19132905	19132944
chr7	56039112	56039846	Peak_56318	chr11	19132945	19132955
chr7	56039112	56039846	Peak_56318	chr11	19132965	19133094
chr7	56039112	56039846	Peak_56318	chr11	19133095	19133106
chr7	56039112	56039846	Peak_56318	chr11	19133107	19133171
chr7	56039112	56039846	Peak_56318	chr11	19133172	19133315
chr7	56039112	56039846	Peak_56318	chr11	19133317	19133337
chr7	56039112	56039846	Peak_56318	chr11	19133342	19133360
chr7	56039112	56039846	Peak_56318	chr11	19133361	19133405
chr7	56039112	56039846	Peak_56318	chr11	19133407	19133440
chr7	56039112	56039846	Peak_56318	chr11	19133441	19133452
chr7	56039112	56039846	Peak_56318	chr11	19133573	19133586
chr7	56039112	56039846	Peak_56318	chr11	19133587	19133672
chr7	56039112	56039846	Peak_56318	chr11	19133675	19133691
chr7	65410407	65410805	Peak_56401	chr15	26534820	26534882
chr7	65410407	65410805	Peak_56401	chr15	26534885	26534893
chr7	65410407	65410805	Peak_56401	chr15	26534919	26535034
chr7	65410407	65410805	Peak_56401	chr15	26535042	26535049
chr7	65410407	65410805	Peak_56401	chr15	26535829	26535928
chr7	65410407	65410805	Peak_56401	chr15	26535931	26535951
chr7	83557371	83557608	Peak_56415	chr15	86799072	86799092
chr7	83557371	83557608	Peak_56415	chr15	86799093	86799110
chr7	83557371	83557608	Peak_56415	chr15	86799113	86799129
chr7	83557371	83557608	Peak_56415	chr15	86799130	86799164
chr7	83557371	83557608	Peak_56415	chr15	86799167	86799172
chr7	83557371	83557608	Peak_56415	chr15	86799175	86799176
chr7	83594892	83595262	Peak_56557	chr15	86841636	86841663
chr7	83594892	83595262	Peak_56557	chr15	86841666	86841693
chr7	83594892	83595262	Peak_56557	chr15	86841696	86841783
chr7	83594892	83595262	Peak_56557	chr15	86841786	86841821
chr7	83594892	83595262	Peak_56557	chr15	86841822	86841845
chr7	103433722	103434028	Peak_56597	chr11	79073332	79073638
chr7	151463992	151464372	Peak_56678	chr11	70516984	70516993
chr7	151463992	151464372	Peak_56678	chr11	70516997	70517005
chr7	151463992	151464372	Peak_56678	chr11	70517021	70517058
chr7	151463992	151464372	Peak_56678	chr11	70517068	70517111
chr7	151463992	151464372	Peak_56678	chr11	70517112	70517268
chr7	151463992	151464372	Peak_56678	chr11	70517270	70517321
chr7	151463992	151464372	Peak_56678	chr11	70517331	70517374
chr7	124194193	124195093	Peak_56924	chr16	17929095	17929148
chr7	124194193	124195093	Peak_56924	chr16	17929149	17929173
chr7	124194193	124195093	Peak_56924	chr16	17929174	17929257
chr7	124194193	124195093	Peak_56924	chr16	17929261	17929395
chr7	124194193	124195093	Peak_56924	chr16	17929398	17929519
chr7	124194193	124195093	Peak_56924	chr16	17929522	17929741
chr7	124194193	124195093	Peak_56924	chr16	17929743	17929809
chr7	124194193	124195093	Peak_56924	chr16	17929822	17929909
chr7	124194193	124195093	Peak_56924	chr16	17929914	17929940
chr7	124194193	124195093	Peak_56924	chr16	17929955	17929959
chr7	6737022	6737490	Peak_56955	chr19	57416944	57416989
chr7	6737022	6737490	Peak_56955	chr19	57416990	57417020
chr7	6737022	6737490	Peak_56955	chr19	57417021	57417116
chr7	6737022	6737490	Peak_56955	chr19	57417118	57417162
chr7	104477514	104477908	Peak_56956	chr11	77903228	77903230
chr7	104477514	104477908	Peak_56956	chr11	77903244	77903277
chr7	104477514	104477908	Peak_56956	chr11	77903289	77903316
chr7	104477514	104477908	Peak_56956	chr11	77903318	77903353
chr7	104477514	104477908	Peak_56956	chr11	77903367	77903407
chr7	104477514	104477908	Peak_56956	chr11	77903409	77903434
chr7	104477514	104477908	Peak_56956	chr11	77903444	77903468
chr7	104477514	104477908	Peak_56956	chr11	77903490	77903605
chr7	104477514	104477908	Peak_56956	chr11	77903607	77903635
chr7	104477514	104477908	Peak_56956	chr11	77903636	77903647
chr7	104477514	104477908	Peak_56956	chr11	77903649	77903654
chr7	104477514	104477908	Peak_56956	chr11	77903659	77903670
chr7	82185710	82186282	Peak_57028	chr15	91901453	91901478
chr7	82185710	82186282	Peak_57028	chr15	91901480	91901564
chr7	82185710	82186282	Peak_57028	chr15	91901568	91901595
chr7	82185710	82186282	Peak_57028	chr15	91901602	91901681
chr7	82185710	82186282	Peak_57028	chr15	91901691	91901707
chr7	82185710	82186282	Peak_57028	chr15	91901721	91901729
chr7	82185710	82186282	Peak_57028	chr15	91901737	91901797
chr7	82185710	82186282	Peak_57028	chr15	91901802	91901862
chr7	82185710	82186282	Peak_57028	chr15	91901863	91901894
chr7	82185710	82186282	Peak_57028	chr15	91901911	91902075
chr7	56274961	56275282	Peak_57047	chr11	19430457	19430488
chr7	56274961	56275282	Peak_57047	chr11	19430492	19430499
chr7	56274961	56275282	Peak_57047	chr11	19430502	19430550
chr7	56274961	56275282	Peak_57047	chr11	19430555	19430661
chr7	56274961	56275282	Peak_57047	chr11	19430662	19430667
chr7	56274961	56275282	Peak_57047	chr11	19430668	19430734
chr7	56274961	56275282	Peak_57047	chr11	19430737	19430791
chr7	102282524	102283074	Peak_57313	chr11	80230488	80230625
chr7	102282524	102283074	Peak_57313	chr11	80230631	80230638
chr7	102282524	102283074	Peak_57313	chr11	80230639	80230802
chr7	102282524	102283074	Peak_57313	chr11	80230807	80230870
chr7	102282524	102283074	Peak_57313	chr11	80230879	80230973
chr7	102282524	102283074	Peak_57313	chr11	80230983	80231012
chr7	102282524	102283074	Peak_57313	chr11	80231029	80231083
chr7	102282524	102283074	Peak_57313	chr11	80231084	80231087
chr7	99680956	99681335	Peak_57358	chr11	83023633	83023652
chr7	99680956	99681335	Peak_57358	chr11	83023665	83023744
chr7	99680956	99681335	Peak_57358	chr11	83023745	83023879
chr7	99680956	99681335	Peak_57358	chr11	83023881	83023949
chr7	99680956	99681335	Peak_57358	chr11	83023951	83023992
chr7	99680956	99681335	Peak_57358	chr11	83023993	83024024
chr7	99680956	99681335	Peak_57358	chr11	83024026	83024030
chr7	98838204	98838786	Peak_57396	chr11	84006455	84006471
chr7	98838204	98838786	Peak_57396	chr11	84006472	84006492
chr7	98838204	98838786	Peak_57396	chr11	84006493	84006528
chr7	98838204	98838786	Peak_57396	chr11	84006529	84006625
chr7	98838204	98838786	Peak_57396	chr11	84006626	84006658
chr7	98838204	98838786	Peak_57396	chr11	84006659	84006788
chr7	98838204	98838786	Peak_57396	chr11	84006789	84006876
chr7	98838204	98838786	Peak_57396	chr11	84006891	84006976
chr7	98838204	98838786	Peak_57396	chr11	84006982	84007000
chr7	98838204	98838786	Peak_57396	chr11	84007019	84007061
chr7	103437129	103437448	Peak_57532	chr11	79067491	79067501
chr7	103437129	103437448	Peak_57532	chr11	79067504	79067509
chr7	103437129	103437448	Peak_57532	chr11	79067510	79067522
chr7	103437129	103437448	Peak_57532	chr11	79067532	79067647
chr7	103437129	103437448	Peak_57532	chr11	79067648	79067695
chr7	103437129	103437448	Peak_57532	chr11	79067696	79067762
chr7	103437129	103437448	Peak_57532	chr11	79067765	79067797
chr7	103437129	103437448	Peak_57532	chr11	79067801	79067828
chr7	132478800	132479687	Peak_57561	chr16	27043303	27043336
chr7	132478800	132479687	Peak_57561	chr16	27044278	27044296
chr7	132478800	132479687	Peak_57561	chr16	27044309	27044344
chr7	132478800	132479687	Peak_57561	chr16	27044348	27044360
chr7	132478800	132479687	Peak_57561	chr16	27044936	27044959
chr7	132478800	132479687	Peak_57561	chr16	27044960	27044980
chr7	132478800	132479687	Peak_57561	chr16	27044997	27045012
chr7	132478800	132479687	Peak_57561	chr16	27045016	27045189
chr7	132478800	132479687	Peak_57561	chr16	27045191	27045207
chr7	132478800	132479687	Peak_57561	chr16	27045212	27045234
chr7	132478800	132479687	Peak_57561	chr16	27045235	27045397
chr7	132478800	132479687	Peak_57561	chr16	27045400	27045502
chr7	132478800	132479687	Peak_57561	chr16	27045505	27045537
chr7	132478800	132479687	Peak_57561	chr16	27045577	27045594
chr7	132478800	132479687	Peak_57561	chr16	27045595	27045612
chr7	132478800	132479687	Peak_57561	chr16	27045613	27045666
chr7	132478800	132479687	Peak_57561	chr16	27045667	27045765
chr7	81169091	81169391	Peak_57744	chr15	92927684	92927734
chr7	81169091	81169391	Peak_57744	chr15	92927735	92927862
chr7	81169091	81169391	Peak_57744	chr15	92927867	92927918
chr7	81169091	81169391	Peak_57744	chr15	92927919	92927958
chr7	81169091	81169391	Peak_57744	chr15	92927959	92927985
chr7	57569388	57569630	Peak_57783	chr11	21015974	21016179
chr7	57569388	57569630	Peak_57783	chr11	21016180	21016211
chr7	105841301	105842047	Peak_57799	chr11	76119236	76119239
chr7	105841301	105842047	Peak_57799	chr11	76119240	76119245
chr7	105841301	105842047	Peak_57799	chr11	76119249	76119392
chr7	105841301	105842047	Peak_57799	chr11	76119393	76119602
chr7	105841301	105842047	Peak_57799	chr11	76119604	76119709
chr7	105841301	105842047	Peak_57799	chr11	76119717	76119720
chr7	105841301	105842047	Peak_57799	chr11	76119724	76119836
chr7	105841301	105842047	Peak_57799	chr11	76119837	76119873
chr7	105841301	105842047	Peak_57799	chr11	76119874	76119888
chr7	105841301	105842047	Peak_57799	chr11	76119889	76119898
chr7	105841301	105842047	Peak_57799	chr11	76119899	76119922
chr7	105841301	105842047	Peak_57799	chr11	76119939	76119947
chr7	105841301	105842047	Peak_57799	chr11	76119963	76120020
chr7	47320674	47321110	Peak_57823	chr19	28614315	28614322
chr7	47320674	47321110	Peak_57823	chr19	28614328	28614339
chr7	47320674	47321110	Peak_57823	chr19	28614340	28614355
chr7	47320674	47321110	Peak_57823	chr19	28614356	28614429
chr7	47320674	47321110	Peak_57823	chr19	28614430	28614460
chr7	47320674	47321110	Peak_57823	chr19	28614461	28614512
chr7	47320674	47321110	Peak_57823	chr19	28614514	28614585
chr7	47320674	47321110	Peak_57823	chr19	28614594	28614627
chr7	47320674	47321110	Peak_57823	chr19	28614660	28614709
chr7	47320674	47321110	Peak_57823	chr19	28614712	28614741
chr7	47320674	47321110	Peak_57823	chr19	28614753	28614805
chr7	81538088	81538950	Peak_57909	chr15	92592406	92592460
chr7	81538088	81538950	Peak_57909	chr15	92592467	92592488
chr7	81538088	81538950	Peak_57909	chr15	92592489	92592505
chr7	81538088	81538950	Peak_57909	chr15	92592506	92592550
chr7	81538088	81538950	Peak_57909	chr15	92592554	92592630
chr7	81538088	81538950	Peak_57909	chr15	92592633	92592667
chr7	81538088	81538950	Peak_57909	chr15	92592669	92592726
chr7	81538088	81538950	Peak_57909	chr15	92592727	92593080
chr7	81538088	81538950	Peak_57909	chr15	92593086	92593114
chr7	81538088	81538950	Peak_57909	chr15	92593116	92593175
chr7	81538088	81538950	Peak_57909	chr15	92593177	92593219
chr7	81538088	81538950	Peak_57909	chr15	92593220	92593236
chr7	81538088	81538950	Peak_57909	chr15	92593242	92593258
chr7	61249851	61250455	Peak_57969	chr11	23275766	23275853
chr7	61249851	61250455	Peak_57969	chr11	23275860	23275901
chr7	61249851	61250455	Peak_57969	chr11	23275915	23275921
chr7	61249851	61250455	Peak_57969	chr11	23275923	23276118
chr7	61249851	61250455	Peak_57969	chr11	23276122	23276174
chr7	61249851	61250455	Peak_57969	chr11	23276175	23276194
chr7	61249851	61250455	Peak_57969	chr11	23276203	23276254
chr7	61249851	61250455	Peak_57969	chr11	23276255	23276283
chr7	129496100	129496667	Peak_58030	chr16	23926138	23926174
chr7	129496100	129496667	Peak_58030	chr16	23926175	23926212
chr7	129496100	129496667	Peak_58030	chr16	23926213	23926366
chr7	129496100	129496667	Peak_58030	chr16	23926367	23926397
chr7	129496100	129496667	Peak_58030	chr16	23926398	23926432
chr7	129496100	129496667	Peak_58030	chr16	23926438	23926447
chr7	129496100	129496667	Peak_58030	chr16	23926449	23926648
chr7	129496100	129496667	Peak_58030	chr16	23926649	23926709
chr7	57740670	57740935	Peak_58031	chr11	21171711	21171726
chr7	57740670	57740935	Peak_58031	chr11	21171730	21171742
chr7	57740670	57740935	Peak_58031	chr11	21171758	21171771
chr7	57740670	57740935	Peak_58031	chr11	21171781	21171805
chr7	57740670	57740935	Peak_58031	chr11	21171806	21171860
chr7	57740670	57740935	Peak_58031	chr11	21171861	21171868
chr7	57740670	57740935	Peak_58031	chr11	21171869	21171904
chr7	57740670	57740935	Peak_58031	chr11	21171914	21171932
chr7	57740670	57740935	Peak_58031	chr11	21171938	21171974
chr7	57740670	57740935	Peak_58031	chr11	21171976	21171991
chr7	57740670	57740935	Peak_58031	chr11	21172003	21172034
chr7	131564475	131565388	Peak_58140	chr16	26165604	26165609
chr7	131564475	131565388	Peak_58140	chr16	26165614	26165672
chr7	131564475	131565388	Peak_58140	chr16	26165676	26165729
[truncated: 100,722 more rows]

## Sheet: bTC6.promoter.liftover
mm9_Chromosome	mm9_Start	mm9_End	mm9_Peak_Name	hg19_Chromosome	hg19_Start	hg_19End
chr7	122946935	122947269	Peak_21455	chr11	16364722	16364739
chr7	122946935	122947269	Peak_21455	chr11	16364740	16365038
chr7	20537789	20538150	Peak_23878	chr19	45115415	45115425
chr7	20537789	20538150	Peak_23878	chr19	45115429	45115463
chr7	20537789	20538150	Peak_23878	chr19	45115465	45115474
chr7	20537789	20538150	Peak_23878	chr19	45115475	45115499
chr7	20537789	20538150	Peak_23878	chr19	45115503	45115515
chr7	20537789	20538150	Peak_23878	chr19	45115516	45115609
chr7	146373921	146374383	Peak_25889	chr10	134121031	134121384
chr7	146373921	146374383	Peak_25889	chr10	134121385	134121405
chr7	146373921	146374383	Peak_25889	chr10	134121415	134121452
chr7	19751260	19751695	Peak_29588	chr19	46171234	46171266
chr7	19751260	19751695	Peak_29588	chr19	46171267	46171274
chr7	19751260	19751695	Peak_29588	chr19	46171301	46171314
chr7	19751260	19751695	Peak_29588	chr19	46171319	46171329
chr7	19751260	19751695	Peak_29588	chr19	46171335	46171404
chr7	19751260	19751695	Peak_29588	chr19	46171405	46171496
chr7	19751260	19751695	Peak_29588	chr19	46171501	46171519
chr7	19751260	19751695	Peak_29588	chr19	46171532	46171570
chr7	19751260	19751695	Peak_29588	chr19	46171572	46171593
chr7	19751260	19751695	Peak_29588	chr19	46171600	46171607
chr7	19751260	19751695	Peak_29588	chr19	46171611	46171642
chr7	19751260	19751695	Peak_29588	chr19	46171651	46171670
chr7	19751260	19751695	Peak_29588	chr19	46171672	46171682
chr7	19751260	19751695	Peak_29588	chr19	46171684	46171692
chr7	19751260	19751695	Peak_29588	chr19	46171696	46171719
chr7	19751260	19751695	Peak_29588	chr19	46171745	46171762
chr7	116582560	116582973	Peak_30679	chr11	8615753	8615851
chr7	116582560	116582973	Peak_30679	chr11	8615852	8615860
chr7	116582560	116582973	Peak_30679	chr11	8615864	8615871
chr7	116582560	116582973	Peak_30679	chr11	8615874	8615883
chr7	116582560	116582973	Peak_30679	chr11	8615885	8615924
chr7	116582560	116582973	Peak_30679	chr11	8615937	8615952
chr7	116582560	116582973	Peak_30679	chr11	8615955	8615986
chr7	116582560	116582973	Peak_30679	chr11	8615990	8616002
chr7	116582560	116582973	Peak_30679	chr11	8616004	8616013
chr7	116582560	116582973	Peak_30679	chr11	8616028	8616078
chr7	116582560	116582973	Peak_30679	chr11	8616089	8616183
chr7	116582560	116582973	Peak_30679	chr11	8616190	8616207
chr7	138079366	138080020	Peak_31055	chr10	124220569	124220589
chr7	138079366	138080020	Peak_31055	chr10	124220596	124220626
chr7	138079366	138080020	Peak_31055	chr10	124220649	124220657
chr7	138079366	138080020	Peak_31055	chr10	124220661	124220674
chr7	138079366	138080020	Peak_31055	chr10	124220677	124220701
chr7	138079366	138080020	Peak_31055	chr10	124220706	124220716
chr7	138079366	138080020	Peak_31055	chr10	124220719	124220726
chr7	138079366	138080020	Peak_31055	chr10	124220759	124220795
chr7	138079366	138080020	Peak_31055	chr10	124220807	124220821
chr7	138079366	138080020	Peak_31055	chr10	124220831	124220850
chr7	138079366	138080020	Peak_31055	chr10	124220851	124220873
chr7	138079366	138080020	Peak_31055	chr10	124220917	124220947
chr7	138079366	138080020	Peak_31055	chr10	124220978	124221148
chr7	138079366	138080020	Peak_31055	chr10	124221160	124221403
chr7	70589122	70590485	Peak_32821	chr15	32161946	32162081
chr7	70589122	70590485	Peak_32821	chr15	32162082	32162154
chr7	70589122	70590485	Peak_32821	chr15	32162155	32162186
chr7	70589122	70590485	Peak_32821	chr15	32162200	32162234
chr7	70589122	70590485	Peak_32821	chr15	32162239	32162268
chr7	70589122	70590485	Peak_32821	chr15	32162269	32162282
chr7	70589122	70590485	Peak_32821	chr15	32162299	32162337
chr7	70589122	70590485	Peak_32821	chr15	32162338	32162384
chr7	70589122	70590485	Peak_32821	chr15	32162386	32162397
chr7	70589122	70590485	Peak_32821	chr15	32162398	32162428
chr7	70589122	70590485	Peak_32821	chr15	32162437	32162519
chr7	70589122	70590485	Peak_32821	chr15	32162529	32162561
chr7	70589122	70590485	Peak_32821	chr15	32162579	32162608
chr7	70589122	70590485	Peak_32821	chr15	32162614	32162635
chr7	70589122	70590485	Peak_32821	chr15	32162638	32162655
chr7	70589122	70590485	Peak_32821	chr15	32162659	32162667
chr7	70589122	70590485	Peak_32821	chr15	32162668	32162703
chr7	70589122	70590485	Peak_32821	chr15	32162704	32162729
chr7	70589122	70590485	Peak_32821	chr15	32162738	32162788
chr7	70589122	70590485	Peak_32821	chr15	32162790	32162825
chr7	70589122	70590485	Peak_32821	chr15	32162828	32162852
chr7	70589122	70590485	Peak_32821	chr15	32162854	32162865
chr7	70589122	70590485	Peak_32821	chr15	32162866	32163008
chr7	70589122	70590485	Peak_32821	chr15	32163009	32163101
chr7	70589122	70590485	Peak_32821	chr15	32163121	32163148
chr7	70589122	70590485	Peak_32821	chr15	32163162	32163203
chr7	70589122	70590485	Peak_32821	chr15	32163204	32163220
chr7	70589122	70590485	Peak_32821	chr15	32163235	32163248
chr7	70589122	70590485	Peak_32821	chr15	32163249	32163278
chr7	70589122	70590485	Peak_32821	chr15	32163280	32163303
chr7	70589122	70590485	Peak_32821	chr15	32163307	32163335
chr7	144505795	144506731	Peak_33472	chr10	131762232	131762237
chr7	144505795	144506731	Peak_33472	chr10	131762238	131762889
chr7	144505795	144506731	Peak_33472	chr10	131762890	131762942
chr7	144505795	144506731	Peak_33472	chr10	131762958	131762996
chr7	144505795	144506731	Peak_33472	chr10	131762997	131763005
chr7	144505795	144506731	Peak_33472	chr10	131763006	131763079
chr7	144505795	144506731	Peak_33472	chr10	131763080	131763145
chr7	25687972	25688154	Peak_34186	chr19	42387180	42387225
chr7	25687972	25688154	Peak_34186	chr19	42387226	42387233
chr7	25687972	25688154	Peak_34186	chr19	42387234	42387262
chr7	25687972	25688154	Peak_34186	chr19	42387263	42387363
chr7	128536105	128536485	Peak_35377	chr16	22825795	22826173
chr7	57230039	57231265	Peak_35890	chr11	20690411	20690423
chr7	57230039	57231265	Peak_35890	chr11	20690436	20690497
chr7	57230039	57231265	Peak_35890	chr11	20690500	20690643
chr7	57230039	57231265	Peak_35890	chr11	20690644	20690689
chr7	57230039	57231265	Peak_35890	chr11	20690690	20690754
chr7	57230039	57231265	Peak_35890	chr11	20690787	20690805
chr7	57230039	57231265	Peak_35890	chr11	20690837	20690844
chr7	57230039	57231265	Peak_35890	chr11	20690894	20690916
chr7	57230039	57231265	Peak_35890	chr11	20690917	20690951
chr7	57230039	57231265	Peak_35890	chr11	20690958	20691006
chr7	57230039	57231265	Peak_35890	chr11	20691007	20691037
chr7	57230039	57231265	Peak_35890	chr11	20691038	20691058
chr7	57230039	57231265	Peak_35890	chr11	20691063	20691116
chr7	57230039	57231265	Peak_35890	chr11	20691140	20691337
chr7	57230039	57231265	Peak_35890	chr11	20691338	20691412
chr7	57230039	57231265	Peak_35890	chr11	20691414	20691451
chr7	57230039	57231265	Peak_35890	chr11	20691454	20691490
chr7	57230039	57231265	Peak_35890	chr11	20691508	20691514
chr7	57230039	57231265	Peak_35890	chr11	20691515	20691563
chr7	57230039	57231265	Peak_35890	chr11	20691564	20691649
chr7	57230039	57231265	Peak_35890	chr11	20691651	20691705
chr7	57230039	57231265	Peak_35890	chr11	20691729	20691788
chr7	57230039	57231265	Peak_35890	chr11	20691791	20691799
chr7	52883940	52884616	Peak_38606	chr19	49242056	49242090
chr7	52883940	52884616	Peak_38606	chr19	49242092	49242158
chr7	52883940	52884616	Peak_38606	chr19	49242168	49242403
chr7	52883940	52884616	Peak_38606	chr19	49242406	49242462
chr7	52883940	52884616	Peak_38606	chr19	49242468	49242729
chr7	52883940	52884616	Peak_38606	chr19	49242744	49242751
chr7	135754417	135755351	Peak_40577	chr10	121485206	121485218
chr7	135754417	135755351	Peak_40577	chr10	121485234	121485271
chr7	135754417	135755351	Peak_40577	chr10	121485275	121485295
chr7	135754417	135755351	Peak_40577	chr10	121485298	121485320
chr7	135754417	135755351	Peak_40577	chr10	121485323	121485332
chr7	135754417	135755351	Peak_40577	chr10	121485339	121485572
chr7	135754417	135755351	Peak_40577	chr10	121485573	121485576
chr7	135754417	135755351	Peak_40577	chr10	121485587	121485647
chr7	135754417	135755351	Peak_40577	chr10	121485651	121485910
chr7	135754417	135755351	Peak_40577	chr10	121485913	121485944
chr7	135754417	135755351	Peak_40577	chr10	121485967	121486002
chr7	135754417	135755351	Peak_40577	chr10	121486007	121486027
chr7	135754417	135755351	Peak_40577	chr10	121486029	121486046
chr7	65913288	65914420	Peak_40763	chr15	26107551	26107581
chr7	65913288	65914420	Peak_40763	chr15	26107620	26107660
chr7	65913288	65914420	Peak_40763	chr15	26107664	26107673
chr7	65913288	65914420	Peak_40763	chr15	26107681	26107685
chr7	65913288	65914420	Peak_40763	chr15	26107705	26107719
chr7	65913288	65914420	Peak_40763	chr15	26107722	26107743
chr7	65913288	65914420	Peak_40763	chr15	26107770	26107776
chr7	65913288	65914420	Peak_40763	chr15	26107783	26108278
chr7	65913288	65914420	Peak_40763	chr15	26108288	26108385
chr7	65913288	65914420	Peak_40763	chr15	26108387	26108409
chr7	65913288	65914420	Peak_40763	chr15	26108411	26108421
chr7	65913288	65914420	Peak_40763	chr15	26108423	26108451
chr7	65913288	65914420	Peak_40763	chr15	26108462	26108487
chr7	65913288	65914420	Peak_40763	chr15	26108493	26108692
chr7	65913288	65914420	Peak_40763	chr15	26108695	26108706
chr7	65913288	65914420	Peak_40763	chr15	26108707	26108721
chr7	65913288	65914420	Peak_40763	chr15	26108729	26108771
chr7	65913288	65914420	Peak_40763	chr15	26108772	26108816
chr7	129432336	129433492	Peak_40866	chr16	23847040	23847054
chr7	129432336	129433492	Peak_40866	chr16	23847056	23847074
chr7	129432336	129433492	Peak_40866	chr16	23847077	23847750
chr7	129432336	129433492	Peak_40866	chr16	23847771	23847853
chr7	129432336	129433492	Peak_40866	chr16	23847857	23847900
chr7	129432336	129433492	Peak_40866	chr16	23847902	23847917
chr7	129432336	129433492	Peak_40866	chr16	23847920	23848070
chr7	129432336	129433492	Peak_40866	chr16	23848071	23848089
chr7	129432336	129433492	Peak_40866	chr16	23848093	23848113
chr7	129432336	129433492	Peak_40866	chr16	23848116	23848129
chr7	129432336	129433492	Peak_40866	chr16	23848130	23848147
chr7	129432336	129433492	Peak_40866	chr16	23848153	23848170
chr7	89078681	89079405	Peak_40900	chr15	83875942	83875981
chr7	89078681	89079405	Peak_40900	chr15	83875983	83875994
chr7	89078681	89079405	Peak_40900	chr15	83875995	83876038
chr7	89078681	89079405	Peak_40900	chr15	83876039	83876387
chr7	89078681	89079405	Peak_40900	chr15	83876408	83876430
chr7	89078681	89079405	Peak_40900	chr15	83876432	83876453
chr7	89078681	89079405	Peak_40900	chr15	83876458	83876506
chr7	89078681	89079405	Peak_40900	chr15	83876510	83876634
chr7	89078681	89079405	Peak_40900	chr15	83876637	83876649
chr7	89078681	89079405	Peak_40900	chr15	83876652	83876699
chr7	86032585	86032787	Peak_40968	chr15	89154049	89154159
chr7	86032585	86032787	Peak_40968	chr15	89154162	89154194
chr7	86032585	86032787	Peak_40968	chr15	89154285	89154300
chr7	86032585	86032787	Peak_40968	chr15	89154301	89154323
chr7	86032585	86032787	Peak_40968	chr15	89154327	89154339
chr7	86032585	86032787	Peak_40968	chr15	89154340	89154349
chr7	81157924	81158882	Peak_41819	chr15	92936758	92936814
chr7	81157924	81158882	Peak_41819	chr15	92936827	92936897
chr7	81157924	81158882	Peak_41819	chr15	92936904	92936917
chr7	81157924	81158882	Peak_41819	chr15	92936932	92937142
chr7	81157924	81158882	Peak_41819	chr15	92937145	92937219
chr7	81157924	81158882	Peak_41819	chr15	92937238	92937404
chr7	81157924	81158882	Peak_41819	chr15	92937405	92937421
chr7	81157924	81158882	Peak_41819	chr15	92937422	92937447
chr7	81157924	81158882	Peak_41819	chr15	92937448	92937466
chr7	81157924	81158882	Peak_41819	chr15	92937467	92937627
chr7	81157924	81158882	Peak_41819	chr15	92937628	92937735
chr7	148464685	148465289	Peak_42091	chr11	626842	627018
chr7	148464685	148465289	Peak_42091	chr11	627021	627061
chr7	148464685	148465289	Peak_42091	chr11	627063	627159
chr7	148464685	148465289	Peak_42091	chr11	627163	627199
chr7	148464685	148465289	Peak_42091	chr11	627201	627213
chr7	148464685	148465289	Peak_42091	chr11	627215	627286
chr7	148464685	148465289	Peak_42091	chr11	627287	627294
chr7	148464685	148465289	Peak_42091	chr11	627296	627371
chr7	149136202	149136841	Peak_42626	chr11	1411689	1411714
chr7	149136202	149136841	Peak_42626	chr11	1411718	1411738
chr7	149136202	149136841	Peak_42626	chr11	1411739	1411757
chr7	149136202	149136841	Peak_42626	chr11	1411758	1411851
chr7	149136202	149136841	Peak_42626	chr11	1411852	1411988
chr7	149136202	149136841	Peak_42626	chr11	1411994	1412107
chr7	149136202	149136841	Peak_42626	chr11	1412109	1412157
chr7	149136202	149136841	Peak_42626	chr11	1412161	1412172
chr7	149136202	149136841	Peak_42626	chr11	1412175	1412244
chr7	149136202	149136841	Peak_42626	chr11	1412247	1412269
chr7	149136202	149136841	Peak_42626	chr11	1412270	1412318
chr7	149846265	149846919	Peak_43615	chr11	2161444	2161541
chr7	149846265	149846919	Peak_43615	chr11	2161544	2161577
chr7	149846265	149846919	Peak_43615	chr11	2161578	2161629
chr7	149846265	149846919	Peak_43615	chr11	2161631	2161641
chr7	149846265	149846919	Peak_43615	chr11	2161644	2161680
chr7	149846265	149846919	Peak_43615	chr11	2161686	2161733
chr7	149846265	149846919	Peak_43615	chr11	2161736	2161777
chr7	149846265	149846919	Peak_43615	chr11	2161810	2161883
chr7	149846265	149846919	Peak_43615	chr11	2161884	2161993
chr7	149846265	149846919	Peak_43615	chr11	2161994	2162007
chr7	149846265	149846919	Peak_43615	chr11	2162014	2162024
chr7	149846265	149846919	Peak_43615	chr11	2162033	2162041
chr7	149846265	149846919	Peak_43615	chr11	2162054	2162067
chr7	149846265	149846919	Peak_43615	chr11	2162068	2162162
chr7	105986996	105987727	Peak_43805	chr11	75917340	75917360
chr7	105986996	105987727	Peak_43805	chr11	75917361	75917561
chr7	105986996	105987727	Peak_43805	chr11	75917562	75917589
chr7	105986996	105987727	Peak_43805	chr11	75917590	75917629
chr7	105986996	105987727	Peak_43805	chr11	75917631	75917678
chr7	105986996	105987727	Peak_43805	chr11	75917679	75917688
chr7	105986996	105987727	Peak_43805	chr11	75917689	75917747
chr7	105986996	105987727	Peak_43805	chr11	75917760	75917771
chr7	105986996	105987727	Peak_43805	chr11	75917788	75917810
chr7	105986996	105987727	Peak_43805	chr11	75917820	75917860
chr7	105986996	105987727	Peak_43805	chr11	75917869	75917903
chr7	105986996	105987727	Peak_43805	chr11	75917906	75917918
chr7	105986996	105987727	Peak_43805	chr11	75917922	75917940
chr7	105986996	105987727	Peak_43805	chr11	75917943	75917954
chr7	105986996	105987727	Peak_43805	chr11	75917968	75917990
chr7	105986996	105987727	Peak_43805	chr11	75917998	75918041
chr7	105986996	105987727	Peak_43805	chr11	75918057	75918064
chr7	105986996	105987727	Peak_43805	chr11	75918065	75918077
chr7	105986996	105987727	Peak_43805	chr11	75918078	75918116
chr7	105986996	105987727	Peak_43805	chr11	75918441	75918457
chr7	75095584	75097367	Peak_44558	chr15	99190554	99190650
chr7	75095584	75097367	Peak_44558	chr15	99190654	99190670
chr7	75095584	75097367	Peak_44558	chr15	99190671	99190985
chr7	75095584	75097367	Peak_44558	chr15	99190992	99191013
chr7	75095584	75097367	Peak_44558	chr15	99191021	99191047
chr7	75095584	75097367	Peak_44558	chr15	99191052	99191151
chr7	75095584	75097367	Peak_44558	chr15	99191154	99191331
chr7	75095584	75097367	Peak_44558	chr15	99191334	99191376
chr7	75095584	75097367	Peak_44558	chr15	99191379	99191394
chr7	75095584	75097367	Peak_44558	chr15	99191396	99191418
chr7	75095584	75097367	Peak_44558	chr15	99191419	99191429
chr7	75095584	75097367	Peak_44558	chr15	99191430	99191518
chr7	75095584	75097367	Peak_44558	chr15	99191520	99191525
chr7	75095584	75097367	Peak_44558	chr15	99191527	99191756
chr7	75095584	75097367	Peak_44558	chr15	99191759	99191900
chr7	75095584	75097367	Peak_44558	chr15	99191904	99191974
chr7	75095584	75097367	Peak_44558	chr15	99191984	99192001
chr7	75095584	75097367	Peak_44558	chr15	99192002	99192072
chr7	75095584	75097367	Peak_44558	chr15	99192073	99192096
chr7	75095584	75097367	Peak_44558	chr15	99192107	99192117
chr7	75095584	75097367	Peak_44558	chr15	99192144	99192170
chr7	75095584	75097367	Peak_44558	chr15	99192175	99192213
chr7	75095584	75097367	Peak_44558	chr15	99192219	99192391
chr7	29477778	29479063	Peak_44689	chr19	39522162	39522265
chr7	29477778	29479063	Peak_44689	chr19	39522268	39522309
chr7	29477778	29479063	Peak_44689	chr19	39522324	39522330
chr7	29477778	29479063	Peak_44689	chr19	39522334	39522370
chr7	29477778	29479063	Peak_44689	chr19	39522371	39522403
chr7	29477778	29479063	Peak_44689	chr19	39522414	39522423
chr7	29477778	29479063	Peak_44689	chr19	39522426	39522443
chr7	29477778	29479063	Peak_44689	chr19	39522448	39522464
chr7	29477778	29479063	Peak_44689	chr19	39522465	39522474
chr7	29477778	29479063	Peak_44689	chr19	39522475	39522836
chr7	29477778	29479063	Peak_44689	chr19	39522845	39522912
chr7	29477778	29479063	Peak_44689	chr19	39522913	39523038
chr7	29477778	29479063	Peak_44689	chr19	39523114	39523132
chr7	29477778	29479063	Peak_44689	chr19	39523134	39523157
chr7	29477778	29479063	Peak_44689	chr19	39523165	39523211
chr7	29477778	29479063	Peak_44689	chr19	39523219	39523227
chr7	29477778	29479063	Peak_44689	chr19	39523241	39523251
chr7	29477778	29479063	Peak_44689	chr19	39523259	39523270
chr7	29477778	29479063	Peak_44689	chr19	39523278	39523299
chr7	29477778	29479063	Peak_44689	chr19	39523374	39523425
chr7	29477778	29479063	Peak_44689	chr19	39523432	39523491
chr7	29477778	29479063	Peak_44689	chr19	39523493	39523514
chr7	29477778	29479063	Peak_44689	chr19	39523516	39523520
chr7	35596598	35598147	Peak_45161	chr19	34112403	34112414
chr7	35596598	35598147	Peak_45161	chr19	34112443	34112726
chr7	35596598	35598147	Peak_45161	chr19	34112727	34112946
chr7	35596598	35598147	Peak_45161	chr19	34112949	34112999
chr7	35596598	35598147	Peak_45161	chr19	34113004	34113079
chr7	35596598	35598147	Peak_45161	chr19	34113081	34113153
chr7	35596598	35598147	Peak_45161	chr19	34113154	34113218
chr7	35596598	35598147	Peak_45161	chr19	34113230	34113447
chr7	35596598	35598147	Peak_45161	chr19	34113456	34113497
chr7	35596598	35598147	Peak_45161	chr19	34113505	34113657
chr7	35596598	35598147	Peak_45161	chr19	34113658	34113918
chr7	35596598	35598147	Peak_45161	chr19	34113922	34113946
chr7	35596598	35598147	Peak_45161	chr19	34113951	34113968
chr7	120909502	120909913	Peak_45680	chr11	13984081	13984150
chr7	120909502	120909913	Peak_45680	chr11	13984153	13984233
chr7	120909502	120909913	Peak_45680	chr11	13984235	13984243
chr7	120909502	120909913	Peak_45680	chr11	13984255	13984332
chr7	120909502	120909913	Peak_45680	chr11	13984334	13984344
chr7	120909502	120909913	Peak_45680	chr11	13984347	13984365
chr7	120909502	120909913	Peak_45680	chr11	13984366	13984376
chr7	120909502	120909913	Peak_45680	chr11	13984388	13984411
chr7	120909502	120909913	Peak_45680	chr11	13984412	13984522
chr7	74948366	74948890	Peak_46092	chr15	99602049	99602055
chr7	74948366	74948890	Peak_46092	chr15	99602056	99602099
chr7	74948366	74948890	Peak_46092	chr15	99602107	99602158
chr7	74948366	74948890	Peak_46092	chr15	99602162	99602232
chr7	74948366	74948890	Peak_46092	chr15	99602241	99602258
chr7	74948366	74948890	Peak_46092	chr15	99602260	99602278
chr7	74948366	74948890	Peak_46092	chr15	99602279	99602576
chr7	74948366	74948890	Peak_46092	chr15	99602583	99602584
chr7	149844908	149845834	Peak_46413	chr11	2160131	2160203
chr7	149844908	149845834	Peak_46413	chr11	2160204	2160254
chr7	149844908	149845834	Peak_46413	chr11	2160256	2160268
chr7	149844908	149845834	Peak_46413	chr11	2160270	2160293
chr7	149844908	149845834	Peak_46413	chr11	2160296	2160376
chr7	149844908	149845834	Peak_46413	chr11	2160378	2160766
chr7	149844908	149845834	Peak_46413	chr11	2160773	2160801
chr7	149844908	149845834	Peak_46413	chr11	2160804	2160822
chr7	149844908	149845834	Peak_46413	chr11	2160824	2160859
chr7	149844908	149845834	Peak_46413	chr11	2160860	2160917
chr7	149844908	149845834	Peak_46413	chr11	2160919	2160997
chr7	149844908	149845834	Peak_46413	chr11	2161003	2161051
chr7	118006245	118006807	Peak_47093	chr11	10589953	10590099
chr7	118006245	118006807	Peak_47093	chr11	10590108	10590188
chr7	118006245	118006807	Peak_47093	chr11	10590227	10590425
chr7	118006245	118006807	Peak_47093	chr11	10590441	10590521
chr7	118006245	118006807	Peak_47093	chr11	10590523	10590568
chr7	149865420	149866225	Peak_47404	chr11	2182183	2182207
chr7	149865420	149866225	Peak_47404	chr11	2182210	2182251
chr7	149865420	149866225	Peak_47404	chr11	2182285	2182303
chr7	149865420	149866225	Peak_47404	chr11	2182307	2182321
chr7	149865420	149866225	Peak_47404	chr11	2182330	2182348
chr7	149865420	149866225	Peak_47404	chr11	2182353	2182370
chr7	149865420	149866225	Peak_47404	chr11	2182371	2182375
chr7	149865420	149866225	Peak_47404	chr11	2182376	2182388
chr7	149865420	149866225	Peak_47404	chr11	2182396	2182472
chr7	149865420	149866225	Peak_47404	chr11	2182473	2182576
chr7	149865420	149866225	Peak_47404	chr11	2182577	2182629
chr7	149865420	149866225	Peak_47404	chr11	2182630	2182642
chr7	149865420	149866225	Peak_47404	chr11	2182644	2182682
chr7	149865420	149866225	Peak_47404	chr11	2182684	2182707
chr7	149865420	149866225	Peak_47404	chr11	2182708	2182761
chr7	149865420	149866225	Peak_47404	chr11	2182767	2182788
chr7	108080465	108081657	Peak_48421	chr11	73018268	73018359
chr7	108080465	108081657	Peak_48421	chr11	73018377	73018526
chr7	108080465	108081657	Peak_48421	chr11	73018531	73018539
chr7	108080465	108081657	Peak_48421	chr11	73018544	73018582
chr7	108080465	108081657	Peak_48421	chr11	73018585	73018750
chr7	108080465	108081657	Peak_48421	chr11	73018751	73018769
chr7	108080465	108081657	Peak_48421	chr11	73018788	73018822
chr7	108080465	108081657	Peak_48421	chr11	73018824	73018855
chr7	108080465	108081657	Peak_48421	chr11	73018857	73018876
chr7	108080465	108081657	Peak_48421	chr11	73018882	73018912
chr7	108080465	108081657	Peak_48421	chr11	73018916	73018984
chr7	108080465	108081657	Peak_48421	chr11	73018986	73019013
chr7	108080465	108081657	Peak_48421	chr11	73019038	73019045
chr7	108080465	108081657	Peak_48421	chr11	73019046	73019102
chr7	108080465	108081657	Peak_48421	chr11	73019103	73019137
chr7	108080465	108081657	Peak_48421	chr11	73019145	73019386
chr7	108080465	108081657	Peak_48421	chr11	73019387	73019457
chr7	108080465	108081657	Peak_48421	chr11	73019458	73019490
chr7	128535604	128535877	Peak_48809	chr16	22825301	22825305
chr7	128535604	128535877	Peak_48809	chr16	22825306	22825344
chr7	128535604	128535877	Peak_48809	chr16	22825345	22825569
chr7	31647402	31647767	Peak_49097	chr19	35841439	35841467
chr7	31647402	31647767	Peak_49097	chr19	35841472	35841478
chr7	31647402	31647767	Peak_49097	chr19	35841486	35841499
chr7	31647402	31647767	Peak_49097	chr19	35841500	35841514
chr7	31647402	31647767	Peak_49097	chr19	35841522	35841525
chr7	31647402	31647767	Peak_49097	chr19	35841526	35841539
chr7	31647402	31647767	Peak_49097	chr19	35841545	35841563
chr7	31647402	31647767	Peak_49097	chr19	35841575	35841624
chr7	31647402	31647767	Peak_49097	chr19	35841625	35841635
chr7	31647402	31647767	Peak_49097	chr19	35841638	35841770
chr7	31647402	31647767	Peak_49097	chr19	35841789	35841834
chr7	31647402	31647767	Peak_49097	chr19	35841847	35841871
chr7	139507204	139508808	Peak_49389	chr10	125851358	125851396
chr7	139507204	139508808	Peak_49389	chr10	125851404	125851425
chr7	139507204	139508808	Peak_49389	chr10	125851433	125851465
chr7	139507204	139508808	Peak_49389	chr10	125851466	125851499
chr7	139507204	139508808	Peak_49389	chr10	125851507	125851634
chr7	139507204	139508808	Peak_49389	chr10	125851637	125851680
chr7	139507204	139508808	Peak_49389	chr10	125851685	125851809
chr7	139507204	139508808	Peak_49389	chr10	125851823	125851899
chr7	139507204	139508808	Peak_49389	chr10	125851916	125851941
chr7	139507204	139508808	Peak_49389	chr10	125851952	125851958
chr7	139507204	139508808	Peak_49389	chr10	125851963	125851973
chr7	139507204	139508808	Peak_49389	chr10	125851993	125852035
chr7	139507204	139508808	Peak_49389	chr10	125852050	125852187
chr7	139507204	139508808	Peak_49389	chr10	125852188	125852199
chr7	139507204	139508808	Peak_49389	chr10	125852201	125852270
chr7	139507204	139508808	Peak_49389	chr10	125852274	125852297
chr7	139507204	139508808	Peak_49389	chr10	125852298	125852311
chr7	139507204	139508808	Peak_49389	chr10	125852312	125852585
chr7	139507204	139508808	Peak_49389	chr10	125852586	125852681
chr7	139507204	139508808	Peak_49389	chr10	125852684	125852710
chr7	139507204	139508808	Peak_49389	chr10	125852711	125852739
chr7	139507204	139508808	Peak_49389	chr10	125852740	125852794
chr7	139507204	139508808	Peak_49389	chr10	125852806	125852829
chr7	139507204	139508808	Peak_49389	chr10	125852830	125852866
chr7	139507204	139508808	Peak_49389	chr10	125852877	125852885
chr7	139507204	139508808	Peak_49389	chr10	125852886	125852912
chr7	139507204	139508808	Peak_49389	chr10	125852919	125853061
chr7	3292832	3293258	Peak_50499	chr19	54372667	54372744
chr7	3292832	3293258	Peak_50499	chr19	54372747	54372765
chr7	3292832	3293258	Peak_50499	chr19	54372769	54372792
chr7	3292832	3293258	Peak_50499	chr19	54372793	54372807
chr7	3292832	3293258	Peak_50499	chr19	54372808	54372843
chr7	3292832	3293258	Peak_50499	chr19	54372844	54372967
chr7	3292832	3293258	Peak_50499	chr19	54372969	54373059
chr7	19750475	19750747	Peak_50639	chr19	46172352	46172365
chr7	19750475	19750747	Peak_50639	chr19	46172366	46172496
chr7	19750475	19750747	Peak_50639	chr19	46172497	46172537
chr7	19750475	19750747	Peak_50639	chr19	46172545	46172581
chr7	19750475	19750747	Peak_50639	chr19	46172590	46172616
chr7	19750475	19750747	Peak_50639	chr19	46172639	46172656
chr7	17787035	17788050	Peak_53042	chr19	42211502	42211525
chr7	17787035	17788050	Peak_53042	chr19	42211526	42211615
chr7	17787035	17788050	Peak_53042	chr19	42211616	42211621
chr7	100228167	100229331	Peak_54979	chr11	82443958	82444165
chr7	100228167	100229331	Peak_54979	chr11	82444174	82444374
chr7	100228167	100229331	Peak_54979	chr11	82444383	82444816
chr7	100228167	100229331	Peak_54979	chr11	82444825	82444829
chr7	100228167	100229331	Peak_54979	chr11	82444843	82444865
chr7	100228167	100229331	Peak_54979	chr11	82444874	82445012
chr7	100228167	100229331	Peak_54979	chr11	82445013	82445051
chr7	100228167	100229331	Peak_54979	chr11	82445058	82445109
chr7	100228167	100229331	Peak_54979	chr11	82445110	82445132
chr7	100228167	100229331	Peak_54979	chr11	82445134	82445154
chr7	108526268	108526911	Peak_56508	chr11	72433035	72433057
chr7	108526268	108526911	Peak_56508	chr11	72433058	72433070
chr7	108526268	108526911	Peak_56508	chr11	72433072	72433130
chr7	108526268	108526911	Peak_56508	chr11	72433149	72433190
chr7	108526268	108526911	Peak_56508	chr11	72433223	72433250
chr7	108526268	108526911	Peak_56508	chr11	72433282	72433316
chr7	108526268	108526911	Peak_56508	chr11	72433321	72433370
chr7	108526268	108526911	Peak_56508	chr11	72433374	72433566
chr7	108526268	108526911	Peak_56508	chr11	72433568	72433725
chr7	139767838	139768581	Peak_59277	chr10	126107134	126107139
chr7	139767838	139768581	Peak_59277	chr10	126107144	126107163
chr7	139767838	139768581	Peak_59277	chr10	126107165	126107183
chr7	139767838	139768581	Peak_59277	chr10	126107196	126107223
chr7	139767838	139768581	Peak_59277	chr10	126107224	126107257
chr7	139767838	139768581	Peak_59277	chr10	126107294	126107313
chr7	139767838	139768581	Peak_59277	chr10	126107350	126107362
chr7	139767838	139768581	Peak_59277	chr10	126107420	126107441
chr7	139767838	139768581	Peak_59277	chr10	126107442	126107456
chr7	139767838	139768581	Peak_59277	chr10	126107478	126107545
chr7	139767838	139768581	Peak_59277	chr10	126107546	126107609
chr7	139767838	139768581	Peak_59277	chr10	126107610	126107688
chr7	139767838	139768581	Peak_59277	chr10	126107689	126107698
chr7	139767838	139768581	Peak_59277	chr10	126107699	126107712
chr7	139767838	139768581	Peak_59277	chr10	126107715	126107741
chr7	139767838	139768581	Peak_59277	chr10	126107771	126107784
chr7	139767838	139768581	Peak_59277	chr10	126107786	126107794
chr7	139767838	139768581	Peak_59277	chr10	126107800	126107814
chr7	139767838	139768581	Peak_59277	chr10	126107870	126107899
chr7	139767838	139768581	Peak_59277	chr10	126107909	126107969
chr7	139767838	139768581	Peak_59277	chr10	126107982	126108009
chr7	139767838	139768581	Peak_59277	chr10	126108011	126108037
chr7	139767838	139768581	Peak_59277	chr10	126108039	126108085
chr7	139767838	139768581	Peak_59277	chr10	126108086	126108103
chr7	139767838	139768581	Peak_59277	chr10	126108105	126108115
chr7	139767338	139767670	Peak_59957	chr10	126106630	126106738
chr7	139767338	139767670	Peak_59957	chr10	126106755	126106769
chr7	139767338	139767670	Peak_59957	chr10	126106770	126106793
chr7	139767338	139767670	Peak_59957	chr10	126106803	126106827
chr7	139767338	139767670	Peak_59957	chr10	126106830	126106862
chr7	139767338	139767670	Peak_59957	chr10	126106863	126106872
chr7	139767338	139767670	Peak_59957	chr10	126106875	126106904
chr7	139767338	139767670	Peak_59957	chr10	126106905	126106918
chr7	139767338	139767670	Peak_59957	chr10	126106923	126106932
chr7	139767338	139767670	Peak_59957	chr10	126106935	126106943
chr7	128732561	128733161	Peak_60331	chr16	23027401	23027412
chr7	128732561	128733161	Peak_60331	chr16	23027414	23027466
chr7	128732561	128733161	Peak_60331	chr16	23027474	23027515
chr7	128732561	128733161	Peak_60331	chr16	23027516	23027544
chr7	128732561	128733161	Peak_60331	chr16	23027545	23027564
chr7	128732561	128733161	Peak_60331	chr16	23027567	23027616
chr7	128732561	128733161	Peak_60331	chr16	23027619	23027623
chr7	128732561	128733161	Peak_60331	chr16	23027644	23027691
chr7	128732561	128733161	Peak_60331	chr16	23027692	23027976
chr7	128732561	128733161	Peak_60331	chr16	23027982	23028011
chr7	128732561	128733161	Peak_60331	chr16	23028012	23028039
chr7	128732561	128733161	Peak_60331	chr16	23028040	23028046
chr7	118007723	118008249	Peak_62375	chr11	10591141	10591153
chr7	118007723	118008249	Peak_62375	chr11	10591154	10591190
chr7	118007723	118008249	Peak_62375	chr11	10591195	10591268
chr7	118007723	118008249	Peak_62375	chr11	10591276	10591308
chr7	118007723	118008249	Peak_62375	chr11	10591309	10591315
chr7	118007723	118008249	Peak_62375	chr11	10591317	10591352
chr7	118007723	118008249	Peak_62375	chr11	10591355	10591367
chr7	118007723	118008249	Peak_62375	chr11	10591368	10591409
chr7	118007723	118008249	Peak_62375	chr11	10591430	10591469
chr7	118007723	118008249	Peak_62375	chr11	10591470	10591494
chr7	58766039	58767135	Peak_63829	chr11	22214662	22214781
chr7	58766039	58767135	Peak_63829	chr11	22214787	22214860
chr7	58766039	58767135	Peak_63829	chr11	22214906	22214993
chr7	58766039	58767135	Peak_63829	chr11	22215014	22215086
chr7	58766039	58767135	Peak_63829	chr11	22215095	22215111
chr7	58766039	58767135	Peak_63829	chr11	22215125	22215138
chr7	58766039	58767135	Peak_63829	chr11	22215142	22215175
chr7	58766039	58767135	Peak_63829	chr11	22215176	22215239
chr7	58766039	58767135	Peak_63829	chr11	22215254	22215268
chr7	58766039	58767135	Peak_63829	chr11	22215270	22215343
chr7	58766039	58767135	Peak_63829	chr11	22215344	22215354
chr7	58766039	58767135	Peak_63829	chr11	22215364	22215370
chr7	58766039	58767135	Peak_63829	chr11	22215379	22215389
chr7	58766039	58767135	Peak_63829	chr11	22215391	22215397
chr7	58766039	58767135	Peak_63829	chr11	22215415	22215440
chr7	58766039	58767135	Peak_63829	chr11	22215441	22215468
chr7	58766039	58767135	Peak_63829	chr11	22215479	22215499
chr7	58766039	58767135	Peak_63829	chr11	22215500	22215524
chr7	58766039	58767135	Peak_63829	chr11	22215972	22216004
chr7	58766039	58767135	Peak_63829	chr11	22216005	22216031
chr7	58766039	58767135	Peak_63829	chr11	22216033	22216044
chr7	58766039	58767135	Peak_63829	chr11	22216046	22216061
chr6	127718906	127719166	Peak_18079	chr12	3600368	3600381
chr6	127718906	127719166	Peak_18079	chr12	3600382	3600400
chr6	127718906	127719166	Peak_18079	chr12	3600401	3600434
chr6	127718906	127719166	Peak_18079	chr12	3600450	3600484
chr6	127718906	127719166	Peak_18079	chr12	3600489	3600523
chr6	127718906	127719166	Peak_18079	chr12	3600524	3600652
chr6	131244431	131244940	Peak_24726	chr12	10766811	10766813
chr6	131244431	131244940	Peak_24726	chr12	10766816	10766819
chr6	131244431	131244940	Peak_24726	chr12	10766841	10766853
chr6	131244431	131244940	Peak_24726	chr12	10766857	10766877
chr6	131244431	131244940	Peak_24726	chr12	10766883	10766908
chr6	131244431	131244940	Peak_24726	chr12	10766913	10766959
chr6	131244431	131244940	Peak_24726	chr12	10766962	10766992
chr6	131244431	131244940	Peak_24726	chr12	10766994	10767010
chr6	131244431	131244940	Peak_24726	chr12	10767011	10767046
chr6	131244431	131244940	Peak_24726	chr12	10767065	10767084
chr6	131244431	131244940	Peak_24726	chr12	10767086	10767159
chr6	131244431	131244940	Peak_24726	chr12	10767161	10767169
chr6	131244431	131244940	Peak_24726	chr12	10767171	10767176
chr6	131244431	131244940	Peak_24726	chr12	10767179	10767188
chr6	131244431	131244940	Peak_24726	chr12	10767192	10767302
chr6	131244431	131244940	Peak_24726	chr12	10767303	10767368
chr6	117118569	117119515	Peak_36646	chr10	44879623	44879636
chr6	117118569	117119515	Peak_36646	chr10	44879637	44879707
chr6	117118569	117119515	Peak_36646	chr10	44879709	44879817
chr6	117118569	117119515	Peak_36646	chr10	44879825	44879952
chr6	117118569	117119515	Peak_36646	chr10	44879953	44880001
chr6	117118569	117119515	Peak_36646	chr10	44880002	44880017
chr6	117118569	117119515	Peak_36646	chr10	44880019	44880090
chr6	117118569	117119515	Peak_36646	chr10	44880093	44880105
chr6	117118569	117119515	Peak_36646	chr10	44880111	44880124
chr6	117118569	117119515	Peak_36646	chr10	44880135	44880157
chr6	117118569	117119515	Peak_36646	chr10	44880158	44880227
chr6	117118569	117119515	Peak_36646	chr10	44880232	44880335
chr6	117118569	117119515	Peak_36646	chr10	44880342	44880484
chr6	117118569	117119515	Peak_36646	chr10	44880494	44880567
chr6	86144852	86145906	Peak_40588	chr2	70780366	70780396
chr6	86144852	86145906	Peak_40588	chr2	70780414	70780444
chr6	86144852	86145906	Peak_40588	chr2	70780459	70780474
chr6	86144852	86145906	Peak_40588	chr2	70780479	70780549
chr6	86144852	86145906	Peak_40588	chr2	70780551	70780564
chr6	86144852	86145906	Peak_40588	chr2	70780571	70780600
chr6	86144852	86145906	Peak_40588	chr2	70780633	70780646
chr6	86144852	86145906	Peak_40588	chr2	70780667	70780772
chr6	86144852	86145906	Peak_40588	chr2	70780785	70780794
chr6	86144852	86145906	Peak_40588	chr2	70780797	70780809
chr6	86144852	86145906	Peak_40588	chr2	70780820	70780830
chr6	86144852	86145906	Peak_40588	chr2	70780831	70780908
chr6	86144852	86145906	Peak_40588	chr2	70780914	70780918
chr6	86144852	86145906	Peak_40588	chr2	70780920	70780935
chr6	86144852	86145906	Peak_40588	chr2	70780936	70780998
chr6	86144852	86145906	Peak_40588	chr2	70781000	70781018
chr6	86144852	86145906	Peak_40588	chr2	70781019	70781041
chr6	86144852	86145906	Peak_40588	chr2	70781043	70781054
chr6	86144852	86145906	Peak_40588	chr2	70781055	70781064
chr6	86144852	86145906	Peak_40588	chr2	70781066	70781082
chr6	86144852	86145906	Peak_40588	chr2	70781084	70781122
chr6	86144852	86145906	Peak_40588	chr2	70781123	70781154
chr6	86144852	86145906	Peak_40588	chr2	70781159	70781169
chr6	86144852	86145906	Peak_40588	chr2	70781172	70781190
chr6	86144852	86145906	Peak_40588	chr2	70781191	70781223
chr6	86144852	86145906	Peak_40588	chr2	70781226	70781237
chr6	86144852	86145906	Peak_40588	chr2	70781259	70781264
chr6	86144852	86145906	Peak_40588	chr2	70781276	70781289
chr6	86144852	86145906	Peak_40588	chr2	70781299	70781361
chr6	86144852	86145906	Peak_40588	chr2	70781384	70781394
chr6	86144852	86145906	Peak_40588	chr2	70781406	70781420
chr6	86144852	86145906	Peak_40588	chr2	70781423	70781488
chr6	86144852	86145906	Peak_40588	chr2	70781489	70781501
chr6	86144852	86145906	Peak_40588	chr2	70781502	70781514
chr6	86144852	86145906	Peak_40588	chr2	70781524	70781545
chr6	86144852	86145906	Peak_40588	chr2	70781562	70781655
chr6	86144852	86145906	Peak_40588	chr2	70781661	70781681
chr6	86144852	86145906	Peak_40588	chr2	70781687	70781689
chr6	17413248	17414625	Peak_41935	chr7	116311644	116311675
chr6	17413248	17414625	Peak_41935	chr7	116311677	116311688
chr6	17413248	17414625	Peak_41935	chr7	116311692	116311867
chr6	17413248	17414625	Peak_41935	chr7	116311873	116311878
chr6	17413248	17414625	Peak_41935	chr7	116311888	116311894
chr6	17413248	17414625	Peak_41935	chr7	116311905	116311931
chr6	17413248	17414625	Peak_41935	chr7	116311940	116311952
chr6	17413248	17414625	Peak_41935	chr7	116311959	116312016
chr6	17413248	17414625	Peak_41935	chr7	116312017	116312124
chr6	17413248	17414625	Peak_41935	chr7	116312126	116312138
chr6	17413248	17414625	Peak_41935	chr7	116312141	116312200
chr6	17413248	17414625	Peak_41935	chr7	116312202	116312212
chr6	17413248	17414625	Peak_41935	chr7	116312217	116312282
chr6	17413248	17414625	Peak_41935	chr7	116312300	116312326
chr6	17413248	17414625	Peak_41935	chr7	116312339	116312341
chr6	17413248	17414625	Peak_41935	chr7	116312342	116312398
chr6	17413248	17414625	Peak_41935	chr7	116312404	116312422
chr6	17413248	17414625	Peak_41935	chr7	116312426	116312480
chr6	17413248	17414625	Peak_41935	chr7	116312481	116312485
chr6	17413248	17414625	Peak_41935	chr7	116312486	116312508
chr6	17413248	17414625	Peak_41935	chr7	116312526	116312553
chr6	17413248	17414625	Peak_41935	chr7	116312563	116312618
chr6	17413248	17414625	Peak_41935	chr7	116312619	116312650
chr6	17413248	17414625	Peak_41935	chr7	116312652	116312672
chr6	17413248	17414625	Peak_41935	chr7	116312675	116312787
chr6	17413248	17414625	Peak_41935	chr7	116312789	116312861
chr6	17413248	17414625	Peak_41935	chr7	116312870	116312956
chr6	17413248	17414625	Peak_41935	chr7	116312957	116312966
chr6	17413248	17414625	Peak_41935	chr7	116312968	116313108
chr6	97566661	97567911	Peak_42312	chr3	69590835	69590980
chr6	97566661	97567911	Peak_42312	chr3	69590983	69591025
chr6	97566661	97567911	Peak_42312	chr3	69591030	69591035
chr6	97566661	97567911	Peak_42312	chr3	69591037	69591150
chr6	97566661	97567911	Peak_42312	chr3	69591151	69591220
chr6	97566661	97567911	Peak_42312	chr3	69591221	69591231
chr6	97566661	97567911	Peak_42312	chr3	69591237	69591255
chr6	97566661	97567911	Peak_42312	chr3	69591256	69591261
chr6	97566661	97567911	Peak_42312	chr3	69591264	69591302
chr6	97566661	97567911	Peak_42312	chr3	69591304	69591387
chr6	97566661	97567911	Peak_42312	chr3	69591388	69591616
chr6	97566661	97567911	Peak_42312	chr3	69591626	69591637
chr6	97566661	97567911	Peak_42312	chr3	69591649	69591665
chr6	97566661	97567911	Peak_42312	chr3	69591676	69591753
chr6	97566661	97567911	Peak_42312	chr3	69591754	69591767
chr6	97566661	97567911	Peak_42312	chr3	69591768	69591807
chr6	97566661	97567911	Peak_42312	chr3	69591808	69591861
chr6	97566661	97567911	Peak_42312	chr3	69591871	69591902
chr6	97566661	97567911	Peak_42312	chr3	69591904	69591912
chr6	97566661	97567911	Peak_42312	chr3	69591920	69591929
chr6	97566661	97567911	Peak_42312	chr3	69591930	69591985
chr6	97566661	97567911	Peak_42312	chr3	69591986	69591993
chr6	97566661	97567911	Peak_42312	chr3	69591994	69592009
chr6	97566661	97567911	Peak_42312	chr3	69592022	69592041
chr6	97566661	97567911	Peak_42312	chr3	69592045	69592053
chr6	97566661	97567911	Peak_42312	chr3	69592055	69592087
chr6	97566661	97567911	Peak_42312	chr3	69592088	69592111
chr6	97566661	97567911	Peak_42312	chr3	69592120	69592136
chr6	97566661	97567911	Peak_42312	chr3	69592159	69592167
chr6	97566661	97567911	Peak_42312	chr3	69592189	69592190
chr6	63205887	63206669	Peak_45229	chr4	93224766	93224767
chr6	63205887	63206669	Peak_45229	chr4	93224769	93224777
chr6	63205887	63206669	Peak_45229	chr4	93224778	93224859
chr6	63205887	63206669	Peak_45229	chr4	93224863	93224886
chr6	63205887	63206669	Peak_45229	chr4	93224890	93224927
chr6	63205887	63206669	Peak_45229	chr4	93224930	93224986
chr6	63205887	63206669	Peak_45229	chr4	93224987	93225024
chr6	63205887	63206669	Peak_45229	chr4	93225025	93225042
chr6	63205887	63206669	Peak_45229	chr4	93225046	93225058
chr6	63205887	63206669	Peak_45229	chr4	93225059	93225072
chr6	63205887	63206669	Peak_45229	chr4	93225073	93225090
chr6	63205887	63206669	Peak_45229	chr4	93225091	93225112
chr6	63205887	63206669	Peak_45229	chr4	93225135	93225144
chr6	63205887	63206669	Peak_45229	chr4	93225145	93225242
chr6	63205887	63206669	Peak_45229	chr4	93225247	93225283
chr6	63205887	63206669	Peak_45229	chr4	93225286	93225312
chr6	63205887	63206669	Peak_45229	chr4	93225313	93225365
chr6	63205887	63206669	Peak_45229	chr4	93225381	93225391
chr6	63205887	63206669	Peak_45229	chr4	93225399	93225412
chr6	63205887	63206669	Peak_45229	chr4	93225415	93225424
chr6	63205887	63206669	Peak_45229	chr4	93225425	93225454
chr6	63205887	63206669	Peak_45229	chr4	93225455	93225600
chr6	63205887	63206669	Peak_45229	chr4	93225602	93225625
chr6	127717466	127718307	Peak_45840	chr12	3601253	3601421
chr6	127717466	127718307	Peak_45840	chr12	3601422	3601464
chr6	127717466	127718307	Peak_45840	chr12	3601468	3601778
chr6	127717466	127718307	Peak_45840	chr12	3601781	3601785
chr6	127717466	127718307	Peak_45840	chr12	3601787	3601829
chr6	127717466	127718307	Peak_45840	chr12	3601832	3601844
chr6	127717466	127718307	Peak_45840	chr12	3601845	3601950
chr6	127717466	127718307	Peak_45840	chr12	3601953	3601989
chr6	127717466	127718307	Peak_45840	chr12	3601991	3602078
chr6	137519265	137519784	Peak_46193	chr12	15865825	15865904
chr6	137519265	137519784	Peak_46193	chr12	15865908	15865990
chr6	137519265	137519784	Peak_46193	chr12	15865991	15866002
chr6	137519265	137519784	Peak_46193	chr12	15866007	15866043
chr6	137519265	137519784	Peak_46193	chr12	15866052	15866128
chr6	137519265	137519784	Peak_46193	chr12	15866130	15866203
chr6	137519265	137519784	Peak_46193	chr12	15866208	15866260
chr6	137519265	137519784	Peak_46193	chr12	15866263	15866299
chr6	144997040	144997696	Peak_48120	chr12	25055844	25055861
chr6	144997040	144997696	Peak_48120	chr12	25055862	25055865
chr6	144997040	144997696	Peak_48120	chr12	25055874	25056008
chr6	144997040	144997696	Peak_48120	chr12	25056010	25056021
chr6	144997040	144997696	Peak_48120	chr12	25056026	25056037
chr6	144997040	144997696	Peak_48120	chr12	25056048	25056102
chr6	144997040	144997696	Peak_48120	chr12	25056392	25056402
chr6	144997040	144997696	Peak_48120	chr12	25056403	25056446
chr6	115542083	115543074	Peak_48705	chr3	12586540	12586590
chr6	115542083	115543074	Peak_48705	chr3	12586591	12586636
chr6	115542083	115543074	Peak_48705	chr3	12586642	12586662
chr6	115542083	115543074	Peak_48705	chr3	12586666	12586676
chr6	115542083	115543074	Peak_48705	chr3	12586680	12586728
[truncated: 15,231 more rows]

## Sheet: Common.distal.liftover
mm9_Chromosome	mm9_Start	mm9_End	mm9_Peak_Name	hg19_Chromosome	hg19_Start	hg_19End
[truncated: 283,417+ more rows]

[truncated: 1 more sheets: Common.promoter.liftover]
