# Supplementary material for: Alpha TC1 and Beta-TC-6 genomic profiling uncovers both shared and distinct transcriptional regulatory features with their primary islet counterparts
Source: Sci Rep. 2017 Sep 20;7:11959. doi: 10.1038/s41598-017-12335-1 (PMC5607285; doi:10.1038/s41598-017-12335-1)
Supplement: Supplementary file 14 — Supplementary Table S13 [file 41598_2017_12335_MOESM14_ESM.xlsx]

## Sheet: Legend
Supplementary Table S13: BED file coordinates of human non-diabetic bulk islet ATAC-seq consensus peaks are provided in the first sheet. Consensus peaks were derived from 14 human islet ATAC-seq libraries and are provided in hg19 coordinates. The remaining sheets show the overlaps of bTC6, aTC1, and common liftover coordinates with the bulk islet consensus peaks. Each of these remaining sheets co…

## Sheet: Bulk.Islet.Consensus.Peaks
hg19_Chromosome	hg19_Start	hg19_End	Bulk_Islet_Consensus_Peak_Name
chr1	10038	10599	Islet_Consenus_Peak_1
chr1	564487	564905	Islet_Consenus_Peak_2
chr1	569523	570273	Islet_Consenus_Peak_3
chr1	713739	714720	Islet_Consenus_Peak_4
chr1	724926	725169	Islet_Consenus_Peak_5
chr1	725510	726364	Islet_Consenus_Peak_6
chr1	726570	727033	Islet_Consenus_Peak_7
chr1	740039	740451	Islet_Consenus_Peak_8
chr1	755489	756324	Islet_Consenus_Peak_9
chr1	762407	763378	Islet_Consenus_Peak_10
chr1	766874	767842	Islet_Consenus_Peak_11
chr1	794078	794383	Islet_Consenus_Peak_12
chr1	805058	805559	Islet_Consenus_Peak_13
chr1	815386	815645	Islet_Consenus_Peak_14
chr1	817782	817982	Islet_Consenus_Peak_15
chr1	824064	824372	Islet_Consenus_Peak_16
chr1	824478	825278	Islet_Consenus_Peak_17
chr1	825795	826150	Islet_Consenus_Peak_18
chr1	839670	840276	Islet_Consenus_Peak_19
chr1	846486	846804	Islet_Consenus_Peak_20
chr1	856509	856837	Islet_Consenus_Peak_21
chr1	859099	860812	Islet_Consenus_Peak_22
chr1	875510	876292	Islet_Consenus_Peak_23
chr1	876746	877976	Islet_Consenus_Peak_24
chr1	894345	895226	Islet_Consenus_Peak_25
chr1	895868	896412	Islet_Consenus_Peak_26
chr1	901313	902543	Islet_Consenus_Peak_27
chr1	911327	912059	Islet_Consenus_Peak_28
chr1	935025	936388	Islet_Consenus_Peak_29
chr1	948395	949277	Islet_Consenus_Peak_30
chr1	954613	956281	Islet_Consenus_Peak_31
chr1	967943	968965	Islet_Consenus_Peak_32
chr1	975927	976631	Islet_Consenus_Peak_33
chr1	994336	995313	Islet_Consenus_Peak_34
chr1	999222	999891	Islet_Consenus_Peak_35
chr1	1004068	1005165	Islet_Consenus_Peak_36
chr1	1014785	1015741	Islet_Consenus_Peak_37
chr1	1051276	1052169	Islet_Consenus_Peak_38
chr1	1057071	1058043	Islet_Consenus_Peak_39
chr1	1092864	1093791	Islet_Consenus_Peak_40
chr1	1097900	1098797	Islet_Consenus_Peak_41
chr1	1100100	1100627	Islet_Consenus_Peak_42
chr1	1136393	1137190	Islet_Consenus_Peak_43
chr1	1166888	1167876	Islet_Consenus_Peak_44
chr1	1207770	1208192	Islet_Consenus_Peak_45
chr1	1208733	1209830	Islet_Consenus_Peak_46
chr1	1217216	1217949	Islet_Consenus_Peak_47
chr1	1226751	1227622	Islet_Consenus_Peak_48
chr1	1239975	1240534	Islet_Consenus_Peak_49
chr1	1243105	1244875	Islet_Consenus_Peak_50
chr1	1253694	1253999	Islet_Consenus_Peak_51
chr1	1259737	1260705	Islet_Consenus_Peak_52
chr1	1284250	1285321	Islet_Consenus_Peak_53
chr1	1310049	1311100	Islet_Consenus_Peak_54
chr1	1334202	1335353	Islet_Consenus_Peak_55
chr1	1342290	1343341	Islet_Consenus_Peak_56
chr1	1354961	1355919	Islet_Consenus_Peak_57
chr1	1356488	1357037	Islet_Consenus_Peak_58
chr1	1365738	1366131	Islet_Consenus_Peak_59
chr1	1370776	1371374	Islet_Consenus_Peak_60
chr1	1397608	1398366	Islet_Consenus_Peak_61
chr1	1406647	1407738	Islet_Consenus_Peak_62
chr1	1440159	1441297	Islet_Consenus_Peak_63
chr1	1446849	1448097	Islet_Consenus_Peak_64
chr1	1475548	1476282	Islet_Consenus_Peak_65
chr1	1490327	1490546	Islet_Consenus_Peak_66
chr1	1509334	1510788	Islet_Consenus_Peak_67
chr1	1550176	1551651	Islet_Consenus_Peak_68
chr1	1590220	1590984	Islet_Consenus_Peak_69
chr1	1623766	1624897	Islet_Consenus_Peak_70
chr1	1655511	1656200	Islet_Consenus_Peak_71
chr1	1677110	1678165	Islet_Consenus_Peak_72
chr1	1690161	1690626	Islet_Consenus_Peak_73
chr1	1709425	1710653	Islet_Consenus_Peak_74
chr1	1713799	1714630	Islet_Consenus_Peak_75
chr1	1764373	1764653	Islet_Consenus_Peak_76
chr1	1821503	1823280	Islet_Consenus_Peak_77
chr1	1840128	1841078	Islet_Consenus_Peak_78
chr1	1850217	1851220	Islet_Consenus_Peak_79
chr1	1875495	1875853	Islet_Consenus_Peak_80
chr1	1891394	1891769	Islet_Consenus_Peak_81
chr1	1976257	1976702	Islet_Consenus_Peak_82
chr1	1981139	1982281	Islet_Consenus_Peak_83
chr1	2036222	2036703	Islet_Consenus_Peak_84
chr1	2064025	2065288	Islet_Consenus_Peak_85
chr1	2120824	2122006	Islet_Consenus_Peak_86
chr1	2126073	2126929	Islet_Consenus_Peak_87
chr1	2130695	2131042	Islet_Consenus_Peak_88
chr1	2135664	2136354	Islet_Consenus_Peak_89
chr1	2136678	2137125	Islet_Consenus_Peak_90
chr1	2143820	2144508	Islet_Consenus_Peak_91
chr1	2158738	2159493	Islet_Consenus_Peak_92
chr1	2160360	2161009	Islet_Consenus_Peak_93
chr1	2179711	2180486	Islet_Consenus_Peak_94
chr1	2242785	2243438	Islet_Consenus_Peak_95
chr1	2245949	2246788	Islet_Consenus_Peak_96
chr1	2253825	2254314	Islet_Consenus_Peak_97
chr1	2322525	2323698	Islet_Consenus_Peak_98
chr1	2343507	2344706	Islet_Consenus_Peak_99
chr1	2457299	2458305	Islet_Consenus_Peak_100
chr1	2477476	2478562	Islet_Consenus_Peak_101
chr1	2479566	2480491	Islet_Consenus_Peak_102
chr1	2487907	2488872	Islet_Consenus_Peak_103
chr1	2509645	2510142	Islet_Consenus_Peak_104
chr1	2517365	2518691	Islet_Consenus_Peak_105
chr1	2573916	2574937	Islet_Consenus_Peak_106
chr1	2583632	2583939	Islet_Consenus_Peak_107
chr1	2584554	2585753	Islet_Consenus_Peak_108
chr1	2585839	2586574	Islet_Consenus_Peak_109
chr1	2615110	2615936	Islet_Consenus_Peak_110
chr1	2621772	2622141	Islet_Consenus_Peak_111
chr1	2627112	2627549	Islet_Consenus_Peak_112
chr1	2628734	2629372	Islet_Consenus_Peak_113
chr1	2986200	2986817	Islet_Consenus_Peak_114
chr1	3081603	3082331	Islet_Consenus_Peak_115
chr1	3086827	3088020	Islet_Consenus_Peak_116
chr1	3135840	3136291	Islet_Consenus_Peak_117
chr1	3138436	3139143	Islet_Consenus_Peak_118
chr1	3239564	3240192	Islet_Consenus_Peak_119
chr1	3369817	3370065	Islet_Consenus_Peak_120
chr1	3370714	3371615	Islet_Consenus_Peak_121
chr1	3407785	3408138	Islet_Consenus_Peak_122
chr1	3447605	3448338	Islet_Consenus_Peak_123
chr1	3535689	3535967	Islet_Consenus_Peak_124
chr1	3540959	3542300	Islet_Consenus_Peak_125
chr1	3566331	3566827	Islet_Consenus_Peak_126
chr1	3585329	3585800	Islet_Consenus_Peak_127
chr1	3614329	3614876	Islet_Consenus_Peak_128
chr1	3663383	3664124	Islet_Consenus_Peak_129
chr1	3688623	3689797	Islet_Consenus_Peak_130
chr1	3712454	3713455	Islet_Consenus_Peak_131
chr1	3773242	3774412	Islet_Consenus_Peak_132
chr1	3816322	3818158	Islet_Consenus_Peak_133
chr1	4131378	4131986	Islet_Consenus_Peak_134
chr1	4132640	4132854	Islet_Consenus_Peak_135
chr1	4333314	4333642	Islet_Consenus_Peak_136
chr1	4363157	4363363	Islet_Consenus_Peak_137
chr1	4457410	4457743	Islet_Consenus_Peak_138
chr1	4458177	4458531	Islet_Consenus_Peak_139
chr1	4914046	4914481	Islet_Consenus_Peak_140
chr1	5516184	5516855	Islet_Consenus_Peak_141
chr1	5727452	5727685	Islet_Consenus_Peak_142
chr1	5730239	5730538	Islet_Consenus_Peak_143
chr1	5731679	5732916	Islet_Consenus_Peak_144
chr1	5955703	5956404	Islet_Consenus_Peak_145
chr1	5975976	5976288	Islet_Consenus_Peak_146
chr1	6030684	6031209	Islet_Consenus_Peak_147
chr1	6052031	6052986	Islet_Consenus_Peak_148
chr1	6085803	6086673	Islet_Consenus_Peak_149
chr1	6187786	6188165	Islet_Consenus_Peak_150
chr1	6217682	6218234	Islet_Consenus_Peak_151
chr1	6239974	6240733	Islet_Consenus_Peak_152
chr1	6259038	6260131	Islet_Consenus_Peak_153
chr1	6265830	6266620	Islet_Consenus_Peak_154
chr1	6268865	6269524	Islet_Consenus_Peak_155
chr1	6295454	6296359	Islet_Consenus_Peak_156
chr1	6305174	6306178	Islet_Consenus_Peak_157
chr1	6319909	6320525	Islet_Consenus_Peak_158
chr1	6321154	6321438	Islet_Consenus_Peak_159
chr1	6336314	6336806	Islet_Consenus_Peak_160
chr1	6423265	6423653	Islet_Consenus_Peak_161
chr1	6453087	6454188	Islet_Consenus_Peak_162
chr1	6500202	6500953	Islet_Consenus_Peak_163
chr1	6546615	6546892	Islet_Consenus_Peak_164
chr1	6550115	6551097	Islet_Consenus_Peak_165
chr1	6557456	6557856	Islet_Consenus_Peak_166
chr1	6580095	6580486	Islet_Consenus_Peak_167
chr1	6613982	6614809	Islet_Consenus_Peak_168
chr1	6639619	6640457	Islet_Consenus_Peak_169
chr1	6655166	6655567	Islet_Consenus_Peak_170
chr1	6661085	6663778	Islet_Consenus_Peak_171
chr1	6672904	6674739	Islet_Consenus_Peak_172
chr1	6684868	6686066	Islet_Consenus_Peak_173
chr1	6761092	6762246	Islet_Consenus_Peak_174
chr1	6844373	6845576	Islet_Consenus_Peak_175
chr1	7022339	7023272	Islet_Consenus_Peak_176
chr1	7130010	7130863	Islet_Consenus_Peak_177
chr1	7158108	7158634	Islet_Consenus_Peak_178
chr1	7170393	7170706	Islet_Consenus_Peak_179
chr1	7322749	7323125	Islet_Consenus_Peak_180
chr1	7325853	7326360	Islet_Consenus_Peak_181
chr1	7461908	7462315	Islet_Consenus_Peak_182
chr1	7551492	7552423	Islet_Consenus_Peak_183
chr1	7634241	7634911	Islet_Consenus_Peak_184
chr1	7641337	7641803	Islet_Consenus_Peak_185
chr1	7642023	7642589	Islet_Consenus_Peak_186
chr1	7683875	7684266	Islet_Consenus_Peak_187
chr1	7690398	7690896	Islet_Consenus_Peak_188
chr1	7727534	7728060	Islet_Consenus_Peak_189
chr1	7740254	7740939	Islet_Consenus_Peak_190
chr1	7764323	7764983	Islet_Consenus_Peak_191
chr1	7830812	7831988	Islet_Consenus_Peak_192
chr1	7843897	7844890	Islet_Consenus_Peak_193
chr1	7870500	7870749	Islet_Consenus_Peak_194
chr1	7945647	7945925	Islet_Consenus_Peak_195
chr1	7946139	7946839	Islet_Consenus_Peak_196
chr1	8014022	8014632	Islet_Consenus_Peak_197
chr1	8021225	8022206	Islet_Consenus_Peak_198
chr1	8064849	8065435	Islet_Consenus_Peak_199
chr1	8075134	8075365	Islet_Consenus_Peak_200
chr1	8080181	8080484	Islet_Consenus_Peak_201
chr1	8085698	8086889	Islet_Consenus_Peak_202
chr1	8137220	8137771	Islet_Consenus_Peak_203
chr1	8138240	8138525	Islet_Consenus_Peak_204
chr1	8154608	8154929	Islet_Consenus_Peak_205
chr1	8156254	8156974	Islet_Consenus_Peak_206
chr1	8157324	8158043	Islet_Consenus_Peak_207
chr1	8222126	8222527	Islet_Consenus_Peak_208
chr1	8229469	8230372	Islet_Consenus_Peak_209
chr1	8242157	8242728	Islet_Consenus_Peak_210
chr1	8254585	8254925	Islet_Consenus_Peak_211
chr1	8262073	8262923	Islet_Consenus_Peak_212
chr1	8277143	8277623	Islet_Consenus_Peak_213
chr1	8318770	8319994	Islet_Consenus_Peak_214
chr1	8374267	8374755	Islet_Consenus_Peak_215
chr1	8378008	8378695	Islet_Consenus_Peak_216
chr1	8433692	8434207	Islet_Consenus_Peak_217
chr1	8456935	8457399	Islet_Consenus_Peak_218
chr1	8469249	8469627	Islet_Consenus_Peak_219
chr1	8472308	8472772	Islet_Consenus_Peak_220
chr1	8483517	8484844	Islet_Consenus_Peak_221
chr1	8498702	8499689	Islet_Consenus_Peak_222
chr1	8585591	8586275	Islet_Consenus_Peak_223
chr1	8631242	8631981	Islet_Consenus_Peak_224
chr1	8657749	8658751	Islet_Consenus_Peak_225
chr1	8689303	8689801	Islet_Consenus_Peak_226
chr1	8720526	8720847	Islet_Consenus_Peak_227
chr1	8739460	8739802	Islet_Consenus_Peak_228
chr1	8763098	8763815	Islet_Consenus_Peak_229
chr1	8772397	8773125	Islet_Consenus_Peak_230
chr1	8788061	8788283	Islet_Consenus_Peak_231
chr1	8877209	8878418	Islet_Consenus_Peak_232
chr1	8889456	8889914	Islet_Consenus_Peak_233
chr1	8908792	8909432	Islet_Consenus_Peak_234
chr1	8931327	8931736	Islet_Consenus_Peak_235
chr1	8938003	8939587	Islet_Consenus_Peak_236
chr1	9188703	9189923	Islet_Consenus_Peak_237
chr1	9223785	9224237	Islet_Consenus_Peak_238
chr1	9242093	9242674	Islet_Consenus_Peak_239
chr1	9294375	9295364	Islet_Consenus_Peak_240
chr1	9302640	9302950	Islet_Consenus_Peak_241
chr1	9350102	9350457	Islet_Consenus_Peak_242
chr1	9352397	9353795	Islet_Consenus_Peak_243
chr1	9354555	9354920	Islet_Consenus_Peak_244
chr1	9488597	9489408	Islet_Consenus_Peak_245
chr1	9498313	9499126	Islet_Consenus_Peak_246
chr1	9526898	9527501	Islet_Consenus_Peak_247
chr1	9536837	9537252	Islet_Consenus_Peak_248
chr1	9589290	9589617	Islet_Consenus_Peak_249
chr1	9599096	9600307	Islet_Consenus_Peak_250
chr1	9615325	9615712	Islet_Consenus_Peak_251
chr1	9621532	9621879	Islet_Consenus_Peak_252
chr1	9648382	9649118	Islet_Consenus_Peak_253
chr1	9653562	9653882	Islet_Consenus_Peak_254
chr1	9687074	9687462	Islet_Consenus_Peak_255
chr1	9747289	9748064	Islet_Consenus_Peak_256
chr1	9749194	9750207	Islet_Consenus_Peak_257
chr1	9852317	9852690	Islet_Consenus_Peak_258
chr1	9883568	9884646	Islet_Consenus_Peak_259
chr1	9885327	9886028	Islet_Consenus_Peak_260
chr1	9912307	9912846	Islet_Consenus_Peak_261
chr1	9935055	9935807	Islet_Consenus_Peak_262
chr1	9938032	9938396	Islet_Consenus_Peak_263
chr1	9952547	9953104	Islet_Consenus_Peak_264
chr1	9960280	9961089	Islet_Consenus_Peak_265
chr1	9970043	9971006	Islet_Consenus_Peak_266
chr1	10002542	10003858	Islet_Consenus_Peak_267
chr1	10010431	10010689	Islet_Consenus_Peak_268
chr1	10056878	10057625	Islet_Consenus_Peak_269
chr1	10092597	10093831	Islet_Consenus_Peak_270
chr1	10115950	10116823	Islet_Consenus_Peak_271
chr1	10134352	10134965	Islet_Consenus_Peak_272
chr1	10269971	10271914	Islet_Consenus_Peak_273
chr1	10313674	10314233	Islet_Consenus_Peak_274
chr1	10346252	10346810	Islet_Consenus_Peak_275
chr1	10458560	10459759	Islet_Consenus_Peak_276
chr1	10490137	10491267	Islet_Consenus_Peak_277
chr1	10519147	10519590	Islet_Consenus_Peak_278
chr1	10532227	10532793	Islet_Consenus_Peak_279
chr1	10534876	10535579	Islet_Consenus_Peak_280
chr1	10554699	10555613	Islet_Consenus_Peak_281
chr1	10567417	10567775	Islet_Consenus_Peak_282
chr1	10570657	10571370	Islet_Consenus_Peak_283
chr1	10615777	10616463	Islet_Consenus_Peak_284
chr1	10659390	10659887	Islet_Consenus_Peak_285
chr1	10723720	10724111	Islet_Consenus_Peak_286
chr1	10745962	10747063	Islet_Consenus_Peak_287
chr1	10753933	10755265	Islet_Consenus_Peak_288
chr1	10811470	10811971	Islet_Consenus_Peak_289
chr1	10848763	10849028	Islet_Consenus_Peak_290
chr1	10854419	10854835	Islet_Consenus_Peak_291
chr1	10856228	10856884	Islet_Consenus_Peak_292
chr1	10864209	10864637	Islet_Consenus_Peak_293
chr1	10926931	10927587	Islet_Consenus_Peak_294
chr1	11004056	11004810	Islet_Consenus_Peak_295
chr1	11018670	11019046	Islet_Consenus_Peak_296
chr1	11028531	11028854	Islet_Consenus_Peak_297
chr1	11040180	11040520	Islet_Consenus_Peak_298
chr1	11072026	11073383	Islet_Consenus_Peak_299
chr1	11119582	11120533	Islet_Consenus_Peak_300
chr1	11132404	11132916	Islet_Consenus_Peak_301
chr1	11159268	11160296	Islet_Consenus_Peak_302
chr1	11218658	11219326	Islet_Consenus_Peak_303
chr1	11322271	11322969	Islet_Consenus_Peak_304
chr1	11332730	11333794	Islet_Consenus_Peak_305
chr1	11538592	11539617	Islet_Consenus_Peak_306
chr1	11710578	11710932	Islet_Consenus_Peak_307
chr1	11714195	11715299	Islet_Consenus_Peak_308
chr1	11724039	11725126	Islet_Consenus_Peak_309
chr1	11740756	11741924	Islet_Consenus_Peak_310
chr1	11779575	11780250	Islet_Consenus_Peak_311
chr1	11795795	11797478	Islet_Consenus_Peak_312
chr1	11865403	11866716	Islet_Consenus_Peak_313
chr1	11918793	11919505	Islet_Consenus_Peak_314
chr1	11967844	11969662	Islet_Consenus_Peak_315
chr1	11985637	11986812	Islet_Consenus_Peak_316
chr1	11994423	11995065	Islet_Consenus_Peak_317
chr1	12039830	12040896	Islet_Consenus_Peak_318
chr1	12079081	12079875	Islet_Consenus_Peak_319
chr1	12112112	12112463	Islet_Consenus_Peak_320
chr1	12289766	12291372	Islet_Consenus_Peak_321
chr1	12338942	12339307	Islet_Consenus_Peak_322
chr1	12416147	12416610	Islet_Consenus_Peak_323
chr1	12588156	12588845	Islet_Consenus_Peak_324
chr1	12609889	12610189	Islet_Consenus_Peak_325
chr1	12655776	12656279	Islet_Consenus_Peak_326
chr1	12676044	12676778	Islet_Consenus_Peak_327
chr1	12678204	12678626	Islet_Consenus_Peak_328
chr1	12806035	12806260	Islet_Consenus_Peak_329
chr1	14026491	14027321	Islet_Consenus_Peak_330
chr1	14075302	14076526	Islet_Consenus_Peak_331
chr1	14344057	14344567	Islet_Consenus_Peak_332
chr1	14366575	14366850	Islet_Consenus_Peak_333
chr1	14435288	14435793	Islet_Consenus_Peak_334
chr1	14748541	14748901	Islet_Consenus_Peak_335
chr1	15250345	15251565	Islet_Consenus_Peak_336
chr1	15255806	15256343	Islet_Consenus_Peak_337
chr1	15331361	15331882	Islet_Consenus_Peak_338
chr1	15416800	15417261	Islet_Consenus_Peak_339
chr1	15426839	15427260	Islet_Consenus_Peak_340
chr1	15466223	15466672	Islet_Consenus_Peak_341
chr1	15478907	15481031	Islet_Consenus_Peak_342
chr1	15505325	15505944	Islet_Consenus_Peak_343
chr1	15526952	15527589	Islet_Consenus_Peak_344
chr1	15573597	15574245	Islet_Consenus_Peak_345
chr1	15598994	15599458	Islet_Consenus_Peak_346
chr1	15611069	15611801	Islet_Consenus_Peak_347
chr1	15649561	15650384	Islet_Consenus_Peak_348
chr1	15735618	15736811	Islet_Consenus_Peak_349
chr1	15742572	15742972	Islet_Consenus_Peak_350
chr1	15750727	15751096	Islet_Consenus_Peak_351
chr1	15786430	15786697	Islet_Consenus_Peak_352
chr1	15789799	15790360	Islet_Consenus_Peak_353
chr1	15850503	15851787	Islet_Consenus_Peak_354
chr1	15852920	15853711	Islet_Consenus_Peak_355
chr1	15929635	15930482	Islet_Consenus_Peak_356
chr1	15943507	15944655	Islet_Consenus_Peak_357
chr1	16010739	16011735	Islet_Consenus_Peak_358
chr1	16029690	16030469	Islet_Consenus_Peak_359
chr1	16035315	16035987	Islet_Consenus_Peak_360
chr1	16038730	16039190	Islet_Consenus_Peak_361
chr1	16044166	16044626	Islet_Consenus_Peak_362
chr1	16050286	16050714	Islet_Consenus_Peak_363
chr1	16062334	16063143	Islet_Consenus_Peak_364
chr1	16067842	16068203	Islet_Consenus_Peak_365
chr1	16085109	16086014	Islet_Consenus_Peak_366
chr1	16090779	16091329	Islet_Consenus_Peak_367
chr1	16103166	16103810	Islet_Consenus_Peak_368
chr1	16107033	16107725	Islet_Consenus_Peak_369
chr1	16126565	16127128	Islet_Consenus_Peak_370
chr1	16160840	16162826	Islet_Consenus_Peak_371
chr1	16173763	16175281	Islet_Consenus_Peak_372
chr1	16175769	16176249	Islet_Consenus_Peak_373
chr1	16212428	16213278	Islet_Consenus_Peak_374
chr1	16265847	16266323	Islet_Consenus_Peak_375
chr1	16275844	16276671	Islet_Consenus_Peak_376
chr1	16301415	16302791	Islet_Consenus_Peak_377
chr1	16339271	16340065	Islet_Consenus_Peak_378
chr1	16359363	16359726	Islet_Consenus_Peak_379
chr1	16382209	16382973	Islet_Consenus_Peak_380
chr1	16393510	16394064	Islet_Consenus_Peak_381
chr1	16394944	16395329	Islet_Consenus_Peak_382
chr1	16399685	16400271	Islet_Consenus_Peak_383
chr1	16403360	16403644	Islet_Consenus_Peak_384
chr1	16471603	16472446	Islet_Consenus_Peak_385
chr1	16481296	16482811	Islet_Consenus_Peak_386
chr1	16490751	16491248	Islet_Consenus_Peak_387
chr1	16514237	16514595	Islet_Consenus_Peak_388
chr1	16532857	16533784	Islet_Consenus_Peak_389
chr1	16543600	16544322	Islet_Consenus_Peak_390
chr1	16553050	16553637	Islet_Consenus_Peak_391
chr1	16562761	16563987	Islet_Consenus_Peak_392
chr1	16575265	16575870	Islet_Consenus_Peak_393
chr1	16653226	16653750	Islet_Consenus_Peak_394
chr1	16678467	16679359	Islet_Consenus_Peak_395
chr1	16693446	16694403	Islet_Consenus_Peak_396
chr1	16766884	16767832	Islet_Consenus_Peak_397
chr1	16825111	16826226	Islet_Consenus_Peak_398
chr1	16839503	16841191	Islet_Consenus_Peak_399
chr1	16860696	16862540	Islet_Consenus_Peak_400
chr1	16891417	16892209	Islet_Consenus_Peak_401
chr1	16892426	16893855	Islet_Consenus_Peak_402
chr1	16928797	16929180	Islet_Consenus_Peak_403
chr1	16939193	16940464	Islet_Consenus_Peak_404
chr1	16947486	16947909	Islet_Consenus_Peak_405
chr1	16949984	16950910	Islet_Consenus_Peak_406
chr1	16970619	16971805	Islet_Consenus_Peak_407
chr1	16973563	16974547	Islet_Consenus_Peak_408
chr1	17019420	17020307	Islet_Consenus_Peak_409
chr1	17033896	17034696	Islet_Consenus_Peak_410
chr1	17036211	17036526	Islet_Consenus_Peak_411
chr1	17053879	17054249	Islet_Consenus_Peak_412
chr1	17059187	17059985	Islet_Consenus_Peak_413
chr1	17076971	17077244	Islet_Consenus_Peak_414
chr1	17086183	17086436	Islet_Consenus_Peak_415
chr1	17090758	17092380	Islet_Consenus_Peak_416
chr1	17093232	17093764	Islet_Consenus_Peak_417
chr1	17198779	17200365	Islet_Consenus_Peak_418
chr1	17215392	17216335	Islet_Consenus_Peak_419
chr1	17221879	17223463	Islet_Consenus_Peak_420
chr1	17230472	17231960	Islet_Consenus_Peak_421
chr1	17240203	17241149	Islet_Consenus_Peak_422
chr1	17247953	17248520	Islet_Consenus_Peak_423
chr1	17274795	17275780	Islet_Consenus_Peak_424
chr1	17278230	17278438	Islet_Consenus_Peak_425
chr1	17287183	17287750	Islet_Consenus_Peak_426
chr1	17337984	17338756	Islet_Consenus_Peak_427
chr1	17380307	17380981	Islet_Consenus_Peak_428
chr1	17445775	17446166	Islet_Consenus_Peak_429
chr1	17559808	17560500	Islet_Consenus_Peak_430
chr1	17563497	17564020	Islet_Consenus_Peak_431
chr1	17732651	17733046	Islet_Consenus_Peak_432
chr1	17746126	17746594	Islet_Consenus_Peak_433
chr1	17764171	17765223	Islet_Consenus_Peak_434
chr1	17766053	17766583	Islet_Consenus_Peak_435
chr1	17828764	17829189	Islet_Consenus_Peak_436
chr1	17866163	17866910	Islet_Consenus_Peak_437
chr1	17878301	17878838	Islet_Consenus_Peak_438
chr1	17885842	17886624	Islet_Consenus_Peak_439
chr1	17906541	17907125	Islet_Consenus_Peak_440
chr1	17929735	17930292	Islet_Consenus_Peak_441
chr1	18460751	18461301	Islet_Consenus_Peak_442
chr1	18475500	18476137	Islet_Consenus_Peak_443
chr1	18616946	18617701	Islet_Consenus_Peak_444
chr1	18806936	18807827	Islet_Consenus_Peak_445
chr1	18861905	18862493	Islet_Consenus_Peak_446
chr1	18884029	18884523	Islet_Consenus_Peak_447
chr1	18896315	18896726	Islet_Consenus_Peak_448
chr1	19050496	19050778	Islet_Consenus_Peak_449
chr1	19228699	19229912	Islet_Consenus_Peak_450
chr1	19282083	19283669	Islet_Consenus_Peak_451
chr1	19529889	19530381	Islet_Consenus_Peak_452
chr1	19536056	19537270	Islet_Consenus_Peak_453
chr1	19577723	19578640	Islet_Consenus_Peak_454
chr1	19587032	19587615	Islet_Consenus_Peak_455
chr1	19599995	19600768	Islet_Consenus_Peak_456
chr1	19614903	19615720	Islet_Consenus_Peak_457
chr1	19638142	19639417	Islet_Consenus_Peak_458
chr1	19680908	19681394	Islet_Consenus_Peak_459
chr1	19739170	19739539	Islet_Consenus_Peak_460
chr1	19756130	19756486	Islet_Consenus_Peak_461
chr1	19756572	19757071	Islet_Consenus_Peak_462
chr1	19766807	19767365	Islet_Consenus_Peak_463
chr1	19777239	19777685	Islet_Consenus_Peak_464
chr1	19781102	19781438	Islet_Consenus_Peak_465
chr1	19795837	19796146	Islet_Consenus_Peak_466
chr1	19811417	19812819	Islet_Consenus_Peak_467
chr1	19852432	19852673	Islet_Consenus_Peak_468
chr1	19922961	19924188	Islet_Consenus_Peak_469
chr1	19970416	19971844	Islet_Consenus_Peak_470
chr1	19977554	19978048	Islet_Consenus_Peak_471
chr1	19986217	19986536	Islet_Consenus_Peak_472
chr1	20042112	20042486	Islet_Consenus_Peak_473
chr1	20062198	20062662	Islet_Consenus_Peak_474
chr1	20076783	20077315	Islet_Consenus_Peak_475
chr1	20125956	20126984	Islet_Consenus_Peak_476
chr1	20135795	20136176	Islet_Consenus_Peak_477
chr1	20141028	20142759	Islet_Consenus_Peak_478
chr1	20198770	20199129	Islet_Consenus_Peak_479
chr1	20208632	20209555	Islet_Consenus_Peak_480
chr1	20478761	20479226	Islet_Consenus_Peak_481
chr1	20512332	20513023	Islet_Consenus_Peak_482
chr1	20539284	20539819	Islet_Consenus_Peak_483
chr1	20576989	20577471	Islet_Consenus_Peak_484
chr1	20617169	20617620	Islet_Consenus_Peak_485
chr1	20685419	20686450	Islet_Consenus_Peak_486
chr1	20693216	20693960	Islet_Consenus_Peak_487
chr1	20812604	20813823	Islet_Consenus_Peak_488
chr1	20822600	20823058	Islet_Consenus_Peak_489
chr1	20833973	20834857	Islet_Consenus_Peak_490
chr1	20940198	20940659	Islet_Consenus_Peak_491
chr1	20959803	20960960	Islet_Consenus_Peak_492
chr1	20987646	20988455	Islet_Consenus_Peak_493
chr1	21022887	21023701	Islet_Consenus_Peak_494
chr1	21043997	21044815	Islet_Consenus_Peak_495
chr1	21058300	21060164	Islet_Consenus_Peak_496
chr1	21112583	21114127	Islet_Consenus_Peak_497
chr1	21223202	21223685	Islet_Consenus_Peak_498
chr1	21348684	21349343	Islet_Consenus_Peak_499
chr1	21502411	21503858	Islet_Consenus_Peak_500
chr1	21578368	21579137	Islet_Consenus_Peak_501
chr1	21588299	21589575	Islet_Consenus_Peak_502
chr1	21594836	21595171	Islet_Consenus_Peak_503
chr1	21616290	21617147	Islet_Consenus_Peak_504
chr1	21621240	21621753	Islet_Consenus_Peak_505
chr1	21625488	21625805	Islet_Consenus_Peak_506
chr1	21650886	21651517	Islet_Consenus_Peak_507
chr1	21655853	21656338	Islet_Consenus_Peak_508
chr1	21665115	21665492	Islet_Consenus_Peak_509
chr1	21671352	21672382	Islet_Consenus_Peak_510
chr1	21695067	21695363	Islet_Consenus_Peak_511
chr1	21766313	21767253	Islet_Consenus_Peak_512
chr1	21913258	21913816	Islet_Consenus_Peak_513
chr1	21934309	21934654	Islet_Consenus_Peak_514
chr1	21950069	21950390	Islet_Consenus_Peak_515
chr1	21958499	21958880	Islet_Consenus_Peak_516
chr1	21965057	21965943	Islet_Consenus_Peak_517
chr1	21978046	21978686	Islet_Consenus_Peak_518
chr1	21985671	21986518	Islet_Consenus_Peak_519
chr1	21995082	21996480	Islet_Consenus_Peak_520
chr1	22002840	22003149	Islet_Consenus_Peak_521
chr1	22091169	22091690	Islet_Consenus_Peak_522
chr1	22108865	22110609	Islet_Consenus_Peak_523
chr1	22241380	22241880	Islet_Consenus_Peak_524
chr1	22263383	22264325	Islet_Consenus_Peak_525
chr1	22283311	22283930	Islet_Consenus_Peak_526
chr1	22335041	22335617	Islet_Consenus_Peak_527
chr1	22351482	22352707	Islet_Consenus_Peak_528
chr1	22378949	22380255	Islet_Consenus_Peak_529
chr1	22447946	22448441	Islet_Consenus_Peak_530
chr1	22453071	22453427	Islet_Consenus_Peak_531
chr1	22458565	22459248	Islet_Consenus_Peak_532
chr1	22468570	22469345	Islet_Consenus_Peak_533
chr1	22469702	22470208	Islet_Consenus_Peak_534
chr1	22511301	22512231	Islet_Consenus_Peak_535
chr1	22555854	22556326	Islet_Consenus_Peak_536
chr1	22668513	22669371	Islet_Consenus_Peak_537
chr1	22674722	22675362	Islet_Consenus_Peak_538
chr1	22739453	22739850	Islet_Consenus_Peak_539
chr1	22740600	22741152	Islet_Consenus_Peak_540
chr1	22746900	22747226	Islet_Consenus_Peak_541
chr1	22778043	22779317	Islet_Consenus_Peak_542
chr1	22853650	22854505	Islet_Consenus_Peak_543
chr1	22968472	22968905	Islet_Consenus_Peak_544
chr1	23030941	23031387	Islet_Consenus_Peak_545
chr1	23076870	23077934	Islet_Consenus_Peak_546
chr1	23135280	23135784	Islet_Consenus_Peak_547
chr1	23302996	23303320	Islet_Consenus_Peak_548
chr1	23340363	23340644	Islet_Consenus_Peak_549
chr1	23345528	23346849	Islet_Consenus_Peak_550
chr1	23494226	23494531	Islet_Consenus_Peak_551
chr1	23494712	23495638	Islet_Consenus_Peak_552
chr1	23504074	23504822	Islet_Consenus_Peak_553
chr1	23670294	23671513	Islet_Consenus_Peak_554
chr1	23694336	23695996	Islet_Consenus_Peak_555
chr1	23730285	23730834	Islet_Consenus_Peak_556
chr1	23750241	23751549	Islet_Consenus_Peak_557
chr1	23805491	23805844	Islet_Consenus_Peak_558
chr1	23810222	23811354	Islet_Consenus_Peak_559
chr1	23823517	23823944	Islet_Consenus_Peak_560
chr1	23857427	23858170	Islet_Consenus_Peak_561
chr1	23866224	23866615	Islet_Consenus_Peak_562
chr1	23871163	23871437	Islet_Consenus_Peak_563
chr1	23880991	23881762	Islet_Consenus_Peak_564
chr1	23885666	23886205	Islet_Consenus_Peak_565
chr1	23888865	23889102	Islet_Consenus_Peak_566
chr1	23945878	23946457	Islet_Consenus_Peak_567
chr1	24018021	24018832	Islet_Consenus_Peak_568
chr1	24053790	24054440	Islet_Consenus_Peak_569
chr1	24069455	24070996	Islet_Consenus_Peak_570
chr1	24104489	24105425	Islet_Consenus_Peak_571
chr1	24106339	24106751	Islet_Consenus_Peak_572
chr1	24117349	24118054	Islet_Consenus_Peak_573
chr1	24126029	24127988	Islet_Consenus_Peak_574
chr1	24151486	24152372	Islet_Consenus_Peak_575
chr1	24164804	24165230	Islet_Consenus_Peak_576
chr1	24194220	24195367	Islet_Consenus_Peak_577
chr1	24246607	24246955	Islet_Consenus_Peak_578
chr1	24277753	24278633	Islet_Consenus_Peak_579
chr1	24285518	24286736	Islet_Consenus_Peak_580
chr1	24306398	24307224	Islet_Consenus_Peak_581
chr1	24345243	24345670	Islet_Consenus_Peak_582
chr1	24446438	24447058	Islet_Consenus_Peak_583
chr1	24469051	24469838	Islet_Consenus_Peak_584
chr1	24476435	24477347	Islet_Consenus_Peak_585
chr1	24481368	24481817	Islet_Consenus_Peak_586
chr1	24513309	24514547	Islet_Consenus_Peak_587
chr1	24609750	24610083	Islet_Consenus_Peak_588
chr1	24645782	24646110	Islet_Consenus_Peak_589
chr1	24648387	24648868	Islet_Consenus_Peak_590
chr1	24739959	24740391	Islet_Consenus_Peak_591
chr1	24741771	24742603	Islet_Consenus_Peak_592
chr1	24828720	24829987	Islet_Consenus_Peak_593
chr1	24867524	24867790	Islet_Consenus_Peak_594
chr1	24882147	24882750	Islet_Consenus_Peak_595
chr1	24894460	24894833	Islet_Consenus_Peak_596
chr1	24968924	24970139	Islet_Consenus_Peak_597
chr1	25031862	25032366	Islet_Consenus_Peak_598
chr1	25071342	25072460	Islet_Consenus_Peak_599
chr1	25174389	25175072	Islet_Consenus_Peak_600
chr1	25358723	25359040	Islet_Consenus_Peak_601
chr1	25558537	25559410	Islet_Consenus_Peak_602
chr1	25559684	25559923	Islet_Consenus_Peak_603
chr1	25566088	25566871	Islet_Consenus_Peak_604
chr1	25573125	25574527	Islet_Consenus_Peak_605
chr1	25593112	25593580	Islet_Consenus_Peak_606
chr1	25593882	25594681	Islet_Consenus_Peak_607
chr1	25664206	25665471	Islet_Consenus_Peak_608
chr1	25756475	25757862	Islet_Consenus_Peak_609
chr1	25768640	25769317	Islet_Consenus_Peak_610
chr1	25799035	25799317	Islet_Consenus_Peak_611
chr1	25830197	25830576	Islet_Consenus_Peak_612
chr1	25848843	25849209	Islet_Consenus_Peak_613
chr1	25869794	25870752	Islet_Consenus_Peak_614
chr1	25875889	25876568	Islet_Consenus_Peak_615
chr1	25893275	25893812	Islet_Consenus_Peak_616
chr1	25895114	25895817	Islet_Consenus_Peak_617
chr1	25935020	25935349	Islet_Consenus_Peak_618
chr1	25942490	25943930	Islet_Consenus_Peak_619
chr1	25949178	25949593	Islet_Consenus_Peak_620
chr1	26063574	26063885	Islet_Consenus_Peak_621
chr1	26069961	26071002	Islet_Consenus_Peak_622
chr1	26086801	26087453	Islet_Consenus_Peak_623
chr1	26097849	26098621	Islet_Consenus_Peak_624
chr1	26100037	26100501	Islet_Consenus_Peak_625
chr1	26122991	26123579	Islet_Consenus_Peak_626
chr1	26126278	26126785	Islet_Consenus_Peak_627
chr1	26146103	26147426	Islet_Consenus_Peak_628
chr1	26185613	26186293	Islet_Consenus_Peak_629
chr1	26193821	26194150	Islet_Consenus_Peak_630
chr1	26201718	26202601	Islet_Consenus_Peak_631
chr1	26221804	26222275	Islet_Consenus_Peak_632
chr1	26231602	26233614	Islet_Consenus_Peak_633
chr1	26249018	26249936	Islet_Consenus_Peak_634
chr1	26324282	26325109	Islet_Consenus_Peak_635
chr1	26361576	26363418	Islet_Consenus_Peak_636
chr1	26431375	26431724	Islet_Consenus_Peak_637
chr1	26437197	26439051	Islet_Consenus_Peak_638
chr1	26449795	26450146	Islet_Consenus_Peak_639
chr1	26471566	26472001	Islet_Consenus_Peak_640
chr1	26488029	26488732	Islet_Consenus_Peak_641
chr1	26495967	26496776	Islet_Consenus_Peak_642
chr1	26503671	26504140	Islet_Consenus_Peak_643
chr1	26551521	26552235	Islet_Consenus_Peak_644
chr1	26560234	26561211	Islet_Consenus_Peak_645
chr1	26595215	26595655	Islet_Consenus_Peak_646
chr1	26602188	26603024	Islet_Consenus_Peak_647
chr1	26606156	26606933	Islet_Consenus_Peak_648
chr1	26632704	26633547	Islet_Consenus_Peak_649
chr1	26662582	26663479	Islet_Consenus_Peak_650
chr1	26758405	26759218	Islet_Consenus_Peak_651
chr1	26798128	26799977	Islet_Consenus_Peak_652
chr1	26826616	26828118	Islet_Consenus_Peak_653
chr1	26855969	26856746	Islet_Consenus_Peak_654
chr1	26857533	26857983	Islet_Consenus_Peak_655
chr1	26864418	26864851	Islet_Consenus_Peak_656
chr1	26946634	26948130	Islet_Consenus_Peak_657
chr1	27003818	27004420	Islet_Consenus_Peak_658
chr1	27018812	27019881	Islet_Consenus_Peak_659
chr1	27021852	27022964	Islet_Consenus_Peak_660
chr1	27023236	27023683	Islet_Consenus_Peak_661
chr1	27024618	27024914	Islet_Consenus_Peak_662
chr1	27049764	27050605	Islet_Consenus_Peak_663
chr1	27098105	27098751	Islet_Consenus_Peak_664
chr1	27113917	27114990	Islet_Consenus_Peak_665
chr1	27115552	27115846	Islet_Consenus_Peak_666
chr1	27152700	27153739	Islet_Consenus_Peak_667
chr1	27175613	27176225	Islet_Consenus_Peak_668
chr1	27191208	27192387	Islet_Consenus_Peak_669
chr1	27216278	27217069	Islet_Consenus_Peak_670
chr1	27226389	27227221	Islet_Consenus_Peak_671
chr1	27234003	27234489	Islet_Consenus_Peak_672
chr1	27240155	27241048	Islet_Consenus_Peak_673
chr1	27247773	27248729	Islet_Consenus_Peak_674
chr1	27286348	27287318	Islet_Consenus_Peak_675
chr1	27293321	27293744	Islet_Consenus_Peak_676
chr1	27317053	27317510	Islet_Consenus_Peak_677
chr1	27319826	27320830	Islet_Consenus_Peak_678
chr1	27338930	27339878	Islet_Consenus_Peak_679
chr1	27357823	27358562	Islet_Consenus_Peak_680
chr1	27370999	27371392	Islet_Consenus_Peak_681
chr1	27397348	27397955	Islet_Consenus_Peak_682
chr1	27425925	27426538	Islet_Consenus_Peak_683
chr1	27438296	27439094	Islet_Consenus_Peak_684
chr1	27481246	27482134	Islet_Consenus_Peak_685
chr1	27560491	27561620	Islet_Consenus_Peak_686
chr1	27627354	27627607	Islet_Consenus_Peak_687
chr1	27648373	27649150	Islet_Consenus_Peak_688
chr1	27668207	27669054	Islet_Consenus_Peak_689
chr1	27669175	27669991	Islet_Consenus_Peak_690
chr1	27675700	27676795	Islet_Consenus_Peak_691
chr1	27683954	27684380	Islet_Consenus_Peak_692
chr1	27691885	27693665	Islet_Consenus_Peak_693
chr1	27718755	27719430	Islet_Consenus_Peak_694
chr1	27744884	27745243	Islet_Consenus_Peak_695
chr1	27755069	27755707	Islet_Consenus_Peak_696
chr1	27816109	27817194	Islet_Consenus_Peak_697
chr1	27845791	27846502	Islet_Consenus_Peak_698
chr1	27853671	27855296	Islet_Consenus_Peak_699
chr1	27868729	27869511	Islet_Consenus_Peak_700
chr1	27875574	27876235	Islet_Consenus_Peak_701
chr1	27883373	27884188	Islet_Consenus_Peak_702
chr1	27889961	27890725	Islet_Consenus_Peak_703
chr1	27894929	27895421	Islet_Consenus_Peak_704
chr1	27901611	27902668	Islet_Consenus_Peak_705
chr1	27928346	27928996	Islet_Consenus_Peak_706
chr1	27929722	27930184	Islet_Consenus_Peak_707
chr1	27930426	27930810	Islet_Consenus_Peak_708
chr1	27986158	27986960	Islet_Consenus_Peak_709
chr1	27995783	27996279	Islet_Consenus_Peak_710
chr1	27998554	27999176	Islet_Consenus_Peak_711
chr1	28052055	28052990	Islet_Consenus_Peak_712
chr1	28099392	28100278	Islet_Consenus_Peak_713
chr1	28156976	28157910	Islet_Consenus_Peak_714
chr1	28184605	28185135	Islet_Consenus_Peak_715
chr1	28189599	28190219	Islet_Consenus_Peak_716
chr1	28198954	28199458	Islet_Consenus_Peak_717
chr1	28201713	28202109	Islet_Consenus_Peak_718
chr1	28240659	28241645	Islet_Consenus_Peak_719
chr1	28261227	28261970	Islet_Consenus_Peak_720
chr1	28285930	28287073	Islet_Consenus_Peak_721
chr1	28307476	28308005	Islet_Consenus_Peak_722
chr1	28414636	28415551	Islet_Consenus_Peak_723
chr1	28431390	28431967	Islet_Consenus_Peak_724
chr1	28559302	28559610	Islet_Consenus_Peak_725
chr1	28562362	28563052	Islet_Consenus_Peak_726
chr1	28573452	28574021	Islet_Consenus_Peak_727
chr1	28574919	28575906	Islet_Consenus_Peak_728
chr1	28585546	28586771	Islet_Consenus_Peak_729
chr1	28623042	28623751	Islet_Consenus_Peak_730
chr1	28640380	28640978	Islet_Consenus_Peak_731
chr1	28648660	28649271	Islet_Consenus_Peak_732
chr1	28655179	28656058	Islet_Consenus_Peak_733
chr1	28696004	28696923	Islet_Consenus_Peak_734
chr1	28743851	28744350	Islet_Consenus_Peak_735
chr1	28763881	28764889	Islet_Consenus_Peak_736
chr1	28827597	28827857	Islet_Consenus_Peak_737
chr1	28832072	28833147	Islet_Consenus_Peak_738
chr1	28844277	28845272	Islet_Consenus_Peak_739
chr1	28879094	28880251	Islet_Consenus_Peak_740
chr1	28907608	28908943	Islet_Consenus_Peak_741
chr1	28969110	28970193	Islet_Consenus_Peak_742
chr1	28974626	28975803	Islet_Consenus_Peak_743
chr1	28994961	28996236	Islet_Consenus_Peak_744
chr1	29062951	29064478	Islet_Consenus_Peak_745
chr1	29101601	29102303	Islet_Consenus_Peak_746
chr1	29111729	29112177	Islet_Consenus_Peak_747
chr1	29161794	29162140	Islet_Consenus_Peak_748
chr1	29166104	29166526	Islet_Consenus_Peak_749
chr1	29186694	29187496	Islet_Consenus_Peak_750
chr1	29198529	29199102	Islet_Consenus_Peak_751
chr1	29203731	29203972	Islet_Consenus_Peak_752
chr1	29208605	29208843	Islet_Consenus_Peak_753
chr1	29211584	29211845	Islet_Consenus_Peak_754
chr1	29213302	29214414	Islet_Consenus_Peak_755
chr1	29240636	29241707	Islet_Consenus_Peak_756
chr1	29282517	29282803	Islet_Consenus_Peak_757
chr1	29298722	29299307	Islet_Consenus_Peak_758
chr1	29380610	29381021	Islet_Consenus_Peak_759
chr1	29450775	29451528	Islet_Consenus_Peak_760
chr1	29507608	29508958	Islet_Consenus_Peak_761
chr1	29529361	29529615	Islet_Consenus_Peak_762
chr1	29557221	29557783	Islet_Consenus_Peak_763
chr1	29562806	29563330	Islet_Consenus_Peak_764
chr1	29563888	29564225	Islet_Consenus_Peak_765
chr1	29737059	29737478	Islet_Consenus_Peak_766
chr1	29777043	29777461	Islet_Consenus_Peak_767
chr1	29798513	29798868	Islet_Consenus_Peak_768
chr1	30042846	30043374	Islet_Consenus_Peak_769
chr1	30057406	30058020	Islet_Consenus_Peak_770
chr1	30155813	30156182	Islet_Consenus_Peak_771
chr1	30227133	30227466	Islet_Consenus_Peak_772
chr1	30324339	30325058	Islet_Consenus_Peak_773
chr1	30405853	30406310	Islet_Consenus_Peak_774
chr1	30447087	30447566	Islet_Consenus_Peak_775
chr1	30457493	30458231	Islet_Consenus_Peak_776
chr1	30796766	30797098	Islet_Consenus_Peak_777
chr1	30852966	30853490	Islet_Consenus_Peak_778
chr1	31158087	31158669	Islet_Consenus_Peak_779
chr1	31181016	31181226	Islet_Consenus_Peak_780
chr1	31190818	31192296	Islet_Consenus_Peak_781
chr1	31274705	31274966	Islet_Consenus_Peak_782
chr1	31296795	31297641	Islet_Consenus_Peak_783
chr1	31329056	31329515	Islet_Consenus_Peak_784
chr1	31423083	31423358	Islet_Consenus_Peak_785
chr1	31439478	31440006	Islet_Consenus_Peak_786
chr1	31492935	31493186	Islet_Consenus_Peak_787
chr1	31537946	31538954	Islet_Consenus_Peak_788
chr1	31627532	31628665	Islet_Consenus_Peak_789
chr1	31635410	31635941	Islet_Consenus_Peak_790
chr1	31643511	31644068	Islet_Consenus_Peak_791
chr1	31654440	31654943	Islet_Consenus_Peak_792
chr1	31655036	31655588	Islet_Consenus_Peak_793
chr1	31769283	31770196	Islet_Consenus_Peak_794
chr1	31846161	31846668	Islet_Consenus_Peak_795
chr1	31867453	31868019	Islet_Consenus_Peak_796
chr1	31885724	31886805	Islet_Consenus_Peak_797
chr1	31895308	31895851	Islet_Consenus_Peak_798
chr1	31917638	31918428	Islet_Consenus_Peak_799
chr1	31944328	31944740	Islet_Consenus_Peak_800
chr1	31956061	31956677	Islet_Consenus_Peak_801
chr1	31976762	31977751	Islet_Consenus_Peak_802
chr1	32014326	32015726	Islet_Consenus_Peak_803
chr1	32039488	32039949	Islet_Consenus_Peak_804
chr1	32083129	32084067	Islet_Consenus_Peak_805
chr1	32093074	32093618	Islet_Consenus_Peak_806
chr1	32110029	32111143	Islet_Consenus_Peak_807
chr1	32135327	32135830	Islet_Consenus_Peak_808
chr1	32180270	32181525	Islet_Consenus_Peak_809
chr1	32226212	32226745	Islet_Consenus_Peak_810
chr1	32228316	32228709	Islet_Consenus_Peak_811
chr1	32237864	32238390	Islet_Consenus_Peak_812
chr1	32253927	32255169	Islet_Consenus_Peak_813
chr1	32394105	32394584	Islet_Consenus_Peak_814
chr1	32403401	32404430	Islet_Consenus_Peak_815
chr1	32479019	32480474	Islet_Consenus_Peak_816
chr1	32538190	32539150	Islet_Consenus_Peak_817
chr1	32560353	32561096	Islet_Consenus_Peak_818
chr1	32573371	32574368	Islet_Consenus_Peak_819
chr1	32608216	32608756	Islet_Consenus_Peak_820
chr1	32644922	32646159	Islet_Consenus_Peak_821
chr1	32665890	32666525	Islet_Consenus_Peak_822
chr1	32670633	32671664	Islet_Consenus_Peak_823
chr1	32674595	32674884	Islet_Consenus_Peak_824
chr1	32687579	32688287	Islet_Consenus_Peak_825
chr1	32701619	32702165	Islet_Consenus_Peak_826
chr1	32705807	32707316	Islet_Consenus_Peak_827
chr1	32757263	32758120	Islet_Consenus_Peak_828
chr1	32800741	32802204	Islet_Consenus_Peak_829
chr1	32816720	32817773	Islet_Consenus_Peak_830
chr1	32827256	32828085	Islet_Consenus_Peak_831
chr1	32859624	32860689	Islet_Consenus_Peak_832
chr1	32866545	32866956	Islet_Consenus_Peak_833
chr1	32929971	32930936	Islet_Consenus_Peak_834
chr1	32965846	32966735	Islet_Consenus_Peak_835
chr1	33004750	33005995	Islet_Consenus_Peak_836
chr1	33077625	33078268	Islet_Consenus_Peak_837
chr1	33115873	33117369	Islet_Consenus_Peak_838
chr1	33167896	33168845	Islet_Consenus_Peak_839
chr1	33177876	33178183	Islet_Consenus_Peak_840
chr1	33182220	33182660	Islet_Consenus_Peak_841
chr1	33207039	33207614	Islet_Consenus_Peak_842
chr1	33219238	33220190	Islet_Consenus_Peak_843
chr1	33225454	33226108	Islet_Consenus_Peak_844
chr1	33227034	33227377	Islet_Consenus_Peak_845
chr1	33238513	33238810	Islet_Consenus_Peak_846
chr1	33282578	33283988	Islet_Consenus_Peak_847
chr1	33336278	33336864	Islet_Consenus_Peak_848
chr1	33351783	33352376	Islet_Consenus_Peak_849
chr1	33358440	33359355	Islet_Consenus_Peak_850
chr1	33366602	33367361	Islet_Consenus_Peak_851
chr1	33414463	33414877	Islet_Consenus_Peak_852
chr1	33429305	33429960	Islet_Consenus_Peak_853
chr1	33430138	33430781	Islet_Consenus_Peak_854
chr1	33438408	33439217	Islet_Consenus_Peak_855
chr1	33446704	33447617	Islet_Consenus_Peak_856
chr1	33476875	33477243	Islet_Consenus_Peak_857
chr1	33491938	33492179	Islet_Consenus_Peak_858
chr1	33492800	33493051	Islet_Consenus_Peak_859
chr1	33502214	33502760	Islet_Consenus_Peak_860
chr1	33520858	33521558	Islet_Consenus_Peak_861
chr1	33546414	33547199	Islet_Consenus_Peak_862
chr1	33592669	33593449	Islet_Consenus_Peak_863
chr1	33646353	33647833	Islet_Consenus_Peak_864
chr1	33721043	33722249	Islet_Consenus_Peak_865
chr1	33722439	33722671	Islet_Consenus_Peak_866
chr1	33772567	33772979	Islet_Consenus_Peak_867
chr1	33807784	33808375	Islet_Consenus_Peak_868
chr1	33814523	33816172	Islet_Consenus_Peak_869
chr1	33833317	33833787	Islet_Consenus_Peak_870
chr1	33875773	33876478	Islet_Consenus_Peak_871
chr1	33895990	33897052	Islet_Consenus_Peak_872
chr1	33937775	33938298	Islet_Consenus_Peak_873
chr1	34098761	34099108	Islet_Consenus_Peak_874
chr1	34628675	34629157	Islet_Consenus_Peak_875
chr1	35055749	35056271	Islet_Consenus_Peak_876
chr1	35318343	35318616	Islet_Consenus_Peak_877
chr1	35324761	35325707	Islet_Consenus_Peak_878
chr1	35331367	35332437	Islet_Consenus_Peak_879
chr1	35394462	35395894	Islet_Consenus_Peak_880
chr1	35450351	35451495	Islet_Consenus_Peak_881
chr1	35496830	35497805	Islet_Consenus_Peak_882
chr1	35544717	35545386	Islet_Consenus_Peak_883
chr1	35657548	35659170	Islet_Consenus_Peak_884
chr1	35667818	35668102	Islet_Consenus_Peak_885
chr1	35734018	35734828	Islet_Consenus_Peak_886
chr1	36021800	36022212	Islet_Consenus_Peak_887
chr1	36022570	36023691	Islet_Consenus_Peak_888
chr1	36038828	36039377	Islet_Consenus_Peak_889
chr1	36106770	36107747	Islet_Consenus_Peak_890
chr1	36184161	36184918	Islet_Consenus_Peak_891
chr1	36234882	36235864	Islet_Consenus_Peak_892
chr1	36273189	36274449	Islet_Consenus_Peak_893
chr1	36348511	36349886	Islet_Consenus_Peak_894
chr1	36396032	36397412	Islet_Consenus_Peak_895
chr1	36549590	36550446	Islet_Consenus_Peak_896
chr1	36554180	36554948	Islet_Consenus_Peak_897
chr1	36598997	36599537	Islet_Consenus_Peak_898
chr1	36614720	36615610	Islet_Consenus_Peak_899
chr1	36616352	36616710	Islet_Consenus_Peak_900
chr1	36621231	36622689	Islet_Consenus_Peak_901
chr1	36640841	36641378	Islet_Consenus_Peak_902
chr1	36653476	36654107	Islet_Consenus_Peak_903
chr1	36672970	36673314	Islet_Consenus_Peak_904
chr1	36689418	36690618	Islet_Consenus_Peak_905
chr1	36713971	36714557	Islet_Consenus_Peak_906
chr1	36734981	36735647	Islet_Consenus_Peak_907
chr1	36765520	36766445	Islet_Consenus_Peak_908
chr1	36771949	36772886	Islet_Consenus_Peak_909
chr1	36788601	36789687	Islet_Consenus_Peak_910
chr1	36839134	36840568	Islet_Consenus_Peak_911
chr1	36850682	36852646	Islet_Consenus_Peak_912
chr1	36862712	36863704	Islet_Consenus_Peak_913
chr1	36915788	36916506	Islet_Consenus_Peak_914
chr1	36929719	36930393	Islet_Consenus_Peak_915
chr1	37231925	37232261	Islet_Consenus_Peak_916
chr1	37388488	37388904	Islet_Consenus_Peak_917
chr1	37410627	37411094	Islet_Consenus_Peak_918
chr1	37783644	37783937	Islet_Consenus_Peak_919
chr1	37890022	37890477	Islet_Consenus_Peak_920
chr1	37939704	37940481	Islet_Consenus_Peak_921
chr1	37945141	37945719	Islet_Consenus_Peak_922
chr1	37964647	37965145	Islet_Consenus_Peak_923
chr1	37979345	37980814	Islet_Consenus_Peak_924
chr1	37999876	38000513	Islet_Consenus_Peak_925
chr1	38019501	38020030	Islet_Consenus_Peak_926
chr1	38022338	38022920	Islet_Consenus_Peak_927
chr1	38061235	38061973	Islet_Consenus_Peak_928
chr1	38156046	38156426	Islet_Consenus_Peak_929
chr1	38157338	38158385	Islet_Consenus_Peak_930
chr1	38218223	38218930	Islet_Consenus_Peak_931
chr1	38259479	38260143	Islet_Consenus_Peak_932
chr1	38273161	38274737	Islet_Consenus_Peak_933
chr1	38324809	38326003	Islet_Consenus_Peak_934
chr1	38397084	38397845	Islet_Consenus_Peak_935
chr1	38405755	38406135	Islet_Consenus_Peak_936
chr1	38412219	38412904	Islet_Consenus_Peak_937
chr1	38455120	38456104	Islet_Consenus_Peak_938
chr1	38461456	38461809	Islet_Consenus_Peak_939
chr1	38470998	38471406	Islet_Consenus_Peak_940
chr1	38478010	38478703	Islet_Consenus_Peak_941
chr1	38511918	38513263	Islet_Consenus_Peak_942
chr1	38604274	38604891	Islet_Consenus_Peak_943
chr1	38618324	38618715	Islet_Consenus_Peak_944
chr1	38801895	38802589	Islet_Consenus_Peak_945
chr1	39324596	39326025	Islet_Consenus_Peak_946
chr1	39338529	39339676	Islet_Consenus_Peak_947
chr1	39456515	39457756	Islet_Consenus_Peak_948
chr1	39491723	39492633	Islet_Consenus_Peak_949
chr1	39547027	39547632	Islet_Consenus_Peak_950
chr1	39564173	39564689	Islet_Consenus_Peak_951
chr1	39570489	39571898	Islet_Consenus_Peak_952
chr1	39582577	39583210	Islet_Consenus_Peak_953
chr1	39594508	39595057	Islet_Consenus_Peak_954
chr1	39608169	39608751	Islet_Consenus_Peak_955
chr1	39624053	39625117	Islet_Consenus_Peak_956
chr1	39644329	39644847	Islet_Consenus_Peak_957
chr1	39649453	39650013	Islet_Consenus_Peak_958
chr1	39651368	39651767	Islet_Consenus_Peak_959
chr1	39657397	39658350	Islet_Consenus_Peak_960
chr1	39670170	39670679	Islet_Consenus_Peak_961
chr1	39724241	39724725	Islet_Consenus_Peak_962
chr1	39733900	39734159	Islet_Consenus_Peak_963
chr1	39857647	39858130	Islet_Consenus_Peak_964
chr1	39860322	39860594	Islet_Consenus_Peak_965
chr1	39874102	39875228	Islet_Consenus_Peak_966
chr1	39900585	39901059	Islet_Consenus_Peak_967
chr1	39956477	39957744	Islet_Consenus_Peak_968
chr1	39980335	39980778	Islet_Consenus_Peak_969
chr1	40041306	40042809	Islet_Consenus_Peak_970
chr1	40071458	40072244	Islet_Consenus_Peak_971
chr1	40105049	40105907	Islet_Consenus_Peak_972
chr1	40112199	40112672	Islet_Consenus_Peak_973
chr1	40119169	40119630	Islet_Consenus_Peak_974
chr1	40156903	40158221	Islet_Consenus_Peak_975
chr1	40173127	40173617	Islet_Consenus_Peak_976
chr1	40185808	40186386	Islet_Consenus_Peak_977
chr1	40198565	40199208	Islet_Consenus_Peak_978
chr1	40204360	40204990	Islet_Consenus_Peak_979
chr1	40254000	40255209	Islet_Consenus_Peak_980
chr1	40264893	40265890	Islet_Consenus_Peak_981
chr1	40282329	40283275	Islet_Consenus_Peak_982
chr1	40311214	40312005	Islet_Consenus_Peak_983
chr1	40348654	40349432	Islet_Consenus_Peak_984
chr1	40366846	40368270	Islet_Consenus_Peak_985
chr1	40399917	40400272	Islet_Consenus_Peak_986
chr1	40420528	40421818	Islet_Consenus_Peak_987
chr1	40505435	40506744	Islet_Consenus_Peak_988
chr1	40550466	40550793	Islet_Consenus_Peak_989
chr1	40562478	40563357	Islet_Consenus_Peak_990
chr1	40626760	40627718	Islet_Consenus_Peak_991
chr1	40710550	40710993	Islet_Consenus_Peak_992
chr1	40723122	40724191	Islet_Consenus_Peak_993
chr1	40733478	40733856	Islet_Consenus_Peak_994
chr1	40781840	40782938	Islet_Consenus_Peak_995
chr1	40838953	40840596	Islet_Consenus_Peak_996
chr1	40850033	40850673	Islet_Consenus_Peak_997
chr1	40855801	40856128	Islet_Consenus_Peak_998
chr1	40915489	40916688	Islet_Consenus_Peak_999
chr1	40942731	40943415	Islet_Consenus_Peak_1000
chr1	40974140	40974895	Islet_Consenus_Peak_1001
chr1	40996973	40997715	Islet_Consenus_Peak_1002
chr1	41131102	41131614	Islet_Consenus_Peak_1003
chr1	41156969	41158232	Islet_Consenus_Peak_1004
chr1	41174563	41175170	Islet_Consenus_Peak_1005
chr1	41249198	41249568	Islet_Consenus_Peak_1006
chr1	41315628	41316072	Islet_Consenus_Peak_1007
chr1	41327553	41328460	Islet_Consenus_Peak_1008
chr1	41333921	41334309	Islet_Consenus_Peak_1009
chr1	41444922	41446165	Islet_Consenus_Peak_1010
chr1	41574622	41575856	Islet_Consenus_Peak_1011
chr1	41588895	41589276	Islet_Consenus_Peak_1012
chr1	41618330	41618713	Islet_Consenus_Peak_1013
chr1	41704015	41704597	Islet_Consenus_Peak_1014
chr1	41706982	41708237	Islet_Consenus_Peak_1015
chr1	41733839	41734304	Islet_Consenus_Peak_1016
chr1	41743195	41743641	Islet_Consenus_Peak_1017
chr1	41807622	41808181	Islet_Consenus_Peak_1018
chr1	41826587	41827878	Islet_Consenus_Peak_1019
chr1	41831613	41832324	Islet_Consenus_Peak_1020
chr1	41846647	41847058	Islet_Consenus_Peak_1021
chr1	41853229	41853694	Islet_Consenus_Peak_1022
chr1	41898194	41898889	Islet_Consenus_Peak_1023
chr1	41950030	41950600	Islet_Consenus_Peak_1024
chr1	41966160	41966603	Islet_Consenus_Peak_1025
chr1	41981736	41982454	Islet_Consenus_Peak_1026
chr1	42127337	42128748	Islet_Consenus_Peak_1027
chr1	42335795	42336158	Islet_Consenus_Peak_1028
chr1	42356513	42356822	Islet_Consenus_Peak_1029
chr1	42383568	42384606	Islet_Consenus_Peak_1030
chr1	42385501	42385988	Islet_Consenus_Peak_1031
chr1	42401701	42402190	Islet_Consenus_Peak_1032
chr1	42423276	42423660	Islet_Consenus_Peak_1033
chr1	42446663	42447220	Islet_Consenus_Peak_1034
chr1	42467837	42468225	Islet_Consenus_Peak_1035
chr1	42500902	42502020	Islet_Consenus_Peak_1036
chr1	42617907	42618180	Islet_Consenus_Peak_1037
chr1	42799999	42801835	Islet_Consenus_Peak_1038
chr1	42805737	42806244	Islet_Consenus_Peak_1039
chr1	42845628	42846954	Islet_Consenus_Peak_1040
chr1	42905650	42905905	Islet_Consenus_Peak_1041
chr1	42921505	42922741	Islet_Consenus_Peak_1042
chr1	42928536	42929401	Islet_Consenus_Peak_1043
chr1	42995633	42995941	Islet_Consenus_Peak_1044
chr1	43123608	43124838	Islet_Consenus_Peak_1045
chr1	43147619	43149035	Islet_Consenus_Peak_1046
chr1	43231852	43233386	Islet_Consenus_Peak_1047
chr1	43282242	43283393	Islet_Consenus_Peak_1048
chr1	43311843	43312621	Islet_Consenus_Peak_1049
chr1	43389694	43390524	Islet_Consenus_Peak_1050
chr1	43423508	43425105	Islet_Consenus_Peak_1051
chr1	43432638	43433214	Islet_Consenus_Peak_1052
chr1	43613202	43613820	Islet_Consenus_Peak_1053
chr1	43637544	43638619	Islet_Consenus_Peak_1054
chr1	43736173	43736877	Islet_Consenus_Peak_1055
chr1	43750883	43751558	Islet_Consenus_Peak_1056
chr1	43814253	43815379	Islet_Consenus_Peak_1057
chr1	43824143	43824937	Islet_Consenus_Peak_1058
chr1	43833362	43834295	Islet_Consenus_Peak_1059
chr1	43838795	43839345	Islet_Consenus_Peak_1060
chr1	43855092	43855904	Islet_Consenus_Peak_1061
chr1	43919058	43920552	Islet_Consenus_Peak_1062
chr1	43988801	43989126	Islet_Consenus_Peak_1063
chr1	43996267	43997772	Islet_Consenus_Peak_1064
chr1	44011547	44011975	Islet_Consenus_Peak_1065
chr1	44015722	44016159	Islet_Consenus_Peak_1066
chr1	44024030	44024510	Islet_Consenus_Peak_1067
chr1	44031123	44031953	Islet_Consenus_Peak_1068
chr1	44047947	44048328	Islet_Consenus_Peak_1069
chr1	44115350	44116413	Islet_Consenus_Peak_1070
chr1	44172764	44173761	Islet_Consenus_Peak_1071
chr1	44402182	44402595	Islet_Consenus_Peak_1072
chr1	44411851	44412864	Islet_Consenus_Peak_1073
chr1	44418559	44419255	Islet_Consenus_Peak_1074
chr1	44435282	44435889	Islet_Consenus_Peak_1075
chr1	44440109	44441244	Islet_Consenus_Peak_1076
chr1	44456942	44457923	Islet_Consenus_Peak_1077
chr1	44463030	44463653	Islet_Consenus_Peak_1078
chr1	44471406	44471718	Islet_Consenus_Peak_1079
chr1	44478992	44479379	Islet_Consenus_Peak_1080
chr1	44482606	44482941	Islet_Consenus_Peak_1081
chr1	44495498	44496810	Islet_Consenus_Peak_1082
chr1	44502168	44502604	Islet_Consenus_Peak_1083
chr1	44678936	44679650	Islet_Consenus_Peak_1084
chr1	44683476	44683797	Islet_Consenus_Peak_1085
chr1	44733168	44733454	Islet_Consenus_Peak_1086
chr1	44748981	44749676	Islet_Consenus_Peak_1087
chr1	44759467	44759908	Islet_Consenus_Peak_1088
chr1	44792978	44793881	Islet_Consenus_Peak_1089
chr1	44820516	44821164	Islet_Consenus_Peak_1090
chr1	44883036	44883763	Islet_Consenus_Peak_1091
chr1	45097261	45098190	Islet_Consenus_Peak_1092
chr1	45118497	45118772	Islet_Consenus_Peak_1093
chr1	45139515	45140523	Islet_Consenus_Peak_1094
chr1	45196224	45197288	Islet_Consenus_Peak_1095
chr1	45205089	45205682	Islet_Consenus_Peak_1096
chr1	45240768	45242344	Islet_Consenus_Peak_1097
chr1	45249774	45250321	Islet_Consenus_Peak_1098
chr1	45251893	45252454	Islet_Consenus_Peak_1099
chr1	45265380	45266557	Islet_Consenus_Peak_1100
chr1	45272848	45274189	Islet_Consenus_Peak_1101
chr1	45279018	45279752	Islet_Consenus_Peak_1102
chr1	45284971	45286146	Islet_Consenus_Peak_1103
chr1	45301541	45301967	Islet_Consenus_Peak_1104
chr1	45308229	45309302	Islet_Consenus_Peak_1105
chr1	45392256	45392500	Islet_Consenus_Peak_1106
chr1	45413165	45413465	Islet_Consenus_Peak_1107
chr1	45451727	45452568	Islet_Consenus_Peak_1108
chr1	45476228	45478145	Islet_Consenus_Peak_1109
chr1	45484318	45484785	Islet_Consenus_Peak_1110
chr1	45671352	45672634	Islet_Consenus_Peak_1111
chr1	45768993	45769942	Islet_Consenus_Peak_1112
chr1	45792421	45793358	Islet_Consenus_Peak_1113
chr1	45805229	45806307	Islet_Consenus_Peak_1114
chr1	45814734	45815184	Islet_Consenus_Peak_1115
chr1	45956398	45957373	Islet_Consenus_Peak_1116
chr1	45965350	45966226	Islet_Consenus_Peak_1117
chr1	45986963	45988176	Islet_Consenus_Peak_1118
chr1	46016160	46017028	Islet_Consenus_Peak_1119
chr1	46035708	46035982	Islet_Consenus_Peak_1120
chr1	46048938	46050843	Islet_Consenus_Peak_1121
chr1	46055686	46056318	Islet_Consenus_Peak_1122
chr1	46151756	46153212	Islet_Consenus_Peak_1123
chr1	46215910	46216741	Islet_Consenus_Peak_1124
chr1	46268500	46269743	Islet_Consenus_Peak_1125
chr1	46444665	46445320	Islet_Consenus_Peak_1126
chr1	46502658	46503011	Islet_Consenus_Peak_1127
chr1	46507697	46508208	Islet_Consenus_Peak_1128
chr1	46531118	46531431	Islet_Consenus_Peak_1129
chr1	46533313	46533781	Islet_Consenus_Peak_1130
chr1	46598136	46599193	Islet_Consenus_Peak_1131
chr1	46645082	46645418	Islet_Consenus_Peak_1132
chr1	46648774	46649519	Islet_Consenus_Peak_1133
chr1	46653251	46653581	Islet_Consenus_Peak_1134
chr1	46663667	46664464	Islet_Consenus_Peak_1135
chr1	46689121	46689534	Islet_Consenus_Peak_1136
chr1	46712613	46713649	Islet_Consenus_Peak_1137
chr1	46767586	46769550	Islet_Consenus_Peak_1138
chr1	46805819	46806936	Islet_Consenus_Peak_1139
chr1	46813677	46814183	Islet_Consenus_Peak_1140
chr1	46859720	46860680	Islet_Consenus_Peak_1141
chr1	46867329	46868174	Islet_Consenus_Peak_1142
chr1	46871864	46872296	Islet_Consenus_Peak_1143
chr1	46908085	46908738	Islet_Consenus_Peak_1144
chr1	46932125	46932964	Islet_Consenus_Peak_1145
chr1	46955061	46955630	Islet_Consenus_Peak_1146
chr1	46982645	46983055	Islet_Consenus_Peak_1147
chr1	46993447	46993951	Islet_Consenus_Peak_1148
chr1	46998627	46999286	Islet_Consenus_Peak_1149
chr1	47041012	47041290	Islet_Consenus_Peak_1150
chr1	47069400	47070210	Islet_Consenus_Peak_1151
chr1	47082046	47082879	Islet_Consenus_Peak_1152
chr1	47108992	47109365	Islet_Consenus_Peak_1153
chr1	47133454	47134426	Islet_Consenus_Peak_1154
chr1	47184364	47185328	Islet_Consenus_Peak_1155
chr1	47644876	47645332	Islet_Consenus_Peak_1156
chr1	47655580	47656247	Islet_Consenus_Peak_1157
chr1	47779602	47780479	Islet_Consenus_Peak_1158
chr1	47799162	47800526	Islet_Consenus_Peak_1159
chr1	47902906	47904038	Islet_Consenus_Peak_1160
chr1	47973662	47974665	Islet_Consenus_Peak_1161
chr1	48024349	48024823	Islet_Consenus_Peak_1162
chr1	48035538	48035855	Islet_Consenus_Peak_1163
chr1	48115787	48116382	Islet_Consenus_Peak_1164
chr1	48124848	48125221	Islet_Consenus_Peak_1165
chr1	48175005	48175803	Islet_Consenus_Peak_1166
chr1	48176140	48176736	Islet_Consenus_Peak_1167
chr1	48191752	48192345	Islet_Consenus_Peak_1168
chr1	48341831	48342221	Islet_Consenus_Peak_1169
chr1	48347529	48347943	Islet_Consenus_Peak_1170
chr1	48407326	48408207	Islet_Consenus_Peak_1171
chr1	48463063	48463688	Islet_Consenus_Peak_1172
chr1	48559461	48559903	Islet_Consenus_Peak_1173
chr1	48564744	48565090	Islet_Consenus_Peak_1174
chr1	48667767	48668079	Islet_Consenus_Peak_1175
chr1	48937370	48938276	Islet_Consenus_Peak_1176
chr1	48963881	48964386	Islet_Consenus_Peak_1177
chr1	49093239	49093741	Islet_Consenus_Peak_1178
chr1	49207158	49207470	Islet_Consenus_Peak_1179
chr1	49241525	49242814	Islet_Consenus_Peak_1180
chr1	49344079	49344606	Islet_Consenus_Peak_1181
chr1	49383570	49384060	Islet_Consenus_Peak_1182
chr1	49386536	49386991	Islet_Consenus_Peak_1183
chr1	49413327	49414490	Islet_Consenus_Peak_1184
chr1	49421475	49421923	Islet_Consenus_Peak_1185
chr1	49517106	49517990	Islet_Consenus_Peak_1186
chr1	49665287	49665652	Islet_Consenus_Peak_1187
chr1	49992324	49992824	Islet_Consenus_Peak_1188
chr1	50489247	50490076	Islet_Consenus_Peak_1189
chr1	50513430	50514436	Islet_Consenus_Peak_1190
chr1	50526035	50526407	Islet_Consenus_Peak_1191
chr1	50561520	50562114	Islet_Consenus_Peak_1192
chr1	50571368	50572142	Islet_Consenus_Peak_1193
chr1	50574307	50574592	Islet_Consenus_Peak_1194
chr1	50588784	50589371	Islet_Consenus_Peak_1195
chr1	50589644	50590052	Islet_Consenus_Peak_1196
chr1	50592581	50592804	Islet_Consenus_Peak_1197
chr1	50605444	50605769	Islet_Consenus_Peak_1198
chr1	50613717	50614387	Islet_Consenus_Peak_1199
chr1	50671977	50672392	Islet_Consenus_Peak_1200
chr1	50717474	50718144	Islet_Consenus_Peak_1201
chr1	50765965	50766409	Islet_Consenus_Peak_1202
chr1	50798630	50799661	Islet_Consenus_Peak_1203
chr1	50814277	50814722	Islet_Consenus_Peak_1204
chr1	50834044	50834523	Islet_Consenus_Peak_1205
chr1	50884417	50885127	Islet_Consenus_Peak_1206
chr1	51099124	51099547	Islet_Consenus_Peak_1207
chr1	51425209	51426443	Islet_Consenus_Peak_1208
chr1	51433730	51435917	Islet_Consenus_Peak_1209
chr1	51442786	51444180	Islet_Consenus_Peak_1210
chr1	51700811	51701110	Islet_Consenus_Peak_1211
chr1	51701515	51702773	Islet_Consenus_Peak_1212
chr1	51703475	51703820	Islet_Consenus_Peak_1213
chr1	51750107	51750560	Islet_Consenus_Peak_1214
chr1	51762115	51763044	Islet_Consenus_Peak_1215
chr1	51771034	51771718	Islet_Consenus_Peak_1216
chr1	51779662	51780471	Islet_Consenus_Peak_1217
chr1	51794846	51795871	Islet_Consenus_Peak_1218
chr1	51796969	51797331	Islet_Consenus_Peak_1219
chr1	51810208	51811110	Islet_Consenus_Peak_1220
chr1	51876481	51876835	Islet_Consenus_Peak_1221
chr1	51970458	51971098	Islet_Consenus_Peak_1222
chr1	51984250	51985247	Islet_Consenus_Peak_1223
chr1	52035251	52035868	Islet_Consenus_Peak_1224
chr1	52082445	52083476	Islet_Consenus_Peak_1225
chr1	52088052	52088499	Islet_Consenus_Peak_1226
chr1	52145215	52145600	Islet_Consenus_Peak_1227
chr1	52152171	52152464	Islet_Consenus_Peak_1228
chr1	52155915	52156869	Islet_Consenus_Peak_1229
chr1	52159167	52159548	Islet_Consenus_Peak_1230
chr1	52194996	52195981	Islet_Consenus_Peak_1231
chr1	52203335	52203841	Islet_Consenus_Peak_1232
chr1	52343850	52345115	Islet_Consenus_Peak_1233
chr1	52381636	52381951	Islet_Consenus_Peak_1234
chr1	52425967	52426535	Islet_Consenus_Peak_1235
chr1	52434324	52435550	Islet_Consenus_Peak_1236
chr1	52442720	52443365	Islet_Consenus_Peak_1237
chr1	52456102	52456737	Islet_Consenus_Peak_1238
chr1	52467867	52468294	Islet_Consenus_Peak_1239
chr1	52494038	52494262	Islet_Consenus_Peak_1240
chr1	52498358	52499670	Islet_Consenus_Peak_1241
chr1	52520644	52522385	Islet_Consenus_Peak_1242
chr1	52605575	52606148	Islet_Consenus_Peak_1243
chr1	52607490	52608660	Islet_Consenus_Peak_1244
chr1	52794057	52794586	Islet_Consenus_Peak_1245
chr1	52802656	52802943	Islet_Consenus_Peak_1246
chr1	52814447	52814732	Islet_Consenus_Peak_1247
chr1	52830852	52832279	Islet_Consenus_Peak_1248
chr1	52834137	52834578	Islet_Consenus_Peak_1249
chr1	52869614	52870743	Islet_Consenus_Peak_1250
chr1	53018012	53019555	Islet_Consenus_Peak_1251
chr1	53067776	53068781	Islet_Consenus_Peak_1252
chr1	53098712	53099220	Islet_Consenus_Peak_1253
chr1	53163579	53164561	Islet_Consenus_Peak_1254
chr1	53168564	53169332	Islet_Consenus_Peak_1255
chr1	53191843	53192651	Islet_Consenus_Peak_1256
chr1	53235166	53235572	Islet_Consenus_Peak_1257
chr1	53308331	53309138	Islet_Consenus_Peak_1258
chr1	53345976	53346151	Islet_Consenus_Peak_1259
chr1	53386746	53387658	Islet_Consenus_Peak_1260
chr1	53392699	53393881	Islet_Consenus_Peak_1261
chr1	53421070	53421352	Islet_Consenus_Peak_1262
chr1	53480309	53481178	Islet_Consenus_Peak_1263
chr1	53490815	53491194	Islet_Consenus_Peak_1264
chr1	53512884	53514264	Islet_Consenus_Peak_1265
chr1	53514753	53515454	Islet_Consenus_Peak_1266
chr1	53611397	53612329	Islet_Consenus_Peak_1267
chr1	53642114	53642782	Islet_Consenus_Peak_1268
chr1	53651335	53651624	Islet_Consenus_Peak_1269
chr1	53661972	53663060	Islet_Consenus_Peak_1270
chr1	53685692	53686606	Islet_Consenus_Peak_1271
chr1	53703925	53704620	Islet_Consenus_Peak_1272
chr1	53791559	53793461	Islet_Consenus_Peak_1273
chr1	53859117	53859407	Islet_Consenus_Peak_1274
chr1	54151091	54151460	Islet_Consenus_Peak_1275
chr1	54204267	54205281	Islet_Consenus_Peak_1276
chr1	54303596	54304409	Islet_Consenus_Peak_1277
chr1	54317306	54317902	Islet_Consenus_Peak_1278
chr1	54355201	54356229	Islet_Consenus_Peak_1279
chr1	54411050	54412288	Islet_Consenus_Peak_1280
chr1	54417439	54417771	Islet_Consenus_Peak_1281
chr1	54422351	54423164	Islet_Consenus_Peak_1282
chr1	54448223	54448603	Islet_Consenus_Peak_1283
chr1	54481962	54482449	Islet_Consenus_Peak_1284
chr1	54493392	54494031	Islet_Consenus_Peak_1285
chr1	54512373	54512839	Islet_Consenus_Peak_1286
chr1	54518147	54519625	Islet_Consenus_Peak_1287
chr1	54559828	54560418	Islet_Consenus_Peak_1288
chr1	54587019	54587618	Islet_Consenus_Peak_1289
chr1	54590239	54590699	Islet_Consenus_Peak_1290
chr1	54665293	54666264	Islet_Consenus_Peak_1291
chr1	54685614	54686306	Islet_Consenus_Peak_1292
chr1	54738542	54739740	Islet_Consenus_Peak_1293
chr1	54757196	54757621	Islet_Consenus_Peak_1294
chr1	54870905	54871354	Islet_Consenus_Peak_1295
chr1	54871733	54872784	Islet_Consenus_Peak_1296
chr1	54873130	54873463	Islet_Consenus_Peak_1297
chr1	54874008	54874218	Islet_Consenus_Peak_1298
chr1	54953561	54954416	Islet_Consenus_Peak_1299
chr1	54954873	54955369	Islet_Consenus_Peak_1300
chr1	54964782	54965573	Islet_Consenus_Peak_1301
chr1	55007585	55008636	Islet_Consenus_Peak_1302
chr1	55013376	55014222	Islet_Consenus_Peak_1303
chr1	55047110	55047644	Islet_Consenus_Peak_1304
chr1	55048719	55049063	Islet_Consenus_Peak_1305
chr1	55181185	55182427	Islet_Consenus_Peak_1306
chr1	55229926	55230756	Islet_Consenus_Peak_1307
chr1	55259973	55261127	Islet_Consenus_Peak_1308
chr1	55266285	55267418	Islet_Consenus_Peak_1309
chr1	55275955	55276572	Islet_Consenus_Peak_1310
chr1	55348201	55348566	Islet_Consenus_Peak_1311
chr1	55352489	55353471	Islet_Consenus_Peak_1312
chr1	55416262	55416766	Islet_Consenus_Peak_1313
chr1	55431407	55431867	Islet_Consenus_Peak_1314
chr1	55436814	55437401	Islet_Consenus_Peak_1315
chr1	55438950	55439246	Islet_Consenus_Peak_1316
chr1	55446057	55446829	Islet_Consenus_Peak_1317
chr1	55455076	55455676	Islet_Consenus_Peak_1318
chr1	55462020	55463046	Islet_Consenus_Peak_1319
chr1	55487588	55488156	Islet_Consenus_Peak_1320
chr1	55505020	55505959	Islet_Consenus_Peak_1321
chr1	55544086	55544466	Islet_Consenus_Peak_1322
chr1	55606154	55606514	Islet_Consenus_Peak_1323
chr1	55609469	55609655	Islet_Consenus_Peak_1324
chr1	55675050	55675424	Islet_Consenus_Peak_1325
chr1	55680196	55681564	Islet_Consenus_Peak_1326
chr1	55743296	55743635	Islet_Consenus_Peak_1327
chr1	55894696	55895291	Islet_Consenus_Peak_1328
chr1	55909248	55909549	Islet_Consenus_Peak_1329
chr1	56159884	56160519	Islet_Consenus_Peak_1330
chr1	56247577	56247863	Islet_Consenus_Peak_1331
chr1	56491736	56492026	Islet_Consenus_Peak_1332
chr1	56863599	56864175	Islet_Consenus_Peak_1333
chr1	56880343	56880939	Islet_Consenus_Peak_1334
chr1	56974152	56974693	Islet_Consenus_Peak_1335
chr1	56982221	56982940	Islet_Consenus_Peak_1336
chr1	56997243	56997429	Islet_Consenus_Peak_1337
chr1	57043982	57045437	Islet_Consenus_Peak_1338
chr1	57104786	57105474	Islet_Consenus_Peak_1339
chr1	57110414	57111594	Islet_Consenus_Peak_1340
chr1	57142279	57143020	Islet_Consenus_Peak_1341
chr1	57154112	57154857	Islet_Consenus_Peak_1342
chr1	57176288	57176719	Islet_Consenus_Peak_1343
chr1	57248441	57248757	Islet_Consenus_Peak_1344
chr1	57253687	57254608	Islet_Consenus_Peak_1345
chr1	57278433	57278670	Islet_Consenus_Peak_1346
chr1	57284508	57284887	Islet_Consenus_Peak_1347
chr1	57286800	57287376	Islet_Consenus_Peak_1348
chr1	57297692	57298291	Islet_Consenus_Peak_1349
chr1	57385307	57385667	Islet_Consenus_Peak_1350
chr1	57431600	57432046	Islet_Consenus_Peak_1351
chr1	57479186	57479511	Islet_Consenus_Peak_1352
chr1	57496983	57497420	Islet_Consenus_Peak_1353
chr1	57597163	57597967	Islet_Consenus_Peak_1354
chr1	57624100	57624628	Islet_Consenus_Peak_1355
chr1	57745817	57746520	Islet_Consenus_Peak_1356
chr1	57887985	57888400	Islet_Consenus_Peak_1357
chr1	57889453	57890776	Islet_Consenus_Peak_1358
chr1	57955385	57955622	Islet_Consenus_Peak_1359
chr1	58042452	58042828	Islet_Consenus_Peak_1360
chr1	58292006	58292571	Islet_Consenus_Peak_1361
chr1	58301273	58301606	Islet_Consenus_Peak_1362
chr1	58304897	58305766	Islet_Consenus_Peak_1363
chr1	58339907	58340519	Islet_Consenus_Peak_1364
chr1	58628595	58628941	Islet_Consenus_Peak_1365
chr1	58715524	58716369	Islet_Consenus_Peak_1366
chr1	58824078	58824435	Islet_Consenus_Peak_1367
chr1	58896293	58896718	Islet_Consenus_Peak_1368
chr1	59011252	59012692	Islet_Consenus_Peak_1369
chr1	59039539	59040003	Islet_Consenus_Peak_1370
chr1	59042150	59043622	Islet_Consenus_Peak_1371
chr1	59118229	59118533	Islet_Consenus_Peak_1372
chr1	59165275	59166029	Islet_Consenus_Peak_1373
chr1	59221136	59221633	Islet_Consenus_Peak_1374
chr1	59239039	59239316	Islet_Consenus_Peak_1375
chr1	59249042	59250412	Islet_Consenus_Peak_1376
chr1	59268681	59268982	Islet_Consenus_Peak_1377
chr1	59280779	59282589	Islet_Consenus_Peak_1378
chr1	59314464	59315137	Islet_Consenus_Peak_1379
chr1	59347200	59347542	Islet_Consenus_Peak_1380
chr1	59350727	59351351	Islet_Consenus_Peak_1381
chr1	59368972	59369950	Islet_Consenus_Peak_1382
chr1	59398557	59398972	Islet_Consenus_Peak_1383
chr1	59478984	59479415	Islet_Consenus_Peak_1384
chr1	59522983	59523261	Islet_Consenus_Peak_1385
chr1	59612423	59612944	Islet_Consenus_Peak_1386
chr1	59616581	59617425	Islet_Consenus_Peak_1387
chr1	59664228	59664507	Islet_Consenus_Peak_1388
chr1	59680456	59680883	Islet_Consenus_Peak_1389
chr1	59694884	59695234	Islet_Consenus_Peak_1390
chr1	59697846	59698284	Islet_Consenus_Peak_1391
chr1	59703607	59704480	Islet_Consenus_Peak_1392
chr1	59755748	59756220	Islet_Consenus_Peak_1393
chr1	59761995	59762948	Islet_Consenus_Peak_1394
chr1	59782309	59782640	Islet_Consenus_Peak_1395
chr1	59858735	59859452	Islet_Consenus_Peak_1396
chr1	59892829	59893235	Islet_Consenus_Peak_1397
chr1	59898414	59898796	Islet_Consenus_Peak_1398
chr1	59912003	59912527	Islet_Consenus_Peak_1399
chr1	59949705	59950110	Islet_Consenus_Peak_1400
chr1	59964931	59966035	Islet_Consenus_Peak_1401
chr1	59971308	59971723	Islet_Consenus_Peak_1402
chr1	59988845	59989219	Islet_Consenus_Peak_1403
chr1	60196159	60197084	Islet_Consenus_Peak_1404
chr1	60216209	60216774	Islet_Consenus_Peak_1405
chr1	60224998	60225424	Islet_Consenus_Peak_1406
chr1	60234383	60235148	Islet_Consenus_Peak_1407
chr1	60279979	60281163	Islet_Consenus_Peak_1408
chr1	60285579	60285938	Islet_Consenus_Peak_1409
chr1	60293014	60293339	Islet_Consenus_Peak_1410
chr1	60322168	60323371	Islet_Consenus_Peak_1411
chr1	60368873	60369264	Islet_Consenus_Peak_1412
chr1	60392040	60392789	Islet_Consenus_Peak_1413
chr1	60412903	60413415	Islet_Consenus_Peak_1414
chr1	60437066	60437495	Islet_Consenus_Peak_1415
chr1	60438068	60438683	Islet_Consenus_Peak_1416
chr1	60442402	60442708	Islet_Consenus_Peak_1417
chr1	60614957	60615349	Islet_Consenus_Peak_1418
chr1	60662259	60662788	Islet_Consenus_Peak_1419
chr1	60688522	60689497	Islet_Consenus_Peak_1420
chr1	60746792	60747617	Islet_Consenus_Peak_1421
chr1	60749481	60749838	Islet_Consenus_Peak_1422
chr1	60854221	60854616	Islet_Consenus_Peak_1423
chr1	61038714	61039818	Islet_Consenus_Peak_1424
chr1	61332481	61333102	Islet_Consenus_Peak_1425
chr1	61369250	61369558	Islet_Consenus_Peak_1426
chr1	61508383	61509312	Islet_Consenus_Peak_1427
chr1	61515492	61516849	Islet_Consenus_Peak_1428
chr1	61522586	61523855	Islet_Consenus_Peak_1429
chr1	61542388	61543298	Islet_Consenus_Peak_1430
chr1	61543505	61543867	Islet_Consenus_Peak_1431
chr1	61547615	61548363	Islet_Consenus_Peak_1432
chr1	61548759	61549521	Islet_Consenus_Peak_1433
chr1	61608536	61609119	Islet_Consenus_Peak_1434
chr1	61649247	61650484	Islet_Consenus_Peak_1435
chr1	61668578	61668979	Islet_Consenus_Peak_1436
chr1	61681439	61681883	Islet_Consenus_Peak_1437
chr1	61696287	61696696	Islet_Consenus_Peak_1438
chr1	61718883	61719541	Islet_Consenus_Peak_1439
chr1	61788303	61788940	Islet_Consenus_Peak_1440
chr1	61803621	61804344	Islet_Consenus_Peak_1441
chr1	61904896	61905183	Islet_Consenus_Peak_1442
chr1	61918779	61919464	Islet_Consenus_Peak_1443
chr1	62107361	62107639	Islet_Consenus_Peak_1444
chr1	62190468	62191351	Islet_Consenus_Peak_1445
chr1	62207539	62208896	Islet_Consenus_Peak_1446
chr1	62263066	62263418	Islet_Consenus_Peak_1447
chr1	62303383	62303907	Islet_Consenus_Peak_1448
chr1	62305245	62305712	Islet_Consenus_Peak_1449
chr1	62308553	62308787	Islet_Consenus_Peak_1450
chr1	62417397	62417893	Islet_Consenus_Peak_1451
chr1	62438916	62439399	Islet_Consenus_Peak_1452
chr1	62511199	62511596	Islet_Consenus_Peak_1453
chr1	62534477	62535120	Islet_Consenus_Peak_1454
chr1	62751524	62752667	Islet_Consenus_Peak_1455
chr1	62894003	62894320	Islet_Consenus_Peak_1456
chr1	62901619	62903334	Islet_Consenus_Peak_1457
chr1	62993609	62994147	Islet_Consenus_Peak_1458
chr1	62996156	62996678	Islet_Consenus_Peak_1459
chr1	63020466	63020829	Islet_Consenus_Peak_1460
chr1	63087652	63087949	Islet_Consenus_Peak_1461
chr1	63153124	63154546	Islet_Consenus_Peak_1462
chr1	63212075	63212618	Islet_Consenus_Peak_1463
chr1	63249211	63250207	Islet_Consenus_Peak_1464
chr1	63363375	63363985	Islet_Consenus_Peak_1465
chr1	63539677	63540300	Islet_Consenus_Peak_1466
chr1	63782683	63783324	Islet_Consenus_Peak_1467
chr1	63787886	63789641	Islet_Consenus_Peak_1468
chr1	63832790	63833814	Islet_Consenus_Peak_1469
chr1	63907192	63907626	Islet_Consenus_Peak_1470
chr1	63988574	63989679	Islet_Consenus_Peak_1471
chr1	64058601	64060273	Islet_Consenus_Peak_1472
chr1	64081453	64081736	Islet_Consenus_Peak_1473
chr1	64111145	64111520	Islet_Consenus_Peak_1474
chr1	64139972	64140879	Islet_Consenus_Peak_1475
chr1	64166924	64167300	Islet_Consenus_Peak_1476
chr1	64170062	64170471	Islet_Consenus_Peak_1477
chr1	64195888	64196217	Islet_Consenus_Peak_1478
chr1	64224486	64224776	Islet_Consenus_Peak_1479
chr1	64239370	64240993	Islet_Consenus_Peak_1480
chr1	64256876	64257097	Islet_Consenus_Peak_1481
chr1	64259393	64260013	Islet_Consenus_Peak_1482
chr1	64272713	64273112	Islet_Consenus_Peak_1483
chr1	64279472	64279847	Islet_Consenus_Peak_1484
chr1	64331212	64331474	Islet_Consenus_Peak_1485
chr1	64333845	64334434	Islet_Consenus_Peak_1486
chr1	64351929	64352267	Islet_Consenus_Peak_1487
chr1	64358456	64359041	Islet_Consenus_Peak_1488
chr1	64382416	64382991	Islet_Consenus_Peak_1489
chr1	64400926	64401353	Islet_Consenus_Peak_1490
chr1	64446443	64447329	Islet_Consenus_Peak_1491
chr1	64457464	64457667	Islet_Consenus_Peak_1492
chr1	64472135	64472941	Islet_Consenus_Peak_1493
chr1	64505165	64505563	Islet_Consenus_Peak_1494
chr1	64508219	64508743	Islet_Consenus_Peak_1495
chr1	64517523	64517844	Islet_Consenus_Peak_1496
chr1	64584187	64584765	Islet_Consenus_Peak_1497
chr1	64602714	64603021	Islet_Consenus_Peak_1498
chr1	64637442	64638221	Islet_Consenus_Peak_1499
chr1	64652157	64652636	Islet_Consenus_Peak_1500
chr1	64711027	64711492	Islet_Consenus_Peak_1501
chr1	64734709	64735199	Islet_Consenus_Peak_1502
chr1	64809207	64809627	Islet_Consenus_Peak_1503
chr1	64935370	64936647	Islet_Consenus_Peak_1504
chr1	64970969	64972368	Islet_Consenus_Peak_1505
chr1	65002021	65002994	Islet_Consenus_Peak_1506
chr1	65089453	65090689	Islet_Consenus_Peak_1507
chr1	65144770	65145459	Islet_Consenus_Peak_1508
chr1	65152559	65153513	Islet_Consenus_Peak_1509
chr1	65210044	65211281	Islet_Consenus_Peak_1510
chr1	65211364	65212047	Islet_Consenus_Peak_1511
chr1	65289643	65290137	Islet_Consenus_Peak_1512
chr1	65322264	65322600	Islet_Consenus_Peak_1513
chr1	65344617	65345134	Islet_Consenus_Peak_1514
chr1	65356907	65357608	Islet_Consenus_Peak_1515
chr1	65363663	65364501	Islet_Consenus_Peak_1516
chr1	65372148	65372523	Islet_Consenus_Peak_1517
chr1	65381288	65381949	Islet_Consenus_Peak_1518
chr1	65386548	65387093	Islet_Consenus_Peak_1519
chr1	65414783	65415285	Islet_Consenus_Peak_1520
chr1	65420815	65421062	Islet_Consenus_Peak_1521
chr1	65421895	65422196	Islet_Consenus_Peak_1522
chr1	65431300	65432871	Islet_Consenus_Peak_1523
chr1	65453094	65453523	Islet_Consenus_Peak_1524
chr1	65467983	65469004	Islet_Consenus_Peak_1525
chr1	65487617	65487948	Islet_Consenus_Peak_1526
chr1	65493388	65493958	Islet_Consenus_Peak_1527
chr1	65510185	65510479	Islet_Consenus_Peak_1528
chr1	65516508	65516851	Islet_Consenus_Peak_1529
chr1	65531826	65533833	Islet_Consenus_Peak_1530
chr1	65541069	65541293	Islet_Consenus_Peak_1531
chr1	65548960	65549539	Islet_Consenus_Peak_1532
chr1	65612933	65614836	Islet_Consenus_Peak_1533
chr1	65681395	65681677	Islet_Consenus_Peak_1534
chr1	65719752	65721306	Islet_Consenus_Peak_1535
chr1	65726511	65726853	Islet_Consenus_Peak_1536
chr1	65730124	65730567	Islet_Consenus_Peak_1537
chr1	65731168	65732103	Islet_Consenus_Peak_1538
chr1	65774599	65776085	Islet_Consenus_Peak_1539
chr1	65885485	65886715	Islet_Consenus_Peak_1540
chr1	65990781	65991731	Islet_Consenus_Peak_1541
chr1	66153296	66153831	Islet_Consenus_Peak_1542
chr1	66192166	66192674	Islet_Consenus_Peak_1543
chr1	66258228	66259050	Islet_Consenus_Peak_1544
chr1	66277668	66278103	Islet_Consenus_Peak_1545
chr1	66345809	66346178	Islet_Consenus_Peak_1546
chr1	66424641	66424977	Islet_Consenus_Peak_1547
chr1	66602991	66603312	Islet_Consenus_Peak_1548
chr1	66648214	66648679	Islet_Consenus_Peak_1549
chr1	66672397	66672649	Islet_Consenus_Peak_1550
chr1	66673100	66673792	Islet_Consenus_Peak_1551
chr1	66682664	66683121	Islet_Consenus_Peak_1552
chr1	66696608	66697457	Islet_Consenus_Peak_1553
chr1	66708368	66708801	Islet_Consenus_Peak_1554
chr1	66718760	66719254	Islet_Consenus_Peak_1555
chr1	66736982	66737924	Islet_Consenus_Peak_1556
chr1	66756974	66757518	Islet_Consenus_Peak_1557
chr1	66760527	66760972	Islet_Consenus_Peak_1558
chr1	66766804	66767172	Islet_Consenus_Peak_1559
chr1	66781401	66781891	Islet_Consenus_Peak_1560
chr1	66782188	66783001	Islet_Consenus_Peak_1561
chr1	66797589	66798465	Islet_Consenus_Peak_1562
chr1	66814863	66815402	Islet_Consenus_Peak_1563
chr1	66817351	66818243	Islet_Consenus_Peak_1564
chr1	66824843	66825425	Islet_Consenus_Peak_1565
chr1	66854625	66854906	Islet_Consenus_Peak_1566
chr1	66907906	66908483	Islet_Consenus_Peak_1567
chr1	66912044	66912447	Islet_Consenus_Peak_1568
chr1	66956054	66956729	Islet_Consenus_Peak_1569
chr1	66985693	66986046	Islet_Consenus_Peak_1570
chr1	66998722	67000094	Islet_Consenus_Peak_1571
chr1	67008098	67009486	Islet_Consenus_Peak_1572
chr1	67059036	67059317	Islet_Consenus_Peak_1573
chr1	67072163	67072412	Islet_Consenus_Peak_1574
chr1	67089833	67090593	Islet_Consenus_Peak_1575
chr1	67094602	67094983	Islet_Consenus_Peak_1576
chr1	67170826	67171063	Islet_Consenus_Peak_1577
chr1	67191662	67191950	Islet_Consenus_Peak_1578
chr1	67198954	67199717	Islet_Consenus_Peak_1579
chr1	67217931	67218494	Islet_Consenus_Peak_1580
chr1	67223894	67224092	Islet_Consenus_Peak_1581
chr1	67390242	67391406	Islet_Consenus_Peak_1582
chr1	67395552	67396517	Islet_Consenus_Peak_1583
chr1	67410265	67410915	Islet_Consenus_Peak_1584
chr1	67412957	67413253	Islet_Consenus_Peak_1585
chr1	67461640	67462131	Islet_Consenus_Peak_1586
chr1	67467300	67467953	Islet_Consenus_Peak_1587
chr1	67485811	67486769	Islet_Consenus_Peak_1588
chr1	67518845	67520224	Islet_Consenus_Peak_1589
chr1	67593608	67593965	Islet_Consenus_Peak_1590
chr1	67604510	67605120	Islet_Consenus_Peak_1591
chr1	67614445	67615191	Islet_Consenus_Peak_1592
chr1	67628607	67629071	Islet_Consenus_Peak_1593
chr1	67656152	67656508	Islet_Consenus_Peak_1594
chr1	67772964	67774161	Islet_Consenus_Peak_1595
chr1	67805511	67806095	Islet_Consenus_Peak_1596
chr1	67858971	67859733	Islet_Consenus_Peak_1597
chr1	67895249	67896990	Islet_Consenus_Peak_1598
chr1	67924411	67925359	Islet_Consenus_Peak_1599
chr1	67926745	67927006	Islet_Consenus_Peak_1600
chr1	67944798	67945407	Islet_Consenus_Peak_1601
chr1	67966090	67966550	Islet_Consenus_Peak_1602
chr1	67998034	67998469	Islet_Consenus_Peak_1603
chr1	68000349	68000628	Islet_Consenus_Peak_1604
chr1	68027367	68027894	Islet_Consenus_Peak_1605
chr1	68036064	68036648	Islet_Consenus_Peak_1606
chr1	68038202	68038827	Islet_Consenus_Peak_1607
chr1	68084028	68084783	Islet_Consenus_Peak_1608
chr1	68097409	68097847	Islet_Consenus_Peak_1609
chr1	68111887	68113036	Islet_Consenus_Peak_1610
chr1	68118461	68118925	Islet_Consenus_Peak_1611
chr1	68150554	68152684	Islet_Consenus_Peak_1612
chr1	68166399	68167098	Islet_Consenus_Peak_1613
chr1	68174335	68174570	Islet_Consenus_Peak_1614
chr1	68179036	68179500	Islet_Consenus_Peak_1615
chr1	68189369	68189746	Islet_Consenus_Peak_1616
chr1	68201688	68202279	Islet_Consenus_Peak_1617
chr1	68214270	68214723	Islet_Consenus_Peak_1618
chr1	68215315	68215994	Islet_Consenus_Peak_1619
chr1	68221323	68221713	Islet_Consenus_Peak_1620
chr1	68225516	68226412	Islet_Consenus_Peak_1621
chr1	68229979	68230585	Islet_Consenus_Peak_1622
chr1	68231936	68232418	Islet_Consenus_Peak_1623
chr1	68236604	68237491	Islet_Consenus_Peak_1624
chr1	68279916	68280448	Islet_Consenus_Peak_1625
chr1	68297566	68299465	Islet_Consenus_Peak_1626
chr1	68306199	68306518	Islet_Consenus_Peak_1627
chr1	68315846	68316978	Islet_Consenus_Peak_1628
chr1	68319453	68319631	Islet_Consenus_Peak_1629
chr1	68321549	68322101	Islet_Consenus_Peak_1630
chr1	68345701	68346459	Islet_Consenus_Peak_1631
chr1	68355679	68356160	Islet_Consenus_Peak_1632
chr1	68362592	68362935	Islet_Consenus_Peak_1633
chr1	68411584	68412067	Islet_Consenus_Peak_1634
chr1	68435766	68436084	Islet_Consenus_Peak_1635
chr1	68475923	68476195	Islet_Consenus_Peak_1636
chr1	68515766	68516502	Islet_Consenus_Peak_1637
chr1	68517199	68517563	Islet_Consenus_Peak_1638
chr1	68569772	68570314	Islet_Consenus_Peak_1639
chr1	68577430	68578003	Islet_Consenus_Peak_1640
chr1	68585794	68586401	Islet_Consenus_Peak_1641
chr1	68611160	68611760	Islet_Consenus_Peak_1642
chr1	68627267	68627865	Islet_Consenus_Peak_1643
chr1	68639091	68640336	Islet_Consenus_Peak_1644
chr1	68663309	68663965	Islet_Consenus_Peak_1645
chr1	68682761	68683198	Islet_Consenus_Peak_1646
chr1	68696495	68697726	Islet_Consenus_Peak_1647
chr1	68697983	68698569	Islet_Consenus_Peak_1648
chr1	68699790	68700097	Islet_Consenus_Peak_1649
chr1	68734989	68735812	Islet_Consenus_Peak_1650
chr1	68774821	68775257	Islet_Consenus_Peak_1651
chr1	68786829	68787171	Islet_Consenus_Peak_1652
chr1	68796650	68797225	Islet_Consenus_Peak_1653
chr1	68808361	68808812	Islet_Consenus_Peak_1654
chr1	68829107	68829297	Islet_Consenus_Peak_1655
chr1	68849853	68851014	Islet_Consenus_Peak_1656
chr1	68899336	68899713	Islet_Consenus_Peak_1657
chr1	68908696	68909172	Islet_Consenus_Peak_1658
chr1	68936168	68936460	Islet_Consenus_Peak_1659
chr1	68962375	68963219	Islet_Consenus_Peak_1660
chr1	69190837	69191229	Islet_Consenus_Peak_1661
chr1	69292616	69292849	Islet_Consenus_Peak_1662
chr1	69381974	69382626	Islet_Consenus_Peak_1663
chr1	69439382	69439968	Islet_Consenus_Peak_1664
chr1	69441267	69441726	Islet_Consenus_Peak_1665
chr1	69680189	69680673	Islet_Consenus_Peak_1666
chr1	69724305	69724868	Islet_Consenus_Peak_1667
chr1	69738208	69738635	Islet_Consenus_Peak_1668
chr1	69785233	69785484	Islet_Consenus_Peak_1669
chr1	70032833	70034401	Islet_Consenus_Peak_1670
chr1	70127021	70127414	Islet_Consenus_Peak_1671
chr1	70203270	70203684	Islet_Consenus_Peak_1672
chr1	70448590	70449161	Islet_Consenus_Peak_1673
chr1	70598491	70599205	Islet_Consenus_Peak_1674
chr1	70612131	70612456	Islet_Consenus_Peak_1675
chr1	70622156	70622575	Islet_Consenus_Peak_1676
chr1	70670818	70671856	Islet_Consenus_Peak_1677
chr1	70686760	70687669	Islet_Consenus_Peak_1678
chr1	70700413	70700878	Islet_Consenus_Peak_1679
chr1	70819552	70820779	Islet_Consenus_Peak_1680
chr1	70876194	70877330	Islet_Consenus_Peak_1681
chr1	70894656	70895227	Islet_Consenus_Peak_1682
chr1	70952350	70953817	Islet_Consenus_Peak_1683
chr1	70970130	70970623	Islet_Consenus_Peak_1684
chr1	70975564	70976209	Islet_Consenus_Peak_1685
chr1	70994376	70994797	Islet_Consenus_Peak_1686
chr1	71132206	71132784	Islet_Consenus_Peak_1687
chr1	71133521	71133962	Islet_Consenus_Peak_1688
chr1	71150914	71151425	Islet_Consenus_Peak_1689
chr1	71171919	71172756	Islet_Consenus_Peak_1690
chr1	71274737	71275132	Islet_Consenus_Peak_1691
chr1	71285471	71285826	Islet_Consenus_Peak_1692
chr1	71481117	71481712	Islet_Consenus_Peak_1693
chr1	71512369	71513899	Islet_Consenus_Peak_1694
chr1	71515751	71515952	Islet_Consenus_Peak_1695
chr1	71545978	71547244	Islet_Consenus_Peak_1696
chr1	71552020	71552367	Islet_Consenus_Peak_1697
chr1	71831141	71831847	Islet_Consenus_Peak_1698
chr1	71872790	71873487	Islet_Consenus_Peak_1699
chr1	71987190	71987761	Islet_Consenus_Peak_1700
chr1	72004064	72004369	Islet_Consenus_Peak_1701
chr1	72028571	72029068	Islet_Consenus_Peak_1702
chr1	72037941	72038229	Islet_Consenus_Peak_1703
chr1	72058393	72058844	Islet_Consenus_Peak_1704
chr1	72065150	72065779	Islet_Consenus_Peak_1705
chr1	72080187	72080603	Islet_Consenus_Peak_1706
chr1	72087367	72087937	Islet_Consenus_Peak_1707
chr1	72113269	72113661	Islet_Consenus_Peak_1708
chr1	72133559	72134317	Islet_Consenus_Peak_1709
chr1	72246632	72247059	Islet_Consenus_Peak_1710
chr1	72274690	72275507	Islet_Consenus_Peak_1711
chr1	72326720	72327210	Islet_Consenus_Peak_1712
chr1	72347445	72348361	Islet_Consenus_Peak_1713
chr1	72349439	72349782	Islet_Consenus_Peak_1714
chr1	72383983	72384773	Islet_Consenus_Peak_1715
chr1	72409682	72410091	Islet_Consenus_Peak_1716
chr1	72526274	72526597	Islet_Consenus_Peak_1717
chr1	72551708	72552277	Islet_Consenus_Peak_1718
chr1	72643512	72644306	Islet_Consenus_Peak_1719
chr1	72696322	72696863	Islet_Consenus_Peak_1720
chr1	72747806	72750683	Islet_Consenus_Peak_1721
chr1	72832093	72832434	Islet_Consenus_Peak_1722
chr1	72837183	72837676	Islet_Consenus_Peak_1723
chr1	73023069	73023526	Islet_Consenus_Peak_1724
chr1	73088856	73089711	Islet_Consenus_Peak_1725
chr1	73145420	73145756	Islet_Consenus_Peak_1726
chr1	73531301	73531738	Islet_Consenus_Peak_1727
chr1	73628319	73628706	Islet_Consenus_Peak_1728
chr1	73649038	73649712	Islet_Consenus_Peak_1729
chr1	74058906	74059894	Islet_Consenus_Peak_1730
chr1	74231150	74231753	Islet_Consenus_Peak_1731
chr1	74241486	74241875	Islet_Consenus_Peak_1732
chr1	74279219	74279710	Islet_Consenus_Peak_1733
chr1	74464134	74464464	Islet_Consenus_Peak_1734
chr1	74663418	74664323	Islet_Consenus_Peak_1735
chr1	74808681	74809443	Islet_Consenus_Peak_1736
chr1	74822106	74822553	Islet_Consenus_Peak_1737
chr1	74969743	74970298	Islet_Consenus_Peak_1738
chr1	74970787	74971219	Islet_Consenus_Peak_1739
chr1	74992483	74992943	Islet_Consenus_Peak_1740
chr1	75018526	75019228	Islet_Consenus_Peak_1741
chr1	75138844	75139701	Islet_Consenus_Peak_1742
chr1	75155573	75156163	Islet_Consenus_Peak_1743
chr1	75195803	75196118	Islet_Consenus_Peak_1744
chr1	75197128	75197551	Islet_Consenus_Peak_1745
chr1	75198225	75199633	Islet_Consenus_Peak_1746
chr1	75214483	75214934	Islet_Consenus_Peak_1747
chr1	75563242	75563659	Islet_Consenus_Peak_1748
chr1	75571717	75572042	Islet_Consenus_Peak_1749
chr1	75669307	75669766	Islet_Consenus_Peak_1750
chr1	75698953	75699630	Islet_Consenus_Peak_1751
chr1	75731130	75731827	Islet_Consenus_Peak_1752
chr1	75758920	75759731	Islet_Consenus_Peak_1753
chr1	75796350	75796687	Islet_Consenus_Peak_1754
chr1	75804471	75805417	Islet_Consenus_Peak_1755
chr1	75811304	75812142	Islet_Consenus_Peak_1756
chr1	75819059	75819567	Islet_Consenus_Peak_1757
chr1	75821150	75821588	Islet_Consenus_Peak_1758
chr1	75841106	75842342	Islet_Consenus_Peak_1759
chr1	75883481	75884249	Islet_Consenus_Peak_1760
chr1	75888827	75889648	Islet_Consenus_Peak_1761
chr1	75968560	75968770	Islet_Consenus_Peak_1762
chr1	76005112	76005768	Islet_Consenus_Peak_1763
chr1	76024582	76025306	Islet_Consenus_Peak_1764
chr1	76054505	76054964	Islet_Consenus_Peak_1765
chr1	76080173	76081010	Islet_Consenus_Peak_1766
chr1	76081276	76082348	Islet_Consenus_Peak_1767
chr1	76098002	76098468	Islet_Consenus_Peak_1768
chr1	76189717	76190708	Islet_Consenus_Peak_1769
chr1	76231354	76231848	Islet_Consenus_Peak_1770
chr1	76251415	76252453	Islet_Consenus_Peak_1771
chr1	76256811	76257030	Islet_Consenus_Peak_1772
chr1	76308328	76308734	Islet_Consenus_Peak_1773
chr1	76457153	76457760	Islet_Consenus_Peak_1774
chr1	76539899	76540835	Islet_Consenus_Peak_1775
chr1	76619747	76620733	Islet_Consenus_Peak_1776
chr1	76667556	76667817	Islet_Consenus_Peak_1777
chr1	76719807	76720437	Islet_Consenus_Peak_1778
chr1	76753672	76753891	Islet_Consenus_Peak_1779
chr1	76775378	76776075	Islet_Consenus_Peak_1780
chr1	76796621	76797222	Islet_Consenus_Peak_1781
chr1	76888637	76888934	Islet_Consenus_Peak_1782
chr1	76899418	76899805	Islet_Consenus_Peak_1783
chr1	76946761	76947097	Islet_Consenus_Peak_1784
chr1	76960590	76960907	Islet_Consenus_Peak_1785
chr1	76976783	76977450	Islet_Consenus_Peak_1786
chr1	77043062	77043719	Islet_Consenus_Peak_1787
chr1	77052747	77053252	Islet_Consenus_Peak_1788
chr1	77152959	77153545	Islet_Consenus_Peak_1789
chr1	77191821	77192361	Islet_Consenus_Peak_1790
chr1	77230324	77231067	Islet_Consenus_Peak_1791
chr1	77333202	77335024	Islet_Consenus_Peak_1792
chr1	77344591	77345034	Islet_Consenus_Peak_1793
chr1	77366889	77367239	Islet_Consenus_Peak_1794
chr1	77384376	77384936	Islet_Consenus_Peak_1795
chr1	77404743	77405375	Islet_Consenus_Peak_1796
chr1	77415108	77415655	Islet_Consenus_Peak_1797
chr1	77416745	77417127	Islet_Consenus_Peak_1798
chr1	77423795	77424141	Islet_Consenus_Peak_1799
chr1	77436909	77437095	Islet_Consenus_Peak_1800
chr1	77464293	77464741	Islet_Consenus_Peak_1801
chr1	77479553	77479968	Islet_Consenus_Peak_1802
chr1	77496591	77497481	Islet_Consenus_Peak_1803
chr1	77503978	77504355	Islet_Consenus_Peak_1804
chr1	77505267	77505856	Islet_Consenus_Peak_1805
chr1	77514956	77515198	Islet_Consenus_Peak_1806
chr1	77517150	77517353	Islet_Consenus_Peak_1807
chr1	77531413	77531920	Islet_Consenus_Peak_1808
chr1	77533302	77534001	Islet_Consenus_Peak_1809
chr1	77560713	77561361	Islet_Consenus_Peak_1810
chr1	77586610	77587069	Islet_Consenus_Peak_1811
chr1	77591851	77592286	Islet_Consenus_Peak_1812
chr1	77636248	77636839	Islet_Consenus_Peak_1813
chr1	77684473	77685481	Islet_Consenus_Peak_1814
chr1	77747312	77748828	Islet_Consenus_Peak_1815
chr1	77779299	77779631	Islet_Consenus_Peak_1816
chr1	77787657	77788357	Islet_Consenus_Peak_1817
chr1	77853310	77854044	Islet_Consenus_Peak_1818
chr1	77913422	77913850	Islet_Consenus_Peak_1819
chr1	77934021	77934890	Islet_Consenus_Peak_1820
chr1	77939506	77939902	Islet_Consenus_Peak_1821
chr1	77950061	77950295	Islet_Consenus_Peak_1822
chr1	77955483	77956184	Islet_Consenus_Peak_1823
chr1	77999448	77999777	Islet_Consenus_Peak_1824
chr1	78004536	78005773	Islet_Consenus_Peak_1825
chr1	78009705	78009971	Islet_Consenus_Peak_1826
chr1	78028432	78029049	Islet_Consenus_Peak_1827
chr1	78051456	78051955	Islet_Consenus_Peak_1828
chr1	78070972	78071534	Islet_Consenus_Peak_1829
chr1	78121170	78121815	Islet_Consenus_Peak_1830
chr1	78147850	78149584	Islet_Consenus_Peak_1831
chr1	78224796	78225812	Islet_Consenus_Peak_1832
chr1	78245066	78245971	Islet_Consenus_Peak_1833
chr1	78266258	78266935	Islet_Consenus_Peak_1834
chr1	78290770	78291492	Islet_Consenus_Peak_1835
chr1	78300323	78300863	Islet_Consenus_Peak_1836
chr1	78353836	78355675	Islet_Consenus_Peak_1837
chr1	78366231	78366589	Islet_Consenus_Peak_1838
chr1	78427100	78427523	Islet_Consenus_Peak_1839
chr1	78441161	78441426	Islet_Consenus_Peak_1840
chr1	78443898	78445619	Islet_Consenus_Peak_1841
chr1	78457442	78457642	Islet_Consenus_Peak_1842
chr1	78463703	78464409	Islet_Consenus_Peak_1843
chr1	78470087	78470884	Islet_Consenus_Peak_1844
chr1	78503673	78504576	Islet_Consenus_Peak_1845
chr1	78511221	78512377	Islet_Consenus_Peak_1846
chr1	78536211	78536861	Islet_Consenus_Peak_1847
chr1	78579924	78580491	Islet_Consenus_Peak_1848
chr1	78608810	78609467	Islet_Consenus_Peak_1849
chr1	78610704	78611214	Islet_Consenus_Peak_1850
chr1	78703274	78703675	Islet_Consenus_Peak_1851
chr1	78750102	78750478	Islet_Consenus_Peak_1852
chr1	78799048	78799645	Islet_Consenus_Peak_1853
chr1	78805170	78806421	Islet_Consenus_Peak_1854
chr1	78826309	78826602	Islet_Consenus_Peak_1855
chr1	78956289	78957686	Islet_Consenus_Peak_1856
chr1	79066578	79067308	Islet_Consenus_Peak_1857
chr1	79083122	79083651	Islet_Consenus_Peak_1858
chr1	79115088	79115870	Islet_Consenus_Peak_1859
chr1	79305343	79305836	Islet_Consenus_Peak_1860
chr1	79594495	79594817	Islet_Consenus_Peak_1861
chr1	79670508	79670999	Islet_Consenus_Peak_1862
chr1	79725562	79725805	Islet_Consenus_Peak_1863
chr1	79734205	79734809	Islet_Consenus_Peak_1864
chr1	79788829	79789438	Islet_Consenus_Peak_1865
chr1	79798719	79798975	Islet_Consenus_Peak_1866
chr1	79818705	79819250	Islet_Consenus_Peak_1867
chr1	79857441	79857872	Islet_Consenus_Peak_1868
chr1	80211556	80212062	Islet_Consenus_Peak_1869
chr1	80257452	80258329	Islet_Consenus_Peak_1870
chr1	80361189	80361507	Islet_Consenus_Peak_1871
chr1	80361932	80362272	Islet_Consenus_Peak_1872
chr1	80519607	80520202	Islet_Consenus_Peak_1873
chr1	80530015	80530648	Islet_Consenus_Peak_1874
chr1	80683002	80683534	Islet_Consenus_Peak_1875
chr1	80945014	80945282	Islet_Consenus_Peak_1876
chr1	81121680	81123084	Islet_Consenus_Peak_1877
chr1	81266211	81266476	Islet_Consenus_Peak_1878
chr1	81498647	81498856	Islet_Consenus_Peak_1879
chr1	81592614	81593330	Islet_Consenus_Peak_1880
chr1	81644610	81645316	Islet_Consenus_Peak_1881
chr1	81771531	81772257	Islet_Consenus_Peak_1882
chr1	81807018	81807449	Islet_Consenus_Peak_1883
chr1	81856766	81857234	Islet_Consenus_Peak_1884
chr1	81880149	81880493	Islet_Consenus_Peak_1885
chr1	81918712	81919131	Islet_Consenus_Peak_1886
chr1	81943626	81944441	Islet_Consenus_Peak_1887
chr1	81951293	81951717	Islet_Consenus_Peak_1888
chr1	82135911	82136435	Islet_Consenus_Peak_1889
chr1	82147067	82147686	Islet_Consenus_Peak_1890
chr1	82168702	82169680	Islet_Consenus_Peak_1891
chr1	82182932	82183339	Islet_Consenus_Peak_1892
chr1	82266605	82268913	Islet_Consenus_Peak_1893
chr1	82314488	82314957	Islet_Consenus_Peak_1894
chr1	82342747	82343469	Islet_Consenus_Peak_1895
chr1	82381644	82381938	Islet_Consenus_Peak_1896
chr1	82387110	82387608	Islet_Consenus_Peak_1897
chr1	82419965	82420784	Islet_Consenus_Peak_1898
chr1	82439824	82440384	Islet_Consenus_Peak_1899
chr1	82564980	82565409	Islet_Consenus_Peak_1900
chr1	82618673	82619004	Islet_Consenus_Peak_1901
chr1	82627351	82627784	Islet_Consenus_Peak_1902
chr1	82644858	82645321	Islet_Consenus_Peak_1903
chr1	82725840	82726113	Islet_Consenus_Peak_1904
chr1	82811841	82812195	Islet_Consenus_Peak_1905
chr1	82951280	82951600	Islet_Consenus_Peak_1906
chr1	83097717	83098233	Islet_Consenus_Peak_1907
chr1	83303859	83304203	Islet_Consenus_Peak_1908
chr1	83466389	83466772	Islet_Consenus_Peak_1909
chr1	83616934	83617147	Islet_Consenus_Peak_1910
chr1	83629614	83630232	Islet_Consenus_Peak_1911
chr1	83737396	83737971	Islet_Consenus_Peak_1912
chr1	83738130	83738405	Islet_Consenus_Peak_1913
chr1	83863836	83864109	Islet_Consenus_Peak_1914
chr1	83866766	83867409	Islet_Consenus_Peak_1915
chr1	83966664	83967144	Islet_Consenus_Peak_1916
chr1	83997487	83998437	Islet_Consenus_Peak_1917
chr1	84092375	84093275	Islet_Consenus_Peak_1918
chr1	84158135	84159623	Islet_Consenus_Peak_1919
chr1	84191711	84192029	Islet_Consenus_Peak_1920
chr1	84209418	84209687	Islet_Consenus_Peak_1921
chr1	84257502	84258035	Islet_Consenus_Peak_1922
chr1	84265163	84265686	Islet_Consenus_Peak_1923
chr1	84267744	84268184	Islet_Consenus_Peak_1924
chr1	84280017	84280363	Islet_Consenus_Peak_1925
chr1	84294469	84295055	Islet_Consenus_Peak_1926
chr1	84305195	84305852	Islet_Consenus_Peak_1927
chr1	84316487	84316960	Islet_Consenus_Peak_1928
chr1	84326041	84327017	Islet_Consenus_Peak_1929
chr1	84348637	84349220	Islet_Consenus_Peak_1930
chr1	84367149	84367694	Islet_Consenus_Peak_1931
chr1	84415990	84416661	Islet_Consenus_Peak_1932
chr1	84425648	84426060	Islet_Consenus_Peak_1933
chr1	84464088	84465357	Islet_Consenus_Peak_1934
chr1	84543155	84544487	Islet_Consenus_Peak_1935
chr1	84556053	84556777	Islet_Consenus_Peak_1936
chr1	84568973	84569595	Islet_Consenus_Peak_1937
chr1	84588435	84588892	Islet_Consenus_Peak_1938
chr1	84621750	84622790	Islet_Consenus_Peak_1939
chr1	84629646	84630781	Islet_Consenus_Peak_1940
chr1	84639833	84640410	Islet_Consenus_Peak_1941
chr1	84719511	84719972	Islet_Consenus_Peak_1942
chr1	84726531	84727260	Islet_Consenus_Peak_1943
chr1	84737183	84737719	Islet_Consenus_Peak_1944
chr1	84744430	84745132	Islet_Consenus_Peak_1945
chr1	84751844	84752080	Islet_Consenus_Peak_1946
chr1	84763947	84764993	Islet_Consenus_Peak_1947
chr1	84831038	84831911	Islet_Consenus_Peak_1948
chr1	84836675	84837041	Islet_Consenus_Peak_1949
chr1	84867685	84868439	Islet_Consenus_Peak_1950
chr1	84873472	84874035	Islet_Consenus_Peak_1951
chr1	84893269	84893639	Islet_Consenus_Peak_1952
chr1	84898892	84899894	Islet_Consenus_Peak_1953
chr1	84944764	84945840	Islet_Consenus_Peak_1954
chr1	84971311	84972595	Islet_Consenus_Peak_1955
chr1	84991482	84991752	Islet_Consenus_Peak_1956
chr1	84995097	84995882	Islet_Consenus_Peak_1957
chr1	85005578	85006144	Islet_Consenus_Peak_1958
chr1	85038763	85039317	Islet_Consenus_Peak_1959
chr1	85039534	85040446	Islet_Consenus_Peak_1960
chr1	85048666	85049379	Islet_Consenus_Peak_1961
chr1	85064901	85065457	Islet_Consenus_Peak_1962
chr1	85085053	85086893	Islet_Consenus_Peak_1963
chr1	85098534	85099083	Islet_Consenus_Peak_1964
chr1	85130632	85130899	Islet_Consenus_Peak_1965
chr1	85155555	85156706	Islet_Consenus_Peak_1966
chr1	85163831	85165041	Islet_Consenus_Peak_1967
chr1	85185698	85186417	Islet_Consenus_Peak_1968
chr1	85186869	85187206	Islet_Consenus_Peak_1969
chr1	85219125	85219579	Islet_Consenus_Peak_1970
chr1	85224678	85225268	Islet_Consenus_Peak_1971
chr1	85237964	85238633	Islet_Consenus_Peak_1972
chr1	85299899	85300561	Islet_Consenus_Peak_1973
chr1	85312956	85313683	Islet_Consenus_Peak_1974
chr1	85319934	85320688	Islet_Consenus_Peak_1975
chr1	85358256	85359243	Islet_Consenus_Peak_1976
chr1	85378789	85379813	Islet_Consenus_Peak_1977
chr1	85401840	85402287	Islet_Consenus_Peak_1978
chr1	85410486	85411182	Islet_Consenus_Peak_1979
chr1	85462356	85464147	Islet_Consenus_Peak_1980
chr1	85513144	85514687	Islet_Consenus_Peak_1981
chr1	85527459	85528289	Islet_Consenus_Peak_1982
chr1	85591500	85592009	Islet_Consenus_Peak_1983
chr1	85597808	85598195	Islet_Consenus_Peak_1984
chr1	85603152	85603714	Islet_Consenus_Peak_1985
chr1	85608252	85608795	Islet_Consenus_Peak_1986
chr1	85624710	85625258	Islet_Consenus_Peak_1987
chr1	85665957	85667772	Islet_Consenus_Peak_1988
chr1	85724858	85725886	Islet_Consenus_Peak_1989
chr1	85741835	85742825	Islet_Consenus_Peak_1990
chr1	85744612	85744827	Islet_Consenus_Peak_1991
chr1	85763360	85764261	Islet_Consenus_Peak_1992
chr1	85773707	85774354	Islet_Consenus_Peak_1993
chr1	85791608	85792343	Islet_Consenus_Peak_1994
chr1	85794574	85795015	Islet_Consenus_Peak_1995
chr1	85839803	85840316	Islet_Consenus_Peak_1996
chr1	85872690	85873289	Islet_Consenus_Peak_1997
chr1	85918675	85919029	Islet_Consenus_Peak_1998
chr1	85929809	85931243	Islet_Consenus_Peak_1999
[truncated: 67,262 more rows]

## Sheet: aTC1.distal.overlap.with.islet
hg19_Chromosome	hg19_Start	hg19_End	Bulk_Islet_Consensus_Peak_Name
chr15	89682319	89682870	Islet_Consenus_Peak_21472
chr15	101979696	101980458	Islet_Consenus_Peak_21683
chr15	93615933	93616550	Islet_Consenus_Peak_21581
chr19	33783959	33784551	Islet_Consenus_Peak_27914
chr16	24697395	24697776	Islet_Consenus_Peak_22127
chr19	58609296	58610089	Islet_Consenus_Peak_28682
chr19	46802202	46802698	Islet_Consenus_Peak_28324
chr11	20618415	20619059	Islet_Consenus_Peak_9136
chr19	34295051	34295660	Islet_Consenus_Peak_27927
chr15	31780729	31781400	Islet_Consenus_Peak_20295
chr15	99663787	99664414	Islet_Consenus_Peak_21648
chr11	69469267	69470173	Islet_Consenus_Peak_10311
chr15	90717710	90718102	Islet_Consenus_Peak_21505
chr15	100077023	100077279	Islet_Consenus_Peak_21654
chr10	134914567	134914953	Islet_Consenus_Peak_8471
chrX	10176444	10176775	Islet_Consenus_Peak_67391
chr15	31645276	31646032	Islet_Consenus_Peak_20288
chr11	7592848	7593926	Islet_Consenus_Peak_8719
chr11	84175952	84176475	Islet_Consenus_Peak_10639
chr10	126363359	126363744	Islet_Consenus_Peak_8328
chr11	83434891	83436471	Islet_Consenus_Peak_10623
chr10	126812174	126812722	Islet_Consenus_Peak_8345
chr15	93210114	93210926	Islet_Consenus_Peak_21562
chr11	73729465	73730310	Islet_Consenus_Peak_10384
chr15	31572053	31572568	Islet_Consenus_Peak_20283
chr11	16532784	16533567	Islet_Consenus_Peak_8982
chr10	124264154	124264383	Islet_Consenus_Peak_8306
chr3	14185940	14186891	Islet_Consenus_Peak_37688
chr2	88968508	88969390	Islet_Consenus_Peak_30693
chr7	25299115	25299580	Islet_Consenus_Peak_57308
chr4	91202741	91203258	Islet_Consenus_Peak_44770
chr3	5018991	5019447	Islet_Consenus_Peak_37471
chr12	14410547	14411172	Islet_Consenus_Peak_12311
chr7	137638305	137639047	Islet_Consenus_Peak_60313
chr3	129406964	129407614	Islet_Consenus_Peak_40562
chr7	27960758	27961045	Islet_Consenus_Peak_57373
chr3	5467840	5468313	Islet_Consenus_Peak_37490
chr7	138619813	138620630	Islet_Consenus_Peak_60328
chr2	75043690	75044275	Islet_Consenus_Peak_30441
chr12	8845275	8845682	Islet_Consenus_Peak_12158
chr7	127623831	127624462	Islet_Consenus_Peak_60013
chr12	6444550	6445981	Islet_Consenus_Peak_12060
chr12	19348704	19349023	Islet_Consenus_Peak_12436
chr2	71089059	71089530	Islet_Consenus_Peak_30349
chr3	72204497	72205091	Islet_Consenus_Peak_39169
chr3	674251	674651	Islet_Consenus_Peak_37346
chr1	68111887	68113036	Islet_Consenus_Peak_1610
chr7	139913583	139914381	Islet_Consenus_Peak_60383
chr7	7900763	7901308	Islet_Consenus_Peak_56823
chr2	70322237	70322686	Islet_Consenus_Peak_30331
chr7	11245895	11246350	Islet_Consenus_Peak_56880
chr3	71367373	71367962	Islet_Consenus_Peak_39131
chr10	45491215	45492123	Islet_Consenus_Peak_6399
chr12	4108506	4109042	Islet_Consenus_Peak_12012
chr7	129916678	129916918	Islet_Consenus_Peak_60113
chr7	27626380	27627094	Islet_Consenus_Peak_57361
chr12	21712658	21713432	Islet_Consenus_Peak_12523
chr3	64635805	64635998	Islet_Consenus_Peak_38965
chr7	32083290	32083595	Islet_Consenus_Peak_57504
chr12	4926894	4927346	Islet_Consenus_Peak_12029
chr7	124701913	124702442	Islet_Consenus_Peak_59935
chr7	137635751	137636069	Islet_Consenus_Peak_60312
chr12	14569515	14569967	Islet_Consenus_Peak_12322
chr1	68038202	68038827	Islet_Consenus_Peak_1607
chr12	14537595	14538573	Islet_Consenus_Peak_12317
chr12	8113156	8113712	Islet_Consenus_Peak_12133
chr7	127657805	127658688	Islet_Consenus_Peak_60016
chr12	5131338	5132038	Islet_Consenus_Peak_12038
chr7	150097048	150097466	Islet_Consenus_Peak_60605
chr7	140326064	140326600	Islet_Consenus_Peak_60399
chr2	73524303	73524696	Islet_Consenus_Peak_30395
chr12	15101663	15101999	Islet_Consenus_Peak_12349
chr3	69253280	69253969	Islet_Consenus_Peak_39076
chr12	23717216	23718091	Islet_Consenus_Peak_12588
chr7	129794012	129794707	Islet_Consenus_Peak_60108
chr10	45428262	45428693	Islet_Consenus_Peak_6389
chr12	14547319	14548174	Islet_Consenus_Peak_12320
chr7	128395955	128396537	Islet_Consenus_Peak_60050
chr7	136690516	136691356	Islet_Consenus_Peak_60293
chr12	27702265	27703121	Islet_Consenus_Peak_12726
chr3	65270156	65270903	Islet_Consenus_Peak_38976
chr7	94287124	94288126	Islet_Consenus_Peak_59054
chr2	85969384	85969835	Islet_Consenus_Peak_30636
chr12	25480742	25481577	Islet_Consenus_Peak_12648
chr3	72777846	72778635	Islet_Consenus_Peak_39198
chr4	90166603	90166920	Islet_Consenus_Peak_44718
chr2	86299419	86299872	Islet_Consenus_Peak_30648
chr12	20740692	20741346	Islet_Consenus_Peak_12488
chr7	144136695	144137155	Islet_Consenus_Peak_60503
chr3	10233470	10234216	Islet_Consenus_Peak_37601
chr7	127411029	127411451	Islet_Consenus_Peak_59997
chr3	129405831	129406082	Islet_Consenus_Peak_40561
chr7	94733879	94734471	Islet_Consenus_Peak_59066
chr12	19343652	19344264	Islet_Consenus_Peak_12435
chr7	92324730	92325459	Islet_Consenus_Peak_58997
chr12	15098271	15098803	Islet_Consenus_Peak_12348
chr7	27913387	27914320	Islet_Consenus_Peak_57371
chr7	138643026	138643769	Islet_Consenus_Peak_60330
chr4	90204265	90204833	Islet_Consenus_Peak_44724
chr3	64307406	64307722	Islet_Consenus_Peak_38958
chr3	72359591	72360116	Islet_Consenus_Peak_39176
chr3	4783219	4783848	Islet_Consenus_Peak_37463
chr1	68084028	68084783	Islet_Consenus_Peak_1608
chr7	130610123	130610561	Islet_Consenus_Peak_60143
chr3	64136336	64137139	Islet_Consenus_Peak_38952
chr12	5112143	5112621	Islet_Consenus_Peak_12037
chr2	72110169	72110559	Islet_Consenus_Peak_30368
chr7	115318026	115318447	Islet_Consenus_Peak_59701
chr7	31068178	31068651	Islet_Consenus_Peak_57489
chr7	23374119	23375014	Islet_Consenus_Peak_57253
chr2	80339691	80340635	Islet_Consenus_Peak_30549
chr7	135747772	135748209	Islet_Consenus_Peak_60276
chr3	13059563	13059845	Islet_Consenus_Peak_37664
chr12	4964587	4965028	Islet_Consenus_Peak_12031
chr12	12473147	12473678	Islet_Consenus_Peak_12240
chr22	18527339	18528132	Islet_Consenus_Peak_36633
chr12	13543225	13543800	Islet_Consenus_Peak_12295
chr7	95941396	95941843	Islet_Consenus_Peak_59116
chr7	81893794	81894667	Islet_Consenus_Peak_58712
chr2	26946914	26947636	Islet_Consenus_Peak_29277
chr1	90366599	90366882	Islet_Consenus_Peak_2097
chr12	118344870	118345639	Islet_Consenus_Peak_15164
chr4	39376636	39377368	Islet_Consenus_Peak_43405
chr13	30699801	30700102	Islet_Consenus_Peak_15846
chr12	124873320	124874142	Islet_Consenus_Peak_15353
chr1	90137541	90138121	Islet_Consenus_Peak_2090
chr2	26943194	26944872	Islet_Consenus_Peak_29276
chr7	83743135	83743651	Islet_Consenus_Peak_58782
chr12	125027536	125028768	Islet_Consenus_Peak_15365
chr12	120241952	120242381	Islet_Consenus_Peak_15180
chr4	23905605	23906573	Islet_Consenus_Peak_43081
chr7	154633598	154634038	Islet_Consenus_Peak_60732
chr4	10984944	10985424	Islet_Consenus_Peak_42783
chr7	66927819	66928060	Islet_Consenus_Peak_58334
chr4	39468394	39468672	Islet_Consenus_Peak_43412
chr4	26828335	26828809	Islet_Consenus_Peak_43171
chr7	69373289	69373819	Islet_Consenus_Peak_58363
chr7	98048105	98048746	Islet_Consenus_Peak_59163
chr4	77447480	77448159	Islet_Consenus_Peak_44309
chr4	23947151	23947877	Islet_Consenus_Peak_43083
chr7	67650743	67651324	Islet_Consenus_Peak_58344
chr12	112554317	112555264	Islet_Consenus_Peak_15063
chr12	124866307	124866805	Islet_Consenus_Peak_15352
chr7	155411281	155412503	Islet_Consenus_Peak_60748
chr12	129302028	129302569	Islet_Consenus_Peak_15436
chr7	3577067	3577486	Islet_Consenus_Peak_56669
chr4	74088325	74089159	Islet_Consenus_Peak_44167
chr4	38668767	38669082	Islet_Consenus_Peak_43379
chr4	77674272	77674625	Islet_Consenus_Peak_44327
chr4	53509995	53510508	Islet_Consenus_Peak_43805
chr7	381882	382889	Islet_Consenus_Peak_56583
chr7	67785922	67786682	Islet_Consenus_Peak_58353
chr13	29279750	29280127	Islet_Consenus_Peak_15798
chr7	92398050	92398488	Islet_Consenus_Peak_59005
chr4	77915296	77915723	Islet_Consenus_Peak_44335
chr1	36839134	36840568	Islet_Consenus_Peak_911
chr1	30155813	30156182	Islet_Consenus_Peak_771
chr8	60610014	60610256	Islet_Consenus_Peak_62260
chr1	40311214	40312005	Islet_Consenus_Peak_983
chr9	38018765	38019432	Islet_Consenus_Peak_65433
chr6	89745007	89745954	Islet_Consenus_Peak_54159
chr9	106704676	106705341	Islet_Consenus_Peak_66464
chr6	90219551	90219835	Islet_Consenus_Peak_54183
chr9	15286180	15286754	Islet_Consenus_Peak_64898
chr1	40112199	40112672	Islet_Consenus_Peak_973
chr16	75032115	75034006	Islet_Consenus_Peak_22877
chr9	101079512	101080120	Islet_Consenus_Peak_66351
chr1	37410627	37411094	Islet_Consenus_Peak_918
chr9	115526740	115527546	Islet_Consenus_Peak_66705
chr9	33233887	33234420	Islet_Consenus_Peak_65258
chr1	39733900	39734159	Islet_Consenus_Peak_963
chr1	12655776	12656279	Islet_Consenus_Peak_326
chr9	19642303	19642540	Islet_Consenus_Peak_64998
chr3	156833023	156833571	Islet_Consenus_Peak_41288
chr4	141158820	141159838	Islet_Consenus_Peak_45983
chr4	110976388	110977010	Islet_Consenus_Peak_45260
chr4	96458399	96458679	Islet_Consenus_Peak_44874
chr1	110852248	110852772	Islet_Consenus_Peak_2509
chr1	145448731	145449689	Islet_Consenus_Peak_2900
chr1	107951286	107951796	Islet_Consenus_Peak_2383
chr4	159726661	159727266	Islet_Consenus_Peak_46554
chr4	129505151	129505962	Islet_Consenus_Peak_45714
chr4	114505882	114506249	Islet_Consenus_Peak_45356
chr1	94533759	94535161	Islet_Consenus_Peak_2202
chr1	156445317	156445764	Islet_Consenus_Peak_3216
chr1	109358837	109359777	Islet_Consenus_Peak_2433
chr1	77191821	77192361	Islet_Consenus_Peak_1790
chr1	110778036	110779184	Islet_Consenus_Peak_2506
chr3	152805506	152806139	Islet_Consenus_Peak_41168
chr1	150274627	150275055	Islet_Consenus_Peak_3002
chr3	160526262	160526817	Islet_Consenus_Peak_41405
chr1	77415108	77415655	Islet_Consenus_Peak_1797
chr3	156445787	156446637	Islet_Consenus_Peak_41274
chr3	181031094	181031543	Islet_Consenus_Peak_41965
chr3	149568586	149569036	Islet_Consenus_Peak_41035
chr1	120173714	120174689	Islet_Consenus_Peak_2713
chr13	36941688	36942146	Islet_Consenus_Peak_16067
chr4	156447573	156448162	Islet_Consenus_Peak_46450
chr1	144891597	144892094	Islet_Consenus_Peak_2870
chr8	80872234	80872740	Islet_Consenus_Peak_62729
chr4	122821501	122821800	Islet_Consenus_Peak_45557
chr4	157114773	157115255	Islet_Consenus_Peak_46479
chr3	171921490	171922066	Islet_Consenus_Peak_41692
chr8	81877372	81878148	Islet_Consenus_Peak_62782
chr1	87258460	87259123	Islet_Consenus_Peak_2033
chr1	111161966	111162616	Islet_Consenus_Peak_2525
chr1	86094471	86095082	Islet_Consenus_Peak_2007
chr1	84092375	84093275	Islet_Consenus_Peak_1918
chr13	36059425	36059860	Islet_Consenus_Peak_16038
chr3	159570468	159571224	Islet_Consenus_Peak_41360
chr2	182506726	182507189	Islet_Consenus_Peak_32864
chr2	171092458	171092702	Islet_Consenus_Peak_32555
chr2	173117801	173118360	Islet_Consenus_Peak_32603
chr2	149825301	149825888	Islet_Consenus_Peak_31913
chr9	139001264	139002088	Islet_Consenus_Peak_67211
chr2	171081095	171081841	Islet_Consenus_Peak_32554
chr10	7567351	7567643	Islet_Consenus_Peak_5545
chr2	163148142	163148940	Islet_Consenus_Peak_32291
chr11	43389397	43389716	Islet_Consenus_Peak_9620
chr2	176072791	176073199	Islet_Consenus_Peak_32693
chr9	135989280	135989828	Islet_Consenus_Peak_67147
chr2	159887379	159887863	Islet_Consenus_Peak_32187
chr2	169784493	169784942	Islet_Consenus_Peak_32512
chr9	124372096	124372481	Islet_Consenus_Peak_66860
chr2	179174095	179174544	Islet_Consenus_Peak_32765
chr2	145353695	145354290	Islet_Consenus_Peak_31829
chr20	3792094	3792905	Islet_Consenus_Peak_34457
chr11	47995884	47996278	Islet_Consenus_Peak_9789
chr9	134298397	134299165	Islet_Consenus_Peak_67102
chr11	47255796	47256735	Islet_Consenus_Peak_9764
chr20	52354687	52355590	Islet_Consenus_Peak_35468
chr20	30258277	30258734	Islet_Consenus_Peak_35034
chr20	30160408	30161402	Islet_Consenus_Peak_35025
chr11	46384615	46385437	Islet_Consenus_Peak_9729
chr9	136010664	136011022	Islet_Consenus_Peak_67152
chr11	57250321	57250864	Islet_Consenus_Peak_9870
chr11	36274700	36275082	Islet_Consenus_Peak_9551
chr20	57789696	57790378	Islet_Consenus_Peak_35533
chr10	16551935	16552378	Islet_Consenus_Peak_5732
chr11	36030911	36032228	Islet_Consenus_Peak_9536
chr11	57545658	57546286	Islet_Consenus_Peak_9883
chr2	110858679	110859699	Islet_Consenus_Peak_31100
chr10	8354732	8355095	Islet_Consenus_Peak_5559
chr10	17754706	17755495	Islet_Consenus_Peak_5773
chr15	35091548	35091899	Islet_Consenus_Peak_20375
chr2	184355454	184356144	Islet_Consenus_Peak_32936
chr11	31790185	31790854	Islet_Consenus_Peak_9361
chr2	149658062	149658264	Islet_Consenus_Peak_31907
chr10	14447719	14448018	Islet_Consenus_Peak_5683
chr11	27417119	27417861	Islet_Consenus_Peak_9264
chr9	130073587	130073989	Islet_Consenus_Peak_66952
chr15	35014054	35014880	Islet_Consenus_Peak_20370
chr2	224590113	224590599	Islet_Consenus_Peak_33991
chr2	223105865	223106406	Islet_Consenus_Peak_33933
chr2	121433047	121433480	Islet_Consenus_Peak_31325
chr2	103464848	103465541	Islet_Consenus_Peak_31001
chr2	230590321	230591209	Islet_Consenus_Peak_34133
chr8	55065537	55066423	Islet_Consenus_Peak_62103
chr2	206612741	206613853	Islet_Consenus_Peak_33501
chr18	60117964	60118822	Islet_Consenus_Peak_26706
chr2	208414662	208415044	Islet_Consenus_Peak_33562
chr2	210627360	210627654	Islet_Consenus_Peak_33639
chr1	183108591	183109326	Islet_Consenus_Peak_3826
chr1	221882319	221882733	Islet_Consenus_Peak_4720
chr8	70475000	70476006	Islet_Consenus_Peak_62466
chr1	222060099	222061058	Islet_Consenus_Peak_4728
chr2	228330910	228331545	Islet_Consenus_Peak_34096
chr2	223104714	223105103	Islet_Consenus_Peak_33932
chr1	179730320	179730821	Islet_Consenus_Peak_3722
chr2	220636826	220637149	Islet_Consenus_Peak_33917
chr1	205218206	205218608	Islet_Consenus_Peak_4285
chr2	220416587	220417825	Islet_Consenus_Peak_33910
chr2	192247490	192248010	Islet_Consenus_Peak_33163
chr2	191333861	191334883	Islet_Consenus_Peak_33113
chr5	101999468	102000072	Islet_Consenus_Peak_49873
chr1	217728292	217728766	Islet_Consenus_Peak_4632
chr2	210199086	210199464	Islet_Consenus_Peak_33608
chr1	182205121	182205745	Islet_Consenus_Peak_3799
chr2	223858924	223859362	Islet_Consenus_Peak_33960
chr2	102371088	102371498	Islet_Consenus_Peak_30969
chr2	229193915	229194506	Islet_Consenus_Peak_34111
chr2	228092955	228093280	Islet_Consenus_Peak_34087
chr1	185528918	185529336	Islet_Consenus_Peak_3895
chr1	241224372	241224667	Islet_Consenus_Peak_5210
chr1	243876190	243876864	Islet_Consenus_Peak_5251
chr1	180895514	180896145	Islet_Consenus_Peak_3761
chr2	208053215	208053789	Islet_Consenus_Peak_33544
chr2	210444025	210444576	Islet_Consenus_Peak_33631
chr1	182602793	182603405	Islet_Consenus_Peak_3810
chr6	73470007	73470696	Islet_Consenus_Peak_53755
chr2	135622605	135623431	Islet_Consenus_Peak_31645
chr1	183921871	183922535	Islet_Consenus_Peak_3857
chr2	191624340	191625149	Islet_Consenus_Peak_33124
chr2	229533386	229533594	Islet_Consenus_Peak_34116
chr1	213933094	213933462	Islet_Consenus_Peak_4555
chr1	182668953	182669720	Islet_Consenus_Peak_3811
chr2	190212124	190212679	Islet_Consenus_Peak_33064
chr1	169056073	169056695	Islet_Consenus_Peak_3513
chr2	224854073	224854679	Islet_Consenus_Peak_33999
chr1	162851908	162852406	Islet_Consenus_Peak_3354
chr1	241128858	241129385	Islet_Consenus_Peak_5207
chr1	201566765	201567475	Islet_Consenus_Peak_4148
chr6	52416123	52417378	Islet_Consenus_Peak_53359
chr2	129066970	129067484	Islet_Consenus_Peak_31457
chr8	73786587	73787360	Islet_Consenus_Peak_62584
chr1	206198855	206199486	Islet_Consenus_Peak_4325
chr2	191844694	191845530	Islet_Consenus_Peak_33136
chr2	240350963	240351506	Islet_Consenus_Peak_34312
chr6	56389811	56390520	Islet_Consenus_Peak_53519
chr6	64620854	64621536	Islet_Consenus_Peak_53636
chr8	56148543	56149080	Islet_Consenus_Peak_62118
chr2	223866039	223866656	Islet_Consenus_Peak_33961
chr8	75318156	75319004	Islet_Consenus_Peak_62640
chr1	246038186	246038756	Islet_Consenus_Peak_5293
chr1	163055280	163055890	Islet_Consenus_Peak_3362
chr2	121832690	121833094	Islet_Consenus_Peak_31332
chr1	202659027	202659236	Islet_Consenus_Peak_4193
chr2	201139212	201139670	Islet_Consenus_Peak_33352
chr1	171614071	171614568	Islet_Consenus_Peak_3560
chr1	205321420	205321943	Islet_Consenus_Peak_4298
chr2	120356111	120356822	Islet_Consenus_Peak_31293
chr18	58976032	58976503	Islet_Consenus_Peak_26664
chr2	224324366	224325779	Islet_Consenus_Peak_33972
chr18	58906211	58906742	Islet_Consenus_Peak_26662
chr5	149998292	149999374	Islet_Consenus_Peak_51245
chr5	123700761	123701208	Islet_Consenus_Peak_50471
chr18	13374965	13375693	Islet_Consenus_Peak_25434
chr10	31103037	31103330	Islet_Consenus_Peak_6109
chr5	139640700	139641776	Islet_Consenus_Peak_50955
chr18	74166167	74166681	Islet_Consenus_Peak_27025
chr18	42369690	42370056	Islet_Consenus_Peak_26156
chr5	110616299	110616694	Islet_Consenus_Peak_50141
chr5	124661580	124662202	Islet_Consenus_Peak_50528
chr18	22878868	22879532	Islet_Consenus_Peak_25599
chr18	42476774	42477812	Islet_Consenus_Peak_26163
chr18	46428133	46428820	Islet_Consenus_Peak_26276
chr10	29607148	29607718	Islet_Consenus_Peak_6067
chr18	47426194	47426843	Islet_Consenus_Peak_26322
chr18	13610879	13612369	Islet_Consenus_Peak_25448
chr5	118609957	118611284	Islet_Consenus_Peak_50367
chr18	32702720	32703274	Islet_Consenus_Peak_25870
chr18	74796487	74796991	Islet_Consenus_Peak_27063
chr18	38483859	38484536	Islet_Consenus_Peak_26026
chr18	29228854	29229351	Islet_Consenus_Peak_25722
chr5	140381003	140381946	Islet_Consenus_Peak_50981
chr18	72508655	72510051	Islet_Consenus_Peak_26971
chr18	29190711	29191254	Islet_Consenus_Peak_25719
chr3	47011907	47012504	Islet_Consenus_Peak_38518
chr11	95015419	95015756	Islet_Consenus_Peak_10925
chr3	39182592	39183070	Islet_Consenus_Peak_38321
chr3	50664794	50665205	Islet_Consenus_Peak_38648
chr15	52580418	52580986	Islet_Consenus_Peak_20766
chr3	38767095	38767525	Islet_Consenus_Peak_38312
chr15	75335269	75336376	Islet_Consenus_Peak_21214
chr3	143450470	143451076	Islet_Consenus_Peak_40893
chr19	11241748	11242061	Islet_Consenus_Peak_27490
chr15	58624015	58624850	Islet_Consenus_Peak_20852
chr8	30668852	30670561	Islet_Consenus_Peak_61621
chr3	30327445	30328031	Islet_Consenus_Peak_38093
chr3	42586119	42586871	Islet_Consenus_Peak_38407
chr11	119239011	119239609	Islet_Consenus_Peak_11548
chr3	38065605	38066922	Islet_Consenus_Peak_38295
chr3	140956397	140957397	Islet_Consenus_Peak_40804
chr3	137361664	137362289	Islet_Consenus_Peak_40723
chr11	95323321	95323983	Islet_Consenus_Peak_10941
chr15	52629549	52629838	Islet_Consenus_Peak_20770
chr15	53746977	53747855	Islet_Consenus_Peak_20790
chr11	92117897	92118235	Islet_Consenus_Peak_10815
chr11	95745297	95745949	Islet_Consenus_Peak_10956
chr3	50483396	50483661	Islet_Consenus_Peak_38636
chr3	147663743	147664415	Islet_Consenus_Peak_40960
chr3	42084290	42084740	Islet_Consenus_Peak_38385
chr11	96039936	96041087	Islet_Consenus_Peak_10973
chr11	100509765	100510200	Islet_Consenus_Peak_11042
chr3	32442778	32443670	Islet_Consenus_Peak_38168
chr15	79049191	79049763	Islet_Consenus_Peak_21288
chr3	31276622	31277197	Islet_Consenus_Peak_38123
chr19	19599734	19600674	Islet_Consenus_Peak_27772
chr16	78218016	78218858	Islet_Consenus_Peak_22953
chr16	87498151	87499132	Islet_Consenus_Peak_23118
chr1	232756164	232756673	Islet_Consenus_Peak_4995
chr8	12938040	12938389	Islet_Consenus_Peak_61126
chr4	149124404	149125032	Islet_Consenus_Peak_46224
chr19	18873063	18873757	Islet_Consenus_Peak_27748
chr8	41490010	41490278	Islet_Consenus_Peak_61844
chr16	52586658	52586988	Islet_Consenus_Peak_22443
chr13	111094389	111094763	Islet_Consenus_Peak_17812
chr16	77613307	77613763	Islet_Consenus_Peak_22932
chr4	170525607	170526168	Islet_Consenus_Peak_46825
chr4	169481512	169482240	Islet_Consenus_Peak_46767
chr16	67475070	67475630	Islet_Consenus_Peak_22676
chr13	109984270	109984792	Islet_Consenus_Peak_17769
chr4	173934740	173935689	Islet_Consenus_Peak_46903
chr1	230960426	230961628	Islet_Consenus_Peak_4962
chr13	113560255	113560789	Islet_Consenus_Peak_17872
chr16	77932744	77932972	Islet_Consenus_Peak_22942
chr8	4138395	4138871	Islet_Consenus_Peak_60927
chr4	185736089	185736856	Islet_Consenus_Peak_47205
chr13	110228429	110229112	Islet_Consenus_Peak_17777
chr13	114830511	114831315	Islet_Consenus_Peak_17914
chr8	934983	935630	Islet_Consenus_Peak_60857
chr4	171257454	171258415	Islet_Consenus_Peak_46856
chr4	174173413	174174025	Islet_Consenus_Peak_46916
chr4	187825268	187825626	Islet_Consenus_Peak_47303
chr16	72882618	72883114	Islet_Consenus_Peak_22835
chr1	232693567	232693937	Islet_Consenus_Peak_4990
chr16	70748952	70749454	Islet_Consenus_Peak_22780
chr4	174911040	174911649	Islet_Consenus_Peak_46932
chr10	33294251	33294991	Islet_Consenus_Peak_6151
chr16	75272370	75273215	Islet_Consenus_Peak_22885
chr4	143854198	143854648	Islet_Consenus_Peak_46088
chr16	75109142	75109504	Islet_Consenus_Peak_22879
chr4	185726468	185727270	Islet_Consenus_Peak_47204
chr8	5997565	5997866	Islet_Consenus_Peak_60940
chr1	233626339	233626544	Islet_Consenus_Peak_5016
chr4	165345885	165346957	Islet_Consenus_Peak_46655
chr8	2671939	2672422	Islet_Consenus_Peak_60891
chr16	49046925	49047417	Islet_Consenus_Peak_22404
chr8	3637727	3638124	Islet_Consenus_Peak_60911
chr4	165457910	165458319	Islet_Consenus_Peak_46659
chr8	40228628	40229628	Islet_Consenus_Peak_61825
chr16	55498933	55499428	Islet_Consenus_Peak_22481
chr6	15365472	15365879	Islet_Consenus_Peak_52354
chr5	91976650	91977529	Islet_Consenus_Peak_49593
chr6	22141479	22142057	Islet_Consenus_Peak_52527
chr5	58838666	58839166	Islet_Consenus_Peak_48817
chr6	10403960	10405027	Islet_Consenus_Peak_52217
chr5	77842278	77842776	Islet_Consenus_Peak_49278
chr6	17932505	17933001	Islet_Consenus_Peak_52442
chr5	6856825	6857177	Islet_Consenus_Peak_47524
chr9	92276566	92277350	Islet_Consenus_Peak_66102
chr9	97545305	97545722	Islet_Consenus_Peak_66237
chr5	87240388	87240861	Islet_Consenus_Peak_49499
chr6	4607402	4607904	Islet_Consenus_Peak_52096
chr5	135393961	135394735	Islet_Consenus_Peak_50820
chr6	10429986	10430539	Islet_Consenus_Peak_52221
chr6	19554693	19555369	Islet_Consenus_Peak_52474
chr6	6700146	6700539	Islet_Consenus_Peak_52137
chr9	97699844	97700291	Islet_Consenus_Peak_66244
chr5	95005201	95005796	Islet_Consenus_Peak_49653
chr5	56988720	56989286	Islet_Consenus_Peak_48735
chr5	2387847	2388442	Islet_Consenus_Peak_47444
chr9	97563557	97564203	Islet_Consenus_Peak_66238
chr5	71234622	71235569	Islet_Consenus_Peak_49094
chr2	9346325	9348073	Islet_Consenus_Peak_28873
chr14	34550324	34551423	Islet_Consenus_Peak_18371
chr14	30274763	30275455	Islet_Consenus_Peak_18230
chr14	62019560	62020855	Islet_Consenus_Peak_19011
chr2	10633569	10634095	Islet_Consenus_Peak_28926
chr2	26240477	26241671	Islet_Consenus_Peak_29258
chr7	111381697	111382202	Islet_Consenus_Peak_59569
chr14	65228609	65229641	Islet_Consenus_Peak_19107
chr2	26234770	26235783	Islet_Consenus_Peak_29257
chr2	11531796	11532069	Islet_Consenus_Peak_28958
chr14	62120335	62120521	Islet_Consenus_Peak_19017
chr14	65120821	65121604	Islet_Consenus_Peak_19098
chr14	25435211	25435878	Islet_Consenus_Peak_18168
chr14	75704010	75704621	Islet_Consenus_Peak_19378
chr14	100952348	100953225	Islet_Consenus_Peak_19955
chr22	24236160	24237671	Islet_Consenus_Peak_36773
chr14	69545940	69546620	Islet_Consenus_Peak_19229
chr2	9419145	9419515	Islet_Consenus_Peak_28875
chr14	30364858	30366000	Islet_Consenus_Peak_18233
chr14	26870591	26871390	Islet_Consenus_Peak_18193
chr2	16894221	16894834	Islet_Consenus_Peak_29054
chr14	78348380	78349256	Islet_Consenus_Peak_19474
chr14	102258482	102259020	Islet_Consenus_Peak_19988
chr17	38228332	38228778	Islet_Consenus_Peak_24013
chr17	70147558	70148149	Islet_Consenus_Peak_24737
chr17	76719215	76719762	Islet_Consenus_Peak_24924
chr17	70461649	70462296	Islet_Consenus_Peak_24743
chr17	41496016	41496591	Islet_Consenus_Peak_24139
chr17	74494291	74494680	Islet_Consenus_Peak_24878
chr17	76712959	76713930	Islet_Consenus_Peak_24923
chr17	43360253	43360858	Islet_Consenus_Peak_24210
chr17	70497763	70498457	Islet_Consenus_Peak_24745
chr17	53362800	53363179	Islet_Consenus_Peak_24405
chr5	171781819	171782481	Islet_Consenus_Peak_51731
chr7	47330924	47331761	Islet_Consenus_Peak_57959
chr17	43370715	43371363	Islet_Consenus_Peak_24211
chr17	69159543	69160218	Islet_Consenus_Peak_24724
chr5	131550931	131551589	Islet_Consenus_Peak_50692
chr2	55031026	55031559	Islet_Consenus_Peak_29990
chr5	157405059	157405495	Islet_Consenus_Peak_51430
chr7	47267231	47267833	Islet_Consenus_Peak_57954
chr17	74102038	74102381	Islet_Consenus_Peak_24859
chr2	64385640	64386037	Islet_Consenus_Peak_30175
chr6	132591817	132592702	Islet_Consenus_Peak_55399
chr10	62860440	62861212	Islet_Consenus_Peak_6757
chr12	95729889	95730632	Islet_Consenus_Peak_14608
chr6	129959212	129960102	Islet_Consenus_Peak_55291
chr12	95567473	95567998	Islet_Consenus_Peak_14602
chr6	109322697	109323862	Islet_Consenus_Peak_54615
chr19	2983753	2984284	Islet_Consenus_Peak_27252
chr12	92428075	92429257	Islet_Consenus_Peak_14461
chr12	106499814	106500243	Islet_Consenus_Peak_14887
chr6	154890396	154890986	Islet_Consenus_Peak_56124
chr12	70082795	70083199	Islet_Consenus_Peak_13904
chr6	101008152	101008718	Islet_Consenus_Peak_54409
chr2	109278310	109279033	Islet_Consenus_Peak_31079
chr6	148295381	148296102	Islet_Consenus_Peak_55917
chr6	109786932	109787673	Islet_Consenus_Peak_54640
chr12	96199582	96200364	Islet_Consenus_Peak_14621
chr19	934713	935507	Islet_Consenus_Peak_27148
chr10	64154193	64154720	Islet_Consenus_Peak_6815
chr6	152659683	152660768	Islet_Consenus_Peak_56060
chr6	103774370	103775594	Islet_Consenus_Peak_54476
chr12	86628137	86628429	Islet_Consenus_Peak_14301
chr6	102055135	102055567	Islet_Consenus_Peak_54445
chr12	67133855	67134482	Islet_Consenus_Peak_13786
chr12	105620002	105620394	Islet_Consenus_Peak_14870
chr12	104074382	104075009	Islet_Consenus_Peak_14810
chr6	153529769	153530142	Islet_Consenus_Peak_56090
chr2	43358174	43358901	Islet_Consenus_Peak_29668
chr6	34212366	34212544	Islet_Consenus_Peak_52881
chr6	38182896	38183511	Islet_Consenus_Peak_53001
chr19	4812872	4813336	Islet_Consenus_Peak_27324
chr18	1094543	1094821	Islet_Consenus_Peak_25108
chr2	42368635	42369756	Islet_Consenus_Peak_29634
chr6	35382867	35383561	Islet_Consenus_Peak_52910
chr5	171991197	171991644	Islet_Consenus_Peak_51738
chr6	156878397	156879178	Islet_Consenus_Peak_56164
chr2	45998164	45998702	Islet_Consenus_Peak_29744
chr2	38350284	38350547	Islet_Consenus_Peak_29545
chr18	6741208	6741767	Islet_Consenus_Peak_25252
chr19	8426893	8427341	Islet_Consenus_Peak_27417
chr3	197445794	197446104	Islet_Consenus_Peak_42499
chr3	114369469	114370244	Islet_Consenus_Peak_40172
chr21	40328681	40329479	Islet_Consenus_Peak_36367
chr3	107927136	107928101	Islet_Consenus_Peak_39972
chr3	194722726	194723430	Islet_Consenus_Peak_42410
chr21	28168264	28168832	Islet_Consenus_Peak_36036
chr3	114217497	114218044	Islet_Consenus_Peak_40163
chr3	124490886	124491947	Islet_Consenus_Peak_40428
chr21	35319846	35320768	Islet_Consenus_Peak_36251
chr3	114477631	114478508	Islet_Consenus_Peak_40179
chr3	193391628	193392091	Islet_Consenus_Peak_42340
chr16	11295565	11296029	Islet_Consenus_Peak_21964
chr3	185080758	185081589	Islet_Consenus_Peak_42083
chr21	38629850	38631143	Islet_Consenus_Peak_36322
chr3	187983815	187984211	Islet_Consenus_Peak_42180
chr21	40203358	40203937	Islet_Consenus_Peak_36362
chr21	27509929	27510352	Islet_Consenus_Peak_36015
chr3	114154679	114155052	Islet_Consenus_Peak_40160
chr3	105656807	105657564	Islet_Consenus_Peak_39908
chr3	105447525	105448015	Islet_Consenus_Peak_39894
chr3	101808956	101809161	Islet_Consenus_Peak_39802
chr3	187980760	187981290	Islet_Consenus_Peak_42179
chr3	193429846	193430550	Islet_Consenus_Peak_42344
chr3	193534457	193535241	Islet_Consenus_Peak_42353
chr3	97590749	97591864	Islet_Consenus_Peak_39652
chr21	40278868	40279405	Islet_Consenus_Peak_36364
chr3	105541564	105542740	Islet_Consenus_Peak_39898
chr22	19836069	19836679	Islet_Consenus_Peak_36667
chr3	105148064	105148438	Islet_Consenus_Peak_39873
chr3	108907562	108908125	Islet_Consenus_Peak_40002
chr3	99649854	99650200	Islet_Consenus_Peak_39724
chr22	50227168	50228499	Islet_Consenus_Peak_37285
chr8	118118807	118119369	Islet_Consenus_Peak_63680
chr8	126446926	126447218	Islet_Consenus_Peak_63985
chr22	51143673	51144508	Islet_Consenus_Peak_37329
chr5	19855475	19855945	Islet_Consenus_Peak_47893
chr22	43391103	43391519	Islet_Consenus_Peak_37187
chr12	50262795	50263460	Islet_Consenus_Peak_13262
chr8	126568551	126569401	Islet_Consenus_Peak_63991
chr22	46402356	46404066	Islet_Consenus_Peak_37237
chr8	102063683	102064498	Islet_Consenus_Peak_63330
chr5	14824967	14826502	Islet_Consenus_Peak_47769
chr8	98810154	98811113	Islet_Consenus_Peak_63245
chr5	19975901	19976591	Islet_Consenus_Peak_47899
chr8	126525209	126525802	Islet_Consenus_Peak_63988
chr8	139451029	139451406	Islet_Consenus_Peak_64265
chr8	128866414	128866855	Islet_Consenus_Peak_64042
chr5	14817166	14817423	Islet_Consenus_Peak_47768
chr5	14440716	14441616	Islet_Consenus_Peak_47742
chr5	37668522	37669117	Islet_Consenus_Peak_48286
chr8	117670419	117671227	Islet_Consenus_Peak_63654
chr5	9766851	9767076	Islet_Consenus_Peak_47606
chr14	54080243	54080961	Islet_Consenus_Peak_18771
chr13	22684537	22684994	Islet_Consenus_Peak_15608
chr14	52313341	52314246	Islet_Consenus_Peak_18724
chr8	22722158	22723361	Islet_Consenus_Peak_61388
chr14	56648271	56649006	Islet_Consenus_Peak_18856
chr9	76976460	76977006	Islet_Consenus_Peak_65811
chr9	79291779	79292911	Islet_Consenus_Peak_65870
chr10	92837225	92837874	Islet_Consenus_Peak_7521
chr11	61319085	61319584	Islet_Consenus_Peak_9977
chr9	76899457	76899969	Islet_Consenus_Peak_65808
chr10	105689138	105689529	Islet_Consenus_Peak_7929
chr9	3962355	3962832	Islet_Consenus_Peak_64599
chr9	76973790	76974187	Islet_Consenus_Peak_65810
chr10	114833435	114833922	Islet_Consenus_Peak_8100
chr10	97166540	97167127	Islet_Consenus_Peak_7647
chr9	1914101	1914389	Islet_Consenus_Peak_64525
chr10	99301980	99302659	Islet_Consenus_Peak_7719
chr10	90003128	90004286	Islet_Consenus_Peak_7440
chrX	38360210	38360490	Islet_Consenus_Peak_67760
chrX	25038756	25039390	Islet_Consenus_Peak_67665
chrX	19501856	19502206	Islet_Consenus_Peak_67558
chrX	25008630	25009185	Islet_Consenus_Peak_67662
chrX	128273887	128274544	Islet_Consenus_Peak_68689
chrX	49047335	49048153	Islet_Consenus_Peak_67926

## Sheet: aTC1.promoter.overlap.with.isle
hg19_Chromosome	hg19_Start	hg19_End	Bulk_Islet_Consensus_Peak_Name
chr19	49467012	49467398	Islet_Consenus_Peak_28430
chr16	28550104	28550687	Islet_Consenus_Peak_22156
chr8	81397579	81399898	Islet_Consenus_Peak_62761
chr11	5645935	5646642	Islet_Consenus_Peak_8663
chr19	39892747	39894685	Islet_Consenus_Peak_28096
chr19	51227705	51228707	Islet_Consenus_Peak_28499
chr10	134901004	134901848	Islet_Consenus_Peak_8470
chr12	14922567	14924199	Islet_Consenus_Peak_12334
chr3	127316922	127317599	Islet_Consenus_Peak_40489
chr7	129906197	129906657	Islet_Consenus_Peak_60111
chr7	27190233	27190790	Islet_Consenus_Peak_57352
chr2	75426475	75428153	Islet_Consenus_Peak_30450
chr12	4918212	4919350	Islet_Consenus_Peak_12028
chr12	7023057	7024337	Islet_Consenus_Peak_12100
chr12	13349004	13349876	Islet_Consenus_Peak_12288
chr2	75060814	75062694	Islet_Consenus_Peak_30442
chr2	71127191	71128164	Islet_Consenus_Peak_30351
chr7	134576058	134576835	Islet_Consenus_Peak_60233
chr3	128206669	128207250	Islet_Consenus_Peak_40511
chr3	126074635	126076824	Islet_Consenus_Peak_40466
chr3	13114622	13115329	Islet_Consenus_Peak_37665
chr12	21981165	21982243	Islet_Consenus_Peak_12536
chr7	95950496	95951779	Islet_Consenus_Peak_59117
chr3	8485896	8486679	Islet_Consenus_Peak_37539
chr2	74607090	74607683	Islet_Consenus_Peak_30418
chr7	31028155	31028718	Islet_Consenus_Peak_57488
chr7	148036293	148036928	Islet_Consenus_Peak_60550
chr12	5152568	5153649	Islet_Consenus_Peak_12039
chr8	60029952	60030964	Islet_Consenus_Peak_62247
chr1	153517468	153517773	Islet_Consenus_Peak_3084
chr8	85618017	85619166	Islet_Consenus_Peak_62845
chr15	38546599	38546987	Islet_Consenus_Peak_20456
chr2	163008600	163009059	Islet_Consenus_Peak_32282
chr11	27740150	27741068	Islet_Consenus_Peak_9279
chr2	159651540	159652506	Islet_Consenus_Peak_32180
chr11	46382928	46383282	Islet_Consenus_Peak_9728
chr2	170365835	170366151	Islet_Consenus_Peak_32528
chr2	170364016	170364668	Islet_Consenus_Peak_32527
chr9	136602727	136603828	Islet_Consenus_Peak_67171
chr2	231475997	231476400	Islet_Consenus_Peak_34148
chr2	121493340	121494117	Islet_Consenus_Peak_31328
chr2	200323111	200324709	Islet_Consenus_Peak_33328
chr1	203274182	203275248	Islet_Consenus_Peak_4212
chr2	219866180	219868046	Islet_Consenus_Peak_33871
chr2	217238215	217238548	Islet_Consenus_Peak_33782
chr1	182573071	182573877	Islet_Consenus_Peak_3806
chr2	242801565	242802177	Islet_Consenus_Peak_34368
chr1	206223436	206224110	Islet_Consenus_Peak_4326
chr18	56530266	56531371	Islet_Consenus_Peak_26595
chr15	74532402	74532880	Islet_Consenus_Peak_21182
chr3	43020631	43021229	Islet_Consenus_Peak_38421
chr3	137833515	137834745	Islet_Consenus_Peak_40730
chr3	48506833	48507890	Islet_Consenus_Peak_38553
chr3	38080549	38081346	Islet_Consenus_Peak_38297
chr11	94501060	94502602	Islet_Consenus_Peak_10898
chr3	50336372	50337511	Islet_Consenus_Peak_38625
chr11	104768499	104769591	Islet_Consenus_Peak_11149
chr19	11372807	11373251	Islet_Consenus_Peak_27495
chr3	134369333	134370640	Islet_Consenus_Peak_40675
chr11	113845228	113846168	Islet_Consenus_Peak_11383
chr3	48514150	48515019	Islet_Consenus_Peak_38554
chrX	129519327	129519863	Islet_Consenus_Peak_68723
chrX	64887149	64888066	Islet_Consenus_Peak_68076
chrX	25033746	25034469	Islet_Consenus_Peak_67664
chrX	10851380	10852065	Islet_Consenus_Peak_67405
chr6	10411993	10412628	Islet_Consenus_Peak_52218
chr5	74161235	74162773	Islet_Consenus_Peak_49170
chr5	87971278	87972054	Islet_Consenus_Peak_49510
chr6	6008868	6009527	Islet_Consenus_Peak_52129
chr5	191245	191859	Islet_Consenus_Peak_47388
chr6	17393506	17394748	Islet_Consenus_Peak_52428
chr14	100788085	100788594	Islet_Consenus_Peak_19942
chr5	158527121	158527772	Islet_Consenus_Peak_51448
chr22	31892056	31892925	Islet_Consenus_Peak_36920
chr5	157002222	157003180	Islet_Consenus_Peak_51416
chr7	50132196	50133005	Islet_Consenus_Peak_58034
chr17	11985095	11985407	Islet_Consenus_Peak_23534
chr17	70116952	70118091	Islet_Consenus_Peak_24735
chr12	56481044	56481368	Islet_Consenus_Peak_13491
chr10	71078032	71079346	Islet_Consenus_Peak_6980
chr3	195447582	195448230	Islet_Consenus_Peak_42440
chr3	192125811	192126233	Islet_Consenus_Peak_42298
chr3	120400847	120401518	Islet_Consenus_Peak_40348
chr8	143858395	143859478	Islet_Consenus_Peak_64390
chr8	145027602	145028134	Islet_Consenus_Peak_64442
chr12	54653039	54653681	Islet_Consenus_Peak_13437
chr22	43355629	43356317	Islet_Consenus_Peak_37186
chr8	126607557	126607926	Islet_Consenus_Peak_63994
chr12	54378730	54378949	Islet_Consenus_Peak_13428
chr14	52327129	52327978	Islet_Consenus_Peak_18725
chr9	70971417	70972239	Islet_Consenus_Peak_65641
chr9	75567570	75568431	Islet_Consenus_Peak_65783
chr16	69760109	69760960	Islet_Consenus_Peak_22752
chr8	33454795	33455484	Islet_Consenus_Peak_61675
chr4	164252973	164254339	Islet_Consenus_Peak_46624
chr16	67197027	67197965	Islet_Consenus_Peak_22655

## Sheet: bTC6.distal.overlap.with.islet
hg19_Chromosome	hg19_Start	hg19_End	Bulk_Islet_Consensus_Peak_Name
chr16	23434816	23435197	Islet_Consenus_Peak_22110
chr19	46456024	46456694	Islet_Consenus_Peak_28316
chr11	8336703	8337830	Islet_Consenus_Peak_8748
chr11	78442065	78442649	Islet_Consenus_Peak_10511
chr11	2196884	2197197	Islet_Consenus_Peak_8591
chr19	49652360	49654046	Islet_Consenus_Peak_28442
chr19	43979192	43979673	Islet_Consenus_Peak_28202
chr15	31689458	31689833	Islet_Consenus_Peak_20292
chr11	16946189	16947608	Islet_Consenus_Peak_8995
chr11	75140952	75141726	Islet_Consenus_Peak_10425
chr15	85174305	85174885	Islet_Consenus_Peak_21397
chr19	46518395	46518939	Islet_Consenus_Peak_28319
chr11	20389037	20389534	Islet_Consenus_Peak_9132
chr11	84027837	84028527	Islet_Consenus_Peak_10634
chr11	12854439	12854849	Islet_Consenus_Peak_8882
chr19	41115726	41116101	Islet_Consenus_Peak_28135
chr15	89693970	89694458	Islet_Consenus_Peak_21473
chr15	89644636	89645476	Islet_Consenus_Peak_21468
chr11	81583797	81584300	Islet_Consenus_Peak_10570
chr11	84399901	84400663	Islet_Consenus_Peak_10650
chr11	9532126	9532496	Islet_Consenus_Peak_8787
chr11	22695951	22696901	Islet_Consenus_Peak_9179
chr11	77184137	77185802	Islet_Consenus_Peak_10473
chr19	39440308	39440906	Islet_Consenus_Peak_28084
chr15	30260494	30261354	Islet_Consenus_Peak_20271
chr11	8310873	8311952	Islet_Consenus_Peak_8746
chr19	36048648	36049371	Islet_Consenus_Peak_27969
chr11	81358993	81359199	Islet_Consenus_Peak_10569
chr15	88776102	88776480	Islet_Consenus_Peak_21448
chr11	81048705	81049247	Islet_Consenus_Peak_10566
chr15	92592768	92593149	Islet_Consenus_Peak_21553
chr11	22492885	22493622	Islet_Consenus_Peak_9167
chr19	31759947	31760423	Islet_Consenus_Peak_27893
chr11	72019651	72020102	Islet_Consenus_Peak_10340
chr15	88020864	88021593	Islet_Consenus_Peak_21445
chr11	80978356	80978759	Islet_Consenus_Peak_10565
chr11	79142531	79143712	Islet_Consenus_Peak_10540
chr10	123096918	123097206	Islet_Consenus_Peak_8279
chr3	4737650	4738038	Islet_Consenus_Peak_37457
chr12	700346	701205	Islet_Consenus_Peak_11917
chr2	77205090	77205508	Islet_Consenus_Peak_30483
chr7	10910394	10910868	Islet_Consenus_Peak_56868
chr7	128508917	128510006	Islet_Consenus_Peak_60055
chr22	18373003	18373437	Islet_Consenus_Peak_36626
chr7	8293492	8293945	Islet_Consenus_Peak_56836
chr3	9987884	9989114	Islet_Consenus_Peak_37589
chr7	11293834	11294147	Islet_Consenus_Peak_56886
chr7	121988570	121989015	Islet_Consenus_Peak_59870
chr7	8418864	8419857	Islet_Consenus_Peak_56841
chr7	9619529	9619933	Islet_Consenus_Peak_56855
chr7	26437496	26439093	Islet_Consenus_Peak_57337
chr12	21494532	21495288	Islet_Consenus_Peak_12508
chr7	114299479	114300677	Islet_Consenus_Peak_59683
chr3	73500374	73501244	Islet_Consenus_Peak_39228
chr3	72000928	72001382	Islet_Consenus_Peak_39154
chr3	73373671	73374169	Islet_Consenus_Peak_39222
chr7	114285437	114286060	Islet_Consenus_Peak_59682
chr2	73213150	73213499	Islet_Consenus_Peak_30379
chr7	28395272	28396084	Islet_Consenus_Peak_57393
chr3	72794381	72795036	Islet_Consenus_Peak_39201
chr12	16340392	16340980	Islet_Consenus_Peak_12387
chr3	3741627	3742439	Islet_Consenus_Peak_37432
chr7	26415608	26417067	Islet_Consenus_Peak_57336
chr3	68451325	68451938	Islet_Consenus_Peak_39061
chr7	24461940	24462480	Islet_Consenus_Peak_57280
chr3	74662151	74663130	Islet_Consenus_Peak_39259
chr3	3398646	3398869	Islet_Consenus_Peak_37429
chr7	95895819	95896247	Islet_Consenus_Peak_59114
chr7	11202987	11203499	Islet_Consenus_Peak_56876
chr7	26479136	26479630	Islet_Consenus_Peak_57338
chr3	73319789	73320449	Islet_Consenus_Peak_39220
chr3	73457866	73458462	Islet_Consenus_Peak_39225
chr7	8193951	8194373	Islet_Consenus_Peak_56830
chr12	22741675	22742238	Islet_Consenus_Peak_12565
chr7	131432441	131432820	Islet_Consenus_Peak_60174
chr3	73521308	73521972	Islet_Consenus_Peak_39231
chr3	2664996	2665529	Islet_Consenus_Peak_37397
chr4	90217550	90217962	Islet_Consenus_Peak_44725
chr7	115347228	115348282	Islet_Consenus_Peak_59703
chr3	71888311	71888621	Islet_Consenus_Peak_39149
chr12	18658263	18658513	Islet_Consenus_Peak_12423
chr4	91339982	91340710	Islet_Consenus_Peak_44775
chr2	73210778	73211661	Islet_Consenus_Peak_30378
chr12	20120044	20120897	Islet_Consenus_Peak_12458
chr7	118212860	118213586	Islet_Consenus_Peak_59795
chr7	8483556	8484201	Islet_Consenus_Peak_56847
chr12	21489695	21489952	Islet_Consenus_Peak_12507
chr3	2519012	2519909	Islet_Consenus_Peak_37382
chr3	2602624	2603045	Islet_Consenus_Peak_37392
chr12	18144771	18145583	Islet_Consenus_Peak_12411
chr7	95876148	95876848	Islet_Consenus_Peak_59113
chr3	2374955	2375580	Islet_Consenus_Peak_37376
chr12	23146641	23147486	Islet_Consenus_Peak_12577
chr3	2214387	2215195	Islet_Consenus_Peak_37372
chr22	18574466	18575278	Islet_Consenus_Peak_36637
chr3	70657549	70658203	Islet_Consenus_Peak_39106
chr7	26508036	26508355	Islet_Consenus_Peak_57341
chr3	73333521	73334002	Islet_Consenus_Peak_39221
chr7	121244667	121245830	Islet_Consenus_Peak_59843
chr7	114348520	114349108	Islet_Consenus_Peak_59685
chr1	68179036	68179500	Islet_Consenus_Peak_1615
chr3	2345978	2346425	Islet_Consenus_Peak_37374
chr3	74663519	74664320	Islet_Consenus_Peak_39260
chr7	96287236	96287584	Islet_Consenus_Peak_59124
chr3	3072375	3072629	Islet_Consenus_Peak_37422
chr3	73562278	73562861	Islet_Consenus_Peak_39236
chr4	90678454	90678970	Islet_Consenus_Peak_44746
chr1	90308314	90309839	Islet_Consenus_Peak_2095
chr4	85364542	85365291	Islet_Consenus_Peak_44539
chr4	11550231	11550856	Islet_Consenus_Peak_42789
chr4	64583209	64583453	Islet_Consenus_Peak_43974
chr2	26407469	26408105	Islet_Consenus_Peak_29262
chr13	27238937	27239571	Islet_Consenus_Peak_15725
chr4	58329022	58329503	Islet_Consenus_Peak_43931
chr4	81123151	81124586	Islet_Consenus_Peak_44416
chr12	110684984	110686171	Islet_Consenus_Peak_15026
chr4	18253554	18254071	Islet_Consenus_Peak_42963
chr4	88014671	88015261	Islet_Consenus_Peak_44637
chr4	87421569	87421975	Islet_Consenus_Peak_44607
chr4	40509916	40510323	Islet_Consenus_Peak_43454
chr4	19121505	19122120	Islet_Consenus_Peak_42983
chr4	83421082	83422194	Islet_Consenus_Peak_44479
chr4	77751884	77752792	Islet_Consenus_Peak_44330
chr7	103375820	103376315	Islet_Consenus_Peak_59364
chr4	85400120	85401195	Islet_Consenus_Peak_44543
chr2	27318974	27319508	Islet_Consenus_Peak_29299
chr2	28422886	28423518	Islet_Consenus_Peak_29337
chr4	48604038	48605803	Islet_Consenus_Peak_43676
chr4	48572904	48573423	Islet_Consenus_Peak_43673
chr4	83567205	83567473	Islet_Consenus_Peak_44483
chr4	85354515	85355305	Islet_Consenus_Peak_44538
chr4	25856491	25857130	Islet_Consenus_Peak_43136
chr7	70158523	70160244	Islet_Consenus_Peak_58378
chr1	91316215	91317685	Islet_Consenus_Peak_2117
chr4	23269822	23271154	Islet_Consenus_Peak_43067
chr4	68025809	68026585	Islet_Consenus_Peak_44022
chr7	79941278	79941908	Islet_Consenus_Peak_58637
chr12	121973988	121975956	Islet_Consenus_Peak_15248
chr4	11595323	11595857	Islet_Consenus_Peak_42791
chr4	14728254	14729092	Islet_Consenus_Peak_42869
chr7	100230557	100231313	Islet_Consenus_Peak_59256
chr13	28079054	28079319	Islet_Consenus_Peak_15768
chr7	84670965	84671473	Islet_Consenus_Peak_58806
chr4	79626088	79626704	Islet_Consenus_Peak_44389
chr7	79682366	79682983	Islet_Consenus_Peak_58623
chr13	27557206	27557696	Islet_Consenus_Peak_15737
chr7	103309109	103309573	Islet_Consenus_Peak_59363
chr4	16518514	16518877	Islet_Consenus_Peak_42910
chr4	82991323	82991868	Islet_Consenus_Peak_44466
chr7	1462413	1462890	Islet_Consenus_Peak_56619
chr12	117037087	117037900	Islet_Consenus_Peak_15128
chr4	83205754	83206572	Islet_Consenus_Peak_44469
chr7	77848187	77848536	Islet_Consenus_Peak_58572
chr7	84582246	84582914	Islet_Consenus_Peak_58799
chr4	48492129	48493035	Islet_Consenus_Peak_43672
chr4	57953142	57953676	Islet_Consenus_Peak_43920
chr4	40477741	40477942	Islet_Consenus_Peak_43452
chr12	115889482	115890131	Islet_Consenus_Peak_15111
chr7	70079357	70080075	Islet_Consenus_Peak_58377
chr1	92243313	92243569	Islet_Consenus_Peak_2137
chr4	40318349	40319606	Islet_Consenus_Peak_43436
chr7	561823	562422	Islet_Consenus_Peak_56587
chr4	24934213	24934718	Islet_Consenus_Peak_43116
chr13	27580542	27581486	Islet_Consenus_Peak_15739
chr7	91671259	91671839	Islet_Consenus_Peak_58977
chr4	31066776	31067775	Islet_Consenus_Peak_43249
chr12	122948741	122949280	Islet_Consenus_Peak_15287
chr7	80008327	80008806	Islet_Consenus_Peak_58640
chr4	59626227	59627250	Islet_Consenus_Peak_43942
chr4	57944703	57945875	Islet_Consenus_Peak_43919
chr4	6857457	6857969	Islet_Consenus_Peak_42698
chr4	87139772	87140468	Islet_Consenus_Peak_44594
chr4	20833289	20833595	Islet_Consenus_Peak_43015
chr4	40475803	40476376	Islet_Consenus_Peak_43451
chr4	22851463	22852063	Islet_Consenus_Peak_43059
chr4	24660846	24661562	Islet_Consenus_Peak_43103
chr4	22737347	22737882	Islet_Consenus_Peak_43056
chr4	47059912	47060574	Islet_Consenus_Peak_43618
chr7	73032854	73033319	Islet_Consenus_Peak_58414
chr1	91008373	91009031	Islet_Consenus_Peak_2112
chr4	86695209	86696084	Islet_Consenus_Peak_44577
chr4	22487248	22487705	Islet_Consenus_Peak_43047
chr7	86376987	86377348	Islet_Consenus_Peak_58835
chr4	79070884	79071676	Islet_Consenus_Peak_44370
chr4	31135164	31135611	Islet_Consenus_Peak_43258
chr4	18959397	18959868	Islet_Consenus_Peak_42981
chr4	42121995	42122551	Islet_Consenus_Peak_43511
chr4	38430590	38430932	Islet_Consenus_Peak_43369
chr4	31009433	31009810	Islet_Consenus_Peak_43245
chr7	79964830	79965392	Islet_Consenus_Peak_58638
chr13	30508987	30509569	Islet_Consenus_Peak_15840
chr4	17723680	17724336	Islet_Consenus_Peak_42950
chr13	32420344	32421419	Islet_Consenus_Peak_15893
chr7	82896417	82896949	Islet_Consenus_Peak_58759
chr4	34080462	34081078	Islet_Consenus_Peak_43287
chr4	80306698	80307380	Islet_Consenus_Peak_44405
chr4	43756435	43756976	Islet_Consenus_Peak_43553
chr4	80416650	80416879	Islet_Consenus_Peak_44408
chr7	67319282	67320067	Islet_Consenus_Peak_58341
chr12	116561172	116561805	Islet_Consenus_Peak_15114
chr4	61671386	61671790	Islet_Consenus_Peak_43960
chr4	19226444	19226936	Islet_Consenus_Peak_42984
chr4	43566647	43566945	Islet_Consenus_Peak_43551
chr4	80885737	80886035	Islet_Consenus_Peak_44412
chr4	87982151	87982440	Islet_Consenus_Peak_44633
chr7	82759773	82761073	Islet_Consenus_Peak_58755
chr7	84698201	84698493	Islet_Consenus_Peak_58807
chr4	44150155	44150563	Islet_Consenus_Peak_43559
chr7	84630073	84631360	Islet_Consenus_Peak_58802
chr4	44492434	44492837	Islet_Consenus_Peak_43575
chr4	21949975	21950465	Islet_Consenus_Peak_43040
chr4	75409062	75409492	Islet_Consenus_Peak_44228
chr4	57941614	57941882	Islet_Consenus_Peak_43918
chr4	68038023	68038726	Islet_Consenus_Peak_44023
chr4	20358077	20358567	Islet_Consenus_Peak_42996
chr4	26516085	26516540	Islet_Consenus_Peak_43165
chr13	26999702	27000284	Islet_Consenus_Peak_15715
chr13	34175100	34175549	Islet_Consenus_Peak_15964
chr4	88277962	88278575	Islet_Consenus_Peak_44644
chr7	83921165	83921617	Islet_Consenus_Peak_58788
chr4	27086350	27086851	Islet_Consenus_Peak_43183
chr4	41592644	41592965	Islet_Consenus_Peak_43495
chr7	80784870	80785530	Islet_Consenus_Peak_58670
chr4	20640872	20641263	Islet_Consenus_Peak_43009
chr7	79509476	79510406	Islet_Consenus_Peak_58618
chr4	36883202	36883977	Islet_Consenus_Peak_43309
chr1	1097900	1098797	Islet_Consenus_Peak_41
chr1	8154608	8154929	Islet_Consenus_Peak_205
chr1	50884417	50885127	Islet_Consenus_Peak_1206
chr9	118981946	118982341	Islet_Consenus_Peak_66778
chr6	100050840	100051896	Islet_Consenus_Peak_54366
chr1	10567417	10567775	Islet_Consenus_Peak_282
chr9	8015007	8015436	Islet_Consenus_Peak_64741
chr9	112013355	112014133	Islet_Consenus_Peak_66588
chr1	6500202	6500953	Islet_Consenus_Peak_163
chr9	112402176	112403488	Islet_Consenus_Peak_66612
chr9	123455657	123456397	Islet_Consenus_Peak_66828
chr6	94684251	94684490	Islet_Consenus_Peak_54261
chr1	65344617	65345134	Islet_Consenus_Peak_1514
chr6	100061022	100062596	Islet_Consenus_Peak_54367
chr1	60614957	60615349	Islet_Consenus_Peak_1418
chr9	110103409	110103872	Islet_Consenus_Peak_66556
chr9	123409204	123409812	Islet_Consenus_Peak_66824
chr1	33182220	33182660	Islet_Consenus_Peak_841
chr1	11710578	11710932	Islet_Consenus_Peak_307
chr9	118023848	118025497	Islet_Consenus_Peak_66769
chr1	47041012	47041290	Islet_Consenus_Peak_1150
chr1	8788061	8788283	Islet_Consenus_Peak_231
chr9	85221335	85222068	Islet_Consenus_Peak_65971
chr9	85175201	85175819	Islet_Consenus_Peak_65969
chr1	10811470	10811971	Islet_Consenus_Peak_289
chr1	50605444	50605769	Islet_Consenus_Peak_1198
chr9	28539314	28540040	Islet_Consenus_Peak_65178
chr9	14433648	14434283	Islet_Consenus_Peak_64872
chr1	27397348	27397955	Islet_Consenus_Peak_682
chr6	88718256	88718919	Islet_Consenus_Peak_54141
chr9	35517973	35518620	Islet_Consenus_Peak_65342
chr9	26124636	26125299	Islet_Consenus_Peak_65117
chr1	10848763	10849028	Islet_Consenus_Peak_290
chr1	55007585	55008636	Islet_Consenus_Peak_1302
chr8	93845418	93845685	Islet_Consenus_Peak_63050
chr9	85538205	85539390	Islet_Consenus_Peak_65978
chr1	47973662	47974665	Islet_Consenus_Peak_1161
chr9	103476880	103477342	Islet_Consenus_Peak_66401
chr8	61779761	61780470	Islet_Consenus_Peak_62311
chr9	108200523	108200988	Islet_Consenus_Peak_66509
chr1	54757196	54757621	Islet_Consenus_Peak_1294
chr9	122581770	122582296	Islet_Consenus_Peak_66813
chr6	90272140	90272519	Islet_Consenus_Peak_54184
chr9	110121330	110121773	Islet_Consenus_Peak_66557
chr8	61652917	61653712	Islet_Consenus_Peak_62299
chr1	39624053	39625117	Islet_Consenus_Peak_956
chr1	41131102	41131614	Islet_Consenus_Peak_1003
chr1	29798513	29798868	Islet_Consenus_Peak_768
chr6	98484420	98484766	Islet_Consenus_Peak_54321
chr9	121181316	121181995	Islet_Consenus_Peak_66800
chr8	95036763	95037538	Islet_Consenus_Peak_63102
chr8	59058028	59058749	Islet_Consenus_Peak_62200
chr9	12640776	12641399	Islet_Consenus_Peak_64826
chr9	37339758	37340750	Islet_Consenus_Peak_65402
chr1	64809207	64809627	Islet_Consenus_Peak_1503
chr6	98395583	98396354	Islet_Consenus_Peak_54318
chr9	106020743	106021621	Islet_Consenus_Peak_66456
chr1	16532857	16533784	Islet_Consenus_Peak_389
chr1	63363375	63363985	Islet_Consenus_Peak_1465
chr9	120249826	120250378	Islet_Consenus_Peak_66794
chr6	98462345	98462979	Islet_Consenus_Peak_54320
chr1	51779662	51780471	Islet_Consenus_Peak_1217
chr6	97413429	97413849	Islet_Consenus_Peak_54298
chr9	19994046	19994475	Islet_Consenus_Peak_65004
chr6	99375374	99375781	Islet_Consenus_Peak_54337
chr9	17488766	17489080	Islet_Consenus_Peak_64930
chr9	107081787	107082394	Islet_Consenus_Peak_66472
chr9	83959216	83959707	Islet_Consenus_Peak_65946
chr9	21559283	21560379	Islet_Consenus_Peak_65055
chr1	38801895	38802589	Islet_Consenus_Peak_945
chr6	98491646	98492328	Islet_Consenus_Peak_54323
chr8	89029452	89030209	Islet_Consenus_Peak_62922
chr1	52381636	52381951	Islet_Consenus_Peak_1234
chr9	9640747	9641532	Islet_Consenus_Peak_64770
chr1	7634241	7634911	Islet_Consenus_Peak_184
chr1	7690398	7690896	Islet_Consenus_Peak_188
chr6	91807644	91808070	Islet_Consenus_Peak_54241
chr8	61763951	61764784	Islet_Consenus_Peak_62309
chr9	26309914	26310884	Islet_Consenus_Peak_65125
chr1	42127337	42128748	Islet_Consenus_Peak_1027
chr1	61918779	61919464	Islet_Consenus_Peak_1443
chr9	20952487	20953225	Islet_Consenus_Peak_65037
chr6	91175972	91176610	Islet_Consenus_Peak_54226
chr1	44024030	44024510	Islet_Consenus_Peak_1067
chr9	7456365	7456643	Islet_Consenus_Peak_64731
chr9	112069597	112070002	Islet_Consenus_Peak_66592
chr9	22378972	22379532	Islet_Consenus_Peak_65084
chr1	67094602	67094983	Islet_Consenus_Peak_1576
chr9	121357826	121358313	Islet_Consenus_Peak_66804
chr1	50765965	50766409	Islet_Consenus_Peak_1202
chr9	7375026	7375572	Islet_Consenus_Peak_64727
chr9	112048627	112049523	Islet_Consenus_Peak_66591
chr9	85283607	85284109	Islet_Consenus_Peak_65974
chr1	61904896	61905183	Islet_Consenus_Peak_1442
chr9	121850360	121850754	Islet_Consenus_Peak_66809
chr6	90307627	90308052	Islet_Consenus_Peak_54186
chr8	93596135	93596921	Islet_Consenus_Peak_63044
chr9	29038823	29039579	Islet_Consenus_Peak_65195
chr1	29282517	29282803	Islet_Consenus_Peak_757
chr8	59757599	59758341	Islet_Consenus_Peak_62228
chr9	83698163	83699246	Islet_Consenus_Peak_65942
chr1	66258228	66259050	Islet_Consenus_Peak_1544
chr9	17906056	17907083	Islet_Consenus_Peak_64951
chr9	28502742	28503100	Islet_Consenus_Peak_65177
chr1	45392256	45392500	Islet_Consenus_Peak_1106
chr9	17613642	17614040	Islet_Consenus_Peak_64937
chr9	25752424	25752671	Islet_Consenus_Peak_65111
chr3	171684864	171685566	Islet_Consenus_Peak_41677
chr3	169386120	169387321	Islet_Consenus_Peak_41595
chr1	68796650	68797225	Islet_Consenus_Peak_1653
chr4	140855605	140856487	Islet_Consenus_Peak_45955
chr3	173129293	173129932	Islet_Consenus_Peak_41752
chr4	134072814	134073473	Islet_Consenus_Peak_45813
chr4	140808341	140808997	Islet_Consenus_Peak_45947
chr4	140661308	140662107	Islet_Consenus_Peak_45937
chr4	115703546	115704303	Islet_Consenus_Peak_45405
chr3	152442626	152443561	Islet_Consenus_Peak_41157
chr4	140796468	140796970	Islet_Consenus_Peak_45946
chr4	113970740	113971229	Islet_Consenus_Peak_45326
chr1	99390584	99391144	Islet_Consenus_Peak_2290
chr4	130247820	130248706	Islet_Consenus_Peak_45742
chr4	153526042	153527267	Islet_Consenus_Peak_46354
chr1	75018526	75019228	Islet_Consenus_Peak_1741
chr1	98097586	98098184	Islet_Consenus_Peak_2273
chr1	78028432	78029049	Islet_Consenus_Peak_1827
chr4	139156602	139157475	Islet_Consenus_Peak_45880
chr3	177394316	177395180	Islet_Consenus_Peak_41868
chr13	40689978	40690525	Islet_Consenus_Peak_16162
chr4	108759976	108760690	Islet_Consenus_Peak_45187
chr3	170719786	170720451	Islet_Consenus_Peak_41635
chr4	124400083	124400476	Islet_Consenus_Peak_45599
chr3	178519848	178521396	Islet_Consenus_Peak_41922
chr3	155455519	155456243	Islet_Consenus_Peak_41228
chr3	170979011	170979876	Islet_Consenus_Peak_41649
chr1	95239036	95240145	Islet_Consenus_Peak_2219
chr4	104813825	104813996	Islet_Consenus_Peak_45080
chr4	130168057	130169020	Islet_Consenus_Peak_45741
chr4	105353937	105354494	Islet_Consenus_Peak_45092
chr1	150504747	150505287	Islet_Consenus_Peak_3007
chr4	153516596	153517064	Islet_Consenus_Peak_46352
chr8	79419911	79420851	Islet_Consenus_Peak_62676
chr4	152461723	152463100	Islet_Consenus_Peak_46319
chr1	68682761	68683198	Islet_Consenus_Peak_1646
chr4	129464830	129466051	Islet_Consenus_Peak_45708
chr1	108023261	108023955	Islet_Consenus_Peak_2385
chr3	169067055	169067617	Islet_Consenus_Peak_41589
chr1	97737309	97738401	Islet_Consenus_Peak_2265
chr1	152082999	152084319	Islet_Consenus_Peak_3077
chr4	156838988	156839451	Islet_Consenus_Peak_46472
chr1	98519096	98520110	Islet_Consenus_Peak_2277
chr1	78610704	78611214	Islet_Consenus_Peak_1850
chr1	97743223	97744101	Islet_Consenus_Peak_2266
chr8	66422904	66423316	Islet_Consenus_Peak_62389
chr1	108536486	108536918	Islet_Consenus_Peak_2417
chr3	157528931	157529576	Islet_Consenus_Peak_41313
chr4	153369210	153369645	Islet_Consenus_Peak_46343
chr4	129697853	129698374	Islet_Consenus_Peak_45721
chr4	102159935	102160234	Islet_Consenus_Peak_45004
chr4	103715290	103715990	Islet_Consenus_Peak_45058
chr1	76888637	76888934	Islet_Consenus_Peak_1782
chr4	105585694	105586192	Islet_Consenus_Peak_45104
chr4	112804477	112805309	Islet_Consenus_Peak_45297
chr4	106534369	106534857	Islet_Consenus_Peak_45140
chr1	77531413	77531920	Islet_Consenus_Peak_1808
chr4	110076849	110077258	Islet_Consenus_Peak_45228
chr1	101260218	101261024	Islet_Consenus_Peak_2338
chr4	96617810	96618522	Islet_Consenus_Peak_44878
chr1	105190926	105191386	Islet_Consenus_Peak_2370
chr1	72080187	72080603	Islet_Consenus_Peak_1706
chr1	108371488	108372138	Islet_Consenus_Peak_2409
chr4	96572147	96572798	Islet_Consenus_Peak_44877
chr4	98160511	98161066	Islet_Consenus_Peak_44907
chr4	139757130	139757685	Islet_Consenus_Peak_45889
chr3	170695652	170696729	Islet_Consenus_Peak_41633
chr13	39722500	39723299	Islet_Consenus_Peak_16133
chr3	167097725	167098462	Islet_Consenus_Peak_41504
chr4	119849071	119849694	Islet_Consenus_Peak_45466
chr3	170762491	170763430	Islet_Consenus_Peak_41637
chr4	112531657	112532176	Islet_Consenus_Peak_45292
chr8	80332379	80333898	Islet_Consenus_Peak_62706
chr1	79798719	79798975	Islet_Consenus_Peak_1866
chr3	164951066	164951834	Islet_Consenus_Peak_41475
chr4	153511540	153511796	Islet_Consenus_Peak_46350
chr3	174158332	174159498	Islet_Consenus_Peak_41794
chr4	108132071	108132677	Islet_Consenus_Peak_45171
chr4	114327690	114328200	Islet_Consenus_Peak_45341
chr1	94445402	94446306	Islet_Consenus_Peak_2196
chr13	40698700	40699177	Islet_Consenus_Peak_16163
chr3	172094210	172094905	Islet_Consenus_Peak_41707
chr4	139019009	139019807	Islet_Consenus_Peak_45873
chr13	39806709	39806976	Islet_Consenus_Peak_16135
chr3	155109384	155109769	Islet_Consenus_Peak_41214
chr3	174075950	174076562	Islet_Consenus_Peak_41793
chr4	130767143	130767505	Islet_Consenus_Peak_45758
chr3	177802340	177803883	Islet_Consenus_Peak_41880
chr3	173818768	173819769	Islet_Consenus_Peak_41783
chr1	81592614	81593330	Islet_Consenus_Peak_1880
chr13	40791947	40792627	Islet_Consenus_Peak_16174
chr1	98951678	98952140	Islet_Consenus_Peak_2282
chr1	99946884	99947380	Islet_Consenus_Peak_2304
chr1	98886115	98886936	Islet_Consenus_Peak_2280
chr8	65281928	65282773	Islet_Consenus_Peak_62373
chr3	173741228	173741640	Islet_Consenus_Peak_41779
chr4	127599848	127600199	Islet_Consenus_Peak_45661
chr1	97432103	97432561	Islet_Consenus_Peak_2255
chr1	94041344	94042267	Islet_Consenus_Peak_2178
chr11	57243650	57244650	Islet_Consenus_Peak_9869
chr2	175200962	175202215	Islet_Consenus_Peak_32656
chr2	178026552	178026833	Islet_Consenus_Peak_32725
chr10	18762027	18762858	Islet_Consenus_Peak_5798
chr11	47611213	47611943	Islet_Consenus_Peak_9779
chr20	10039914	10040396	Islet_Consenus_Peak_34613
chr11	36244083	36245173	Islet_Consenus_Peak_9550
chr15	32968551	32969860	Islet_Consenus_Peak_20313
chr20	49999558	49999967	Islet_Consenus_Peak_35442
chr15	37513017	37514358	Islet_Consenus_Peak_20435
chr10	22004658	22005057	Islet_Consenus_Peak_5857
chr10	18451128	18451674	Islet_Consenus_Peak_5780
chr20	3758262	3759113	Islet_Consenus_Peak_34452
chr10	7126823	7127716	Islet_Consenus_Peak_5523
chr15	33323512	33324434	Islet_Consenus_Peak_20329
chr2	162283755	162284371	Islet_Consenus_Peak_32252
chr11	27817606	27818488	Islet_Consenus_Peak_9281
chr11	28588089	28588698	Islet_Consenus_Peak_9297
chr2	145196376	145196760	Islet_Consenus_Peak_31826
chr2	148182132	148183467	Islet_Consenus_Peak_31869
chr2	173724596	173725079	Islet_Consenus_Peak_32628
chr2	162947944	162948410	Islet_Consenus_Peak_32280
chr20	19737607	19739849	Islet_Consenus_Peak_34825
chr2	184169837	184170517	Islet_Consenus_Peak_32934
chr20	30605686	30607231	Islet_Consenus_Peak_35048
chr2	112200477	112200889	Islet_Consenus_Peak_31130
chr2	158448784	158449447	Islet_Consenus_Peak_32136
chr11	31785631	31786085	Islet_Consenus_Peak_9360
chr9	128666577	128667151	Islet_Consenus_Peak_66930
chr20	36695824	36696379	Islet_Consenus_Peak_35203
chr11	31942830	31943389	Islet_Consenus_Peak_9375
chr9	126247388	126247827	Islet_Consenus_Peak_66891
chr11	31435942	31436375	Islet_Consenus_Peak_9346
chr2	148221585	148222696	Islet_Consenus_Peak_31873
chr2	159524959	159525518	Islet_Consenus_Peak_32172
chr2	155808953	155809234	Islet_Consenus_Peak_32057
chr15	36250130	36250508	Islet_Consenus_Peak_20398
chr2	162813283	162813599	Islet_Consenus_Peak_32274
chr20	24601527	24602153	Islet_Consenus_Peak_34926
chr10	23991797	23992282	Islet_Consenus_Peak_5912
chr20	20343483	20343751	Islet_Consenus_Peak_34850
chr2	150222374	150223230	Islet_Consenus_Peak_31924
chr2	145437323	145437988	Islet_Consenus_Peak_31830
chr2	156686942	156687635	Islet_Consenus_Peak_32068
chr20	7683885	7684617	Islet_Consenus_Peak_34547
chr15	37631866	37632474	Islet_Consenus_Peak_20437
chr15	37327231	37327849	Islet_Consenus_Peak_20424
chr20	18964470	18965319	Islet_Consenus_Peak_34816
chr20	19192351	19193986	Islet_Consenus_Peak_34819
chr20	15942784	15943054	Islet_Consenus_Peak_34744
chr11	39163703	39164347	Islet_Consenus_Peak_9586
chr2	148379240	148379631	Islet_Consenus_Peak_31880
chr10	26105062	26105774	Islet_Consenus_Peak_5969
chr2	185308856	185309834	Islet_Consenus_Peak_32955
chr2	175342643	175343016	Islet_Consenus_Peak_32660
chr2	151619008	151619615	Islet_Consenus_Peak_31952
chr2	113983062	113983996	Islet_Consenus_Peak_31177
chr2	182675396	182676139	Islet_Consenus_Peak_32875
chr11	31671021	31671725	Islet_Consenus_Peak_9352
chr15	47676427	47676959	Islet_Consenus_Peak_20668
chr11	27885619	27885933	Islet_Consenus_Peak_9284
chr2	174746249	174746919	Islet_Consenus_Peak_32646
chr20	19955313	19956339	Islet_Consenus_Peak_34837
chr2	158459540	158460204	Islet_Consenus_Peak_32138
chr20	61317497	61317833	Islet_Consenus_Peak_35567
chr2	152489467	152489916	Islet_Consenus_Peak_31969
chr2	162279958	162280717	Islet_Consenus_Peak_32251
chr10	11239267	11240499	Islet_Consenus_Peak_5589
chr15	48354240	48355103	Islet_Consenus_Peak_20685
chr2	150982931	150983741	Islet_Consenus_Peak_31939
chr2	145222362	145222567	Islet_Consenus_Peak_31827
chr20	51620002	51620376	Islet_Consenus_Peak_35458
chr15	47476225	47477493	Islet_Consenus_Peak_20660
chr15	38080918	38082592	Islet_Consenus_Peak_20441
chr2	164458000	164458399	Islet_Consenus_Peak_32332
chr20	42983981	42984976	Islet_Consenus_Peak_35284
chr20	15855980	15856475	Islet_Consenus_Peak_34742
chr2	169495988	169496314	Islet_Consenus_Peak_32493
chr2	157656465	157657850	Islet_Consenus_Peak_32101
chr2	144714858	144715462	Islet_Consenus_Peak_31811
chr20	9100242	9100938	Islet_Consenus_Peak_34589
chr11	31051886	31052320	Islet_Consenus_Peak_9335
chr2	144857052	144857963	Islet_Consenus_Peak_31813
chr2	166318930	166319586	Islet_Consenus_Peak_32400
chr11	43056403	43057106	Islet_Consenus_Peak_9615
chr20	9388699	9389602	Islet_Consenus_Peak_34601
chr2	166396541	166397035	Islet_Consenus_Peak_32404
chr11	41211406	41212523	Islet_Consenus_Peak_9601
chr2	184089522	184090093	Islet_Consenus_Peak_32929
chr2	148480447	148480898	Islet_Consenus_Peak_31881
chr15	36964856	36965321	Islet_Consenus_Peak_20409
chr11	27451171	27451583	Islet_Consenus_Peak_9267
chr10	24422780	24423344	Islet_Consenus_Peak_5920
chr2	148206853	148207560	Islet_Consenus_Peak_31871
chr15	37901517	37902130	Islet_Consenus_Peak_20439
chr20	44660192	44660955	Islet_Consenus_Peak_35329
chr2	146188899	146189554	Islet_Consenus_Peak_31836
chr10	7306321	7306667	Islet_Consenus_Peak_5529
chr2	177575571	177575792	Islet_Consenus_Peak_32718
chr2	141416209	141417186	Islet_Consenus_Peak_31762
chr20	14356263	14356598	Islet_Consenus_Peak_34713
chr2	166703542	166704324	Islet_Consenus_Peak_32428
chr2	165592068	165592373	Islet_Consenus_Peak_32361
chr2	182419051	182419635	Islet_Consenus_Peak_32856
chr11	41453295	41453537	Islet_Consenus_Peak_9606
chr11	42994303	42994784	Islet_Consenus_Peak_9614
chr2	163395398	163395985	Islet_Consenus_Peak_32303
chr20	14502198	14502562	Islet_Consenus_Peak_34718
chr15	35460663	35460935	Islet_Consenus_Peak_20381
chr20	38241686	38242077	Islet_Consenus_Peak_35226
chr11	36184579	36185012	Islet_Consenus_Peak_9548
chr2	166349992	166350650	Islet_Consenus_Peak_32403
chr2	164527456	164527935	Islet_Consenus_Peak_32334
chr2	205882193	205882897	Islet_Consenus_Peak_33488
chr2	226321994	226322814	Islet_Consenus_Peak_34047
chr1	204346268	204347643	Islet_Consenus_Peak_4257
chr2	106388517	106389232	Islet_Consenus_Peak_31035
chr1	221567323	221567814	Islet_Consenus_Peak_4712
chr2	198078283	198078520	Islet_Consenus_Peak_33285
chr2	123401028	123401858	Islet_Consenus_Peak_31368
chr2	134575598	134576218	Islet_Consenus_Peak_31601
chr2	198024088	198025120	Islet_Consenus_Peak_33281
chr1	160053748	160054460	Islet_Consenus_Peak_3286
chr1	187591133	187591445	Islet_Consenus_Peak_3932
chr1	164599836	164600320	Islet_Consenus_Peak_3381
chr2	216483869	216484655	Islet_Consenus_Peak_33756
chr2	237026541	237027004	Islet_Consenus_Peak_34255
chr2	225882109	225882927	Islet_Consenus_Peak_34033
chr2	213164751	213164999	Islet_Consenus_Peak_33692
chr18	61817099	61817534	Islet_Consenus_Peak_26764
chr2	105810404	105811095	Islet_Consenus_Peak_31018
chr1	207232542	207232918	Islet_Consenus_Peak_4358
chr1	198203357	198204186	Islet_Consenus_Peak_4067
chr1	177619985	177620527	Islet_Consenus_Peak_3672
chr8	73708205	73708589	Islet_Consenus_Peak_62580
chr1	166889866	166890740	Islet_Consenus_Peak_3449
chr2	225898166	225899173	Islet_Consenus_Peak_34035
chr1	244893478	244894388	Islet_Consenus_Peak_5269
chr2	213141515	213141844	Islet_Consenus_Peak_33690
chr1	181086790	181087236	Islet_Consenus_Peak_3772
chr2	100590733	100591433	Islet_Consenus_Peak_30914
chr2	237733468	237733885	Islet_Consenus_Peak_34259
chr2	206839870	206840553	Islet_Consenus_Peak_33519
chr1	197290213	197290935	Islet_Consenus_Peak_4043
chr1	216227667	216228479	Islet_Consenus_Peak_4595
chr1	183746342	183746780	Islet_Consenus_Peak_3850
chr1	216074077	216074542	Islet_Consenus_Peak_4592
chr6	70822662	70823010	Islet_Consenus_Peak_53700
chr1	222278547	222279147	Islet_Consenus_Peak_4731
chr1	177402921	177403446	Islet_Consenus_Peak_3669
chr2	213224110	213224565	Islet_Consenus_Peak_33693
chr2	224353373	224354000	Islet_Consenus_Peak_33975
chr2	198056271	198056871	Islet_Consenus_Peak_33283
chr6	70834963	70835532	Islet_Consenus_Peak_53702
chr1	177739178	177739596	Islet_Consenus_Peak_3675
chr2	213000414	213001105	Islet_Consenus_Peak_33689
chr2	238442243	238443070	Islet_Consenus_Peak_34269
chr1	210836031	210836449	Islet_Consenus_Peak_4463
chr1	187598362	187598728	Islet_Consenus_Peak_3933
chr6	65834523	65834883	Islet_Consenus_Peak_53653
chr8	70589515	70590218	Islet_Consenus_Peak_62471
chr2	196932911	196934027	Islet_Consenus_Peak_33238
chr1	178533549	178534324	Islet_Consenus_Peak_3701
chr1	210424488	210425183	Islet_Consenus_Peak_4449
chr2	136782953	136783678	Islet_Consenus_Peak_31678
chr1	175510469	175510755	Islet_Consenus_Peak_3638
chr8	73448619	73450394	Islet_Consenus_Peak_62560
chr1	223421441	223422371	Islet_Consenus_Peak_4762
chr9	34620083	34620751	Islet_Consenus_Peak_65312
chr2	134178904	134179720	Islet_Consenus_Peak_31594
chr8	69945964	69946527	Islet_Consenus_Peak_62460
chr2	190716097	190716596	Islet_Consenus_Peak_33093
chr6	56548626	56549312	Islet_Consenus_Peak_53531
chr1	172482457	172483660	Islet_Consenus_Peak_3582
chr2	213831679	213831992	Islet_Consenus_Peak_33712
chr1	194724397	194725190	Islet_Consenus_Peak_4020
chr2	192951939	192952705	Islet_Consenus_Peak_33189
chr6	51483374	51484166	Islet_Consenus_Peak_53333
chr1	208244906	208245234	Islet_Consenus_Peak_4391
chr2	115300231	115301313	Islet_Consenus_Peak_31214
chr2	191002267	191002759	Islet_Consenus_Peak_33096
chr2	100105611	100107220	Islet_Consenus_Peak_30905
chr1	164659270	164659742	Islet_Consenus_Peak_3387
chr1	164350111	164350571	Islet_Consenus_Peak_3375
chr11	129201819	129202083	Islet_Consenus_Peak_11789
chr11	128167066	128167398	Islet_Consenus_Peak_11758
chr11	95257754	95258112	Islet_Consenus_Peak_10939
chr11	121347040	121347406	Islet_Consenus_Peak_11608
chr11	124709339	124709783	Islet_Consenus_Peak_11681
chr15	71407554	71408507	Islet_Consenus_Peak_21124
chr19	10806297	10806888	Islet_Consenus_Peak_27476
chr11	115419576	115420047	Islet_Consenus_Peak_11427
chr11	110001448	110001774	Islet_Consenus_Peak_11265
chr11	115530008	115531451	Islet_Consenus_Peak_11429
chr15	79471444	79471802	Islet_Consenus_Peak_21299
chr11	134282084	134283014	Islet_Consenus_Peak_11884
chr11	123553596	123554531	Islet_Consenus_Peak_11652
chr11	123957060	123957534	Islet_Consenus_Peak_11658
chr3	42436168	42436619	Islet_Consenus_Peak_38404
chr6	76077915	76078236	Islet_Consenus_Peak_53812
chr6	54711044	54712020	Islet_Consenus_Peak_53456
chr11	121405466	121406633	Islet_Consenus_Peak_11610
chr15	73650686	73651120	Islet_Consenus_Peak_21156
chr3	141516073	141516755	Islet_Consenus_Peak_40836
chr11	124628199	124628966	Islet_Consenus_Peak_11677
chr15	61562415	61562866	Islet_Consenus_Peak_20913
chr6	83756704	83757344	Islet_Consenus_Peak_54011
chr11	132813550	132814320	Islet_Consenus_Peak_11856
chr15	62418091	62418389	Islet_Consenus_Peak_20931
chr6	53792047	53792475	Islet_Consenus_Peak_53427
chr11	124790769	124791455	Islet_Consenus_Peak_11685
chr11	126618183	126618995	Islet_Consenus_Peak_11738
chr11	129565580	129566370	Islet_Consenus_Peak_11793
chr11	124044625	124045193	Islet_Consenus_Peak_11662
chr11	126732061	126732468	Islet_Consenus_Peak_11743
chr11	92361574	92362296	Islet_Consenus_Peak_10820
chr15	80062456	80063120	Islet_Consenus_Peak_21307
chr15	79461394	79461864	Islet_Consenus_Peak_21298
chr11	132774442	132774807	Islet_Consenus_Peak_11855
chr11	105901337	105901680	Islet_Consenus_Peak_11182
chr11	128160032	128160627	Islet_Consenus_Peak_11757
chr7	33598490	33599071	Islet_Consenus_Peak_57547
chr3	140795027	140796338	Islet_Consenus_Peak_40797
chr11	126873042	126873712	Islet_Consenus_Peak_11747
chr15	61610401	61611434	Islet_Consenus_Peak_20914
chr6	82530468	82531088	Islet_Consenus_Peak_53972
chr3	44626052	44626982	Islet_Consenus_Peak_38457
chr11	92711832	92712514	Islet_Consenus_Peak_10836
chr3	143377660	143378394	Islet_Consenus_Peak_40886
chr3	130210316	130210657	Islet_Consenus_Peak_40571
chr11	110951819	110952195	Islet_Consenus_Peak_11288
chr11	127324725	127325149	Islet_Consenus_Peak_11749
chr6	82196974	82197622	Islet_Consenus_Peak_53955
chr6	82324070	82324484	Islet_Consenus_Peak_53958
chr16	53927841	53928344	Islet_Consenus_Peak_22470
chr16	72955494	72956020	Islet_Consenus_Peak_22838
chr4	166375338	166376183	Islet_Consenus_Peak_46691
chr8	40019880	40020296	Islet_Consenus_Peak_61814
chr4	184718241	184719814	Islet_Consenus_Peak_47172
chr4	184538960	184540895	Islet_Consenus_Peak_47167
chr4	179360796	179361612	Islet_Consenus_Peak_47060
chr4	142075030	142075607	Islet_Consenus_Peak_46036
chr16	85537295	85538136	Islet_Consenus_Peak_23083
chr16	68450027	68450718	Islet_Consenus_Peak_22717
chr16	85171001	85171343	Islet_Consenus_Peak_23064
chr4	184509147	184509848	Islet_Consenus_Peak_47164
chr8	33665011	33665477	Islet_Consenus_Peak_61682
chr16	72392783	72393035	Islet_Consenus_Peak_22828
chr16	58018604	58019482	Islet_Consenus_Peak_22561
chr8	29336005	29336579	Islet_Consenus_Peak_61567
chr8	36069845	36070179	Islet_Consenus_Peak_61709
chr8	37309753	37310861	Islet_Consenus_Peak_61727
chr16	81566120	81566663	Islet_Consenus_Peak_23003
chr19	17941191	17942188	Islet_Consenus_Peak_27696
chr4	146653878	146654717	Islet_Consenus_Peak_46149
chr8	18870944	18872251	Islet_Consenus_Peak_61284
chr1	234129234	234129959	Islet_Consenus_Peak_5032
chr16	68738176	68738632	Islet_Consenus_Peak_22727
chr4	142061841	142062526	Islet_Consenus_Peak_46035
chr1	234040229	234041627	Islet_Consenus_Peak_5029
chr4	166380935	166381605	Islet_Consenus_Peak_46692
chr19	13743992	13744298	Islet_Consenus_Peak_27594
chr16	56150117	56150543	Islet_Consenus_Peak_22486
chr16	50501737	50502578	Islet_Consenus_Peak_22425
chr16	82044645	82045402	Islet_Consenus_Peak_23021
chr16	53563458	53564305	Islet_Consenus_Peak_22461
chr4	148746684	148747666	Islet_Consenus_Peak_46211
chr4	182426007	182426468	Islet_Consenus_Peak_47101
chr19	17650263	17650811	Islet_Consenus_Peak_27686
chr4	183369213	183370562	Islet_Consenus_Peak_47112
chr13	108486639	108487300	Islet_Consenus_Peak_17719
chr16	85519017	85519502	Islet_Consenus_Peak_23080
chr16	72406505	72406775	Islet_Consenus_Peak_22830
chr8	32405386	32406910	Islet_Consenus_Peak_61654
chr8	16910712	16911091	Islet_Consenus_Peak_61195
chr16	59699474	59700170	Islet_Consenus_Peak_22592
chr16	72698519	72699258	Islet_Consenus_Peak_22831
chr16	54087997	54088855	Islet_Consenus_Peak_22472
chr13	106849654	106850212	Islet_Consenus_Peak_17677
chr16	64155327	64155871	Islet_Consenus_Peak_22603
chr4	181881837	181882670	Islet_Consenus_Peak_47092
chr16	62415822	62416499	Islet_Consenus_Peak_22597
chr16	51826930	51827513	Islet_Consenus_Peak_22438
chr4	166319725	166320554	Islet_Consenus_Peak_46686
chr4	141949122	141949763	Islet_Consenus_Peak_46029
chr4	181595743	181596752	Islet_Consenus_Peak_47085
chr8	32065282	32065544	Islet_Consenus_Peak_61650
chr10	33485659	33486224	Islet_Consenus_Peak_6158
chr4	142840770	142841125	Islet_Consenus_Peak_46055
chr4	180978898	180981002	Islet_Consenus_Peak_47072
chr8	39938966	39939518	Islet_Consenus_Peak_61809
chr4	149265601	149265868	Islet_Consenus_Peak_46233
chr4	183374885	183375343	Islet_Consenus_Peak_47113
chr4	176710973	176711659	Islet_Consenus_Peak_46987
chr8	31496520	31498315	Islet_Consenus_Peak_61636
chr8	18611061	18611525	Islet_Consenus_Peak_61271
chr4	169552033	169553265	Islet_Consenus_Peak_46775
chr8	37005430	37005946	Islet_Consenus_Peak_61720
chr4	182438883	182439387	Islet_Consenus_Peak_47102
chr10	33798004	33798702	Islet_Consenus_Peak_6169
chr5	65702781	65703187	Islet_Consenus_Peak_48981
chr5	93238020	93238355	Islet_Consenus_Peak_49618
chr5	54179295	54179819	Islet_Consenus_Peak_48678
chr5	91443007	91443610	Islet_Consenus_Peak_49588
chr9	99824567	99825302	Islet_Consenus_Peak_66308
chr5	7280279	7280597	Islet_Consenus_Peak_47536
chr3	148531814	148532147	Islet_Consenus_Peak_40980
chr5	76925810	76926871	Islet_Consenus_Peak_49246
chr5	7388069	7388383	Islet_Consenus_Peak_47539
chr6	1136542	1137138	Islet_Consenus_Peak_51994
chr5	61389758	61390378	Islet_Consenus_Peak_48896
chr6	24522729	24523072	Islet_Consenus_Peak_52557
chr6	2498419	2498915	Islet_Consenus_Peak_52021
chr7	38815042	38815583	Islet_Consenus_Peak_57714
chr5	51339444	51339962	Islet_Consenus_Peak_48580
chr5	66429581	66430579	Islet_Consenus_Peak_49009
chr5	472320	474277	Islet_Consenus_Peak_47397
chr7	40900592	40901071	Islet_Consenus_Peak_57771
chr1	239478365	239479357	Islet_Consenus_Peak_5172
chr7	38912396	38912733	Islet_Consenus_Peak_57719
chr5	3013438	3013962	Islet_Consenus_Peak_47457
chr10	4768114	4768664	Islet_Consenus_Peak_5447
chr5	49995475	49996038	Islet_Consenus_Peak_48545
chr5	63934312	63935076	Islet_Consenus_Peak_48935
chr1	235429596	235430079	Islet_Consenus_Peak_5092
chr5	59040269	59041620	Islet_Consenus_Peak_48833
chr5	75844494	75844958	Islet_Consenus_Peak_49208
chr5	72133568	72134749	Islet_Consenus_Peak_49117
chr6	15949536	15950253	Islet_Consenus_Peak_52375
chr5	77346703	77347151	Islet_Consenus_Peak_49257
chr5	73795238	73795576	Islet_Consenus_Peak_49158
chr5	59783470	59784389	Islet_Consenus_Peak_48859
chr5	63524960	63525272	Islet_Consenus_Peak_48926
chr5	95513022	95513636	Islet_Consenus_Peak_49698
chr5	77425071	77425806	Islet_Consenus_Peak_49261
chr5	66410992	66411613	Islet_Consenus_Peak_49008
chr5	61439908	61440758	Islet_Consenus_Peak_48897
chr5	83408960	83409895	Islet_Consenus_Peak_49449
chr5	91970422	91971042	Islet_Consenus_Peak_49592
chr5	88178789	88179132	Islet_Consenus_Peak_49515
chr5	73423715	73424141	Islet_Consenus_Peak_49152
chr5	50783844	50784205	Islet_Consenus_Peak_48567
chr5	51565008	51566023	Islet_Consenus_Peak_48583
chr5	66873290	66873671	Islet_Consenus_Peak_49026
chr6	1838798	1839336	Islet_Consenus_Peak_52012
chr5	58482494	58482928	Islet_Consenus_Peak_48793
chr5	94834031	94834381	Islet_Consenus_Peak_49644
chr9	90010762	90011563	Islet_Consenus_Peak_66054
chr10	5356667	5357356	Islet_Consenus_Peak_5464
chr5	81818766	81819181	Islet_Consenus_Peak_49399
chr9	87861446	87861987	Islet_Consenus_Peak_66023
chr5	88179537	88180223	Islet_Consenus_Peak_49516
chr10	5687321	5687639	Islet_Consenus_Peak_5483
chr5	90174090	90174878	Islet_Consenus_Peak_49557
chr5	71538706	71539145	Islet_Consenus_Peak_49103
chr5	75512463	75512997	Islet_Consenus_Peak_49200
chr1	239612295	239612929	Islet_Consenus_Peak_5178
chr7	42042356	42042653	Islet_Consenus_Peak_57801
chr5	91887989	91888831	Islet_Consenus_Peak_49591
chr9	130894444	130894743	Islet_Consenus_Peak_67004
chr5	56707864	56708384	Islet_Consenus_Peak_48730
chr5	58549680	58550402	Islet_Consenus_Peak_48802
chr5	89465937	89466587	Islet_Consenus_Peak_49534
chr5	52293120	52293580	Islet_Consenus_Peak_48623
chr5	67344937	67345263	Islet_Consenus_Peak_49031
chr5	7478715	7479048	Islet_Consenus_Peak_47544
chr6	21949661	21949990	Islet_Consenus_Peak_52521
chr5	88672420	88672995	Islet_Consenus_Peak_49521
chr10	4493275	4494009	Islet_Consenus_Peak_5439
chr2	17484159	17484991	Islet_Consenus_Peak_29066
chr14	100807632	100808125	Islet_Consenus_Peak_19944
chr14	70038429	70039771	Islet_Consenus_Peak_19247
chr7	21920563	21920996	Islet_Consenus_Peak_57200
chr14	85938015	85938728	Islet_Consenus_Peak_19573
chr7	110979029	110979553	Islet_Consenus_Peak_59551
chr14	30931621	30932048	Islet_Consenus_Peak_18248
chr14	75547694	75548285	Islet_Consenus_Peak_19373
chr7	15014245	15014691	Islet_Consenus_Peak_57004
chr14	33955576	33955822	Islet_Consenus_Peak_18349
chr7	22091899	22092097	Islet_Consenus_Peak_57205
chr7	20192069	20192667	Islet_Consenus_Peak_57155
chr14	34173734	34174155	Islet_Consenus_Peak_18360
chr14	101174763	101175190	Islet_Consenus_Peak_19960
chr14	91710836	91711559	Islet_Consenus_Peak_19733
chr7	111756890	111757248	Islet_Consenus_Peak_59580
chr14	38612828	38613390	Islet_Consenus_Peak_18477
chr14	34067655	34068240	Islet_Consenus_Peak_18355
chr14	69404678	69405805	Islet_Consenus_Peak_19219
chr7	13840374	13841164	Islet_Consenus_Peak_56969
chr2	20379418	20380067	Islet_Consenus_Peak_29131
chr14	68638969	68639991	Islet_Consenus_Peak_19192
chr7	20837208	20838604	Islet_Consenus_Peak_57179
chr14	79488932	79489279	Islet_Consenus_Peak_19499
chr14	39173095	39173984	Islet_Consenus_Peak_18488
chr14	100894992	100895561	Islet_Consenus_Peak_19951
chr14	30969412	30969835	Islet_Consenus_Peak_18249
chr14	100687700	100688392	Islet_Consenus_Peak_19934
chr7	20181189	20181759	Islet_Consenus_Peak_57154
chr7	20824002	20825178	Islet_Consenus_Peak_57178
chr14	69250570	69251864	Islet_Consenus_Peak_19210
chr2	16574480	16574848	Islet_Consenus_Peak_29044
chr14	39336720	39337357	Islet_Consenus_Peak_18500
chr14	85948852	85950174	Islet_Consenus_Peak_19574
chr14	59144084	59144555	Islet_Consenus_Peak_18923
chr14	80055987	80056377	Islet_Consenus_Peak_19504
chr14	26674217	26674686	Islet_Consenus_Peak_18189
chr7	107580029	107580621	Islet_Consenus_Peak_59455
chr14	80072181	80072512	Islet_Consenus_Peak_19505
chr14	30625602	30626247	Islet_Consenus_Peak_18239
chr14	66317260	66317805	Islet_Consenus_Peak_19143
chr2	12190553	12190928	Islet_Consenus_Peak_28982
chr14	101157753	101158241	Islet_Consenus_Peak_19959
chr14	33522100	33522791	Islet_Consenus_Peak_18331
chr7	111157628	111158156	Islet_Consenus_Peak_59561
chr7	15055214	15056683	Islet_Consenus_Peak_57005
chr14	74889935	74890288	Islet_Consenus_Peak_19358
chr14	61611937	61612583	Islet_Consenus_Peak_18991
chr14	97128505	97129131	Islet_Consenus_Peak_19883
chr7	22232551	22233616	Islet_Consenus_Peak_57213
chr14	26917517	26918084	Islet_Consenus_Peak_18195
chr2	17981354	17981764	Islet_Consenus_Peak_29085
chr14	39186075	39186594	Islet_Consenus_Peak_18489
chr14	62417039	62417383	Islet_Consenus_Peak_19035
chr14	66489365	66489851	Islet_Consenus_Peak_19146
chr14	90379015	90379569	Islet_Consenus_Peak_19681
chr14	60146566	60146940	Islet_Consenus_Peak_18954
chr14	25286257	25287505	Islet_Consenus_Peak_18158
chr7	21293636	21294105	Islet_Consenus_Peak_57186
chr14	65696516	65697276	Islet_Consenus_Peak_19131
chr7	108238569	108239394	Islet_Consenus_Peak_59500
chr2	11219313	11219853	Islet_Consenus_Peak_28942
chr14	64343467	64343937	Islet_Consenus_Peak_19071
chr14	96064086	96064767	Islet_Consenus_Peak_19851
chr14	39337682	39338273	Islet_Consenus_Peak_18501
chr14	51250333	51250638	Islet_Consenus_Peak_18687
chr14	32963906	32964508	Islet_Consenus_Peak_18318
chr14	98314663	98315251	Islet_Consenus_Peak_19896
chr5	131746103	131747499	Islet_Consenus_Peak_50708
chr7	14428921	14429900	Islet_Consenus_Peak_56987
chr7	20553884	20554398	Islet_Consenus_Peak_57172
chr14	32161568	32162075	Islet_Consenus_Peak_18287
chr14	49309328	49309602	Islet_Consenus_Peak_18632
chr7	17598378	17599471	Islet_Consenus_Peak_57073
chr7	18005283	18005695	Islet_Consenus_Peak_57086
chr14	88491550	88492014	Islet_Consenus_Peak_19611
chr7	17274159	17274696	Islet_Consenus_Peak_57059
chr14	91932342	91932974	Islet_Consenus_Peak_19747
chr14	88655360	88656391	Islet_Consenus_Peak_19616
chr7	107650898	107651625	Islet_Consenus_Peak_59461
chr7	16886833	16887252	Islet_Consenus_Peak_57048
chr14	39017212	39017495	Islet_Consenus_Peak_18487
chr14	49515792	49516399	Islet_Consenus_Peak_18633
chr14	82456579	82457140	Islet_Consenus_Peak_19552
chr7	20259152	20259810	Islet_Consenus_Peak_57161
chr5	167466664	167467100	Islet_Consenus_Peak_51631
chr17	76136432	76136894	Islet_Consenus_Peak_24908
chr17	62172651	62173340	Islet_Consenus_Peak_24584
chr17	3862580	3863221	Islet_Consenus_Peak_23336
chr17	17441862	17442291	Islet_Consenus_Peak_23612
chr2	61632880	61633241	Islet_Consenus_Peak_30117
chr22	29706913	29707225	Islet_Consenus_Peak_36858
chr17	44848270	44849166	Islet_Consenus_Peak_24246
chr2	63605838	63605992	Islet_Consenus_Peak_30161
chr17	2262538	2263298	Islet_Consenus_Peak_23284
chr17	42431047	42431383	Islet_Consenus_Peak_24178
chr7	47576502	47577268	Islet_Consenus_Peak_57984
chr5	150880324	150880591	Islet_Consenus_Peak_51275
chr17	70774508	70774917	Islet_Consenus_Peak_24756
chr7	47509817	47510595	Islet_Consenus_Peak_57974
chr17	59433834	59434522	Islet_Consenus_Peak_24531
chr2	65593596	65594116	Islet_Consenus_Peak_30219
chr17	30954140	30955759	Islet_Consenus_Peak_23884
chr17	185878	186374	Islet_Consenus_Peak_23218
chr17	55647250	55647613	Islet_Consenus_Peak_24442
chr5	156739386	156739847	Islet_Consenus_Peak_51407
chr17	3791739	3792119	Islet_Consenus_Peak_23333
chr17	32078106	32078349	Islet_Consenus_Peak_23894
chr7	47524917	47525530	Islet_Consenus_Peak_57977
chr7	45678419	45679203	Islet_Consenus_Peak_57920
chr17	29814539	29815932	Islet_Consenus_Peak_23856
chr2	60707365	60708073	Islet_Consenus_Peak_30097
chr17	8013275	8013916	Islet_Consenus_Peak_23472
chr17	63693049	63693540	Islet_Consenus_Peak_24625
chr17	46237885	46238314	Islet_Consenus_Peak_24293
chr5	154850246	154851204	Islet_Consenus_Peak_51368
chr5	169950238	169950684	Islet_Consenus_Peak_51688
chr5	161393521	161394041	Islet_Consenus_Peak_51523
chr17	69176617	69177464	Islet_Consenus_Peak_24725
chr17	67497533	67498770	Islet_Consenus_Peak_24704
chr5	166325132	166325560	Islet_Consenus_Peak_51613
chr17	28645240	28645578	Islet_Consenus_Peak_23828
chr17	6277954	6278589	Islet_Consenus_Peak_23395
chr17	14212381	14213123	Islet_Consenus_Peak_23556
chr2	65397541	65398171	Islet_Consenus_Peak_30213
chr17	65486944	65487731	Islet_Consenus_Peak_24661
chr17	55700529	55701167	Islet_Consenus_Peak_24445
chr17	28088044	28088641	Islet_Consenus_Peak_23816
chr17	67565264	67565963	Islet_Consenus_Peak_24706
chr17	18885144	18885628	Islet_Consenus_Peak_23658
chr17	63096129	63097329	Islet_Consenus_Peak_24612
chr2	64871550	64872417	Islet_Consenus_Peak_30191
chr7	55154011	55154949	Islet_Consenus_Peak_58139
chr5	155953404	155953710	Islet_Consenus_Peak_51390
chr5	166405277	166406275	Islet_Consenus_Peak_51614
chr17	63162759	63163366	Islet_Consenus_Peak_24617
chr5	155107204	155109029	Islet_Consenus_Peak_51371
chr5	151565272	151565844	Islet_Consenus_Peak_51292
chr5	165796417	165797350	Islet_Consenus_Peak_51609
chr17	50259156	50259564	Islet_Consenus_Peak_24388
chr6	141278153	141278962	Islet_Consenus_Peak_55726
chr12	95015303	95016043	Islet_Consenus_Peak_14576
chr12	76059887	76060499	Islet_Consenus_Peak_14027
chr12	81668226	81668919	Islet_Consenus_Peak_14205
chr6	114022754	114023308	Islet_Consenus_Peak_54784
chr6	108323440	108324495	Islet_Consenus_Peak_54583
chr10	65389041	65390757	Islet_Consenus_Peak_6857
chr6	100705751	100706205	Islet_Consenus_Peak_54385
chr6	117216846	117217366	Islet_Consenus_Peak_54885
chr6	144618527	144619685	Islet_Consenus_Peak_55815
chr6	113493260	113494139	Islet_Consenus_Peak_54762
chr12	61304383	61304773	Islet_Consenus_Peak_13648
chr12	82671406	82671967	Islet_Consenus_Peak_14223
chr12	95266740	95267868	Islet_Consenus_Peak_14589
chr6	141455802	141456216	Islet_Consenus_Peak_55732
chr6	111905278	111905726	Islet_Consenus_Peak_54701
chr19	3284958	3285900	Islet_Consenus_Peak_27263
chr6	132980274	132980719	Islet_Consenus_Peak_55408
chr12	93396415	93396905	Islet_Consenus_Peak_14502
chr6	105388481	105389955	Islet_Consenus_Peak_54499
chr6	117251058	117251325	Islet_Consenus_Peak_54888
chr6	148438787	148439954	Islet_Consenus_Peak_55920
chr12	73160340	73160762	Islet_Consenus_Peak_13983
chr12	64872472	64873095	Islet_Consenus_Peak_13728
chr12	79814003	79814401	Islet_Consenus_Peak_14153
chr12	81271565	81272142	Islet_Consenus_Peak_14197
chr6	144670925	144671251	Islet_Consenus_Peak_55821
chr10	64667347	64668153	Islet_Consenus_Peak_6829
chr6	139858034	139858716	Islet_Consenus_Peak_55681
chr6	113085495	113086214	Islet_Consenus_Peak_54752
chr12	69418249	69418670	Islet_Consenus_Peak_13868
chr12	86260864	86261255	Islet_Consenus_Peak_14293
chr10	69913152	69913931	Islet_Consenus_Peak_6953
chr12	85881040	85881336	Islet_Consenus_Peak_14285
chr6	139754745	139755158	Islet_Consenus_Peak_55675
chr6	114053700	114054157	Islet_Consenus_Peak_54785
chr6	146470634	146471310	Islet_Consenus_Peak_55868
chr12	105002625	105003231	Islet_Consenus_Peak_14848
chr6	113673069	113673768	Islet_Consenus_Peak_54767
chr6	138145189	138145875	Islet_Consenus_Peak_55611
chr10	63833141	63833589	Islet_Consenus_Peak_6802
chr12	72341079	72341884	Islet_Consenus_Peak_13965
chr6	107475364	107476177	Islet_Consenus_Peak_54558
chr6	100729107	100729830	Islet_Consenus_Peak_54388
chr12	63025286	63026466	Islet_Consenus_Peak_13666
chr6	116356761	116358449	Islet_Consenus_Peak_54843
chr12	85818601	85819054	Islet_Consenus_Peak_14282
chr6	122610884	122611525	Islet_Consenus_Peak_55061
chr10	73933536	73933905	Islet_Consenus_Peak_7037
chr12	77060028	77060611	Islet_Consenus_Peak_14078
chr12	97858687	97859296	Islet_Consenus_Peak_14657
chr12	62372751	62373172	Islet_Consenus_Peak_13650
chr12	76414345	76415109	Islet_Consenus_Peak_14053
chr6	140400339	140400836	Islet_Consenus_Peak_55706
chr6	107473900	107474506	Islet_Consenus_Peak_54557
chr6	138502129	138502613	Islet_Consenus_Peak_55626
chr6	148090224	148091171	Islet_Consenus_Peak_55912
chr6	105720376	105721187	Islet_Consenus_Peak_54507
chr12	58898027	58898734	Islet_Consenus_Peak_13593
chr10	64190641	64190864	Islet_Consenus_Peak_6817
chr12	95014349	95014658	Islet_Consenus_Peak_14575
chr6	139013097	139014910	Islet_Consenus_Peak_55649
chr10	67855291	67855769	Islet_Consenus_Peak_6894
chr6	101103367	101104134	Islet_Consenus_Peak_54412
chr6	130953204	130953788	Islet_Consenus_Peak_55338
chr6	128690997	128691542	Islet_Consenus_Peak_55250
chr6	141236489	141237180	Islet_Consenus_Peak_55724
chr12	77800035	77800466	Islet_Consenus_Peak_14104
chr12	59032972	59033769	Islet_Consenus_Peak_13601
chr10	65461824	65462279	Islet_Consenus_Peak_6860
chr6	141785678	141786224	Islet_Consenus_Peak_55740
chr6	107876425	107877130	Islet_Consenus_Peak_54567
chr6	144641707	144642281	Islet_Consenus_Peak_55817
chr6	129565229	129566125	Islet_Consenus_Peak_55276
chr6	125370443	125370694	Islet_Consenus_Peak_55136
chr12	94580464	94581374	Islet_Consenus_Peak_14563
chr6	138983636	138983974	Islet_Consenus_Peak_55648
chr6	140371084	140371936	Islet_Consenus_Peak_55703
chr12	90125659	90126055	Islet_Consenus_Peak_14383
chr12	67586187	67586514	Islet_Consenus_Peak_13799
chr12	98582232	98583052	Islet_Consenus_Peak_14669
chr6	121339957	121340671	Islet_Consenus_Peak_55028
chr6	126549188	126549925	Islet_Consenus_Peak_55193
chr12	70968138	70968598	Islet_Consenus_Peak_13920
chr12	78128224	78128922	Islet_Consenus_Peak_14117
chr6	123351114	123351942	Islet_Consenus_Peak_55105
chr6	140957438	140958394	Islet_Consenus_Peak_55719
chr12	90422258	90422890	Islet_Consenus_Peak_14395
chr6	153439554	153440597	Islet_Consenus_Peak_56083
chr6	119334620	119335004	Islet_Consenus_Peak_54956
chr6	152128625	152129793	Islet_Consenus_Peak_56034
chr6	139918539	139919467	Islet_Consenus_Peak_55686
chr6	143020621	143021343	Islet_Consenus_Peak_55765
chr6	146592396	146593088	Islet_Consenus_Peak_55871
chr6	145631139	145631698	Islet_Consenus_Peak_55851
chr6	124872993	124873344	Islet_Consenus_Peak_55126
chr6	112809461	112809804	Islet_Consenus_Peak_54745
chr6	152295279	152295605	Islet_Consenus_Peak_56036
chr6	129684880	129685552	Islet_Consenus_Peak_55281
chr6	143166286	143168370	Islet_Consenus_Peak_55773
chr10	71108520	71108977	Islet_Consenus_Peak_6981
chr12	79926703	79926978	Islet_Consenus_Peak_14155
chr6	143193090	143193830	Islet_Consenus_Peak_55774
chr12	60015813	60016069	Islet_Consenus_Peak_13634
chr12	78429719	78430388	Islet_Consenus_Peak_14133
chr12	95335161	95335882	Islet_Consenus_Peak_14592
chr6	121282066	121282379	Islet_Consenus_Peak_55027
chr12	93712501	93713483	Islet_Consenus_Peak_14517
chr6	154751436	154752197	Islet_Consenus_Peak_56113
chr10	69895506	69896463	Islet_Consenus_Peak_6952
chr6	118696827	118697017	Islet_Consenus_Peak_54927
chr12	98637748	98638253	Islet_Consenus_Peak_14670
chr6	131330873	131331334	Islet_Consenus_Peak_55350
chr12	92023967	92024253	Islet_Consenus_Peak_14439
chr6	133869453	133870033	Islet_Consenus_Peak_55433
chr6	143154076	143154687	Islet_Consenus_Peak_55771
chr6	129809627	129809908	Islet_Consenus_Peak_55283
chr6	137753208	137754054	Islet_Consenus_Peak_55600
chr6	148830888	148831470	Islet_Consenus_Peak_55929
chr6	147452756	147453224	Islet_Consenus_Peak_55899
chr12	67088853	67089215	Islet_Consenus_Peak_13784
chr6	147193101	147193738	Islet_Consenus_Peak_55885
chr6	113260761	113261195	Islet_Consenus_Peak_54757
chr12	103159499	103159871	Islet_Consenus_Peak_14782
chr6	43214375	43215472	Islet_Consenus_Peak_53123
chr2	40284908	40285293	Islet_Consenus_Peak_29587
chr5	106361590	106362232	Islet_Consenus_Peak_49989
chr2	36504861	36505673	Islet_Consenus_Peak_29477
chr2	46480058	46480515	Islet_Consenus_Peak_29761
chr6	158957095	158958920	Islet_Consenus_Peak_56282
chr5	103981711	103982400	Islet_Consenus_Peak_49962
chr2	36355770	36356142	Islet_Consenus_Peak_29475
chr2	44132491	44132796	Islet_Consenus_Peak_29698
chr2	45395911	45397491	Islet_Consenus_Peak_29727
chr2	50996396	50996841	Islet_Consenus_Peak_29885
chr6	39485587	39486134	Islet_Consenus_Peak_53024
chr2	36271590	36271857	Islet_Consenus_Peak_29474
chr18	5851195	5851519	Islet_Consenus_Peak_25233
chr6	43774118	43774384	Islet_Consenus_Peak_53145
chr6	41527981	41528978	Islet_Consenus_Peak_53057
chr2	45469363	45469988	Islet_Consenus_Peak_29728
chr6	166188596	166189071	Islet_Consenus_Peak_56448
chr6	48733039	48733621	Islet_Consenus_Peak_53290
chr6	43868355	43869298	Islet_Consenus_Peak_53151
chr2	40677556	40678795	Islet_Consenus_Peak_29609
chr6	43895367	43895703	Islet_Consenus_Peak_53154
chr5	106168934	106169818	Islet_Consenus_Peak_49980
chr2	40679006	40679603	Islet_Consenus_Peak_29610
chr5	106968761	106969403	Islet_Consenus_Peak_50017
chr2	47747972	47748868	Islet_Consenus_Peak_29817
chr2	45141447	45141820	Islet_Consenus_Peak_29715
chr2	45191810	45192489	Islet_Consenus_Peak_29722
chr5	102908702	102909439	Islet_Consenus_Peak_49928
chr2	44907301	44908457	Islet_Consenus_Peak_29714
chr2	46149713	46150134	Islet_Consenus_Peak_29752
chr3	16817196	16817434	Islet_Consenus_Peak_37764
chr6	168333224	168333813	Islet_Consenus_Peak_56512
chr2	40478337	40478866	Islet_Consenus_Peak_29602
chr18	6328102	6329006	Islet_Consenus_Peak_25243
chr18	5629492	5630821	Islet_Consenus_Peak_25231
chr5	96288645	96289895	Islet_Consenus_Peak_49762
chr18	5619309	5619733	Islet_Consenus_Peak_25229
chr2	40431527	40431771	Islet_Consenus_Peak_29596
chr6	158096656	158097070	Islet_Consenus_Peak_56235
chr6	39007885	39008388	Islet_Consenus_Peak_53007
chr18	8741343	8742018	Islet_Consenus_Peak_25308
chr6	48397842	48398359	Islet_Consenus_Peak_53281
chr6	47387280	47388536	Islet_Consenus_Peak_53257
chr18	2485964	2486311	Islet_Consenus_Peak_25135
chr5	106976212	106976578	Islet_Consenus_Peak_50019
chr18	5890240	5891224	Islet_Consenus_Peak_25236
chr18	4454772	4455808	Islet_Consenus_Peak_25196
chr6	37275979	37276310	Islet_Consenus_Peak_52968
chr5	102849406	102849705	Islet_Consenus_Peak_49922
chr3	18396222	18396563	Islet_Consenus_Peak_37828
chr2	31283166	31283615	Islet_Consenus_Peak_29417
chr18	5628468	5629361	Islet_Consenus_Peak_25230
chr2	47109084	47110031	Islet_Consenus_Peak_29785
chr5	107510019	107510254	Islet_Consenus_Peak_50053
chr6	161897655	161898271	Islet_Consenus_Peak_56369
chr6	47427771	47428485	Islet_Consenus_Peak_53258
chr6	157956547	157957257	Islet_Consenus_Peak_56228
chr5	107674631	107675312	Islet_Consenus_Peak_50058
chr18	9737466	9738060	Islet_Consenus_Peak_25342
chr6	165170289	165170810	Islet_Consenus_Peak_56430
chr6	46861168	46861859	Islet_Consenus_Peak_53236
chr18	906653	908320	Islet_Consenus_Peak_25103
chr2	39952037	39952256	Islet_Consenus_Peak_29580
chr5	106976934	106977385	Islet_Consenus_Peak_50020
chr2	42565951	42566594	Islet_Consenus_Peak_29641
chr5	109391570	109392033	Islet_Consenus_Peak_50122
chr6	39028968	39029288	Islet_Consenus_Peak_53009
chr6	156306796	156307550	Islet_Consenus_Peak_56154
chr2	50353935	50354309	Islet_Consenus_Peak_29868
chr6	157153431	157154106	Islet_Consenus_Peak_56179
chr6	45753757	45754415	Islet_Consenus_Peak_53205
chr6	164386935	164387541	Islet_Consenus_Peak_56421
chr6	47755710	47756388	Islet_Consenus_Peak_53272
chr2	50574359	50575239	Islet_Consenus_Peak_29872
chr2	48511786	48512538	Islet_Consenus_Peak_29832
chr21	38352751	38353461	Islet_Consenus_Peak_36310
chr21	29619575	29620675	Islet_Consenus_Peak_36086
chr22	19705460	19706566	Islet_Consenus_Peak_36665
chr3	117280857	117281242	Islet_Consenus_Peak_40283
chr21	34508203	34509593	Islet_Consenus_Peak_36216
chr3	77183710	77184645	Islet_Consenus_Peak_39326
chr21	16431124	16431680	Islet_Consenus_Peak_35828
chr3	93800844	93801985	Islet_Consenus_Peak_39599
chr3	77476597	77477200	Islet_Consenus_Peak_39342
chr3	101953370	101953553	Islet_Consenus_Peak_39814
chr3	104523624	104524824	Islet_Consenus_Peak_39855
chr3	106487923	106488458	Islet_Consenus_Peak_39918
chr3	79061147	79062507	Islet_Consenus_Peak_39390
chr3	114433765	114434096	Islet_Consenus_Peak_40176
chr3	188487678	188487950	Islet_Consenus_Peak_42201
chr3	97676368	97677018	Islet_Consenus_Peak_39660
chr3	185617941	185618500	Islet_Consenus_Peak_42104
chr3	97740693	97741413	Islet_Consenus_Peak_39663
chr3	187176639	187177051	Islet_Consenus_Peak_42154
chr21	33153033	33153661	Islet_Consenus_Peak_36179
chr3	77638036	77638437	Islet_Consenus_Peak_39351
chr3	192543486	192543697	Islet_Consenus_Peak_42314
chr21	16512667	16513571	Islet_Consenus_Peak_35833
chr3	118710728	118711185	Islet_Consenus_Peak_40305
chr21	29753422	29754281	Islet_Consenus_Peak_36094
chr21	32671203	32672062	Islet_Consenus_Peak_36160
chr3	81468309	81468746	Islet_Consenus_Peak_39444
chr8	48540109	48540982	Islet_Consenus_Peak_61944
chr3	104627886	104629093	Islet_Consenus_Peak_39857
chr3	87908444	87908925	Islet_Consenus_Peak_39544
chr3	114567373	114568026	Islet_Consenus_Peak_40184
chr21	42012208	42012705	Islet_Consenus_Peak_36417
chr3	115854232	115854846	Islet_Consenus_Peak_40245
chr3	116639502	116640470	Islet_Consenus_Peak_40267
chr5	162864211	162865116	Islet_Consenus_Peak_51554
chr3	188710953	188711426	Islet_Consenus_Peak_42212
chr16	7855465	7855865	Islet_Consenus_Peak_21923
chr21	36604899	36605192	Islet_Consenus_Peak_36272
chr21	17541174	17542360	Islet_Consenus_Peak_35865
chr3	78916956	78917598	Islet_Consenus_Peak_39384
chr3	189022262	189022986	Islet_Consenus_Peak_42218
chr3	110995314	110995778	Islet_Consenus_Peak_40046
chr3	115949139	115949727	Islet_Consenus_Peak_40249
chr3	115764866	115765546	Islet_Consenus_Peak_40242
chr3	107646129	107647220	Islet_Consenus_Peak_39961
chr3	78696881	78697233	Islet_Consenus_Peak_39374
chr21	27307085	27307725	Islet_Consenus_Peak_36001
chr21	17742510	17743006	Islet_Consenus_Peak_35869
chr3	117074513	117074689	Islet_Consenus_Peak_40275
chr3	115748898	115749527	Islet_Consenus_Peak_40240
chr3	115867795	115868557	Islet_Consenus_Peak_40247
chr21	15825431	15826606	Islet_Consenus_Peak_35800
chr3	113932788	113933581	Islet_Consenus_Peak_40155
chr8	49309197	49310030	Islet_Consenus_Peak_61962
chr3	115431955	115432582	Islet_Consenus_Peak_40219
chr3	113840861	113841562	Islet_Consenus_Peak_40152
chr3	108159909	108160377	Islet_Consenus_Peak_39979
chr3	112913703	112914109	Islet_Consenus_Peak_40121
chr21	28407893	28408910	Islet_Consenus_Peak_36050
chr21	33272712	33273205	Islet_Consenus_Peak_36185
chr3	115443702	115444009	Islet_Consenus_Peak_40220
chr8	105257038	105257462	Islet_Consenus_Peak_63422
chr12	44250736	44251323	Islet_Consenus_Peak_13081
chr5	36730651	36731288	Islet_Consenus_Peak_48265
chr22	41633423	41634370	Islet_Consenus_Peak_37123
chr12	52207827	52208774	Islet_Consenus_Peak_13330
chr8	141248027	141248810	Islet_Consenus_Peak_64315
chr8	127836634	127837464	Islet_Consenus_Peak_64028
chr5	35126053	35126367	Islet_Consenus_Peak_48211
chr5	11429156	11429919	Islet_Consenus_Peak_47669
chr12	49483669	49484215	Islet_Consenus_Peak_13231
chr8	125763801	125764393	Islet_Consenus_Peak_63951
chr12	48282074	48282991	Islet_Consenus_Peak_13189
chr8	107748591	107748901	Islet_Consenus_Peak_63472
chr12	54987602	54987932	Islet_Consenus_Peak_13458
chr8	118214256	118214679	Islet_Consenus_Peak_63693
chr5	21236911	21237915	Islet_Consenus_Peak_47930
chr8	99080905	99081152	Islet_Consenus_Peak_63257
chr5	14943850	14944446	Islet_Consenus_Peak_47774
chr12	52701965	52702723	Islet_Consenus_Peak_13369
chr8	128658122	128658707	Islet_Consenus_Peak_64036
chr22	44538492	44539194	Islet_Consenus_Peak_37211
chr12	45662243	45663157	Islet_Consenus_Peak_13120
chr8	118067672	118068058	Islet_Consenus_Peak_63676
chr5	15117828	15118503	Islet_Consenus_Peak_47782
chr5	31106110	31107435	Islet_Consenus_Peak_48086
chr5	16881288	16881730	Islet_Consenus_Peak_47825
chr22	42727027	42727313	Islet_Consenus_Peak_37165
chr8	100714411	100714997	Islet_Consenus_Peak_63284
chr5	32276306	32277041	Islet_Consenus_Peak_48131
chr5	22171264	22171664	Islet_Consenus_Peak_47960
chr22	36805874	36806680	Islet_Consenus_Peak_36987
chr5	14942391	14942631	Islet_Consenus_Peak_47773
chr5	9318213	9318538	Islet_Consenus_Peak_47585
chr12	54984819	54985460	Islet_Consenus_Peak_13457
chr8	116999962	117000632	Islet_Consenus_Peak_63645
chr8	123871378	123871793	Islet_Consenus_Peak_63872
chr8	105743807	105744625	Islet_Consenus_Peak_63435
chr8	108707116	108707751	Islet_Consenus_Peak_63488
chr8	130017123	130017720	Islet_Consenus_Peak_64065
chr12	52596654	52597496	Islet_Consenus_Peak_13361
chr8	115250612	115251009	Islet_Consenus_Peak_63610
chr8	101224959	101225978	Islet_Consenus_Peak_63298
chr8	109862358	109863107	Islet_Consenus_Peak_63515
chr8	116660211	116661138	Islet_Consenus_Peak_63639
chr12	47069587	47070074	Islet_Consenus_Peak_13152
chr8	100218657	100218849	Islet_Consenus_Peak_63278
chr5	23557554	23557955	Islet_Consenus_Peak_47983
chr12	40296443	40297087	Islet_Consenus_Peak_12972
chr8	122273025	122273828	Islet_Consenus_Peak_63828
chr5	20559857	20560448	Islet_Consenus_Peak_47915
chr8	144521423	144522126	Islet_Consenus_Peak_64408
chr5	31770965	31771517	Islet_Consenus_Peak_48113
chr8	138760872	138761682	Islet_Consenus_Peak_64249
chr5	31086935	31087598	Islet_Consenus_Peak_48082
chr8	97505588	97506871	Islet_Consenus_Peak_63189
chr8	127513018	127513772	Islet_Consenus_Peak_64017
chr13	42614010	42616128	Islet_Consenus_Peak_16248
chr13	72333805	72334820	Islet_Consenus_Peak_16922
chr8	22000948	22001602	Islet_Consenus_Peak_61346
chr13	44806205	44806672	Islet_Consenus_Peak_16332
chr13	53824483	53824869	Islet_Consenus_Peak_16639
chr8	11302843	11303085	Islet_Consenus_Peak_61080
chr14	56684282	56684787	Islet_Consenus_Peak_18861
chr13	76298901	76299788	Islet_Consenus_Peak_17043
chr14	23714379	23714911	Islet_Consenus_Peak_18069
chr13	72412796	72413547	Islet_Consenus_Peak_16930
chr13	72090641	72091618	Islet_Consenus_Peak_16902
chr3	57112423	57113590	Islet_Consenus_Peak_38788
chr14	20903271	20903618	Islet_Consenus_Peak_17960
chr13	91999278	92001600	Islet_Consenus_Peak_17277
chr13	73995457	73996068	Islet_Consenus_Peak_16964
chr13	58206100	58206876	Islet_Consenus_Peak_16671
chr10	83693896	83694327	Islet_Consenus_Peak_7307
chr3	54180634	54180960	Islet_Consenus_Peak_38746
chr13	72022273	72022760	Islet_Consenus_Peak_16896
chr13	42162971	42163498	Islet_Consenus_Peak_16228
chr13	97577957	97578762	Islet_Consenus_Peak_17417
chr13	24368747	24369280	Islet_Consenus_Peak_15640
chr13	83261746	83262308	Islet_Consenus_Peak_17199
chr3	54400821	54401326	Islet_Consenus_Peak_38749
chr13	84453123	84454259	Islet_Consenus_Peak_17209
chr13	93603771	93604251	Islet_Consenus_Peak_17302
chr8	36731144	36731592	Islet_Consenus_Peak_61712
chr13	70111588	70112197	Islet_Consenus_Peak_16859
chr10	76613812	76614092	Islet_Consenus_Peak_7104
chr13	95619813	95620503	Islet_Consenus_Peak_17358
chr13	95501502	95501846	Islet_Consenus_Peak_17356
chr13	98021455	98021965	Islet_Consenus_Peak_17454
chr13	72830079	72830458	Islet_Consenus_Peak_16943
chr3	62587133	62587691	Islet_Consenus_Peak_38898
chr10	80988581	80989086	Islet_Consenus_Peak_7239
chr3	63329226	63329782	Islet_Consenus_Peak_38933
chr13	76860027	76860818	Islet_Consenus_Peak_17060
chr13	80075814	80076314	Islet_Consenus_Peak_17143
chr13	88329508	88330728	Islet_Consenus_Peak_17243
chr14	55386617	55387354	Islet_Consenus_Peak_18810
chr13	79552491	79552962	Islet_Consenus_Peak_17130
chr13	76334341	76335181	Islet_Consenus_Peak_17044
chr13	80850596	80851099	Islet_Consenus_Peak_17167
chr13	44771953	44772877	Islet_Consenus_Peak_16330
chr13	47710394	47711154	Islet_Consenus_Peak_16428
chr13	72048911	72049723	Islet_Consenus_Peak_16899
chr13	72073365	72073838	Islet_Consenus_Peak_16901
chr10	80416632	80416870	Islet_Consenus_Peak_7213
chr13	76278791	76280166	Islet_Consenus_Peak_17040
chr13	96994626	96995179	Islet_Consenus_Peak_17399
chr13	66514673	66515260	Islet_Consenus_Peak_16809
chr13	102793903	102794329	Islet_Consenus_Peak_17601
chr3	23632012	23632360	Islet_Consenus_Peak_37941
chr13	86095455	86096118	Islet_Consenus_Peak_17232
chr13	91519479	91519943	Islet_Consenus_Peak_17263
chr3	56835510	56836387	Islet_Consenus_Peak_38781
chr8	11499522	11500667	Islet_Consenus_Peak_61087
chr14	24550124	24551108	Islet_Consenus_Peak_18113
chr13	24789850	24790284	Islet_Consenus_Peak_15666
chr13	75465792	75466275	Islet_Consenus_Peak_17008
chr13	73877936	73878480	Islet_Consenus_Peak_16960
chr10	82422518	82423039	Islet_Consenus_Peak_7295
chr10	86350287	86350855	Islet_Consenus_Peak_7355
chr13	97762005	97762570	Islet_Consenus_Peak_17426
chr13	71142481	71143126	Islet_Consenus_Peak_16879
chr10	75639380	75639745	Islet_Consenus_Peak_7083
chr3	59198004	59198279	Islet_Consenus_Peak_38846
chr13	101779995	101780473	Islet_Consenus_Peak_17553
chr13	86402362	86402632	Islet_Consenus_Peak_17237
chr13	58198785	58199218	Islet_Consenus_Peak_16668
chr10	86596920	86597664	Islet_Consenus_Peak_7359
chr13	61005203	61005680	Islet_Consenus_Peak_16727
chr13	68204557	68205363	Islet_Consenus_Peak_16840
chr13	44734712	44735319	Islet_Consenus_Peak_16328
chr13	74282516	74282770	Islet_Consenus_Peak_16970
chr10	86372983	86373748	Islet_Consenus_Peak_7357
chr13	71665214	71665466	Islet_Consenus_Peak_16884
chr10	88963198	88963898	Islet_Consenus_Peak_7405
chr10	80456643	80457187	Islet_Consenus_Peak_7216
chr13	64994152	64994942	Islet_Consenus_Peak_16793
chr10	82459221	82459826	Islet_Consenus_Peak_7296
chr13	87522794	87523216	Islet_Consenus_Peak_17238
chr10	77810833	77811465	Islet_Consenus_Peak_7131
chr3	62617085	62617731	Islet_Consenus_Peak_38901
chr13	76372434	76373002	Islet_Consenus_Peak_17048
chr13	74707943	74710523	Islet_Consenus_Peak_16990
chr13	53775239	53776513	Islet_Consenus_Peak_16636
chr13	42928457	42929052	Islet_Consenus_Peak_16259
chr13	71358388	71358875	Islet_Consenus_Peak_16881
chr13	77404961	77405272	Islet_Consenus_Peak_17075
chr13	76346046	76346466	Islet_Consenus_Peak_17045
chr13	102175939	102176578	Islet_Consenus_Peak_17568
chr13	98281719	98282345	Islet_Consenus_Peak_17458
chr13	71895492	71896225	Islet_Consenus_Peak_16892
chr13	95780184	95780894	Islet_Consenus_Peak_17360
chr13	71743368	71743726	Islet_Consenus_Peak_16887
chr13	103046291	103047404	Islet_Consenus_Peak_17613
chr13	80025517	80026166	Islet_Consenus_Peak_17139
chr13	51889939	51890182	Islet_Consenus_Peak_16558
chr3	63313954	63314481	Islet_Consenus_Peak_38932
chr8	24086692	24087224	Islet_Consenus_Peak_61422
chr13	91787415	91788082	Islet_Consenus_Peak_17268
chr3	59561057	59561411	Islet_Consenus_Peak_38859
chr3	15674741	15675036	Islet_Consenus_Peak_37736
chr3	24870546	24871647	Islet_Consenus_Peak_37991
chr13	44682195	44682983	Islet_Consenus_Peak_16323
chr13	76885737	76886341	Islet_Consenus_Peak_17062
chr13	85491531	85491809	Islet_Consenus_Peak_17222
chr13	97469380	97469814	Islet_Consenus_Peak_17412
chr10	87806760	87807214	Islet_Consenus_Peak_7373
chr10	78041908	78042309	Islet_Consenus_Peak_7133
chr13	49794028	49795241	Islet_Consenus_Peak_16485
chr8	11759692	11760382	Islet_Consenus_Peak_61097
chr14	54810236	54810851	Islet_Consenus_Peak_18783
chr13	50894184	50895092	Islet_Consenus_Peak_16530
chr10	87078937	87079270	Islet_Consenus_Peak_7368
chr8	28165726	28166402	Islet_Consenus_Peak_61515
chr13	80622715	80623652	Islet_Consenus_Peak_17161
chr3	58594435	58594694	Islet_Consenus_Peak_38836
chr13	76377269	76377593	Islet_Consenus_Peak_17049
chr13	71722819	71724064	Islet_Consenus_Peak_16886
chr13	71792790	71793349	Islet_Consenus_Peak_16888
chr10	79053394	79054160	Islet_Consenus_Peak_7160
chr13	64906221	64906656	Islet_Consenus_Peak_16792
chr13	49875052	49875733	Islet_Consenus_Peak_16489
chr13	92598856	92599170	Islet_Consenus_Peak_17282
chr13	42622347	42623777	Islet_Consenus_Peak_16250
chr3	24279606	24280143	Islet_Consenus_Peak_37970
chr13	89719070	89719646	Islet_Consenus_Peak_17255
chr10	85705754	85706525	Islet_Consenus_Peak_7337
chr13	87776338	87776592	Islet_Consenus_Peak_17240
chr13	78052230	78052974	Islet_Consenus_Peak_17103
chr3	62672214	62672902	Islet_Consenus_Peak_38905
chr10	79633399	79633962	Islet_Consenus_Peak_7187
chr13	97444991	97445706	Islet_Consenus_Peak_17410
chr10	86984270	86984615	Islet_Consenus_Peak_7366
chr13	71197200	71197815	Islet_Consenus_Peak_16880
chr10	78063197	78063848	Islet_Consenus_Peak_7135
chr3	56781324	56781549	Islet_Consenus_Peak_38775
chr13	45393110	45393797	Islet_Consenus_Peak_16356
chr13	79415675	79416251	Islet_Consenus_Peak_17125
chr8	9966200	9966672	Islet_Consenus_Peak_61047
chr13	43877064	43877750	Islet_Consenus_Peak_16291
chr13	67622376	67623174	Islet_Consenus_Peak_16829
chr3	58309231	58310078	Islet_Consenus_Peak_38822
chr13	89269309	89270304	Islet_Consenus_Peak_17251
chr3	27683429	27684256	Islet_Consenus_Peak_38049
chr3	60565129	60565924	Islet_Consenus_Peak_38880
chr13	102961564	102961821	Islet_Consenus_Peak_17606
chr3	61039481	61040077	Islet_Consenus_Peak_38886
chr13	51699776	51700158	Islet_Consenus_Peak_16552
chr13	80356774	80357538	Islet_Consenus_Peak_17152
chr13	72114384	72114855	Islet_Consenus_Peak_16904
chr10	86772004	86772395	Islet_Consenus_Peak_7364
chr13	54356350	54357168	Islet_Consenus_Peak_16641
chr13	81745144	81745580	Islet_Consenus_Peak_17184
chr10	49812888	49813624	Islet_Consenus_Peak_6462
chr3	58013404	58013772	Islet_Consenus_Peak_38806
chr3	59426420	59426809	Islet_Consenus_Peak_38854
chr13	58387790	58388227	Islet_Consenus_Peak_16683
chr10	27388879	27389907	Islet_Consenus_Peak_6010
chr13	101910484	101910881	Islet_Consenus_Peak_17559
chr13	101942051	101942752	Islet_Consenus_Peak_17560
chr13	50796795	50797554	Islet_Consenus_Peak_16526
chr13	103109583	103110021	Islet_Consenus_Peak_17617
chr13	84471171	84471586	Islet_Consenus_Peak_17210
chr10	78057598	78058176	Islet_Consenus_Peak_7134
chr13	75976962	75977293	Islet_Consenus_Peak_17025
chr8	11801160	11801560	Islet_Consenus_Peak_61099
chr10	84332540	84332801	Islet_Consenus_Peak_7322
chr13	63795085	63795621	Islet_Consenus_Peak_16773
chr8	22591551	22591849	Islet_Consenus_Peak_61384
chr13	79455889	79456320	Islet_Consenus_Peak_17128
chr13	101955670	101956250	Islet_Consenus_Peak_17561
chr13	99466161	99466630	Islet_Consenus_Peak_17496
chr10	77664258	77664568	Islet_Consenus_Peak_7129
chr13	79183154	79184015	Islet_Consenus_Peak_17122
chr13	79443157	79443638	Islet_Consenus_Peak_17127
chr13	78173412	78174033	Islet_Consenus_Peak_17110
chr13	59559927	59560539	Islet_Consenus_Peak_16698
chr13	102139172	102140042	Islet_Consenus_Peak_17567
chr13	97185118	97186174	Islet_Consenus_Peak_17402
chr3	56528745	56529022	Islet_Consenus_Peak_38767
chr13	60026232	60027097	Islet_Consenus_Peak_16713
chr13	65297802	65298285	Islet_Consenus_Peak_16796
chr13	73715365	73716030	Islet_Consenus_Peak_16958
chr13	63982637	63983469	Islet_Consenus_Peak_16776
chr13	79254041	79255310	Islet_Consenus_Peak_17124
chr8	11732266	11732864	Islet_Consenus_Peak_61096
chr13	92014025	92014452	Islet_Consenus_Peak_17278
chr10	84222705	84223392	Islet_Consenus_Peak_7319
chr11	65414395	65415100	Islet_Consenus_Peak_10167
chr10	102490367	102491120	Islet_Consenus_Peak_7802
chr10	102825979	102826632	Islet_Consenus_Peak_7814
chr9	4289749	4290795	Islet_Consenus_Peak_64617
chr9	81154744	81155302	Islet_Consenus_Peak_65919
chr9	74340685	74341201	Islet_Consenus_Peak_65725
chr9	79526800	79527854	Islet_Consenus_Peak_65884
chr11	68141352	68141950	Islet_Consenus_Peak_10283
chr10	52343120	52343484	Islet_Consenus_Peak_6522
chr9	82661679	82661883	Islet_Consenus_Peak_65939
chr10	101426809	101427402	Islet_Consenus_Peak_7773
chr9	74167442	74168333	Islet_Consenus_Peak_65723
chr11	65042246	65043281	Islet_Consenus_Peak_10137
chr10	110281512	110282469	Islet_Consenus_Peak_7989
chr9	706599	707539	Islet_Consenus_Peak_64515
chr10	112113042	112114333	Islet_Consenus_Peak_8027
chr9	4235666	4236540	Islet_Consenus_Peak_64614
chr10	105553831	105554533	Islet_Consenus_Peak_7918
chr9	71474074	71474703	Islet_Consenus_Peak_65647
chr9	3498687	3499008	Islet_Consenus_Peak_64584
chr10	108331405	108331748	Islet_Consenus_Peak_7968
chr9	79371923	79372481	Islet_Consenus_Peak_65876
chr10	110671491	110672280	Islet_Consenus_Peak_7996
chr8	30668852	30670561	Islet_Consenus_Peak_61621
chr10	110735177	110735768	Islet_Consenus_Peak_7997
chr10	112911414	112912143	Islet_Consenus_Peak_8062
chr10	118720829	118721493	Islet_Consenus_Peak_8198
chr9	79626945	79627407	Islet_Consenus_Peak_65885
chr9	4027628	4028109	Islet_Consenus_Peak_64605
chr10	116720052	116720294	Islet_Consenus_Peak_8171
chr18	24725890	24726590	Islet_Consenus_Peak_25649
chr5	123217587	123218315	Islet_Consenus_Peak_50455
chr5	123916894	123917323	Islet_Consenus_Peak_50477
chr18	35065094	35065913	Islet_Consenus_Peak_25950
chr5	142411739	142412254	Islet_Consenus_Peak_51053
chr18	54578271	54578796	Islet_Consenus_Peak_26506
chr5	124074951	124075254	Islet_Consenus_Peak_50492
chr18	34123953	34124712	Islet_Consenus_Peak_25918
chr5	142254066	142254540	Islet_Consenus_Peak_51046
chr18	55104988	55105621	Islet_Consenus_Peak_26525
chr5	123996980	123997793	Islet_Consenus_Peak_50486
chr18	38250503	38251066	Islet_Consenus_Peak_26023
chr18	57043532	57044287	Islet_Consenus_Peak_26617
chr5	139076147	139077463	Islet_Consenus_Peak_50922
chr5	111145761	111146211	Islet_Consenus_Peak_50158
chr18	13453614	13454018	Islet_Consenus_Peak_25441
chr18	51780532	51781477	Islet_Consenus_Peak_26426
chr18	48116841	48117496	Islet_Consenus_Peak_26359
chr18	13584880	13585559	Islet_Consenus_Peak_25447
chr5	123149618	123150356	Islet_Consenus_Peak_50452
chr18	72926627	72927285	Islet_Consenus_Peak_26991
chr5	114715351	114716001	Islet_Consenus_Peak_50268
chr5	112502091	112503090	Islet_Consenus_Peak_50216
chr5	130131610	130132119	Islet_Consenus_Peak_50649
chr18	34314613	34315355	Islet_Consenus_Peak_25922
chr18	32216977	32217615	Islet_Consenus_Peak_25839
chr5	141458915	141459378	Islet_Consenus_Peak_51022
chr18	33917932	33918448	Islet_Consenus_Peak_25914
chr5	143216827	143217423	Islet_Consenus_Peak_51083
chr18	53010729	53011072	Islet_Consenus_Peak_26461
chr5	125670468	125670995	Islet_Consenus_Peak_50559
chr18	43417579	43417988	Islet_Consenus_Peak_26206
chr5	141075125	141075833	Islet_Consenus_Peak_51004
chr18	55435982	55436516	Islet_Consenus_Peak_26538
chr18	40430186	40430520	Islet_Consenus_Peak_26104
chr5	143031563	143032097	Islet_Consenus_Peak_51078
chr18	71347043	71347863	Islet_Consenus_Peak_26927
chr18	53665245	53665824	Islet_Consenus_Peak_26484
chr18	42995282	42996609	Islet_Consenus_Peak_26191
chr18	19928180	19929140	Islet_Consenus_Peak_25517
chr18	32647070	32647592	Islet_Consenus_Peak_25864
chr18	30703888	30704395	Islet_Consenus_Peak_25779
chr18	30631355	30631858	Islet_Consenus_Peak_25776
chr18	54528386	54528816	Islet_Consenus_Peak_26502
chr18	69569682	69570133	Islet_Consenus_Peak_26907
chr5	148855342	148855676	Islet_Consenus_Peak_51198
chr18	37850821	37851301	Islet_Consenus_Peak_26021
chr18	73487655	73487941	Islet_Consenus_Peak_27007
chr18	50383221	50383921	Islet_Consenus_Peak_26407
chr5	113390839	113392179	Islet_Consenus_Peak_50239
chr18	72568703	72569199	Islet_Consenus_Peak_26975
chr5	146888863	146889959	Islet_Consenus_Peak_51148
chr10	28030791	28032173	Islet_Consenus_Peak_6027
chr18	31861377	31861928	Islet_Consenus_Peak_25824
chr5	123121340	123122273	Islet_Consenus_Peak_50450
chr5	145452249	145452624	Islet_Consenus_Peak_51116
chr18	72688154	72688695	Islet_Consenus_Peak_26985
chr18	33503942	33504414	Islet_Consenus_Peak_25902
chr5	114687201	114687528	Islet_Consenus_Peak_50265
chr10	30475436	30475907	Islet_Consenus_Peak_6087
chr18	53156829	53157181	Islet_Consenus_Peak_26474
chr18	24763846	24765715	Islet_Consenus_Peak_25650
chr18	24637162	24637992	Islet_Consenus_Peak_25639
chr5	117927882	117928426	Islet_Consenus_Peak_50352
chr18	28824869	28825326	Islet_Consenus_Peak_25700
chr18	53819799	53820773	Islet_Consenus_Peak_26486
chr18	38502267	38502717	Islet_Consenus_Peak_26029
chr18	72460723	72461250	Islet_Consenus_Peak_26970
chr18	13563274	13563787	Islet_Consenus_Peak_25446
chr18	32665546	32666006	Islet_Consenus_Peak_25865
chr5	146862591	146864178	Islet_Consenus_Peak_51147
chr18	42179421	42179724	Islet_Consenus_Peak_26140
chrX	22136421	22136730	Islet_Consenus_Peak_67606
chrX	18601429	18602022	Islet_Consenus_Peak_67544
chrX	40014184	40015070	Islet_Consenus_Peak_67794
chrX	139471420	139471780	Islet_Consenus_Peak_68864
chrX	16220743	16221481	Islet_Consenus_Peak_67504
chrX	129205589	129206035	Islet_Consenus_Peak_68714
chrX	53017983	53018618	Islet_Consenus_Peak_67954
chrX	45710290	45711317	Islet_Consenus_Peak_67851
chrX	129850805	129851295	Islet_Consenus_Peak_68732
chrX	138286270	138287717	Islet_Consenus_Peak_68855
chrX	84307431	84308258	Islet_Consenus_Peak_68246
chrX	22692786	22693552	Islet_Consenus_Peak_67616
chrX	40017356	40017914	Islet_Consenus_Peak_67795
chrX	14691779	14692380	Islet_Consenus_Peak_67469
chrX	21718921	21719412	Islet_Consenus_Peak_67591
chrX	71362136	71362586	Islet_Consenus_Peak_68141
chrX	24946333	24947096	Islet_Consenus_Peak_67659
chrX	39872241	39874423	Islet_Consenus_Peak_67783
chrX	53316628	53317668	Islet_Consenus_Peak_67964
chrX	130451493	130451937	Islet_Consenus_Peak_68742
chrX	73544999	73545467	Islet_Consenus_Peak_68163
chrX	22318180	22319105	Islet_Consenus_Peak_67611
chrX	18093642	18093994	Islet_Consenus_Peak_67540
chrX	132899959	132900716	Islet_Consenus_Peak_68787
chrX	55478114	55479157	Islet_Consenus_Peak_67992
chrX	122941702	122941930	Islet_Consenus_Peak_68644
chrX	16900326	16901619	Islet_Consenus_Peak_67518
chrX	12522518	12523001	Islet_Consenus_Peak_67430
chrX	39257048	39257410	Islet_Consenus_Peak_67769
chrX	10812166	10812776	Islet_Consenus_Peak_67403
chrX	118149413	118149778	Islet_Consenus_Peak_68556
chrX	24428604	24429402	Islet_Consenus_Peak_67648
chrX	43411303	43411819	Islet_Consenus_Peak_67833
chrX	68114509	68115408	Islet_Consenus_Peak_68100
chrX	85802708	85803181	Islet_Consenus_Peak_68265
chrX	124236107	124236643	Islet_Consenus_Peak_68664
chrX	106990675	106991293	Islet_Consenus_Peak_68449
chrX	110425103	110425555	Islet_Consenus_Peak_68494
chrX	122323338	122323586	Islet_Consenus_Peak_68625
chrX	16203865	16204364	Islet_Consenus_Peak_67503
chrX	13302015	13302506	Islet_Consenus_Peak_67447
chrX	99972285	99972741	Islet_Consenus_Peak_68316
chrX	17673500	17674164	Islet_Consenus_Peak_67532
chrX	20479562	20480037	Islet_Consenus_Peak_67580
chrX	84630367	84630674	Islet_Consenus_Peak_68248
chrX	17820981	17821206	Islet_Consenus_Peak_67534
chrX	124337366	124338315	Islet_Consenus_Peak_68666
chrX	134232256	134233322	Islet_Consenus_Peak_68813
chrX	124338902	124340061	Islet_Consenus_Peak_68667
chrX	12156255	12157332	Islet_Consenus_Peak_67422
chrX	73755294	73756876	Islet_Consenus_Peak_68169

## Sheet: bTC6.promoter.overlap.with.isle
hg19_Chromosome	hg19_Start	hg19_End	Bulk_Islet_Consensus_Peak_Name
chr19	45115064	45115506	Islet_Consenus_Peak_28236
chr10	134120480	134122235	Islet_Consenus_Peak_8446
chr19	46170914	46171722	Islet_Consenus_Peak_28294
chr11	8615145	8616106	Islet_Consenus_Peak_8754
chr10	124220988	124221862	Islet_Consenus_Peak_8305
chr15	32162124	32163540	Islet_Consenus_Peak_20299
chr10	131761666	131762961	Islet_Consenus_Peak_8414
chr19	49241907	49242868	Islet_Consenus_Peak_28415
chr10	121484864	121486178	Islet_Consenus_Peak_8257
chr15	83875445	83876911	Islet_Consenus_Peak_21373
chr15	99190241	99192046	Islet_Consenus_Peak_21620
chr19	39521986	39522977	Islet_Consenus_Peak_28087
chr19	34112590	34114021	Islet_Consenus_Peak_27922
chr11	13984203	13984956	Islet_Consenus_Peak_8909
chr15	99602238	99602922	Islet_Consenus_Peak_21645
chr11	2160139	2160670	Islet_Consenus_Peak_8586
chr11	2182144	2182633	Islet_Consenus_Peak_8589
chr11	73018385	73020082	Islet_Consenus_Peak_10366
chr10	125851782	125852570	Islet_Consenus_Peak_8318
chr19	54372200	54373024	Islet_Consenus_Peak_28564
chr19	46172186	46172792	Islet_Consenus_Peak_28295
chr11	82443800	82445261	Islet_Consenus_Peak_10575
chr11	72432954	72433907	Islet_Consenus_Peak_10348
chr10	126106835	126107932	Islet_Consenus_Peak_8321
chr11	22213933	22215637	Islet_Consenus_Peak_9158
chr12	10765549	10766892	Islet_Consenus_Peak_12195
chr10	44879638	44880521	Islet_Consenus_Peak_6376
chr2	70780501	70781524	Islet_Consenus_Peak_30344
chr7	116311784	116313193	Islet_Consenus_Peak_59729
chr3	69591279	69592136	Islet_Consenus_Peak_39089
chr4	93224900	93225186	Islet_Consenus_Peak_44803
chr12	3601186	3601934	Islet_Consenus_Peak_12005
chr3	12586765	12587335	Islet_Consenus_Peak_37642
chr7	121783638	121784800	Islet_Consenus_Peak_59862
chr7	24323323	24324996	Islet_Consenus_Peak_57273
chr3	73672903	73674767	Islet_Consenus_Peak_39249
chr3	9851048	9852243	Islet_Consenus_Peak_37580
chr7	122525697	122527743	Islet_Consenus_Peak_59877
chr3	6902468	6903356	Islet_Consenus_Peak_37502
chr3	3840339	3842720	Islet_Consenus_Peak_37433
chr4	93226315	93227266	Islet_Consenus_Peak_44804
chr3	2552913	2553512	Islet_Consenus_Peak_37385
chr12	21525456	21525917	Islet_Consenus_Peak_12512
chr7	24796552	24797638	Islet_Consenus_Peak_57296
chr4	122301600	122302347	Islet_Consenus_Peak_45541
chr3	238399	240177	Islet_Consenus_Peak_37335
chr7	115850254	115851703	Islet_Consenus_Peak_59712
chr7	127259761	127261221	Islet_Consenus_Peak_59984
chr12	7013686	7014361	Islet_Consenus_Peak_12099
chr7	123672258	123673767	Islet_Consenus_Peak_59913
chr7	28448345	28449972	Islet_Consenus_Peak_57395
chr2	80530277	80530901	Islet_Consenus_Peak_30551
chr4	72052056	72053986	Islet_Consenus_Peak_44132
chr7	72847857	72848581	Islet_Consenus_Peak_58403
chr2	27341637	27342103	Islet_Consenus_Peak_29300
chr7	99774751	99775525	Islet_Consenus_Peak_59230
chr22	28197219	28198220	Islet_Consenus_Peak_36832
chr4	83482484	83483459	Islet_Consenus_Peak_44480
chr7	73037381	73037941	Islet_Consenus_Peak_58415
chr22	26564971	26565879	Islet_Consenus_Peak_36816
chr4	4387911	4389205	Islet_Consenus_Peak_42634
chr4	42399408	42400599	Islet_Consenus_Peak_43517
chr7	101929560	101931235	Islet_Consenus_Peak_59324
chr13	28366560	28367185	Islet_Consenus_Peak_15776
chr4	87812762	87813933	Islet_Consenus_Peak_44620
chr4	40336048	40336327	Islet_Consenus_Peak_43439
chr4	57521129	57522748	Islet_Consenus_Peak_43900
chr4	48485157	48486129	Islet_Consenus_Peak_43671
chr4	78977487	78979198	Islet_Consenus_Peak_44367
chr4	57975820	57977229	Islet_Consenus_Peak_43923
chr4	57773487	57775519	Islet_Consenus_Peak_43910
chr4	57547275	57548113	Islet_Consenus_Peak_43902
chr2	27664941	27666036	Islet_Consenus_Peak_29316
chr7	98245659	98247244	Islet_Consenus_Peak_59168
chr13	33590040	33592029	Islet_Consenus_Peak_15940
chr7	103629712	103631016	Islet_Consenus_Peak_59366
chr13	28542408	28543514	Islet_Consenus_Peak_15791
chr7	79763676	79764825	Islet_Consenus_Peak_58627
chr4	77818086	77819668	Islet_Consenus_Peak_44331
chr4	48492129	48493035	Islet_Consenus_Peak_43672
chr4	66535564	66536694	Islet_Consenus_Peak_43991
chr4	44449462	44451382	Islet_Consenus_Peak_43573
chr4	48908117	48909091	Islet_Consenus_Peak_43688
chr4	40548603	40548924	Islet_Consenus_Peak_43456
chr7	75931524	75932388	Islet_Consenus_Peak_58508
chr4	85503498	85504895	Islet_Consenus_Peak_44546
chr4	48271155	48272478	Islet_Consenus_Peak_43664
chr4	54458950	54459558	Islet_Consenus_Peak_43824
chr4	41362265	41363721	Islet_Consenus_Peak_43484
chr13	28674302	28675089	Islet_Consenus_Peak_15793
chr7	2558688	2559587	Islet_Consenus_Peak_56641
chr7	5632232	5633174	Islet_Consenus_Peak_56738
chr13	27844645	27845539	Islet_Consenus_Peak_15752
chr4	62066144	62066792	Islet_Consenus_Peak_43961
chr4	25031864	25033180	Islet_Consenus_Peak_43120
chr4	25089840	25090794	Islet_Consenus_Peak_43121
chr7	87229492	87230516	Islet_Consenus_Peak_58870
chr4	57396323	57397149	Islet_Consenus_Peak_43895
chr4	80993271	80994658	Islet_Consenus_Peak_44414
chr7	154001974	154002518	Islet_Consenus_Peak_60721
chr7	88388043	88389518	Islet_Consenus_Peak_58898
chr4	30721951	30722424	Islet_Consenus_Peak_43235
chr4	20253148	20254419	Islet_Consenus_Peak_42991
chr4	75310818	75311293	Islet_Consenus_Peak_44226
chr7	103085948	103086700	Islet_Consenus_Peak_59359
chr13	28491823	28492397	Islet_Consenus_Peak_15784
chr4	77506961	77507778	Islet_Consenus_Peak_44314
chr13	28493944	28494965	Islet_Consenus_Peak_15785
chr4	30721047	30721561	Islet_Consenus_Peak_43234
chr7	103969171	103969477	Islet_Consenus_Peak_59369
chr12	115121800	115122763	Islet_Consenus_Peak_15108
chr4	36245400	36246572	Islet_Consenus_Peak_43299
chr7	80547997	80548947	Islet_Consenus_Peak_58667
chr4	30722866	30724135	Islet_Consenus_Peak_43236
chr13	31620885	31621480	Islet_Consenus_Peak_15882
chr4	72649744	72650359	Islet_Consenus_Peak_44144
chr7	86272819	86274338	Islet_Consenus_Peak_58833
chr4	74734619	74735394	Islet_Consenus_Peak_44203
chr4	46391242	46392853	Islet_Consenus_Peak_43609
chr7	84815495	84816518	Islet_Consenus_Peak_58810
chr8	95651135	95652196	Islet_Consenus_Peak_63130
chr1	44456942	44457923	Islet_Consenus_Peak_1077
chr1	41327553	41328460	Islet_Consenus_Peak_1008
chr1	46955061	46955630	Islet_Consenus_Peak_1146
chr9	114287237	114288672	Islet_Consenus_Peak_66665
chr1	35450351	35451495	Islet_Consenus_Peak_881
chr9	20620426	20620959	Islet_Consenus_Peak_65019
chr9	101558343	101559305	Islet_Consenus_Peak_66356
chr1	901313	902543	Islet_Consenus_Peak_27
chr9	100880682	100881865	Islet_Consenus_Peak_66343
chr9	116111513	116112293	Islet_Consenus_Peak_66716
chr1	40420528	40421818	Islet_Consenus_Peak_987
chr1	55266285	55267418	Islet_Consenus_Peak_1309
chr9	100954522	100955781	Islet_Consenus_Peak_66347
chr9	14313778	14315513	Islet_Consenus_Peak_64866
chr1	15250345	15251565	Islet_Consenus_Peak_336
chr9	116860359	116862117	Islet_Consenus_Peak_66741
chr8	95652494	95653501	Islet_Consenus_Peak_63131
chr9	101469355	101469888	Islet_Consenus_Peak_66354
chr9	101569526	101571103	Islet_Consenus_Peak_66357
chr6	99280421	99282922	Islet_Consenus_Peak_54328
chr1	38511918	38513263	Islet_Consenus_Peak_942
chr1	49241525	49242814	Islet_Consenus_Peak_1180
chr9	37027205	37027968	Islet_Consenus_Peak_65394
chr1	20141028	20142759	Islet_Consenus_Peak_478
chr9	22446569	22448099	Islet_Consenus_Peak_65086
chr1	63787886	63789641	Islet_Consenus_Peak_1468
chr8	91996661	91998051	Islet_Consenus_Peak_63006
chr6	88875349	88877073	Islet_Consenus_Peak_54144
chr1	65612933	65614836	Islet_Consenus_Peak_1533
chr1	1981139	1982281	Islet_Consenus_Peak_83
chr9	120176415	120177370	Islet_Consenus_Peak_66793
chr9	103790609	103791885	Islet_Consenus_Peak_66405
chr9	35161517	35162684	Islet_Consenus_Peak_65332
chr1	36771949	36772886	Islet_Consenus_Peak_909
chr6	89855306	89857007	Islet_Consenus_Peak_54168
chr9	113799919	113802023	Islet_Consenus_Peak_66656
chr1	6453087	6454188	Islet_Consenus_Peak_162
chr9	25677349	25678861	Islet_Consenus_Peak_65109
chr9	16871431	16872051	Islet_Consenus_Peak_64925
chr9	10612486	10613584	Islet_Consenus_Peak_64800
chr9	117880771	117881594	Islet_Consenus_Peak_66767
chr1	64935370	64936647	Islet_Consenus_Peak_1504
chr1	60392040	60392789	Islet_Consenus_Peak_1413
chr8	63161395	63162177	Islet_Consenus_Peak_62350
chr1	57889453	57890776	Islet_Consenus_Peak_1358
chr8	89339306	89341274	Islet_Consenus_Peak_62941
chr9	122131181	122132213	Islet_Consenus_Peak_66810
chr9	23850955	23851518	Islet_Consenus_Peak_65100
chr9	104499971	104501112	Islet_Consenus_Peak_66437
chr1	59761995	59762948	Islet_Consenus_Peak_1394
chr8	91803667	91804421	Islet_Consenus_Peak_63002
chr9	86153030	86153815	Islet_Consenus_Peak_65993
chr8	91094677	91095319	Islet_Consenus_Peak_62982
chr6	96463026	96464731	Islet_Consenus_Peak_54282
chr1	155830027	155830492	Islet_Consenus_Peak_3182
chr13	38443193	38444793	Islet_Consenus_Peak_16109
chr1	77747312	77748828	Islet_Consenus_Peak_1815
chr3	150802964	150805105	Islet_Consenus_Peak_41084
chr1	108506189	108508565	Islet_Consenus_Peak_2414
chr3	158288494	158289320	Islet_Consenus_Peak_41328
chr1	111148911	111150210	Islet_Consenus_Peak_2523
chr1	93912424	93914980	Islet_Consenus_Peak_2173
chr1	78511221	78512377	Islet_Consenus_Peak_1846
chr4	126238079	126238971	Islet_Consenus_Peak_45647
chr4	124466793	124468105	Islet_Consenus_Peak_45602
chr1	101004539	101005674	Islet_Consenus_Peak_2335
chr1	111216811	111217987	Islet_Consenus_Peak_2527
chr1	152008932	152009654	Islet_Consenus_Peak_3073
chr1	85665957	85667772	Islet_Consenus_Peak_1988
chr13	36704807	36705900	Islet_Consenus_Peak_16059
chr3	170136258	170137039	Islet_Consenus_Peak_41618
chr3	159942819	159944309	Islet_Consenus_Peak_41376
chr3	170745594	170746435	Islet_Consenus_Peak_41636
chr1	85929809	85931243	Islet_Consenus_Peak_1999
chr8	85094416	85096005	Islet_Consenus_Peak_62834
chr13	39260535	39261969	Islet_Consenus_Peak_16122
chr4	163084943	163085713	Islet_Consenus_Peak_46609
chr3	152552352	152553891	Islet_Consenus_Peak_41160
chr4	106815959	106817798	Islet_Consenus_Peak_45152
chr3	173112866	173114058	Islet_Consenus_Peak_41749
chr3	164913531	164914807	Islet_Consenus_Peak_41473
chr1	110229961	110230644	Islet_Consenus_Peak_2480
chr1	99469526	99471090	Islet_Consenus_Peak_2292
chr3	158389866	158390890	Islet_Consenus_Peak_41331
chr3	173115206	173116005	Islet_Consenus_Peak_41750
chr4	139935480	139937528	Islet_Consenus_Peak_45904
chr4	101111031	101112520	Islet_Consenus_Peak_44986
chr4	103265222	103267136	Islet_Consenus_Peak_45034
chr4	114899775	114901290	Islet_Consenus_Peak_45376
chr1	100111234	100112105	Islet_Consenus_Peak_2308
chr1	70032833	70034401	Islet_Consenus_Peak_1670
chr4	95678736	95680234	Islet_Consenus_Peak_44858
chr8	85096645	85097347	Islet_Consenus_Peak_62835
chr4	104640310	104641289	Islet_Consenus_Peak_45077
chr1	99729549	99730657	Islet_Consenus_Peak_2297
chr8	77593158	77593556	Islet_Consenus_Peak_62662
chr15	40574100	40575234	Islet_Consenus_Peak_20496
chr9	124029989	124031183	Islet_Consenus_Peak_66847
chr20	20348424	20348962	Islet_Consenus_Peak_34851
chr9	130955052	130955601	Islet_Consenus_Peak_67007
chr20	23029123	23031036	Islet_Consenus_Peak_34906
chr15	33009515	33011628	Islet_Consenus_Peak_20316
chr10	26506309	26507193	Islet_Consenus_Peak_5988
chr9	140196657	140197427	Islet_Consenus_Peak_67284
chr15	38856107	38857508	Islet_Consenus_Peak_20464
chr20	44935822	44937509	Islet_Consenus_Peak_35339
chr20	18036953	18038763	Islet_Consenus_Peak_34802
chr20	44746533	44747299	Islet_Consenus_Peak_35333
chr2	178937097	178938113	Islet_Consenus_Peak_32753
chr10	21461967	21463761	Islet_Consenus_Peak_5840
chr10	6186542	6187749	Islet_Consenus_Peak_5506
chr9	140772065	140773295	Islet_Consenus_Peak_67308
chr10	24497567	24499334	Islet_Consenus_Peak_5923
chr10	23002135	23004037	Islet_Consenus_Peak_5890
chr20	10652155	10652350	Islet_Consenus_Peak_34644
chr20	6748025	6749163	Islet_Consenus_Peak_34533
chr2	150186331	150187613	Islet_Consenus_Peak_31923
chr2	162929928	162931302	Islet_Consenus_Peak_32279
chr11	36398667	36399527	Islet_Consenus_Peak_9558
chr2	161263370	161264467	Islet_Consenus_Peak_32227
chr10	23727518	23729438	Islet_Consenus_Peak_5907
chr2	96011201	96012280	Islet_Consenus_Peak_30791
chr2	182321537	182322904	Islet_Consenus_Peak_32852
chr2	158484495	158485907	Islet_Consenus_Peak_32139
chr20	1165395	1166771	Islet_Consenus_Peak_34406
chr10	11865097	11865930	Islet_Consenus_Peak_5614
chr10	26503935	26505700	Islet_Consenus_Peak_5987
chr2	163694657	163696459	Islet_Consenus_Peak_32318
chr20	24449736	24451021	Islet_Consenus_Peak_34924
chr11	35160286	35161668	Islet_Consenus_Peak_9503
chr20	10654001	10655630	Islet_Consenus_Peak_34645
chr2	154727671	154729213	Islet_Consenus_Peak_32020
chr20	14317928	14318542	Islet_Consenus_Peak_34712
chr10	16478422	16479379	Islet_Consenus_Peak_5729
chr20	50383490	50385062	Islet_Consenus_Peak_35454
chr11	44971771	44972844	Islet_Consenus_Peak_9672
chr20	17511377	17512301	Islet_Consenus_Peak_34782
chr20	56284826	56285656	Islet_Consenus_Peak_35497
chr2	154334738	154335753	Islet_Consenus_Peak_32014
chr20	9818742	9820061	Islet_Consenus_Peak_34608
chr2	238535642	238536905	Islet_Consenus_Peak_34273
chr1	200842322	200843089	Islet_Consenus_Peak_4116
chr8	67873574	67875442	Islet_Consenus_Peak_62431
chr1	166135424	166137016	Islet_Consenus_Peak_3436
chr2	213401915	213403566	Islet_Consenus_Peak_33696
chr1	209978990	209979956	Islet_Consenus_Peak_4433
chr1	242687184	242688380	Islet_Consenus_Peak_5242
chr1	226924918	226926122	Islet_Consenus_Peak_4864
chr1	220863276	220864233	Islet_Consenus_Peak_4697
chr1	216596365	216596890	Islet_Consenus_Peak_4603
chr8	70745071	70747616	Islet_Consenus_Peak_62484
chr2	198668945	198670178	Islet_Consenus_Peak_33302
chr2	238600042	238602104	Islet_Consenus_Peak_34278
chr1	166944404	166945274	Islet_Consenus_Peak_3452
chr2	198650794	198651619	Islet_Consenus_Peak_33301
chr2	124782239	124783207	Islet_Consenus_Peak_31384
chr1	207494403	207495646	Islet_Consenus_Peak_4363
chr5	101631586	101632625	Islet_Consenus_Peak_49864
chr8	68864186	68865274	Islet_Consenus_Peak_62449
chr2	106015033	106015768	Islet_Consenus_Peak_31025
chr2	133426860	133428644	Islet_Consenus_Peak_31581
chr2	133173471	133174599	Islet_Consenus_Peak_31573
chr18	63417873	63418680	Islet_Consenus_Peak_26782
chr2	196932911	196934027	Islet_Consenus_Peak_33238
chr8	69242490	69243862	Islet_Consenus_Peak_62453
chr2	189156100	189157962	Islet_Consenus_Peak_33033
chr8	75232510	75234292	Islet_Consenus_Peak_62637
chr1	186649080	186650090	Islet_Consenus_Peak_3912
chr1	186265039	186265604	Islet_Consenus_Peak_3908
chr16	68269011	68270293	Islet_Consenus_Peak_22710
chr19	18284358	18285459	Islet_Consenus_Peak_27713
chr4	172733534	172735118	Islet_Consenus_Peak_46878
chr19	14182835	14184906	Islet_Consenus_Peak_27612
chr1	231175120	231176263	Islet_Consenus_Peak_4966
chr8	8558955	8560111	Islet_Consenus_Peak_61001
chr4	142053388	142055039	Islet_Consenus_Peak_46034
chr16	68678717	68679689	Islet_Consenus_Peak_22726
chr10	35103221	35105422	Islet_Consenus_Peak_6206
chr16	68770993	68771559	Islet_Consenus_Peak_22728
chr4	184826176	184827548	Islet_Consenus_Peak_47175
chr4	169013263	169013846	Islet_Consenus_Peak_46745
chr16	69139505	69140332	Islet_Consenus_Peak_22739
chr8	17533602	17534236	Islet_Consenus_Peak_61239
chr8	6419764	6420731	Islet_Consenus_Peak_60954
chr16	49315229	49316769	Islet_Consenus_Peak_22406
chr13	107185472	107185759	Islet_Consenus_Peak_17681
chr4	147560015	147560544	Islet_Consenus_Peak_46176
chr4	175749850	175751047	Islet_Consenus_Peak_46960
chr8	13133118	13134569	Islet_Consenus_Peak_61136
chr8	35092468	35094180	Islet_Consenus_Peak_61698
chr4	144256879	144259083	Islet_Consenus_Peak_46098
chr2	201390499	201391251	Islet_Consenus_Peak_33364
chr4	168154977	168156067	Islet_Consenus_Peak_46732
chr6	74161017	74162259	Islet_Consenus_Peak_53771
chr3	44689925	44690738	Islet_Consenus_Peak_38459
chr3	32279448	32281265	Islet_Consenus_Peak_38154
chr6	86388108	86389115	Islet_Consenus_Peak_54088
chr15	73660039	73661326	Islet_Consenus_Peak_21157
chr11	122854538	122855620	Islet_Consenus_Peak_11629
chr11	110582508	110583722	Islet_Consenus_Peak_11281
chr3	142682062	142682923	Islet_Consenus_Peak_40863
chr15	79236987	79237792	Islet_Consenus_Peak_21293
chr15	64337779	64339068	Islet_Consenus_Peak_20976
chr3	142837955	142840159	Islet_Consenus_Peak_40868
chr6	86159238	86160435	Islet_Consenus_Peak_54081
chr15	79382110	79383207	Islet_Consenus_Peak_21296
chr3	47050622	47051309	Islet_Consenus_Peak_38522
chr11	121322571	121323796	Islet_Consenus_Peak_11605
chr3	139653444	139655081	Islet_Consenus_Peak_40776
chr11	115906774	115907079	Islet_Consenus_Peak_11439
chr11	119039206	119040275	Islet_Consenus_Peak_11535
chr3	40429625	40430404	Islet_Consenus_Peak_38351
chr7	33943658	33945494	Islet_Consenus_Peak_57556
chr11	105480653	105481541	Islet_Consenus_Peak_11162
chr6	84743120	84744107	Islet_Consenus_Peak_54055
chrX	35937425	35938307	Islet_Consenus_Peak_67728
chrX	34674724	34675903	Islet_Consenus_Peak_67723
chrX	71130769	71131286	Islet_Consenus_Peak_68136
chrX	107020327	107020703	Islet_Consenus_Peak_68452
chrX	107018517	107019855	Islet_Consenus_Peak_68451
chrX	74143885	74145291	Islet_Consenus_Peak_68173
chrX	107978426	107979980	Islet_Consenus_Peak_68460
chrX	117860942	117862238	Islet_Consenus_Peak_68548
chrX	39956685	39958078	Islet_Consenus_Peak_67788
chrX	23352031	23352809	Islet_Consenus_Peak_67624
chrX	152676612	152677415	Islet_Consenus_Peak_68962
chrX	134555404	134556412	Islet_Consenus_Peak_68818
chrX	99986423	99987386	Islet_Consenus_Peak_68317
chrX	119442961	119443831	Islet_Consenus_Peak_68589
chrX	133119237	133120238	Islet_Consenus_Peak_68790
chrX	37430670	37431758	Islet_Consenus_Peak_67739
chrX	132090485	132092614	Islet_Consenus_Peak_68780
chrX	132548620	132549990	Islet_Consenus_Peak_68784
chrX	117957513	117958122	Islet_Consenus_Peak_68550
chrX	47863255	47863789	Islet_Consenus_Peak_67891
chrX	131622531	131624195	Islet_Consenus_Peak_68768
chrX	99891119	99892059	Islet_Consenus_Peak_68313
chrX	21391784	21393761	Islet_Consenus_Peak_67588
chrX	125299631	125300526	Islet_Consenus_Peak_68669
chrX	131156775	131158304	Islet_Consenus_Peak_68758
chrX	151806130	151806585	Islet_Consenus_Peak_68952
chrX	18371929	18373279	Islet_Consenus_Peak_67542
chrX	75004634	75005348	Islet_Consenus_Peak_68179
chrX	13955837	13956884	Islet_Consenus_Peak_67461
chrX	17392952	17393605	Islet_Consenus_Peak_67526
chrX	21676262	21677115	Islet_Consenus_Peak_67590
chrX	135332701	135334017	Islet_Consenus_Peak_68828
chrX	84498328	84500203	Islet_Consenus_Peak_68247
chrX	151142723	151143478	Islet_Consenus_Peak_68950
chrX	19139822	19140919	Islet_Consenus_Peak_67552
chrX	16141434	16141868	Islet_Consenus_Peak_67502
chrX	103810420	103810869	Islet_Consenus_Peak_68401
chr6	26199123	26200067	Islet_Consenus_Peak_52612
chr5	72743199	72744848	Islet_Consenus_Peak_49130
chr5	68710744	68711668	Islet_Consenus_Peak_49062
chr9	94712110	94712867	Islet_Consenus_Peak_66175
chr6	1312870	1313460	Islet_Consenus_Peak_52000
chr5	176513390	176514498	Islet_Consenus_Peak_51862
chr7	42275998	42277445	Islet_Consenus_Peak_57809
chr5	136834669	136835142	Islet_Consenus_Peak_50847
chr6	1311222	1312669	Islet_Consenus_Peak_51999
chr5	76114462	76115701	Islet_Consenus_Peak_49215
chr6	13924584	13925290	Islet_Consenus_Peak_52320
chr5	76011132	76012196	Islet_Consenus_Peak_49211
chr5	65891868	65892951	Islet_Consenus_Peak_48984
chr5	76249348	76250128	Islet_Consenus_Peak_49218
chr5	63801585	63803172	Islet_Consenus_Peak_48929
chr6	28219491	28220426	Islet_Consenus_Peak_52683
chr5	7849897	7852142	Islet_Consenus_Peak_47553
chr5	95767693	95769256	Islet_Consenus_Peak_49723
chr9	91149233	91150493	Islet_Consenus_Peak_66080
chr5	89853921	89855114	Islet_Consenus_Peak_49546
chr1	239549508	239550937	Islet_Consenus_Peak_5174
chr5	63985971	63987031	Islet_Consenus_Peak_48942
chr5	1008645	1009127	Islet_Consenus_Peak_47410
chr5	68026332	68026979	Islet_Consenus_Peak_49047
chr5	94619431	94621172	Islet_Consenus_Peak_49642
chr7	37025040	37026364	Islet_Consenus_Peak_57659
chr5	1110987	1112393	Islet_Consenus_Peak_47411
chr5	52284577	52285954	Islet_Consenus_Peak_48622
chr5	44388541	44390366	Islet_Consenus_Peak_48474
chr7	37956063	37956912	Islet_Consenus_Peak_57676
chr2	44756	47345	Islet_Consenus_Peak_28715
chr7	15725307	15725750	Islet_Consenus_Peak_57020
chr14	39702865	39703421	Islet_Consenus_Peak_18510
chr2	25142531	25143620	Islet_Consenus_Peak_29216
chr14	36002428	36004905	Islet_Consenus_Peak_18412
chr14	74079014	74079937	Islet_Consenus_Peak_19334
chr14	38063521	38065599	Islet_Consenus_Peak_18464
chr14	105635009	105635524	Islet_Consenus_Peak_20102
chr14	95785708	95786391	Islet_Consenus_Peak_19840
chr7	15726244	15726628	Islet_Consenus_Peak_57021
chr14	25518627	25519867	Islet_Consenus_Peak_18173
chr14	105940052	105941752	Islet_Consenus_Peak_20120
chr7	19156154	19157480	Islet_Consenus_Peak_57127
chr2	11051553	11052309	Islet_Consenus_Peak_28938
chr14	63512066	63513273	Islet_Consenus_Peak_19052
chr14	33403446	33404113	Islet_Consenus_Peak_18327
chr7	112121827	112122579	Islet_Consenus_Peak_59608
chr14	51410721	51412048	Islet_Consenus_Peak_18692
chr14	48144662	48145599	Islet_Consenus_Peak_18622
chr14	60097085	60097862	Islet_Consenus_Peak_18953
chr14	38676852	38679702	Islet_Consenus_Peak_18480
chr14	100625404	100626581	Islet_Consenus_Peak_19931
chr14	96857458	96859038	Islet_Consenus_Peak_19878
chr14	64931811	64932831	Islet_Consenus_Peak_19091
chr2	18059259	18061093	Islet_Consenus_Peak_29089
chr7	20369029	20371603	Islet_Consenus_Peak_57166
chr14	63670489	63671365	Islet_Consenus_Peak_19053
chr2	945919	947028	Islet_Consenus_Peak_28732
chr7	17337852	17339353	Islet_Consenus_Peak_57061
chr14	38724315	38725316	Islet_Consenus_Peak_18481
chr14	79745055	79746459	Islet_Consenus_Peak_19501
chr17	61553996	61554920	Islet_Consenus_Peak_24560
chr17	45055928	45057000	Islet_Consenus_Peak_24250
chr17	17398433	17400509	Islet_Consenus_Peak_23607
chr7	44228879	44229366	Islet_Consenus_Peak_57869
chr7	50598969	50599912	Islet_Consenus_Peak_58047
chr17	79988233	79989312	Islet_Consenus_Peak_25029
chr17	36830340	36831435	Islet_Consenus_Peak_23971
chr17	42440625	42441306	Islet_Consenus_Peak_24179
chr17	30593219	30593884	Islet_Consenus_Peak_23873
chr17	7339759	7340680	Islet_Consenus_Peak_23435
chr17	1083051	1083795	Islet_Consenus_Peak_23242
chr22	29876433	29877216	Islet_Consenus_Peak_36863
chr2	60776702	60777919	Islet_Consenus_Peak_30101
chr5	151303051	151304308	Islet_Consenus_Peak_51287
chr17	15848005	15849064	Islet_Consenus_Peak_23566
chr17	6616666	6617394	Islet_Consenus_Peak_23404
chr7	45614170	45615082	Islet_Consenus_Peak_57919
chr17	35848401	35850535	Islet_Consenus_Peak_23945
chr7	50849064	50850885	Islet_Consenus_Peak_58066
chr2	55236962	55237823	Islet_Consenus_Peak_30002
chr17	29885719	29886739	Islet_Consenus_Peak_23859
chr17	34122236	34122685	Islet_Consenus_Peak_23922
chr17	50235459	50236354	Islet_Consenus_Peak_24387
chr17	3867112	3868062	Islet_Consenus_Peak_23337
chr17	7197533	7198436	Islet_Consenus_Peak_23424
chr17	30592595	30592936	Islet_Consenus_Peak_23872
chr17	14205819	14206121	Islet_Consenus_Peak_23555
chr5	179105142	179106288	Islet_Consenus_Peak_51932
chr17	18907310	18908588	Islet_Consenus_Peak_23660
chr7	54609735	54610389	Islet_Consenus_Peak_58126
chr5	178770794	178772766	Islet_Consenus_Peak_51922
chr7	55086385	55088032	Islet_Consenus_Peak_58138
chr17	14203999	14205032	Islet_Consenus_Peak_23554
chr17	29248696	29249535	Islet_Consenus_Peak_23847
chr5	150603053	150603804	Islet_Consenus_Peak_51270
chr17	8150948	8152805	Islet_Consenus_Peak_23493
chr17	66255197	66256562	Islet_Consenus_Peak_24685
chr17	8191696	8192525	Islet_Consenus_Peak_23494
chr2	63277290	63278407	Islet_Consenus_Peak_30159
chr17	63051772	63053356	Islet_Consenus_Peak_24609
chr17	66286647	66288547	Islet_Consenus_Peak_24687
chr17	7452148	7452877	Islet_Consenus_Peak_23440
chr17	67322465	67323905	Islet_Consenus_Peak_24701
chr17	63133119	63134027	Islet_Consenus_Peak_24614
chr5	161274696	161275359	Islet_Consenus_Peak_51521
chr17	63556595	63558036	Islet_Consenus_Peak_24621
chr17	66507574	66509134	Islet_Consenus_Peak_24694
chr17	52977662	52978595	Islet_Consenus_Peak_24396
chr17	66596077	66597577	Islet_Consenus_Peak_24695
chr17	75276896	75277906	Islet_Consenus_Peak_24900
chr17	68164825	68166026	Islet_Consenus_Peak_24716
chr17	66452522	66454315	Islet_Consenus_Peak_24691
chr17	67410570	67411111	Islet_Consenus_Peak_24702
chr17	66243463	66244613	Islet_Consenus_Peak_24684
chr17	11501525	11502464	Islet_Consenus_Peak_23528
chrY	21154526	21155118	Islet_Consenus_Peak_69197
chr12	57504127	57504732	Islet_Consenus_Peak_13530
chr6	105584149	105585480	Islet_Consenus_Peak_54501
chr12	70759269	70761217	Islet_Consenus_Peak_13919
chr6	106959493	106960902	Islet_Consenus_Peak_54533
chr12	59313166	59314589	Islet_Consenus_Peak_13614
chr12	69326354	69327470	Islet_Consenus_Peak_13865
chr6	138820340	138821011	Islet_Consenus_Peak_55643
chr6	106958466	106958727	Islet_Consenus_Peak_54532
chr19	459848	460556	Islet_Consenus_Peak_27123
chr6	130686345	130688021	Islet_Consenus_Peak_55322
chr12	95043202	95044574	Islet_Consenus_Peak_14579
chr6	133119137	133120446	Islet_Consenus_Peak_55416
chr6	116783048	116783691	Islet_Consenus_Peak_54862
chr12	76017470	76017944	Islet_Consenus_Peak_14024
chr12	81330119	81331511	Islet_Consenus_Peak_14198
chr12	75601007	75601840	Islet_Consenus_Peak_14013
chr6	138428111	138429192	Islet_Consenus_Peak_55622
chr6	105627224	105628363	Islet_Consenus_Peak_54503
chr6	124123418	124124919	Islet_Consenus_Peak_55120
chr12	75603039	75603650	Islet_Consenus_Peak_14014
chr6	110678604	110679864	Islet_Consenus_Peak_54662
chr6	137814386	137814897	Islet_Consenus_Peak_55602
chr10	72972020	72973281	Islet_Consenus_Peak_7016
chr6	151560999	151562628	Islet_Consenus_Peak_56014
chr12	103351399	103352553	Islet_Consenus_Peak_14788
chr6	132722104	132722941	Islet_Consenus_Peak_55403
chr6	154360378	154360997	Islet_Consenus_Peak_56105
chr10	56560782	56561356	Islet_Consenus_Peak_6591
chr12	94968147	94968553	Islet_Consenus_Peak_14571
chr6	143857652	143858868	Islet_Consenus_Peak_55788
chr6	150463557	150465039	Islet_Consenus_Peak_55981
chr6	138893420	138893876	Islet_Consenus_Peak_55645
chr6	114663356	114665066	Islet_Consenus_Peak_54808
chr6	134373151	134374062	Islet_Consenus_Peak_55456
chr12	88973570	88974622	Islet_Consenus_Peak_14340
chr12	72666570	72667353	Islet_Consenus_Peak_13972
chr6	148663405	148664352	Islet_Consenus_Peak_55926
chr6	146348716	146350402	Islet_Consenus_Peak_55867
chr12	72665377	72666417	Islet_Consenus_Peak_13971
chr12	85429828	85430762	Islet_Consenus_Peak_14276
chr12	85673764	85674685	Islet_Consenus_Peak_14280
chr10	68685544	68686208	Islet_Consenus_Peak_6912
chr6	146919876	146920398	Islet_Consenus_Peak_55881
chr3	19189437	19190368	Islet_Consenus_Peak_37850
chr6	40554585	40555892	Islet_Consenus_Peak_53038
chr2	47596085	47597508	Islet_Consenus_Peak_29815
chr2	37551046	37552715	Islet_Consenus_Peak_29512
chr16	1202557	1203139	Islet_Consenus_Peak_21751
chr2	47797066	47799045	Islet_Consenus_Peak_29820
chr2	36582217	36584369	Islet_Consenus_Peak_29480
chr6	29894288	29895162	Islet_Consenus_Peak_52720
chr19	5340085	5341264	Islet_Consenus_Peak_27337
chr2	45235984	45237481	Islet_Consenus_Peak_29725
chr6	167275686	167276625	Islet_Consenus_Peak_56483
chr18	5404099	5404428	Islet_Consenus_Peak_25211
chr18	7566556	7568725	Islet_Consenus_Peak_25261
chr6	46458218	46460091	Islet_Consenus_Peak_53224
chr2	39187140	39188139	Islet_Consenus_Peak_29560
chr6	49518073	49519359	Islet_Consenus_Peak_53306
chr2	31360348	31361826	Islet_Consenus_Peak_29420
chr6	155316290	155317126	Islet_Consenus_Peak_56137
chr21	44495215	44496874	Islet_Consenus_Peak_36491
chr18	5895029	5896299	Islet_Consenus_Peak_25237
chr6	47624044	47624339	Islet_Consenus_Peak_53264
chr2	107502444	107503893	Islet_Consenus_Peak_31053
chr2	51259239	51260024	Islet_Consenus_Peak_29901
chr18	6413789	6415386	Islet_Consenus_Peak_25245
chr21	38071044	38072022	Islet_Consenus_Peak_36298
chr3	185542259	185544171	Islet_Consenus_Peak_42102
chr16	4986183	4987624	Islet_Consenus_Peak_21911
chr21	43186643	43187674	Islet_Consenus_Peak_36445
chr21	42218788	42219260	Islet_Consenus_Peak_36423
chr21	37506998	37508417	Islet_Consenus_Peak_36287
chr21	38378857	38379418	Islet_Consenus_Peak_36312
chr3	184870145	184871339	Islet_Consenus_Peak_42076
chr3	112051688	112053163	Islet_Consenus_Peak_40099
chr21	39286547	39286948	Islet_Consenus_Peak_36349
chr16	4421512	4422348	Islet_Consenus_Peak_21885
chr3	112930156	112931500	Islet_Consenus_Peak_40122
chr3	192231920	192233710	Islet_Consenus_Peak_42306
chr3	121740642	121741399	Islet_Consenus_Peak_40368
chr16	3493426	3494084	Islet_Consenus_Peak_21857
chr3	184971423	184972215	Islet_Consenus_Peak_42077
chr3	190580267	190581104	Islet_Consenus_Peak_42256
chr3	189838107	189838990	Islet_Consenus_Peak_42233
chr21	31311618	31312417	Islet_Consenus_Peak_36137
chr3	111577932	111579730	Islet_Consenus_Peak_40068
chr3	113615839	113616588	Islet_Consenus_Peak_40147
chr21	19616917	19618386	Islet_Consenus_Peak_35928
chr16	10479653	10480281	Islet_Consenus_Peak_21953
chr12	54982152	54982561	Islet_Consenus_Peak_13456
chr8	107669591	107670951	Islet_Consenus_Peak_63469
chr12	53298356	53299182	Islet_Consenus_Peak_13377
chr22	38597577	38599311	Islet_Consenus_Peak_37040
chr12	53297084	53298170	Islet_Consenus_Peak_13376
chr22	43506577	43507505	Islet_Consenus_Peak_37192
chr8	117950327	117951070	Islet_Consenus_Peak_63671
chr5	17216297	17217051	Islet_Consenus_Peak_47836
chr5	15499953	15500966	Islet_Consenus_Peak_47786
chr5	16935607	16937425	Islet_Consenus_Peak_47829
chr5	17217651	17217906	Islet_Consenus_Peak_47837
chr8	127568705	127569525	Islet_Consenus_Peak_64019
chr12	54694594	54695132	Islet_Consenus_Peak_13439
chr8	98289732	98290480	Islet_Consenus_Peak_63223
chr5	31193714	31195453	Islet_Consenus_Peak_48091
chr8	132054373	132054721	Islet_Consenus_Peak_64124
chr5	9545563	9546926	Islet_Consenus_Peak_47603
chr8	109094586	109096046	Islet_Consenus_Peak_63498
chr8	120219954	120222092	Islet_Consenus_Peak_63759
chr8	99438971	99439598	Islet_Consenus_Peak_63265
chr12	33591772	33593034	Islet_Consenus_Peak_12886
chr8	133493138	133493610	Islet_Consenus_Peak_64151
chr12	41582124	41584458	Islet_Consenus_Peak_13024
chr8	110986158	110987019	Islet_Consenus_Peak_63557
chr8	120428158	120429494	Islet_Consenus_Peak_63763
chr8	119963731	119964681	Islet_Consenus_Peak_63751
chr13	21634553	21636084	Islet_Consenus_Peak_15574
chr13	20531489	20533618	Islet_Consenus_Peak_15540
chr10	50817617	50818754	Islet_Consenus_Peak_6478
chr13	100633433	100634791	Islet_Consenus_Peak_17533
chr8	22013744	22014803	Islet_Consenus_Peak_61347
chr10	50603627	50604078	Islet_Consenus_Peak_6468
chr3	53194654	53195745	Islet_Consenus_Peak_38708
chr14	23821101	23822361	Islet_Consenus_Peak_18076
chr14	55031562	55034032	Islet_Consenus_Peak_18792
chr13	100622134	100623384	Islet_Consenus_Peak_17531
chr13	21277999	21278860	Islet_Consenus_Peak_15563
chr13	96204645	96205563	Islet_Consenus_Peak_17372
chr13	44359666	44361641	Islet_Consenus_Peak_16307
chr13	86373226	86373822	Islet_Consenus_Peak_17235
chr13	21277258	21277784	Islet_Consenus_Peak_15562
chr3	54154846	54157031	Islet_Consenus_Peak_38745
chr14	23352125	23352618	Islet_Consenus_Peak_18038
chr13	24734307	24735872	Islet_Consenus_Peak_15659
chr13	43565716	43567003	Islet_Consenus_Peak_16277
chr13	77459292	77461110	Islet_Consenus_Peak_17078
chr10	88125877	88127050	Islet_Consenus_Peak_7376
chr13	95364952	95365529	Islet_Consenus_Peak_17354
chr13	42614010	42616128	Islet_Consenus_Peak_16248
chr13	53312724	53313526	Islet_Consenus_Peak_16622
chr13	41593167	41594160	Islet_Consenus_Peak_16212
chr10	75118123	75118930	Islet_Consenus_Peak_7064
chr8	23261164	23261946	Islet_Consenus_Peak_61409
chr13	78109710	78110096	Islet_Consenus_Peak_17106
chr13	95952962	95954344	Islet_Consenus_Peak_17364
chr3	24535527	24537429	Islet_Consenus_Peak_37980
chr8	28347579	28348347	Islet_Consenus_Peak_61529
chr13	70681310	70683143	Islet_Consenus_Peak_16871
chr13	76054885	76056866	Islet_Consenus_Peak_17032
chr3	56501111	56501568	Islet_Consenus_Peak_38765
chr13	79177317	79177987	Islet_Consenus_Peak_17121
chr13	26624999	26626490	Islet_Consenus_Peak_15706
chr13	102567697	102571022	Islet_Consenus_Peak_17585
chr10	83634002	83634975	Islet_Consenus_Peak_7306
chr10	85954028	85955008	Islet_Consenus_Peak_7343
chr14	52534678	52536450	Islet_Consenus_Peak_18738
chr3	61235704	61236219	Islet_Consenus_Peak_38889
chr13	88323249	88324318	Islet_Consenus_Peak_17242
chr13	91999278	92001600	Islet_Consenus_Peak_17277
chr13	43148423	43149378	Islet_Consenus_Peak_16262
chr10	46992831	46993312	Islet_Consenus_Peak_6434
chr13	53422353	53423113	Islet_Consenus_Peak_16630
chr13	102105452	102106580	Islet_Consenus_Peak_17566
chr13	51796054	51797119	Islet_Consenus_Peak_16553
chr10	82048617	82049926	Islet_Consenus_Peak_7281
chr14	24640817	24641826	Islet_Consenus_Peak_18122
chr13	102067855	102069682	Islet_Consenus_Peak_17564
chr8	23539689	23540865	Islet_Consenus_Peak_61416
chr13	92050608	92051462	Islet_Consenus_Peak_17280
chr10	77191025	77191739	Islet_Consenus_Peak_7125
chr14	58331861	58333294	Islet_Consenus_Peak_18900
chr13	96741998	96744166	Islet_Consenus_Peak_17386
chr13	78492919	78493854	Islet_Consenus_Peak_17115
chr13	80298361	80299083	Islet_Consenus_Peak_17151
chr13	103052133	103053946	Islet_Consenus_Peak_17614
chr9	976712	977421	Islet_Consenus_Peak_64518
chr10	90342246	90343326	Islet_Consenus_Peak_7454
chr10	101088829	101090404	Islet_Consenus_Peak_7764
chr10	95326170	95327044	Islet_Consenus_Peak_7603
chr10	105614488	105615836	Islet_Consenus_Peak_7920
chr9	1050081	1050544	Islet_Consenus_Peak_64521
chr11	61061382	61062886	Islet_Consenus_Peak_9962
chr9	214528	215462	Islet_Consenus_Peak_64502
chr10	91294354	91295798	Islet_Consenus_Peak_7494
chr11	66187989	66188963	Islet_Consenus_Peak_10211
chr10	105253033	105254328	Islet_Consenus_Peak_7900
chr10	120354013	120354238	Islet_Consenus_Peak_8225
chr9	79635283	79636227	Islet_Consenus_Peak_65886
chr10	112835956	112837257	Islet_Consenus_Peak_8060
chr10	89419234	89420770	Islet_Consenus_Peak_7415
chr9	503964	505548	Islet_Consenus_Peak_64505
chr9	4297193	4299148	Islet_Consenus_Peak_64619
chr10	98066280	98066740	Islet_Consenus_Peak_7671
chr9	71939480	71940326	Islet_Consenus_Peak_65662
chr10	108923810	108924644	Islet_Consenus_Peak_7972
chr10	98031109	98031571	Islet_Consenus_Peak_7669
chr10	99473627	99474476	Islet_Consenus_Peak_7728
chr9	79073835	79075488	Islet_Consenus_Peak_65857
chr9	4489601	4490840	Islet_Consenus_Peak_64625
chr9	4299479	4300130	Islet_Consenus_Peak_64620
chr10	118763900	118765278	Islet_Consenus_Peak_8199
chr10	92617025	92618144	Islet_Consenus_Peak_7516
chr9	78504721	78506241	Islet_Consenus_Peak_65842
chr11	63380679	63382230	Islet_Consenus_Peak_10059
chr9	74060844	74062296	Islet_Consenus_Peak_65722
chr9	1051694	1052298	Islet_Consenus_Peak_64522
chr10	52833404	52834805	Islet_Consenus_Peak_6550
chr9	2236645	2237302	Islet_Consenus_Peak_64541
chr5	122425173	122426448	Islet_Consenus_Peak_50434
chr5	115151373	115152843	Islet_Consenus_Peak_50292
chr18	55469948	55471064	Islet_Consenus_Peak_26540
chr18	33767065	33768448	Islet_Consenus_Peak_25911
chr18	30349751	30350399	Islet_Consenus_Peak_25768
chr18	18821900	18823090	Islet_Consenus_Peak_25492
chr5	111754502	111756429	Islet_Consenus_Peak_50172
chr18	29077462	29078666	Islet_Consenus_Peak_25708
chr18	31157649	31159426	Islet_Consenus_Peak_25786
chr5	113696513	113698567	Islet_Consenus_Peak_50245
chr18	32072674	32074320	Islet_Consenus_Peak_25829
chr5	125930470	125931322	Islet_Consenus_Peak_50573
chr5	140430397	140431231	Islet_Consenus_Peak_50984
chr5	145214425	145215551	Islet_Consenus_Peak_51108
chr5	112823093	112824718	Islet_Consenus_Peak_50230
chr18	67067472	67068787	Islet_Consenus_Peak_26849
chr10	35929921	35931643	Islet_Consenus_Peak_6235
chr5	127873051	127874076	Islet_Consenus_Peak_50625
chr18	22931792	22932703	Islet_Consenus_Peak_25600
chr5	119799706	119801491	Islet_Consenus_Peak_50396
chr5	121647480	121648985	Islet_Consenus_Peak_50422
chr18	28622262	28623127	Islet_Consenus_Peak_25694
chr5	129239532	129241215	Islet_Consenus_Peak_50644
chr10	28287023	28288070	Islet_Consenus_Peak_6030
chr18	28680908	28682603	Islet_Consenus_Peak_25695
chr18	500476	501127	Islet_Consenus_Peak_25082

## Sheet: Common.distal.overlap.with.isle
hg19_Chromosome	hg19_Start	hg19_End	Bulk_Islet_Consensus_Peak_Name
chr16	30388994	30390493	Islet_Consenus_Peak_22199
chr19	49631000	49631836	Islet_Consenus_Peak_28440
chr11	72484293	72484787	Islet_Consenus_Peak_10353
chr19	42680929	42681665	Islet_Consenus_Peak_28179
chr19	42695903	42696543	Islet_Consenus_Peak_28180
chr11	85856418	85857079	Islet_Consenus_Peak_10694
chr11	1017264	1017988	Islet_Consenus_Peak_8555
chr15	89663097	89663585	Islet_Consenus_Peak_21471
chr19	37957829	37958677	Islet_Consenus_Peak_28031
chr19	42784214	42784970	Islet_Consenus_Peak_28187
chr11	9781017	9781915	Islet_Consenus_Peak_8795
chr16	22207027	22207469	Islet_Consenus_Peak_22101
chr15	98876610	98876855	Islet_Consenus_Peak_21613
chr15	93340368	93340856	Islet_Consenus_Peak_21566
chr16	22201349	22202821	Islet_Consenus_Peak_22100
chr10	131669220	131670721	Islet_Consenus_Peak_8413
chr11	73490245	73491134	Islet_Consenus_Peak_10377
chr19	40596249	40597040	Islet_Consenus_Peak_28114
chr19	45946560	45947094	Islet_Consenus_Peak_28277
chr19	34744974	34746171	Islet_Consenus_Peak_27934
chr19	58891952	58892845	Islet_Consenus_Peak_28692
chr19	46184726	46185242	Islet_Consenus_Peak_28298
chr19	56825661	56826916	Islet_Consenus_Peak_28629
chr16	31153183	31154205	Islet_Consenus_Peak_22242
chr15	90944050	90944619	Islet_Consenus_Peak_21517
chr19	35497264	35497766	Islet_Consenus_Peak_27949
chr19	47729214	47730029	Islet_Consenus_Peak_28357
chr11	4208262	4209221	Islet_Consenus_Peak_8642
chr19	56904577	56905185	Islet_Consenus_Peak_28631
chr16	30064160	30064811	Islet_Consenus_Peak_22188
chr15	96883781	96884576	Islet_Consenus_Peak_21598
chr11	8040004	8041668	Islet_Consenus_Peak_8730
chr19	40909506	40910374	Islet_Consenus_Peak_28120
chr19	42772358	42773409	Islet_Consenus_Peak_28186
chr15	90743927	90745329	Islet_Consenus_Peak_21508
chr19	45981315	45982496	Islet_Consenus_Peak_28282
chr19	35464125	35464502	Islet_Consenus_Peak_27946
chr15	93363354	93364139	Islet_Consenus_Peak_21569
chr19	34286344	34287503	Islet_Consenus_Peak_27926
chr19	45227266	45228321	Islet_Consenus_Peak_28240
chr19	47582619	47582920	Islet_Consenus_Peak_28352
chr19	45953668	45954491	Islet_Consenus_Peak_28278
chr11	8289340	8290323	Islet_Consenus_Peak_8744
chr16	28288815	28289513	Islet_Consenus_Peak_22153
chr19	40871659	40871909	Islet_Consenus_Peak_28119
chr19	44031117	44031753	Islet_Consenus_Peak_28204
chr10	126711937	126713309	Islet_Consenus_Peak_8340
chr11	82765868	82766557	Islet_Consenus_Peak_10589
chr10	126604890	126606412	Islet_Consenus_Peak_8338
chr19	40939347	40940376	Islet_Consenus_Peak_28123
chr19	49137721	49138131	Islet_Consenus_Peak_28407
chr11	70601477	70602030	Islet_Consenus_Peak_10322
chr19	38397073	38398204	Islet_Consenus_Peak_28040
chr15	31657922	31658320	Islet_Consenus_Peak_20289
chr16	30668860	30670827	Islet_Consenus_Peak_22214
chr19	36422274	36422882	Islet_Consenus_Peak_27990
chr11	8280384	8280870	Islet_Consenus_Peak_8742
chr11	71158934	71159911	Islet_Consenus_Peak_10325
chr19	45261166	45261672	Islet_Consenus_Peak_28245
chr15	89157645	89158004	Islet_Consenus_Peak_21459
chr11	4093854	4094222	Islet_Consenus_Peak_8639
chr19	49298470	49298946	Islet_Consenus_Peak_28420
chr15	99387170	99387428	Islet_Consenus_Peak_21637
chr15	31507454	31509017	Islet_Consenus_Peak_20281
chr15	86545674	86546043	Islet_Consenus_Peak_21442
chr11	12745744	12746544	Islet_Consenus_Peak_8870
chr11	7463782	7464066	Islet_Consenus_Peak_8715
chr19	49217061	49217875	Islet_Consenus_Peak_28413
chr19	55671729	55672306	Islet_Consenus_Peak_28588
chr15	91592940	91593523	Islet_Consenus_Peak_21542
chr11	77811391	77812478	Islet_Consenus_Peak_10491
chr11	85929464	85929992	Islet_Consenus_Peak_10697
chr15	85149945	85150452	Islet_Consenus_Peak_21396
chr19	39174020	39175333	Islet_Consenus_Peak_28074
chr11	20631307	20632074	Islet_Consenus_Peak_9137
chr11	77259243	77259605	Islet_Consenus_Peak_10474
chr19	41109579	41110147	Islet_Consenus_Peak_28133
chr10	126218646	126219178	Islet_Consenus_Peak_8324
chr11	19281263	19281726	Islet_Consenus_Peak_9071
chr11	84491712	84492002	Islet_Consenus_Peak_10654
chr15	89114728	89115444	Islet_Consenus_Peak_21455
chr15	85987031	85987572	Islet_Consenus_Peak_21431
chr15	93447339	93447889	Islet_Consenus_Peak_21575
chr11	86650124	86650398	Islet_Consenus_Peak_10727
chr11	9634591	9636101	Islet_Consenus_Peak_8791
chr15	93352050	93353046	Islet_Consenus_Peak_21568
chr11	14270854	14271140	Islet_Consenus_Peak_8912
chr19	45988455	45989293	Islet_Consenus_Peak_28283
chr15	83240419	83240861	Islet_Consenus_Peak_21351
chr11	12340403	12341297	Islet_Consenus_Peak_8856
chr11	12824129	12824864	Islet_Consenus_Peak_8878
chr15	98562133	98562808	Islet_Consenus_Peak_21609
chr15	88789852	88790321	Islet_Consenus_Peak_21449
chr15	91599039	91599459	Islet_Consenus_Peak_21543
chr11	19764066	19764531	Islet_Consenus_Peak_9094
chr15	90708766	90709498	Islet_Consenus_Peak_21504
chr19	33667383	33668803	Islet_Consenus_Peak_27912
chr11	16147753	16148337	Islet_Consenus_Peak_8962
chr19	45942844	45943355	Islet_Consenus_Peak_28276
chr10	121417417	121418182	Islet_Consenus_Peak_8254
chr11	20510040	20510272	Islet_Consenus_Peak_9134
chr19	48103459	48104153	Islet_Consenus_Peak_28372
chr11	14588044	14588642	Islet_Consenus_Peak_8926
chr19	30335158	30336619	Islet_Consenus_Peak_27888
chr11	8247110	8247504	Islet_Consenus_Peak_8738
chr19	35949727	35950588	Islet_Consenus_Peak_27964
chr19	56028240	56028777	Islet_Consenus_Peak_28610
chr19	41076299	41076961	Islet_Consenus_Peak_28131
chr10	124108067	124108351	Islet_Consenus_Peak_8302
chr19	35263498	35264374	Islet_Consenus_Peak_27943
chr11	85521744	85522733	Islet_Consenus_Peak_10676
chr10	123778608	123779338	Islet_Consenus_Peak_8285
chr19	38554005	38554566	Islet_Consenus_Peak_28050
chr19	57078345	57079456	Islet_Consenus_Peak_28636
chr15	98442268	98442537	Islet_Consenus_Peak_21604
chr19	47610666	47611064	Islet_Consenus_Peak_28354
chr15	24122898	24123504	Islet_Consenus_Peak_20186
chr15	82044781	82045225	Islet_Consenus_Peak_21338
chr11	20565805	20566458	Islet_Consenus_Peak_9135
chr15	96900032	96900586	Islet_Consenus_Peak_21600
chr11	10328978	10329799	Islet_Consenus_Peak_8804
chr19	47744242	47744698	Islet_Consenus_Peak_28360
chr11	84431057	84432434	Islet_Consenus_Peak_10652
chr16	30428861	30429769	Islet_Consenus_Peak_22203
chr15	90304100	90304760	Islet_Consenus_Peak_21488
chr11	78811239	78811528	Islet_Consenus_Peak_10533
chr11	12849537	12850175	Islet_Consenus_Peak_8881
chr11	406731	407804	Islet_Consenus_Peak_8505
chr19	36193232	36193906	Islet_Consenus_Peak_27976
chr15	93573816	93574278	Islet_Consenus_Peak_21580
chr15	31631177	31631936	Islet_Consenus_Peak_20286
chr19	55598212	55598771	Islet_Consenus_Peak_28586
chr19	35704772	35705513	Islet_Consenus_Peak_27953
chr19	45245055	45245585	Islet_Consenus_Peak_28242
chr11	8625610	8626156	Islet_Consenus_Peak_8755
chr11	9779656	9780635	Islet_Consenus_Peak_8794
chr19	46519400	46520276	Islet_Consenus_Peak_28320
chr19	48111322	48112710	Islet_Consenus_Peak_28373
chr15	86536366	86536620	Islet_Consenus_Peak_21441
chr11	14443872	14444337	Islet_Consenus_Peak_8917
chr15	98447451	98447855	Islet_Consenus_Peak_21605
chr19	40926661	40927364	Islet_Consenus_Peak_28121
chr11	69457511	69458320	Islet_Consenus_Peak_10309
chr11	78356375	78356998	Islet_Consenus_Peak_10508
chr15	89901768	89902575	Islet_Consenus_Peak_21479
chr19	47137384	47137777	Islet_Consenus_Peak_28336
chr15	29395707	29396396	Islet_Consenus_Peak_20250
chr11	1567921	1568744	Islet_Consenus_Peak_8570
chr15	90283213	90283581	Islet_Consenus_Peak_21486
chr15	26326963	26328190	Islet_Consenus_Peak_20207
chr19	39892747	39894685	Islet_Consenus_Peak_28096
chr19	34849932	34850667	Islet_Consenus_Peak_27935
chr11	9037287	9037588	Islet_Consenus_Peak_8775
chr11	17460824	17461629	Islet_Consenus_Peak_9014
chr19	41151911	41152347	Islet_Consenus_Peak_28138
chr19	48246296	48247115	Islet_Consenus_Peak_28379
chr10	134330502	134331243	Islet_Consenus_Peak_8460
chr11	17435007	17436170	Islet_Consenus_Peak_9012
chr19	50372481	50373338	Islet_Consenus_Peak_28474
chr19	31173728	31174259	Islet_Consenus_Peak_27891
chr11	79148438	79149048	Islet_Consenus_Peak_10541
chr11	4203299	4203591	Islet_Consenus_Peak_8641
chr11	14604832	14605510	Islet_Consenus_Peak_8928
chr11	76518397	76518806	Islet_Consenus_Peak_10453
chr11	6374646	6375097	Islet_Consenus_Peak_8678
chr15	98971510	98972117	Islet_Consenus_Peak_21616
chr10	121497097	121497652	Islet_Consenus_Peak_8259
chr19	48113357	48113741	Islet_Consenus_Peak_28374
chr19	32715482	32715815	Islet_Consenus_Peak_27898
chr19	46931940	46932305	Islet_Consenus_Peak_28332
chr11	75350652	75351280	Islet_Consenus_Peak_10432
chr11	19575334	19575536	Islet_Consenus_Peak_9081
chr11	13461494	13462249	Islet_Consenus_Peak_8904
chr15	93461039	93461397	Islet_Consenus_Peak_21577
chr11	72542588	72542919	Islet_Consenus_Peak_10359
chr19	30364201	30364786	Islet_Consenus_Peak_27889
chr10	123871934	123873386	Islet_Consenus_Peak_8287
chr11	8227836	8228766	Islet_Consenus_Peak_8737
chr11	72504490	72505355	Islet_Consenus_Peak_10355
chr19	41312665	41313020	Islet_Consenus_Peak_28148
chr19	47742898	47743323	Islet_Consenus_Peak_28359
chr15	85471366	85471688	Islet_Consenus_Peak_21412
chr10	127379523	127380383	Islet_Consenus_Peak_8357
chr11	1580385	1581221	Islet_Consenus_Peak_8573
chr11	82575172	82575828	Islet_Consenus_Peak_10581
chr16	20877231	20877996	Islet_Consenus_Peak_22082
chr15	26636653	26637489	Islet_Consenus_Peak_20211
chr11	87063725	87064418	Islet_Consenus_Peak_10738
chr11	19585680	19586389	Islet_Consenus_Peak_9082
chr11	12101473	12102131	Islet_Consenus_Peak_8850
chr11	24408174	24408508	Islet_Consenus_Peak_9213
chr11	12867376	12867918	Islet_Consenus_Peak_8885
chr15	90578765	90579093	Islet_Consenus_Peak_21499
chr19	45256560	45256884	Islet_Consenus_Peak_28244
chr19	46220404	46221146	Islet_Consenus_Peak_28300
chr19	34268889	34269330	Islet_Consenus_Peak_27925
chr11	86319324	86319838	Islet_Consenus_Peak_10712
chr10	131988228	131989193	Islet_Consenus_Peak_8420
chr11	77756966	77757645	Islet_Consenus_Peak_10489
chr11	1006766	1007202	Islet_Consenus_Peak_8553
chr11	78453536	78453816	Islet_Consenus_Peak_10512
chr11	75417312	75417614	Islet_Consenus_Peak_10435
chr19	47538813	47539623	Islet_Consenus_Peak_28349
chr15	90735036	90735694	Islet_Consenus_Peak_21507
chr19	50871937	50872675	Islet_Consenus_Peak_28491
chr10	126077320	126078210	Islet_Consenus_Peak_8320
chr10	121577810	121578609	Islet_Consenus_Peak_8263
chr11	12352913	12353422	Islet_Consenus_Peak_8857
chr11	18092505	18093364	Islet_Consenus_Peak_9038
chr11	19332879	19333302	Islet_Consenus_Peak_9072
chr15	101628886	101629345	Islet_Consenus_Peak_21677
chr11	2326520	2326997	Islet_Consenus_Peak_8597
chr11	76029931	76030245	Islet_Consenus_Peak_10444
chr19	48824365	48825546	Islet_Consenus_Peak_28390
chr15	89147265	89149093	Islet_Consenus_Peak_21458
chr16	21199592	21200239	Islet_Consenus_Peak_22086
chr19	52097100	52098108	Islet_Consenus_Peak_28511
chr19	33897694	33898102	Islet_Consenus_Peak_27917
chr11	7354133	7354574	Islet_Consenus_Peak_8713
chr15	101168020	101168353	Islet_Consenus_Peak_21669
chr11	86167083	86167684	Islet_Consenus_Peak_10702
chr11	8027927	8028198	Islet_Consenus_Peak_8728
chr15	83792183	83792766	Islet_Consenus_Peak_21372
chr11	84269106	84269716	Islet_Consenus_Peak_10642
chr11	20149759	20150073	Islet_Consenus_Peak_9125
chr11	17833994	17834554	Islet_Consenus_Peak_9028
chr11	72532746	72533737	Islet_Consenus_Peak_10358
chr11	10344353	10344946	Islet_Consenus_Peak_8805
chr11	22579906	22580719	Islet_Consenus_Peak_9175
chr11	13351225	13351860	Islet_Consenus_Peak_8902
chr19	41857202	41857860	Islet_Consenus_Peak_28161
chr11	849306	850188	Islet_Consenus_Peak_8543
chr11	72858954	72859832	Islet_Consenus_Peak_10363
chr10	133275914	133276480	Islet_Consenus_Peak_8432
chr19	38714708	38715118	Islet_Consenus_Peak_28054
chr19	45616760	45617266	Islet_Consenus_Peak_28264
chr10	131769768	131770414	Islet_Consenus_Peak_8415
chr19	39329231	39329585	Islet_Consenus_Peak_28078
chr15	89042141	89042594	Islet_Consenus_Peak_21453
chr11	82429196	82429692	Islet_Consenus_Peak_10574
chr11	12065598	12066283	Islet_Consenus_Peak_8848
chr11	83539134	83539412	Islet_Consenus_Peak_10624
chr19	48136745	48137421	Islet_Consenus_Peak_28375
chr16	19178979	19180496	Islet_Consenus_Peak_22066
chr11	78500485	78500793	Islet_Consenus_Peak_10515
chr15	91137717	91138040	Islet_Consenus_Peak_21523
chr10	121367840	121368573	Islet_Consenus_Peak_8252
chr15	30212739	30213337	Islet_Consenus_Peak_20269
chr10	122702388	122702795	Islet_Consenus_Peak_8274
chr15	99062267	99062627	Islet_Consenus_Peak_21617
chr11	2554041	2554454	Islet_Consenus_Peak_8604
chr19	36618477	36619307	Islet_Consenus_Peak_27997
chr15	90572324	90572788	Islet_Consenus_Peak_21497
chr15	98964549	98965282	Islet_Consenus_Peak_21615
chr11	15671414	15672346	Islet_Consenus_Peak_8948
chr10	123368037	123368720	Islet_Consenus_Peak_8281
chr11	10757230	10757972	Islet_Consenus_Peak_8820
chr10	134755746	134756520	Islet_Consenus_Peak_8468
chr11	17034328	17036401	Islet_Consenus_Peak_8998
chr11	79204564	79205091	Islet_Consenus_Peak_10543
chr15	91417242	91417697	Islet_Consenus_Peak_21532
chr11	9587399	9588034	Islet_Consenus_Peak_8788
chr11	74437520	74437883	Islet_Consenus_Peak_10403
chr16	27246272	27246994	Islet_Consenus_Peak_22144
chr15	101979696	101980458	Islet_Consenus_Peak_21683
chr19	54672203	54672461	Islet_Consenus_Peak_28571
chr15	96888820	96889315	Islet_Consenus_Peak_21599
chr15	101548447	101549190	Islet_Consenus_Peak_21676
chr15	98553281	98553540	Islet_Consenus_Peak_21608
chr11	22702137	22702736	Islet_Consenus_Peak_9180
chr11	10996665	10997396	Islet_Consenus_Peak_8834
chr11	18742514	18743805	Islet_Consenus_Peak_9057
chr11	17752257	17752880	Islet_Consenus_Peak_9023
chr15	95802776	95802970	Islet_Consenus_Peak_21593
chr16	19256767	19257208	Islet_Consenus_Peak_22067
chr10	126429788	126430078	Islet_Consenus_Peak_8332
chr15	82490322	82490656	Islet_Consenus_Peak_21344
chr11	78789870	78790474	Islet_Consenus_Peak_10531
chr11	8816006	8816750	Islet_Consenus_Peak_8766
chr15	85874413	85874735	Islet_Consenus_Peak_21426
chr11	15230104	15230415	Islet_Consenus_Peak_8943
chr11	8350319	8350874	Islet_Consenus_Peak_8749
chr15	86337352	86338512	Islet_Consenus_Peak_21437
chr11	22561592	22562115	Islet_Consenus_Peak_9173
chr10	123914215	123914892	Islet_Consenus_Peak_8291
chr11	8054648	8055161	Islet_Consenus_Peak_8731
chr11	20024378	20024634	Islet_Consenus_Peak_9111
chr11	7715961	7716365	Islet_Consenus_Peak_8725
chr19	31869275	31869703	Islet_Consenus_Peak_27897
chr11	19681566	19682157	Islet_Consenus_Peak_9087
chr11	84843656	84844493	Islet_Consenus_Peak_10662
chr19	34310859	34311415	Islet_Consenus_Peak_27928
chr19	38494133	38494527	Islet_Consenus_Peak_28044
chr10	127578000	127578553	Islet_Consenus_Peak_8368
chr19	46876784	46877598	Islet_Consenus_Peak_28326
chr11	2441894	2442331	Islet_Consenus_Peak_8602
chr11	78357679	78357921	Islet_Consenus_Peak_10509
chr11	78672060	78673656	Islet_Consenus_Peak_10527
chr11	19673245	19673572	Islet_Consenus_Peak_9086
chr10	125823323	125823819	Islet_Consenus_Peak_8317
chr11	78065822	78066120	Islet_Consenus_Peak_10502
chr15	24042743	24043375	Islet_Consenus_Peak_20184
chr19	38585988	38586757	Islet_Consenus_Peak_28052
chr11	81355221	81355703	Islet_Consenus_Peak_10568
chr10	134234531	134235480	Islet_Consenus_Peak_8455
chr19	29011047	29011714	Islet_Consenus_Peak_27880
chr11	22355581	22356163	Islet_Consenus_Peak_9162
chr11	80948022	80948515	Islet_Consenus_Peak_10564
chr11	4658078	4658624	Islet_Consenus_Peak_8649
chr11	79473436	79473957	Islet_Consenus_Peak_10544
chr11	77867510	77867909	Islet_Consenus_Peak_10494
chr11	78665250	78665998	Islet_Consenus_Peak_10526
chr19	34396671	34397633	Islet_Consenus_Peak_27929
chr15	26178888	26179295	Islet_Consenus_Peak_20206
chr15	81398907	81399131	Islet_Consenus_Peak_21335
chr11	82406615	82407185	Islet_Consenus_Peak_10573
chr11	18086183	18087474	Islet_Consenus_Peak_9037
chr11	22513134	22513907	Islet_Consenus_Peak_9168
chr11	18400752	18401199	Islet_Consenus_Peak_9043
chr11	20048791	20049500	Islet_Consenus_Peak_9116
chr11	22724331	22725452	Islet_Consenus_Peak_9181
chr11	17781792	17782272	Islet_Consenus_Peak_9026
chr11	84148231	84149132	Islet_Consenus_Peak_10638
chr11	20652696	20653052	Islet_Consenus_Peak_9138
chr7	92346949	92347988	Islet_Consenus_Peak_59000
chr15	25915033	25915606	Islet_Consenus_Peak_20203
chr2	74210635	74212605	Islet_Consenus_Peak_30408
chr12	6934783	6934993	Islet_Consenus_Peak_12091
chr7	127992197	127992653	Islet_Consenus_Peak_60034
chr3	66125231	66125502	Islet_Consenus_Peak_39008
chr3	9394770	9395412	Islet_Consenus_Peak_37564
chr3	127794167	127796067	Islet_Consenus_Peak_40501
chr7	30294350	30295348	Islet_Consenus_Peak_57460
chr3	71527794	71528037	Islet_Consenus_Peak_39136
chr7	8256835	8257326	Islet_Consenus_Peak_56834
chr7	133983799	133983966	Islet_Consenus_Peak_60215
chr7	7811983	7812605	Islet_Consenus_Peak_56819
chr7	116592962	116594651	Islet_Consenus_Peak_59745
chr12	8171331	8172074	Islet_Consenus_Peak_12136
chr12	6887958	6888513	Islet_Consenus_Peak_12090
chr12	10869262	10869778	Islet_Consenus_Peak_12197
chr12	13025041	13026093	Islet_Consenus_Peak_12275
chr7	140771934	140774554	Islet_Consenus_Peak_60416
chr7	129419042	129420847	Islet_Consenus_Peak_60087
chr12	12989801	12990418	Islet_Consenus_Peak_12274
chr3	71975177	71975802	Islet_Consenus_Peak_39152
chr12	10826482	10827066	Islet_Consenus_Peak_12196
chr3	14473500	14474228	Islet_Consenus_Peak_37703
chr2	84541912	84542546	Islet_Consenus_Peak_30583
chr3	70786996	70787862	Islet_Consenus_Peak_39107
chr7	8458239	8458599	Islet_Consenus_Peak_56843
chr7	128049579	128050675	Islet_Consenus_Peak_60039
chr7	126987585	126988282	Islet_Consenus_Peak_59971
chr12	8191085	8191856	Islet_Consenus_Peak_12139
chr2	69533776	69534888	Islet_Consenus_Peak_30300
chr12	1799787	1800865	Islet_Consenus_Peak_11946
chr3	128326727	128327588	Islet_Consenus_Peak_40516
chr3	13537758	13538179	Islet_Consenus_Peak_37678
chr3	4753020	4753517	Islet_Consenus_Peak_37458
chr3	71631356	71633442	Islet_Consenus_Peak_39138
chr7	30780040	30780465	Islet_Consenus_Peak_57480
chr12	25538085	25539850	Islet_Consenus_Peak_12650
chr22	18483292	18484690	Islet_Consenus_Peak_36629
chr3	4947494	4948320	Islet_Consenus_Peak_37470
chr10	45359364	45360763	Islet_Consenus_Peak_6386
chr3	71178909	71180368	Islet_Consenus_Peak_39122
chr3	128444713	128445825	Islet_Consenus_Peak_40521
chr3	75307966	75308370	Islet_Consenus_Peak_39270
chr1	67926745	67927006	Islet_Consenus_Peak_1600
chr1	68225516	68226412	Islet_Consenus_Peak_1621
chr7	30588375	30588673	Islet_Consenus_Peak_57473
chr12	7033538	7033853	Islet_Consenus_Peak_12101
chr7	27275114	27275641	Islet_Consenus_Peak_57355
chr7	142937645	142938067	Islet_Consenus_Peak_60470
chr3	5099430	5099855	Islet_Consenus_Peak_37478
chr22	18543941	18544550	Islet_Consenus_Peak_36635
chr12	7046526	7047425	Islet_Consenus_Peak_12105
chr12	21833208	21833690	Islet_Consenus_Peak_12528
chr7	26706437	26707460	Islet_Consenus_Peak_57347
chr7	113666541	113666958	Islet_Consenus_Peak_59652
chr12	13069085	13069487	Islet_Consenus_Peak_12278
chr7	92874987	92875737	Islet_Consenus_Peak_59024
chr3	71311875	71312340	Islet_Consenus_Peak_39128
chr7	28164603	28165623	Islet_Consenus_Peak_57383
chr7	25424947	25425620	Islet_Consenus_Peak_57317
chr1	67966090	67966550	Islet_Consenus_Peak_1602
chr7	129648570	129650904	Islet_Consenus_Peak_60100
chr12	25589179	25589482	Islet_Consenus_Peak_12652
chr7	141349537	141349996	Islet_Consenus_Peak_60438
chr12	4300890	4301188	Islet_Consenus_Peak_12015
chr3	4332112	4332418	Islet_Consenus_Peak_37437
chr7	148272674	148273116	Islet_Consenus_Peak_60553
chr3	10800235	10800545	Islet_Consenus_Peak_37610
chr7	33032387	33032743	Islet_Consenus_Peak_57535
chr7	148684114	148685226	Islet_Consenus_Peak_60562
chr12	12900814	12901313	Islet_Consenus_Peak_12268
chr1	68174335	68174570	Islet_Consenus_Peak_1614
chr12	25610940	25611742	Islet_Consenus_Peak_12653
chr7	25109503	25110143	Islet_Consenus_Peak_57301
chr7	121859473	121859712	Islet_Consenus_Peak_59865
chr7	11251678	11252190	Islet_Consenus_Peak_56881
chr2	74562074	74562554	Islet_Consenus_Peak_30416
chr12	12529572	12530146	Islet_Consenus_Peak_12243
chr12	16052170	16052479	Islet_Consenus_Peak_12376
chr22	18312719	18313526	Islet_Consenus_Peak_36624
chr12	1099563	1100786	Islet_Consenus_Peak_11924
chr7	133474671	133475209	Islet_Consenus_Peak_60204
chr3	71993763	71994000	Islet_Consenus_Peak_39153
chr7	130910393	130911474	Islet_Consenus_Peak_60161
chr3	4392638	4393155	Islet_Consenus_Peak_37440
chr7	24859933	24861401	Islet_Consenus_Peak_57298
chr2	69951889	69952244	Islet_Consenus_Peak_30315
chr22	17652145	17653213	Islet_Consenus_Peak_36612
chr7	130790382	130791701	Islet_Consenus_Peak_60156
chr7	94876160	94876627	Islet_Consenus_Peak_59069
chr3	11623372	11624467	Islet_Consenus_Peak_37628
chr7	123341491	123341985	Islet_Consenus_Peak_59902
chr12	12234825	12235282	Islet_Consenus_Peak_12235
chr7	140217791	140218153	Islet_Consenus_Peak_60396
chr3	70113313	70113732	Islet_Consenus_Peak_39099
chr3	14244895	14245386	Islet_Consenus_Peak_37690
chr7	147962051	147962293	Islet_Consenus_Peak_60548
chr7	127806681	127808141	Islet_Consenus_Peak_60027
chr7	33090048	33090627	Islet_Consenus_Peak_57540
chr3	73135084	73135448	Islet_Consenus_Peak_39216
chr12	6472445	6473267	Islet_Consenus_Peak_12063
chr3	72160648	72161140	Islet_Consenus_Peak_39165
chr7	128027382	128028166	Islet_Consenus_Peak_60036
chr12	23358095	23358617	Islet_Consenus_Peak_12579
chr7	130935087	130935323	Islet_Consenus_Peak_60165
chr7	128430888	128431937	Islet_Consenus_Peak_60052
chr7	23586556	23586868	Islet_Consenus_Peak_57262
chr7	25429082	25429526	Islet_Consenus_Peak_57318
chr3	128216126	128216908	Islet_Consenus_Peak_40514
chr3	68056720	68057492	Islet_Consenus_Peak_39054
chr2	75103317	75103782	Islet_Consenus_Peak_30444
chr7	121634539	121635438	Islet_Consenus_Peak_59855
chr2	71503393	71504211	Islet_Consenus_Peak_30363
chr7	120721325	120721837	Islet_Consenus_Peak_59831
chr3	9343940	9344511	Islet_Consenus_Peak_37561
chr2	85664539	85665380	Islet_Consenus_Peak_30617
chr12	26250102	26250671	Islet_Consenus_Peak_12670
chr2	86054494	86054925	Islet_Consenus_Peak_30640
chr7	8630237	8630857	Islet_Consenus_Peak_56850
chr2	71175484	71176008	Islet_Consenus_Peak_30353
chr22	18538804	18539567	Islet_Consenus_Peak_36634
chr3	4762000	4762755	Islet_Consenus_Peak_37459
chr3	11376386	11376748	Islet_Consenus_Peak_37620
chr3	72304914	72305852	Islet_Consenus_Peak_39172
chr12	6172366	6172711	Islet_Consenus_Peak_12047
chr7	92832698	92833264	Islet_Consenus_Peak_59018
chr7	128520048	128520518	Islet_Consenus_Peak_60056
chr12	6403996	6404750	Islet_Consenus_Peak_12056
chr4	94685743	94686078	Islet_Consenus_Peak_44828
chr4	91278245	91278663	Islet_Consenus_Peak_44774
chr3	69355435	69355947	Islet_Consenus_Peak_39083
chr12	8085869	8086156	Islet_Consenus_Peak_12132
chr4	89945001	89945632	Islet_Consenus_Peak_44704
chr7	120445762	120446298	Islet_Consenus_Peak_59819
chr4	94253996	94254306	Islet_Consenus_Peak_44821
chr10	43600450	43601294	Islet_Consenus_Peak_6343
chr3	11811705	11812812	Islet_Consenus_Peak_37634
chr3	128145093	128145719	Islet_Consenus_Peak_40510
chr12	7000033	7000875	Islet_Consenus_Peak_12098
chr7	29448479	29448703	Islet_Consenus_Peak_57426
chr12	6944813	6945247	Islet_Consenus_Peak_12093
chr3	71257476	71258371	Islet_Consenus_Peak_39127
chr7	139184663	139185133	Islet_Consenus_Peak_60348
chr12	8761553	8762010	Islet_Consenus_Peak_12153
chr7	127525961	127526554	Islet_Consenus_Peak_60008
chr3	68925255	68925521	Islet_Consenus_Peak_39062
chr12	20754751	20755350	Islet_Consenus_Peak_12490
chr3	8664552	8665451	Islet_Consenus_Peak_37545
chr7	138423428	138423893	Islet_Consenus_Peak_60326
chr7	25534766	25535330	Islet_Consenus_Peak_57319
chr7	137693445	137693966	Islet_Consenus_Peak_60320
chr3	72378445	72379014	Islet_Consenus_Peak_39178
chr7	25311787	25312485	Islet_Consenus_Peak_57309
chr7	12536586	12537215	Islet_Consenus_Peak_56935
chr12	2191408	2192019	Islet_Consenus_Peak_11963
chr12	1905119	1906363	Islet_Consenus_Peak_11949
chr2	85779243	85779627	Islet_Consenus_Peak_30624
chr7	141395558	141396023	Islet_Consenus_Peak_60442
chr3	14493653	14494952	Islet_Consenus_Peak_37705
chr7	32338097	32338682	Islet_Consenus_Peak_57511
chr12	12037764	12039608	Islet_Consenus_Peak_12228
chr3	8458798	8459355	Islet_Consenus_Peak_37538
chr3	5028246	5029047	Islet_Consenus_Peak_37474
chr12	2322380	2323068	Islet_Consenus_Peak_11970
chr7	133701200	133701736	Islet_Consenus_Peak_60209
chr3	128303158	128303615	Islet_Consenus_Peak_40515
chr7	92842046	92842737	Islet_Consenus_Peak_59020
chr7	95545869	95546495	Islet_Consenus_Peak_59104
chr3	67022197	67022940	Islet_Consenus_Peak_39033
chr12	14556404	14557241	Islet_Consenus_Peak_12321
chr7	127391587	127392025	Islet_Consenus_Peak_59994
chr7	97464815	97465272	Islet_Consenus_Peak_59140
chr3	73150351	73150716	Islet_Consenus_Peak_39217
chr2	85154029	85154383	Islet_Consenus_Peak_30598
chr2	80114990	80115345	Islet_Consenus_Peak_30536
chr12	12185660	12186592	Islet_Consenus_Peak_12233
chr3	12217321	12217591	Islet_Consenus_Peak_37639
chr2	88650005	88650916	Islet_Consenus_Peak_30688
chr7	134116803	134117897	Islet_Consenus_Peak_60220
chr2	72377089	72377906	Islet_Consenus_Peak_30369
chr7	28893514	28894194	Islet_Consenus_Peak_57410
chr7	139642943	139643548	Islet_Consenus_Peak_60374
chr12	21850806	21851381	Islet_Consenus_Peak_12529
chr12	6722970	6723698	Islet_Consenus_Peak_12079
chr12	12808736	12809389	Islet_Consenus_Peak_12260
chr7	129588777	129589523	Islet_Consenus_Peak_60096
chr4	95225644	95225955	Islet_Consenus_Peak_44836
chr2	74601314	74602223	Islet_Consenus_Peak_30417
chr3	71924589	71925088	Islet_Consenus_Peak_39150
chr7	128038753	128039051	Islet_Consenus_Peak_60037
chr12	6532769	6533332	Islet_Consenus_Peak_12067
chr7	135485799	135486246	Islet_Consenus_Peak_60266
chr3	69253280	69253969	Islet_Consenus_Peak_39076
chr7	7804059	7804607	Islet_Consenus_Peak_56818
chr7	130666846	130667315	Islet_Consenus_Peak_60146
chr2	74814872	74815145	Islet_Consenus_Peak_30434
chr7	140015336	140016837	Islet_Consenus_Peak_60389
chr7	27200311	27200832	Islet_Consenus_Peak_57353
chr12	7096206	7096965	Islet_Consenus_Peak_12111
chr12	12161859	12162510	Islet_Consenus_Peak_12232
chr7	129937345	129937735	Islet_Consenus_Peak_60116
chr12	3862003	3862589	Islet_Consenus_Peak_12009
chr7	133825824	133826324	Islet_Consenus_Peak_60213
chr12	6387397	6388304	Islet_Consenus_Peak_12054
chr2	73114050	73115232	Islet_Consenus_Peak_30374
chr7	141233004	141233517	Islet_Consenus_Peak_60435
chr7	150075834	150076827	Islet_Consenus_Peak_60602
chr12	25394103	25394535	Islet_Consenus_Peak_12644
chr12	12473147	12473678	Islet_Consenus_Peak_12240
chr3	9464405	9465075	Islet_Consenus_Peak_37569
chr12	8178942	8180182	Islet_Consenus_Peak_12137
chr7	8405097	8405549	Islet_Consenus_Peak_56840
chr12	10902484	10903192	Islet_Consenus_Peak_12200
chr7	127775104	127776367	Islet_Consenus_Peak_60025
chr7	29971684	29972051	Islet_Consenus_Peak_57443
chr7	114270072	114270935	Islet_Consenus_Peak_59681
chr7	95141077	95141456	Islet_Consenus_Peak_59082
chr7	128850315	128850657	Islet_Consenus_Peak_60067
chr2	73312685	73313148	Islet_Consenus_Peak_30383
chr12	26110918	26112768	Islet_Consenus_Peak_12663
chr3	69249516	69250162	Islet_Consenus_Peak_39075
chr7	126443097	126443565	Islet_Consenus_Peak_59959
chr7	93905305	93905877	Islet_Consenus_Peak_59036
chr7	32250287	32250672	Islet_Consenus_Peak_57509
chr7	143724215	143724433	Islet_Consenus_Peak_60494
chr3	9144322	9144812	Islet_Consenus_Peak_37556
chr7	149119153	149120337	Islet_Consenus_Peak_60573
chr7	137588323	137588709	Islet_Consenus_Peak_60306
chr12	8198444	8198838	Islet_Consenus_Peak_12140
chr7	116570437	116571001	Islet_Consenus_Peak_59743
chr3	10266526	10266848	Islet_Consenus_Peak_37604
chr12	6394123	6394553	Islet_Consenus_Peak_12055
chr7	95704704	95705708	Islet_Consenus_Peak_59108
chr3	67164182	67164695	Islet_Consenus_Peak_39035
chr3	4909325	4910799	Islet_Consenus_Peak_37469
chr7	27250060	27250392	Islet_Consenus_Peak_57354
chr3	9321677	9322800	Islet_Consenus_Peak_37560
chr12	13431045	13431673	Islet_Consenus_Peak_12292
chr22	17738810	17739431	Islet_Consenus_Peak_36613
chr2	74775788	74776755	Islet_Consenus_Peak_30432
chr7	127498375	127498906	Islet_Consenus_Peak_60006
chr12	14319805	14320390	Islet_Consenus_Peak_12306
chr2	80087651	80087974	Islet_Consenus_Peak_30535
chr12	26266739	26267927	Islet_Consenus_Peak_12672
chr7	10162276	10162650	Islet_Consenus_Peak_56862
chr7	94065302	94065725	Islet_Consenus_Peak_59040
chr2	88965994	88966524	Islet_Consenus_Peak_30692
chr7	116449485	116450744	Islet_Consenus_Peak_59738
chr3	65425416	65425686	Islet_Consenus_Peak_38980
chr7	129464682	129466407	Islet_Consenus_Peak_60088
chr7	30287288	30288008	Islet_Consenus_Peak_57459
chr7	116269095	116269465	Islet_Consenus_Peak_59727
chr7	142704942	142705584	Islet_Consenus_Peak_60465
chr7	127705786	127706238	Islet_Consenus_Peak_60019
chr10	45470227	45470828	Islet_Consenus_Peak_6394
chr2	70369114	70370475	Islet_Consenus_Peak_30336
chr3	69021503	69021800	Islet_Consenus_Peak_39066
chr7	135020309	135020847	Islet_Consenus_Peak_60248
chr10	44167220	44167452	Islet_Consenus_Peak_6366
chr7	28101881	28102136	Islet_Consenus_Peak_57378
chr3	71217873	71218636	Islet_Consenus_Peak_39125
chr3	5067984	5068883	Islet_Consenus_Peak_37477
chr2	88899225	88900109	Islet_Consenus_Peak_30690
chr12	8147570	8148307	Islet_Consenus_Peak_12135
chr12	678848	679888	Islet_Consenus_Peak_11915
chr12	31806006	31806511	Islet_Consenus_Peak_12826
chr3	126397919	126398533	Islet_Consenus_Peak_40473
chr12	4966818	4967871	Islet_Consenus_Peak_12032
chr4	89513021	89514679	Islet_Consenus_Peak_44682
chr2	69309744	69310215	Islet_Consenus_Peak_30297
chr7	115762988	115763423	Islet_Consenus_Peak_59709
chr7	123437872	123438890	Islet_Consenus_Peak_59906
chr3	418904	419174	Islet_Consenus_Peak_37342
chr7	28153754	28154178	Islet_Consenus_Peak_57382
chr7	115665279	115666041	Islet_Consenus_Peak_59708
chr7	7154335	7155029	Islet_Consenus_Peak_56788
chr12	16009284	16009722	Islet_Consenus_Peak_12373
chr10	43361864	43362579	Islet_Consenus_Peak_6337
chr12	13814171	13814662	Islet_Consenus_Peak_12299
chr3	72194719	72195415	Islet_Consenus_Peak_39167
chr12	3244667	3245013	Islet_Consenus_Peak_11995
chr7	137846208	137846796	Islet_Consenus_Peak_60322
chr12	12932522	12932873	Islet_Consenus_Peak_12269
chr12	14412906	14413824	Islet_Consenus_Peak_12312
chr3	71701597	71702315	Islet_Consenus_Peak_39140
chr7	123725218	123725734	Islet_Consenus_Peak_59915
chr7	30452663	30453021	Islet_Consenus_Peak_57468
chr12	26427505	26428121	Islet_Consenus_Peak_12682
chr7	127353697	127354114	Islet_Consenus_Peak_59993
chr3	128336249	128337141	Islet_Consenus_Peak_40517
chr12	13364909	13365295	Islet_Consenus_Peak_12289
chr7	120747944	120748325	Islet_Consenus_Peak_59832
chr7	24615915	24616067	Islet_Consenus_Peak_57289
chr12	23963065	23963631	Islet_Consenus_Peak_12594
chr7	30211994	30212926	Islet_Consenus_Peak_57454
chr7	128731640	128731946	Islet_Consenus_Peak_60063
chr12	31556025	31556632	Islet_Consenus_Peak_12815
chr7	10928710	10929475	Islet_Consenus_Peak_56870
chr2	68821933	68822545	Islet_Consenus_Peak_30289
chr2	85955978	85956395	Islet_Consenus_Peak_30635
chr7	31014455	31014781	Islet_Consenus_Peak_57486
chr2	70359465	70360471	Islet_Consenus_Peak_30335
chr4	122113519	122113861	Islet_Consenus_Peak_45535
chr3	69434887	69435565	Islet_Consenus_Peak_39084
chr3	13035185	13036862	Islet_Consenus_Peak_37663
chr3	9381673	9382504	Islet_Consenus_Peak_37563
chr7	130920189	130920907	Islet_Consenus_Peak_60162
chr7	127269190	127269752	Islet_Consenus_Peak_59985
chr12	17545078	17545850	Islet_Consenus_Peak_12407
chr12	10388336	10388954	Islet_Consenus_Peak_12185
chr7	123007524	123008056	Islet_Consenus_Peak_59888
chr3	4468260	4468861	Islet_Consenus_Peak_37444
chr12	6873335	6873811	Islet_Consenus_Peak_12088
chr3	66527328	66527695	Islet_Consenus_Peak_39019
chr7	24092467	24092866	Islet_Consenus_Peak_57272
chr2	70008408	70008876	Islet_Consenus_Peak_30320
chr7	7463975	7464452	Islet_Consenus_Peak_56799
chr3	72846958	72847767	Islet_Consenus_Peak_39203
chr7	143598443	143599435	Islet_Consenus_Peak_60490
chr3	65004489	65005542	Islet_Consenus_Peak_38974
chr2	85512336	85513095	Islet_Consenus_Peak_30606
chr3	73671290	73671638	Islet_Consenus_Peak_39248
chr12	25429028	25429558	Islet_Consenus_Peak_12646
chr22	18393417	18394164	Islet_Consenus_Peak_36627
chr7	138802982	138803471	Islet_Consenus_Peak_60338
chr7	132003587	132004093	Islet_Consenus_Peak_60181
chr7	127322158	127322756	Islet_Consenus_Peak_59989
chr2	80277241	80277957	Islet_Consenus_Peak_30543
chr12	10343182	10343746	Islet_Consenus_Peak_12181
chr7	12362068	12362763	Islet_Consenus_Peak_56920
chr3	11760310	11762273	Islet_Consenus_Peak_37633
chr7	96656643	96657375	Islet_Consenus_Peak_59133
chr7	141675818	141676479	Islet_Consenus_Peak_60446
chr12	14666971	14667498	Islet_Consenus_Peak_12323
chr2	86930879	86932618	Islet_Consenus_Peak_30664
chr7	113061679	113062243	Islet_Consenus_Peak_59631
chr12	15305543	15306223	Islet_Consenus_Peak_12355
chr7	11268168	11268625	Islet_Consenus_Peak_56882
chr7	94081409	94082248	Islet_Consenus_Peak_59042
chr7	114263169	114263725	Islet_Consenus_Peak_59680
chr2	85293706	85294519	Islet_Consenus_Peak_30604
chr2	85645496	85646245	Islet_Consenus_Peak_30614
chr3	64673587	64674114	Islet_Consenus_Peak_38967
chr7	95315476	95315698	Islet_Consenus_Peak_59096
chr12	2445427	2445898	Islet_Consenus_Peak_11975
chr7	113414250	113414691	Islet_Consenus_Peak_59643
chr12	14391114	14391565	Islet_Consenus_Peak_12310
chr7	10452016	10452477	Islet_Consenus_Peak_56867
chr7	126123957	126124558	Islet_Consenus_Peak_59952
chr7	24406223	24406893	Islet_Consenus_Peak_57276
chr1	67924411	67925359	Islet_Consenus_Peak_1599
chr7	147939333	147939899	Islet_Consenus_Peak_60546
chr12	20642485	20642861	Islet_Consenus_Peak_12480
chr7	139941853	139942505	Islet_Consenus_Peak_60385
chr7	32128102	32128598	Islet_Consenus_Peak_57507
chr3	4792854	4793722	Islet_Consenus_Peak_37465
chr7	123134228	123134645	Islet_Consenus_Peak_59889
chr7	95348068	95348321	Islet_Consenus_Peak_59100
chr3	4850386	4850850	Islet_Consenus_Peak_37467
chr7	26101232	26101597	Islet_Consenus_Peak_57327
chr7	31174027	31174526	Islet_Consenus_Peak_57491
chr7	29649001	29649767	Islet_Consenus_Peak_57431
chr2	85999142	85999964	Islet_Consenus_Peak_30638
chr7	134290897	134291567	Islet_Consenus_Peak_60226
chr7	135721864	135722183	Islet_Consenus_Peak_60275
chr3	70326150	70326914	Islet_Consenus_Peak_39104
chr7	121187541	121187857	Islet_Consenus_Peak_59842
chr3	126107832	126108659	Islet_Consenus_Peak_40467
chr7	147781087	147781493	Islet_Consenus_Peak_60543
chr12	29025546	29026011	Islet_Consenus_Peak_12767
chr12	25934042	25934443	Islet_Consenus_Peak_12662
chr4	89950610	89951103	Islet_Consenus_Peak_44705
chr22	18155187	18156260	Islet_Consenus_Peak_36620
chr12	6198015	6198851	Islet_Consenus_Peak_12048
chr7	94069738	94070246	Islet_Consenus_Peak_59041
chr7	29229473	29229945	Islet_Consenus_Peak_57417
chr12	15743107	15743736	Islet_Consenus_Peak_12364
chr7	114142430	114142988	Islet_Consenus_Peak_59674
chr2	73404051	73405125	Islet_Consenus_Peak_30388
chr3	4448610	4449541	Islet_Consenus_Peak_37442
chr7	117355858	117356126	Islet_Consenus_Peak_59770
chr7	116416620	116417231	Islet_Consenus_Peak_59735
chr7	130005258	130006016	Islet_Consenus_Peak_60119
chr3	13691847	13692343	Islet_Consenus_Peak_37680
chr1	68097409	68097847	Islet_Consenus_Peak_1609
chr12	26676514	26677134	Islet_Consenus_Peak_12693
chr7	32243925	32244390	Islet_Consenus_Peak_57508
chr7	121681923	121682253	Islet_Consenus_Peak_59858
chr7	116624836	116625477	Islet_Consenus_Peak_59746
chr12	19018056	19018510	Islet_Consenus_Peak_12428
chr12	17033722	17034277	Islet_Consenus_Peak_12400
chr4	122369270	122369852	Islet_Consenus_Peak_45542
chr4	122173368	122173682	Islet_Consenus_Peak_45536
chr7	114066455	114067345	Islet_Consenus_Peak_59670
chr12	14817332	14817626	Islet_Consenus_Peak_12328
chr7	31783894	31784344	Islet_Consenus_Peak_57499
chr7	115116235	115117341	Islet_Consenus_Peak_59699
chr7	131192561	131193106	Islet_Consenus_Peak_60169
chr2	75147001	75147401	Islet_Consenus_Peak_30445
chr7	147839687	147840005	Islet_Consenus_Peak_60544
chr12	2405017	2405571	Islet_Consenus_Peak_11974
chr7	31673270	31673805	Islet_Consenus_Peak_57496
chr12	21525456	21525917	Islet_Consenus_Peak_12512
chr7	28117873	28118159	Islet_Consenus_Peak_57380
chr12	23599532	23600157	Islet_Consenus_Peak_12582
chr12	11706842	11707333	Islet_Consenus_Peak_12210
chr7	8763730	8764108	Islet_Consenus_Peak_56853
chr7	145787083	145787572	Islet_Consenus_Peak_60527
chr7	96347428	96348111	Islet_Consenus_Peak_59126
chr7	113790880	113791230	Islet_Consenus_Peak_59658
chr4	77996237	77997921	Islet_Consenus_Peak_44342
chr3	73516149	73516896	Islet_Consenus_Peak_39230
chr2	79840055	79840573	Islet_Consenus_Peak_30525
chr4	92761491	92761900	Islet_Consenus_Peak_44799
chr12	24714620	24716303	Islet_Consenus_Peak_12624
chr3	73553150	73553840	Islet_Consenus_Peak_39235
chr3	64470008	64470350	Islet_Consenus_Peak_38961
chr3	284631	285670	Islet_Consenus_Peak_37337
chr3	66479042	66479609	Islet_Consenus_Peak_39015
chr3	3057025	3057450	Islet_Consenus_Peak_37420
chr12	20761046	20761380	Islet_Consenus_Peak_12492
chr3	7461283	7462358	Islet_Consenus_Peak_37509
chr7	144081214	144081890	Islet_Consenus_Peak_60500
chr3	72107654	72108098	Islet_Consenus_Peak_39161
chr7	8677104	8678228	Islet_Consenus_Peak_56852
chr7	124425183	124425538	Islet_Consenus_Peak_59932
chr3	12761421	12761941	Islet_Consenus_Peak_37648
chr7	136853881	136854279	Islet_Consenus_Peak_60295
chr7	132265592	132265791	Islet_Consenus_Peak_60184
chr2	85731955	85732607	Islet_Consenus_Peak_30622
chr2	79206612	79207230	Islet_Consenus_Peak_30512
chr12	27763358	27763750	Islet_Consenus_Peak_12728
chr7	96225460	96226406	Islet_Consenus_Peak_59122
chr2	75643809	75644575	Islet_Consenus_Peak_30454
chr12	26182074	26182845	Islet_Consenus_Peak_12668
chr2	73495795	73497084	Islet_Consenus_Peak_30392
chr7	24543106	24543862	Islet_Consenus_Peak_57286
chr7	94261495	94262710	Islet_Consenus_Peak_59052
chr7	144088820	144089291	Islet_Consenus_Peak_60501
chr12	4140162	4141130	Islet_Consenus_Peak_12013
chr7	114122109	114122353	Islet_Consenus_Peak_59673
chr7	114045567	114045772	Islet_Consenus_Peak_59666
chr12	13892493	13893023	Islet_Consenus_Peak_12300
chr2	75005571	75006051	Islet_Consenus_Peak_30440
chr7	28312092	28312464	Islet_Consenus_Peak_57389
chr7	138759802	138760384	Islet_Consenus_Peak_60336
chr3	67453307	67454054	Islet_Consenus_Peak_39042
chr3	67956805	67957365	Islet_Consenus_Peak_39053
chr12	17794877	17795398	Islet_Consenus_Peak_12409
chr12	19910240	19910610	Islet_Consenus_Peak_12454
chr12	11974972	11975758	Islet_Consenus_Peak_12222
chr3	68372083	68372612	Islet_Consenus_Peak_39060
chr7	135978028	135979340	Islet_Consenus_Peak_60280
chr3	66988862	66989179	Islet_Consenus_Peak_39031
chr7	114062685	114063413	Islet_Consenus_Peak_59669
chr7	7568888	7569551	Islet_Consenus_Peak_56806
chr12	15421957	15422313	Islet_Consenus_Peak_12361
chr12	14094435	14095165	Islet_Consenus_Peak_12302
chr7	11380933	11381215	Islet_Consenus_Peak_56888
chr12	3424281	3424822	Islet_Consenus_Peak_12002
chr7	147182867	147183185	Islet_Consenus_Peak_60539
chr3	129208950	129209633	Islet_Consenus_Peak_40553
chr7	28961341	28961935	Islet_Consenus_Peak_57412
chr12	26724443	26725193	Islet_Consenus_Peak_12694
chr4	91457416	91458144	Islet_Consenus_Peak_44778
chr4	91135944	91136782	Islet_Consenus_Peak_44767
chr12	24513679	24514155	Islet_Consenus_Peak_12617
chr7	144519312	144519607	Islet_Consenus_Peak_60518
chr7	115550559	115550895	Islet_Consenus_Peak_59706
chr12	30305568	30305931	Islet_Consenus_Peak_12779
chr12	19441380	19441808	Islet_Consenus_Peak_12442
chr3	2989441	2989945	Islet_Consenus_Peak_37417
chr4	91395495	91395951	Islet_Consenus_Peak_44776
chr3	2782834	2783643	Islet_Consenus_Peak_37400
chr12	28093475	28093983	Islet_Consenus_Peak_12744
chr7	125574486	125575270	Islet_Consenus_Peak_59947
chr7	11467414	11467723	Islet_Consenus_Peak_56891
chr7	31775974	31776278	Islet_Consenus_Peak_57498
chr12	3308877	3310069	Islet_Consenus_Peak_11997
chr7	30978094	30978647	Islet_Consenus_Peak_57485
chr7	130581657	130582114	Islet_Consenus_Peak_60138
chr7	96733927	96734368	Islet_Consenus_Peak_59134
chr7	148032112	148032351	Islet_Consenus_Peak_60549
chr7	116231597	116232433	Islet_Consenus_Peak_59726
chr7	94658137	94658403	Islet_Consenus_Peak_59063
chr12	22751077	22751996	Islet_Consenus_Peak_12566
chr7	135458241	135458451	Islet_Consenus_Peak_60264
chr7	94937933	94938564	Islet_Consenus_Peak_59073
chr7	115994644	115995549	Islet_Consenus_Peak_59718
chr7	144362421	144363431	Islet_Consenus_Peak_60515
chr7	136090871	136091579	Islet_Consenus_Peak_60285
chr7	117467965	117468507	Islet_Consenus_Peak_59775
chr12	27974201	27974677	Islet_Consenus_Peak_12741
chr3	5179972	5180551	Islet_Consenus_Peak_37481
chr12	18472886	18473371	Islet_Consenus_Peak_12415
chr12	16229388	16229874	Islet_Consenus_Peak_12383
chr4	91871755	91872610	Islet_Consenus_Peak_44786
chr7	116350974	116351506	Islet_Consenus_Peak_59731
chr3	74316875	74317080	Islet_Consenus_Peak_39257
chr10	46009685	46010804	Islet_Consenus_Peak_6418
chr7	32290081	32290857	Islet_Consenus_Peak_57510
chr7	32467055	32467915	Islet_Consenus_Peak_57513
chr7	127877030	127877372	Islet_Consenus_Peak_60031
chr12	18081752	18082238	Islet_Consenus_Peak_12410
chr3	8524927	8525326	Islet_Consenus_Peak_37540
chr4	94652692	94653194	Islet_Consenus_Peak_44826
chr3	139129	139713	Islet_Consenus_Peak_37333
chr7	28966500	28966903	Islet_Consenus_Peak_57413
chr12	24231339	24231669	Islet_Consenus_Peak_12608
chr7	26554853	26555543	Islet_Consenus_Peak_57343
chr3	13324789	13325197	Islet_Consenus_Peak_37671
chr12	20328631	20329112	Islet_Consenus_Peak_12467
chr7	95133224	95133749	Islet_Consenus_Peak_59080
chr3	69554944	69555275	Islet_Consenus_Peak_39087
chr7	10231504	10232027	Islet_Consenus_Peak_56864
chr7	115778223	115778679	Islet_Consenus_Peak_59710
chr3	73617557	73618519	Islet_Consenus_Peak_39242
chr7	114173235	114173531	Islet_Consenus_Peak_59677
chr1	68315846	68316978	Islet_Consenus_Peak_1628
chr10	45115417	45115967	Islet_Consenus_Peak_6379
chr7	114463456	114464393	Islet_Consenus_Peak_59687
chr7	113355545	113356749	Islet_Consenus_Peak_59639
chr2	79765954	79766362	Islet_Consenus_Peak_30521
chr7	10279157	10279990	Islet_Consenus_Peak_56866
chr3	306172	306733	Islet_Consenus_Peak_37339
chr12	29226501	29226986	Islet_Consenus_Peak_12768
chr7	95297601	95298505	Islet_Consenus_Peak_59094
chr12	20799141	20799812	Islet_Consenus_Peak_12496
chr3	11641968	11642459	Islet_Consenus_Peak_37629
chr7	137617637	137618110	Islet_Consenus_Peak_60310
chr7	95664505	95665079	Islet_Consenus_Peak_59107
chr7	95257958	95258983	Islet_Consenus_Peak_59092
chr12	16483081	16483905	Islet_Consenus_Peak_12392
chr3	129703897	129704440	Islet_Consenus_Peak_40567
chr7	113439740	113440751	Islet_Consenus_Peak_59644
chr12	21780775	21781373	Islet_Consenus_Peak_12524
chr7	96578918	96579601	Islet_Consenus_Peak_59130
chr4	93971318	93971652	Islet_Consenus_Peak_44814
chr7	114870988	114871609	Islet_Consenus_Peak_59698
chr12	16538934	16539448	Islet_Consenus_Peak_12394
chr7	117529691	117529910	Islet_Consenus_Peak_59778
chr7	95138251	95139208	Islet_Consenus_Peak_59081
chr3	6962765	6963336	Islet_Consenus_Peak_37504
chr12	175694	176648	Islet_Consenus_Peak_11897
chr7	100806239	100806501	Islet_Consenus_Peak_59289
chr4	71569538	71571752	Islet_Consenus_Peak_44103
chr4	1872047	1873639	Islet_Consenus_Peak_42575
chr4	81373640	81374330	Islet_Consenus_Peak_44422
chr7	100291129	100292376	Islet_Consenus_Peak_59261
chr7	105028248	105029889	Islet_Consenus_Peak_59388
chr1	91136844	91137757	Islet_Consenus_Peak_2114
chr4	39446335	39447001	Islet_Consenus_Peak_43409
chr12	125401730	125402326	Islet_Consenus_Peak_15383
chr7	82358604	82359274	Islet_Consenus_Peak_58739
chr12	120378619	120379043	Islet_Consenus_Peak_15182
chr7	104623905	104625007	Islet_Consenus_Peak_59374
chr7	99214115	99215070	Islet_Consenus_Peak_59206
chr7	81989956	81990360	Islet_Consenus_Peak_58720
chr4	21767387	21767845	Islet_Consenus_Peak_43034
chr4	39045555	39047136	Islet_Consenus_Peak_43396
chr12	131118222	131118844	Islet_Consenus_Peak_15466
chr4	56814220	56815584	Islet_Consenus_Peak_43876
chr22	27041027	27041580	Islet_Consenus_Peak_36826
chr12	125411717	125413145	Islet_Consenus_Peak_15384
chr4	55807806	55808652	Islet_Consenus_Peak_43855
chr12	121018895	121019553	Islet_Consenus_Peak_15216
chr12	121768985	121769387	Islet_Consenus_Peak_15242
chr4	26030468	26030843	Islet_Consenus_Peak_43146
chr13	33943381	33943968	Islet_Consenus_Peak_15957
chr7	5467465	5467926	Islet_Consenus_Peak_56726
chr4	38181331	38181957	Islet_Consenus_Peak_43360
chr4	76633393	76633776	Islet_Consenus_Peak_44272
chr12	122237719	122238539	Islet_Consenus_Peak_15260
chr7	156432754	156433908	Islet_Consenus_Peak_60756
chr1	91630654	91631211	Islet_Consenus_Peak_2123
chr12	118627591	118628460	Islet_Consenus_Peak_15174
chr7	56101453	56102315	Islet_Consenus_Peak_58165
chr4	37604315	37605041	Islet_Consenus_Peak_43328
chr12	122124746	122125372	Islet_Consenus_Peak_15254
chr12	123634795	123636269	Islet_Consenus_Peak_15322
chr1	90371917	90372670	Islet_Consenus_Peak_2098
chr12	121077973	121079531	Islet_Consenus_Peak_15219
chr4	74312000	74312323	Islet_Consenus_Peak_44174
chr4	77222447	77223048	Islet_Consenus_Peak_44298
chr7	75807296	75807903	Islet_Consenus_Peak_58501
chr12	110035352	110035971	Islet_Consenus_Peak_14998
chr13	33525831	33526062	Islet_Consenus_Peak_15936
chr12	124673118	124673546	Islet_Consenus_Peak_15344
chr12	123616315	123616937	Islet_Consenus_Peak_15320
chr7	154201017	154201532	Islet_Consenus_Peak_60725
chr4	21514085	21514587	Islet_Consenus_Peak_43026
chr4	85245681	85246481	Islet_Consenus_Peak_44533
chr12	125102224	125102645	Islet_Consenus_Peak_15371
chr4	78802813	78803641	Islet_Consenus_Peak_44362
chr4	77298912	77299388	Islet_Consenus_Peak_44304
chr7	90247956	90248620	Islet_Consenus_Peak_58928
chr7	5490318	5490743	Islet_Consenus_Peak_56727
chr7	73831841	73832281	Islet_Consenus_Peak_58456
chr7	150869719	150870137	Islet_Consenus_Peak_60640
chr4	26023643	26024572	Islet_Consenus_Peak_43145
chr4	40460127	40460941	Islet_Consenus_Peak_43449
chr4	41884417	41885049	Islet_Consenus_Peak_43504
chr12	120524633	120525464	Islet_Consenus_Peak_15187
chr7	155172940	155173190	Islet_Consenus_Peak_60743
chr22	25506702	25507768	Islet_Consenus_Peak_36797
chr7	75267756	75268928	Islet_Consenus_Peak_58480
chr2	28844110	28844953	Islet_Consenus_Peak_29353
chr12	120729238	120731237	Islet_Consenus_Peak_15197
chr4	54796051	54796770	Islet_Consenus_Peak_43835
chr4	25156156	25156959	Islet_Consenus_Peak_43122
chr7	77648853	77650196	Islet_Consenus_Peak_58564
chr7	75830912	75831811	Islet_Consenus_Peak_58502
chr13	27941728	27942176	Islet_Consenus_Peak_15756
chr12	109085008	109086016	Islet_Consenus_Peak_14968
chr4	77008247	77008867	Islet_Consenus_Peak_44283
chr7	150948624	150949422	Islet_Consenus_Peak_60645
chr2	28817147	28817940	Islet_Consenus_Peak_29349
chr2	28613089	28613832	Islet_Consenus_Peak_29341
chr1	90270173	90270581	Islet_Consenus_Peak_2093
chr1	92907270	92908106	Islet_Consenus_Peak_2152
chr13	30499530	30500123	Islet_Consenus_Peak_15839
chr13	28485726	28486361	Islet_Consenus_Peak_15782
chr12	120868207	120868568	Islet_Consenus_Peak_15209
chr4	37978231	37979930	Islet_Consenus_Peak_43343
chr4	55837626	55838010	Islet_Consenus_Peak_43856
chr12	125204845	125205565	Islet_Consenus_Peak_15372
chr13	31998201	31998686	Islet_Consenus_Peak_15887
chr12	117256793	117257682	Islet_Consenus_Peak_15132
chr12	124879902	124880229	Islet_Consenus_Peak_15355
chr4	82486450	82487258	Islet_Consenus_Peak_44450
chr4	26823395	26824176	Islet_Consenus_Peak_43170
chr4	54568575	54569444	Islet_Consenus_Peak_43830
chr7	150974218	150974543	Islet_Consenus_Peak_60646
chr4	17492117	17492625	Islet_Consenus_Peak_42936
chr2	28498928	28499403	Islet_Consenus_Peak_29340
chr12	125533855	125534550	Islet_Consenus_Peak_15389
chr7	90663904	90664167	Islet_Consenus_Peak_58950
chr12	123873976	123874750	Islet_Consenus_Peak_15331
chr13	30682811	30683396	Islet_Consenus_Peak_15843
chr12	118122911	118123649	Islet_Consenus_Peak_15159
chr7	100063468	100063803	Islet_Consenus_Peak_59241
chr4	38133074	38134327	Islet_Consenus_Peak_43357
chr12	123626301	123626879	Islet_Consenus_Peak_15321
chr12	123352339	123352782	Islet_Consenus_Peak_15300
chr7	76961302	76961581	Islet_Consenus_Peak_58537
chr1	90600518	90600731	Islet_Consenus_Peak_2106
chr7	76022297	76023215	Islet_Consenus_Peak_58518
chr4	37649645	37650319	Islet_Consenus_Peak_43330
chr7	69558164	69558908	Islet_Consenus_Peak_58370
chr13	29943114	29943497	Islet_Consenus_Peak_15817
chr7	153768910	153769987	Islet_Consenus_Peak_60719
chr4	77129346	77129980	Islet_Consenus_Peak_44292
chr12	113697412	113698039	Islet_Consenus_Peak_15090
chr7	5526224	5526898	Islet_Consenus_Peak_56729
chr7	76009104	76009837	Islet_Consenus_Peak_58517
chr12	122249693	122250757	Islet_Consenus_Peak_15262
chr7	100781477	100782063	Islet_Consenus_Peak_59286
chr13	31019619	31020467	Islet_Consenus_Peak_15860
chr12	111834693	111835191	Islet_Consenus_Peak_15040
chr7	4784381	4785072	Islet_Consenus_Peak_56701
chr1	90227500	90229128	Islet_Consenus_Peak_2092
chr13	27947038	27947457	Islet_Consenus_Peak_15757
chr7	150808071	150808684	Islet_Consenus_Peak_60636
chr4	88906522	88907034	Islet_Consenus_Peak_44662
chr4	87959863	87960656	Islet_Consenus_Peak_44631
chr12	123539885	123540223	Islet_Consenus_Peak_15313
chr12	109011889	109012288	Islet_Consenus_Peak_14965
chr13	30497928	30498928	Islet_Consenus_Peak_15838
chr4	13550666	13550951	Islet_Consenus_Peak_42834
chr4	4996840	4997246	Islet_Consenus_Peak_42647
chr7	90307053	90307471	Islet_Consenus_Peak_58930
chr7	104585386	104586016	Islet_Consenus_Peak_59373
chr7	1135838	1136428	Islet_Consenus_Peak_56611
chr12	125001950	125003538	Islet_Consenus_Peak_15363
chr7	150715371	150716343	Islet_Consenus_Peak_60627
chr7	5313697	5314202	Islet_Consenus_Peak_56716
chr7	156792260	156793644	Islet_Consenus_Peak_60765
chr7	150595342	150595858	Islet_Consenus_Peak_60615
chr12	113683592	113684429	Islet_Consenus_Peak_15089
chr4	39471017	39471442	Islet_Consenus_Peak_43413
chr7	75947129	75948312	Islet_Consenus_Peak_58511
chr7	150685647	150686038	Islet_Consenus_Peak_60625
chr22	25223229	25223724	Islet_Consenus_Peak_36793
chr4	83383325	83383840	Islet_Consenus_Peak_44477
chr7	100926205	100926833	Islet_Consenus_Peak_59301
chr12	123582149	123582650	Islet_Consenus_Peak_15317
chr4	77679434	77679682	Islet_Consenus_Peak_44328
chr22	28838214	28838829	Islet_Consenus_Peak_36837
chr22	32225344	32225836	Islet_Consenus_Peak_36930
chr4	78522019	78522450	Islet_Consenus_Peak_44354
chr4	1124375	1124784	Islet_Consenus_Peak_42550
chr7	5601691	5603442	Islet_Consenus_Peak_56736
chr1	91044732	91045347	Islet_Consenus_Peak_2113
chr4	87855619	87857644	Islet_Consenus_Peak_44624
chr7	100143151	100144122	Islet_Consenus_Peak_59248
chr4	44631258	44631713	Islet_Consenus_Peak_43577
chr13	27272522	27273156	Islet_Consenus_Peak_15727
chr12	120835474	120836347	Islet_Consenus_Peak_15208
chr7	98002278	98003206	Islet_Consenus_Peak_59161
chr2	27942966	27943364	Islet_Consenus_Peak_29327
chr4	74528521	74528821	Islet_Consenus_Peak_44188
chr12	120666259	120666569	Islet_Consenus_Peak_15194
chr7	150671200	150672370	Islet_Consenus_Peak_60621
chr4	25989658	25990379	Islet_Consenus_Peak_43144
chr4	38674871	38675370	Islet_Consenus_Peak_43380
chr12	120799423	120799940	Islet_Consenus_Peak_15204
chr7	86556089	86556407	Islet_Consenus_Peak_58840
chr7	92237898	92238485	Islet_Consenus_Peak_58992
chr4	44762126	44762741	Islet_Consenus_Peak_43583
chr7	152890126	152890561	Islet_Consenus_Peak_60703
chr7	86941384	86942010	Islet_Consenus_Peak_58854
chr1	90452679	90453181	Islet_Consenus_Peak_2102
chr12	122883958	122885445	Islet_Consenus_Peak_15285
chr4	25844914	25845660	Islet_Consenus_Peak_43135
chr13	31376934	31377556	Islet_Consenus_Peak_15871
chr13	33521697	33522458	Islet_Consenus_Peak_15935
chr13	34071249	34071873	Islet_Consenus_Peak_15959
chr7	90712281	90712600	Islet_Consenus_Peak_58952
chr12	120794408	120794825	Islet_Consenus_Peak_15203
chr1	92775701	92776203	Islet_Consenus_Peak_2150
chr4	13852910	13853472	Islet_Consenus_Peak_42845
chr4	37803663	37804165	Islet_Consenus_Peak_43338
chr7	81948412	81949436	Islet_Consenus_Peak_58716
chr12	110283034	110283397	Islet_Consenus_Peak_15012
chr13	31572610	31573029	Islet_Consenus_Peak_15879
chr13	31618472	31618962	Islet_Consenus_Peak_15880
chr22	26824703	26825515	Islet_Consenus_Peak_36819
chr7	4793443	4793921	Islet_Consenus_Peak_56702
chr4	86763527	86764152	Islet_Consenus_Peak_44584
chr1	93249796	93251212	Islet_Consenus_Peak_2157
chr13	33923940	33924874	Islet_Consenus_Peak_15956
chr7	79033118	79033679	Islet_Consenus_Peak_58602
chr7	151456633	151457009	Islet_Consenus_Peak_60675
chr4	83660363	83660877	Islet_Consenus_Peak_44490
chr12	110661539	110662352	Islet_Consenus_Peak_15025
chr7	151000441	151001005	Islet_Consenus_Peak_60647
chr4	75133745	75134750	Islet_Consenus_Peak_44221
chr12	123873075	123873618	Islet_Consenus_Peak_15330
chr7	75920643	75921621	Islet_Consenus_Peak_58505
chr4	571028	571750	Islet_Consenus_Peak_42527
chr4	39516360	39517344	Islet_Consenus_Peak_43415
chr13	28534484	28535393	Islet_Consenus_Peak_15790
chr4	74519338	74520008	Islet_Consenus_Peak_44187
chr7	73236625	73237357	Islet_Consenus_Peak_58434
chr12	109548765	109549461	Islet_Consenus_Peak_14987
chr4	58029734	58030575	Islet_Consenus_Peak_43926
chr4	53616986	53618163	Islet_Consenus_Peak_43809
chr7	150710792	150711237	Islet_Consenus_Peak_60626
chr13	33836088	33836588	Islet_Consenus_Peak_15952
chr4	82765707	82766341	Islet_Consenus_Peak_44458
chr7	87740491	87740979	Islet_Consenus_Peak_58883
chr7	68147790	68148207	Islet_Consenus_Peak_58355
chr4	88769940	88770410	Islet_Consenus_Peak_44656
chr1	90664047	90664670	Islet_Consenus_Peak_2107
chr4	38565392	38565740	Islet_Consenus_Peak_43375
chr7	3307475	3308201	Islet_Consenus_Peak_56660
chr12	110044065	110044786	Islet_Consenus_Peak_14999
chr22	26326677	26327412	Islet_Consenus_Peak_36812
chr7	70169729	70170282	Islet_Consenus_Peak_58379
chr4	10868139	10868604	Islet_Consenus_Peak_42780
chr12	124844268	124845072	Islet_Consenus_Peak_15349
chr7	1222728	1223310	Islet_Consenus_Peak_56616
chr4	55083880	55084286	Islet_Consenus_Peak_43845
chr1	197871320	197872402	Islet_Consenus_Peak_4056
chr7	87134504	87134882	Islet_Consenus_Peak_58864
chr12	123754054	123754543	Islet_Consenus_Peak_15326
chr7	98910482	98910760	Islet_Consenus_Peak_59189
chr4	85322904	85323117	Islet_Consenus_Peak_44534
chr4	1630913	1631255	Islet_Consenus_Peak_42568
chr4	86849950	86851492	Islet_Consenus_Peak_44587
chr7	97650743	97651247	Islet_Consenus_Peak_59144
chr4	21790683	21791279	Islet_Consenus_Peak_43038
chr4	75600666	75601335	Islet_Consenus_Peak_44232
chr4	38063711	38064021	Islet_Consenus_Peak_43352
chr7	88030467	88030896	Islet_Consenus_Peak_58894
chr13	32930622	32931079	Islet_Consenus_Peak_15920
chr7	156820506	156821136	Islet_Consenus_Peak_60769
chr7	73140129	73140525	Islet_Consenus_Peak_58428
chr12	109591958	109593162	Islet_Consenus_Peak_14990
chr7	100720751	100721129	Islet_Consenus_Peak_59283
chr4	42630220	42630661	Islet_Consenus_Peak_43530
chr4	57904071	57904594	Islet_Consenus_Peak_43915
chr12	122234884	122235362	Islet_Consenus_Peak_15259
chr22	32373211	32373605	Islet_Consenus_Peak_36936
chr4	56914722	56916116	Islet_Consenus_Peak_43877
chr7	92264181	92264985	Islet_Consenus_Peak_58995
chr7	82439983	82440433	Islet_Consenus_Peak_58742
chr4	72322549	72323061	Islet_Consenus_Peak_44137
chr4	88156908	88157429	Islet_Consenus_Peak_44642
chr4	17550830	17551512	Islet_Consenus_Peak_42941
chr2	26968569	26968988	Islet_Consenus_Peak_29279
chr4	10620745	10621113	Islet_Consenus_Peak_42774
chr22	25348179	25349720	Islet_Consenus_Peak_36795
chr4	57702764	57703255	Islet_Consenus_Peak_43909
chr7	82188519	82189190	Islet_Consenus_Peak_58735
chr7	92250405	92251159	Islet_Consenus_Peak_58993
chr4	26858943	26859606	Islet_Consenus_Peak_43172
chr12	110170126	110170410	Islet_Consenus_Peak_15007
chr7	81917974	81918531	Islet_Consenus_Peak_58713
chr7	90234086	90234706	Islet_Consenus_Peak_58927
chr12	114203862	114204253	Islet_Consenus_Peak_15097
chr4	81287196	81287478	Islet_Consenus_Peak_44421
chr4	53100636	53101015	Islet_Consenus_Peak_43801
chr7	75580867	75581199	Islet_Consenus_Peak_58490
chr12	122277248	122277898	Islet_Consenus_Peak_15263
chr4	24420811	24421465	Islet_Consenus_Peak_43093
chr4	31047313	31047758	Islet_Consenus_Peak_43246
chr4	41646216	41646733	Islet_Consenus_Peak_43498
chr4	54774840	54775226	Islet_Consenus_Peak_43834
chr7	156951062	156951667	Islet_Consenus_Peak_60772
chr7	5534309	5535239	Islet_Consenus_Peak_56730
chr4	15151399	15151879	Islet_Consenus_Peak_42878
chr4	68612627	68612973	Islet_Consenus_Peak_44038
chr7	100434687	100435335	Islet_Consenus_Peak_59267
chr4	82327055	82327535	Islet_Consenus_Peak_44440
chr12	123603253	123603804	Islet_Consenus_Peak_15318
chr7	81965041	81965818	Islet_Consenus_Peak_58717
chr4	47671003	47671257	Islet_Consenus_Peak_43639
chr4	24471949	24473042	Islet_Consenus_Peak_43094
chr4	43253829	43254256	Islet_Consenus_Peak_43543
chr7	705393	705822	Islet_Consenus_Peak_56589
chr4	40925286	40926271	Islet_Consenus_Peak_43472
chr12	110462265	110463033	Islet_Consenus_Peak_15019
chr7	102633409	102634033	Islet_Consenus_Peak_59352
chr7	150661669	150662057	Islet_Consenus_Peak_60619
chr4	42283909	42284500	Islet_Consenus_Peak_43514
chr13	28527226	28528888	Islet_Consenus_Peak_15789
chr4	21711919	21712498	Islet_Consenus_Peak_43031
chr13	31439375	31440054	Islet_Consenus_Peak_15875
chr4	17208500	17208938	Islet_Consenus_Peak_42931
chr13	27521186	27521497	Islet_Consenus_Peak_15730
chr1	93324490	93325095	Islet_Consenus_Peak_2160
chr7	86629723	86630063	Islet_Consenus_Peak_58845
chr4	20774961	20775452	Islet_Consenus_Peak_43013
chr4	85950056	85950452	Islet_Consenus_Peak_44561
chr7	82201461	82201967	Islet_Consenus_Peak_58736
chr7	82003410	82003890	Islet_Consenus_Peak_58721
chr4	28226661	28227657	Islet_Consenus_Peak_43201
chr4	41411190	41411679	Islet_Consenus_Peak_43488
chr4	15731518	15731955	Islet_Consenus_Peak_42894
chr4	86890051	86890810	Islet_Consenus_Peak_44591
chr13	33457780	33458140	Islet_Consenus_Peak_15932
chr4	24981652	24982228	Islet_Consenus_Peak_43118
chr4	22390859	22391300	Islet_Consenus_Peak_43045
chr7	81111886	81112175	Islet_Consenus_Peak_58675
chr4	76498679	76499170	Islet_Consenus_Peak_44264
chr4	4397608	4398243	Islet_Consenus_Peak_42635
chr4	86005696	86005972	Islet_Consenus_Peak_44562
chr12	117146703	117147278	Islet_Consenus_Peak_15130
chr7	157001472	157002384	Islet_Consenus_Peak_60775
chr13	34335519	34336497	Islet_Consenus_Peak_15976
chr7	90084475	90084996	Islet_Consenus_Peak_58922
chr4	38490697	38491121	Islet_Consenus_Peak_43372
chr4	72579302	72579769	Islet_Consenus_Peak_44143
chr7	69062294	69063733	Islet_Consenus_Peak_58360
chr12	117562888	117563477	Islet_Consenus_Peak_15150
chr7	90057134	90057519	Islet_Consenus_Peak_58921
chr4	20686565	20687238	Islet_Consenus_Peak_43011
chr7	86568447	86568962	Islet_Consenus_Peak_58842
chr13	28491342	28491682	Islet_Consenus_Peak_15783
chr2	28806682	28807614	Islet_Consenus_Peak_29347
chr4	13658225	13658811	Islet_Consenus_Peak_42839
chr4	76640116	76641138	Islet_Consenus_Peak_44273
chr4	41694649	41695193	Islet_Consenus_Peak_43501
chr4	20430109	20430486	Islet_Consenus_Peak_43000
chr4	21136390	21137003	Islet_Consenus_Peak_43019
chr4	33062375	33062974	Islet_Consenus_Peak_43279
chr7	151451157	151451717	Islet_Consenus_Peak_60674
chr7	5287838	5288487	Islet_Consenus_Peak_56714
chr4	13655524	13656382	Islet_Consenus_Peak_42838
chr4	32881532	32881848	Islet_Consenus_Peak_43277
chr4	88894511	88895067	Islet_Consenus_Peak_44660
chr7	86098893	86099444	Islet_Consenus_Peak_58831
chr12	109167605	109168008	Islet_Consenus_Peak_14973
chr2	27304152	27304408	Islet_Consenus_Peak_29297
chr7	83887901	83888334	Islet_Consenus_Peak_58787
chr12	121422138	121422461	Islet_Consenus_Peak_15233
chr4	40311214	40311645	Islet_Consenus_Peak_43434
chr4	82804835	82805238	Islet_Consenus_Peak_44460
chr7	80096012	80096718	Islet_Consenus_Peak_58645
chr7	83262658	83263242	Islet_Consenus_Peak_58769
chr4	1201759	1202237	Islet_Consenus_Peak_42555
chr4	33717671	33718125	Islet_Consenus_Peak_43282
chr4	80195067	80195730	Islet_Consenus_Peak_44402
chr4	17638213	17638704	Islet_Consenus_Peak_42948
chr13	32519291	32520200	Islet_Consenus_Peak_15902
chr4	57167136	57167924	Islet_Consenus_Peak_43888
chr4	68192879	68193249	Islet_Consenus_Peak_44027
chr13	31304612	31305252	Islet_Consenus_Peak_15868
chr12	117580659	117581275	Islet_Consenus_Peak_15151
chr7	72086548	72087045	Islet_Consenus_Peak_58386
chr4	27177977	27178596	Islet_Consenus_Peak_43184
chr13	27536142	27536640	Islet_Consenus_Peak_15732
chr7	83605520	83605958	Islet_Consenus_Peak_58777
chr4	47735293	47735988	Islet_Consenus_Peak_43643
chr4	13543430	13544177	Islet_Consenus_Peak_42832
chr4	27049939	27050646	Islet_Consenus_Peak_43182
chr4	41428571	41429000	Islet_Consenus_Peak_43489
chr4	27686084	27686621	Islet_Consenus_Peak_43194
chr4	84692242	84692522	Islet_Consenus_Peak_44524
chr12	110059625	110060060	Islet_Consenus_Peak_15000
chr22	32366028	32367233	Islet_Consenus_Peak_36935
chr4	4845531	4845957	Islet_Consenus_Peak_42644
chr7	155653529	155654345	Islet_Consenus_Peak_60754
chr12	122356050	122356893	Islet_Consenus_Peak_15266
chr4	21654270	21654866	Islet_Consenus_Peak_43029
chr4	38095401	38095759	Islet_Consenus_Peak_43354
chr4	41283146	41283524	Islet_Consenus_Peak_43480
chr7	73027146	73027664	Islet_Consenus_Peak_58412
chr4	34255021	34255808	Islet_Consenus_Peak_43288
chr4	79971118	79972179	Islet_Consenus_Peak_44400
chr13	27542769	27543252	Islet_Consenus_Peak_15735
chr4	14170530	14171018	Islet_Consenus_Peak_42860
chr7	80328485	80328755	Islet_Consenus_Peak_58658
chr4	18595085	18595615	Islet_Consenus_Peak_42977
chr4	85341598	85342417	Islet_Consenus_Peak_44536
chr1	92292737	92293926	Islet_Consenus_Peak_2139
chr4	34424227	34424881	Islet_Consenus_Peak_43290
chr4	15459137	15459636	Islet_Consenus_Peak_42885
chr4	76621229	76621935	Islet_Consenus_Peak_44271
chr4	21441898	21442495	Islet_Consenus_Peak_43024
chr4	12634691	12635076	Islet_Consenus_Peak_42814
chr4	79000848	79001559	Islet_Consenus_Peak_44369
chr4	77492504	77492722	Islet_Consenus_Peak_44313
chr4	10669390	10670085	Islet_Consenus_Peak_42776
chr4	28094100	28095241	Islet_Consenus_Peak_43200
chr7	151505631	151506239	Islet_Consenus_Peak_60677
chr4	82235386	82236390	Islet_Consenus_Peak_44436
chr4	16291507	16291937	Islet_Consenus_Peak_42907
chr7	104524024	104524716	Islet_Consenus_Peak_59371
chr2	28918212	28918482	Islet_Consenus_Peak_29360
chr4	53411558	53412069	Islet_Consenus_Peak_43804
chr4	6201884	6203042	Islet_Consenus_Peak_42673
chr13	33700840	33701827	Islet_Consenus_Peak_15945
chr4	42570752	42571044	Islet_Consenus_Peak_43524
chr4	24474040	24475249	Islet_Consenus_Peak_43095
chr7	82555784	82556389	Islet_Consenus_Peak_58744
chr4	37391550	37392002	Islet_Consenus_Peak_43314
chr4	23369681	23370179	Islet_Consenus_Peak_43070
chr7	4971509	4971838	Islet_Consenus_Peak_56705
chr7	82900393	82901201	Islet_Consenus_Peak_58761
chr4	79785568	79786014	Islet_Consenus_Peak_44395
chr4	31074802	31075239	Islet_Consenus_Peak_43251
chr13	32316185	32316672	Islet_Consenus_Peak_15889
chr4	72095411	72097230	Islet_Consenus_Peak_44133
chr4	67972332	67973364	Islet_Consenus_Peak_44018
chr4	15682958	15684219	Islet_Consenus_Peak_42892
chr4	25929976	25930931	Islet_Consenus_Peak_43141
chr7	80272896	80273346	Islet_Consenus_Peak_58653
chr7	100087517	100087760	Islet_Consenus_Peak_59245
chr7	3444236	3444547	Islet_Consenus_Peak_56667
chr7	105128374	105128661	Islet_Consenus_Peak_59391
chr7	78911412	78911638	Islet_Consenus_Peak_58595
chr4	20420431	20421073	Islet_Consenus_Peak_42998
chr4	65404919	65405392	Islet_Consenus_Peak_43978
chr7	156459471	156460008	Islet_Consenus_Peak_60757
chr1	93003604	93004206	Islet_Consenus_Peak_2155
chr4	86068575	86069053	Islet_Consenus_Peak_44563
chr4	87223259	87223867	Islet_Consenus_Peak_44598
chr4	15480690	15481497	Islet_Consenus_Peak_42887
chr4	71644554	71645189	Islet_Consenus_Peak_44110
chr4	33351077	33351454	Islet_Consenus_Peak_43280
chr7	79975830	79976455	Islet_Consenus_Peak_58639
chr7	154558862	154559685	Islet_Consenus_Peak_60731
chr4	17545831	17546218	Islet_Consenus_Peak_42940
chr4	24171443	24171945	Islet_Consenus_Peak_43089
chr4	16593448	16593976	Islet_Consenus_Peak_42913
chr4	38732712	38733133	Islet_Consenus_Peak_43382
chr4	45103235	45103964	Islet_Consenus_Peak_43590
chr7	82689335	82690043	Islet_Consenus_Peak_58750
chr4	42114929	42115158	Islet_Consenus_Peak_43510
chr4	36677797	36678652	Islet_Consenus_Peak_43306
chr4	81104537	81105758	Islet_Consenus_Peak_44415
chr4	23137140	23137790	Islet_Consenus_Peak_43064
chr4	22851463	22852063	Islet_Consenus_Peak_43059
chr4	42867728	42868021	Islet_Consenus_Peak_43536
chr4	48690776	48691417	Islet_Consenus_Peak_43679
chr4	47280515	47281018	Islet_Consenus_Peak_43624
chr4	40323808	40324303	Islet_Consenus_Peak_43437
chr12	125391339	125391738	Islet_Consenus_Peak_15381
chr4	22692350	22692752	Islet_Consenus_Peak_43054
chr4	17505742	17506314	Islet_Consenus_Peak_42938
chr4	31194945	31195947	Islet_Consenus_Peak_43261
chr4	32879672	32879982	Islet_Consenus_Peak_43276
chr4	27280524	27281115	Islet_Consenus_Peak_43190
chr7	81128692	81129655	Islet_Consenus_Peak_58678
chr4	77491331	77491833	Islet_Consenus_Peak_44312
chr4	38121368	38121838	Islet_Consenus_Peak_43356
chr4	27358694	27359360	Islet_Consenus_Peak_43191
chr4	42997509	42997944	Islet_Consenus_Peak_43540
chr4	79548751	79549272	Islet_Consenus_Peak_44384
chr7	83565330	83565828	Islet_Consenus_Peak_58776
chr13	33224905	33225235	Islet_Consenus_Peak_15927
chr4	24197788	24198418	Islet_Consenus_Peak_43090
chr7	92028719	92029760	Islet_Consenus_Peak_58985
chr4	11506938	11507799	Islet_Consenus_Peak_42787
chr4	15907631	15908064	Islet_Consenus_Peak_42897
chr4	87989555	87990376	Islet_Consenus_Peak_44634
chr4	44929487	44930069	Islet_Consenus_Peak_43586
chr4	24879992	24880315	Islet_Consenus_Peak_43111
chr4	58308823	58309351	Islet_Consenus_Peak_43930
chr4	43133783	43134441	Islet_Consenus_Peak_43541
chr4	16790545	16790948	Islet_Consenus_Peak_42922
chr7	150896185	150896716	Islet_Consenus_Peak_60641
chr12	117407609	117408185	Islet_Consenus_Peak_15143
chr4	20546250	20546730	Islet_Consenus_Peak_43004
chr7	82507775	82508249	Islet_Consenus_Peak_58743
chr7	91195040	91195590	Islet_Consenus_Peak_58971
chr7	83669592	83670160	Islet_Consenus_Peak_58779
chr4	68737671	68737860	Islet_Consenus_Peak_44039
chr4	13648676	13649045	Islet_Consenus_Peak_42837
chr7	84121701	84122317	Islet_Consenus_Peak_58790
chr4	66454957	66455752	Islet_Consenus_Peak_43989
chr7	84158378	84159284	Islet_Consenus_Peak_58791
chr7	156808965	156809518	Islet_Consenus_Peak_60768
chr4	64484659	64486538	Islet_Consenus_Peak_43973
chr4	27948542	27949112	Islet_Consenus_Peak_43198
chr7	83726422	83726893	Islet_Consenus_Peak_58780
chr7	80571411	80572246	Islet_Consenus_Peak_58668
chr4	36773058	36773740	Islet_Consenus_Peak_43308
chr7	77755240	77755484	Islet_Consenus_Peak_58567
chr4	30841189	30841591	Islet_Consenus_Peak_43239
chr7	1426240	1426604	Islet_Consenus_Peak_56617
chr4	36352704	36352986	Islet_Consenus_Peak_43301
chr4	30868014	30868853	Islet_Consenus_Peak_43240
chr7	85183376	85184149	Islet_Consenus_Peak_58814
chr1	39570489	39571898	Islet_Consenus_Peak_952
chr9	100173879	100175140	Islet_Consenus_Peak_66317
chr1	51442786	51444180	Islet_Consenus_Peak_1210
chr1	47644876	47645332	Islet_Consenus_Peak_1156
chr1	22351482	22352707	Islet_Consenus_Peak_528
chr8	95972132	95973340	Islet_Consenus_Peak_63147
chr1	45097261	45098190	Islet_Consenus_Peak_1092
chr1	26946634	26948130	Islet_Consenus_Peak_657
chr9	109683314	109684489	Islet_Consenus_Peak_66542
chr9	100849867	100850349	Islet_Consenus_Peak_66342
chr1	10554699	10555613	Islet_Consenus_Peak_281
chr6	90812811	90813588	Islet_Consenus_Peak_54202
chr1	40626760	40627718	Islet_Consenus_Peak_991
chr1	8483517	8484844	Islet_Consenus_Peak_221
chr6	91004826	91007050	Islet_Consenus_Peak_54218
chr1	28573452	28574021	Islet_Consenus_Peak_727
chr9	114874902	114875595	Islet_Consenus_Peak_66681
chr1	40119169	40119630	Islet_Consenus_Peak_974
chr1	14075302	14076526	Islet_Consenus_Peak_331
chr1	27853671	27855296	Islet_Consenus_Peak_699
chr1	50717474	50718144	Islet_Consenus_Peak_1201
chr1	8229469	8230372	Islet_Consenus_Peak_209
chr1	19529889	19530381	Islet_Consenus_Peak_452
chr8	62051444	62052685	Islet_Consenus_Peak_62327
chr1	52607490	52608660	Islet_Consenus_Peak_1244
chr6	90949105	90949500	Islet_Consenus_Peak_54212
chr6	90687424	90688242	Islet_Consenus_Peak_54196
chr9	19184188	19184815	Islet_Consenus_Peak_64985
chr1	33438408	33439217	Islet_Consenus_Peak_855
chr1	8014022	8014632	Islet_Consenus_Peak_197
chr1	66736982	66737924	Islet_Consenus_Peak_1556
chr1	27901611	27902668	Islet_Consenus_Peak_705
chr1	51762115	51763044	Islet_Consenus_Peak_1215
chr9	100565555	100566284	Islet_Consenus_Peak_66332
chr9	107919357	107919798	Islet_Consenus_Peak_66496
chr9	116225658	116226556	Islet_Consenus_Peak_66720
chr1	45279018	45279752	Islet_Consenus_Peak_1102
chr1	27018812	27019881	Islet_Consenus_Peak_659
chr9	110266560	110267595	Islet_Consenus_Peak_66563
chr1	18616946	18617701	Islet_Consenus_Peak_444
chr1	39582577	39583210	Islet_Consenus_Peak_953
chr1	66673100	66673792	Islet_Consenus_Peak_1551
chr1	66718760	66719254	Islet_Consenus_Peak_1555
chr9	19571059	19571249	Islet_Consenus_Peak_64996
chr1	8262073	8262923	Islet_Consenus_Peak_212
chr1	26826616	26828118	Islet_Consenus_Peak_653
chr1	22674722	22675362	Islet_Consenus_Peak_538
chr1	8318770	8319994	Islet_Consenus_Peak_214
chr1	10926931	10927587	Islet_Consenus_Peak_294
chr1	50798630	50799661	Islet_Consenus_Peak_1203
chr1	24476435	24477347	Islet_Consenus_Peak_585
chr8	56941169	56941663	Islet_Consenus_Peak_62136
chr8	94343090	94343575	Islet_Consenus_Peak_63066
chr9	15155924	15156130	Islet_Consenus_Peak_64891
chr9	35695935	35696826	Islet_Consenus_Peak_65354
chr9	21812299	21813462	Islet_Consenus_Peak_65063
chr1	8374267	8374755	Islet_Consenus_Peak_215
chr1	46867329	46868174	Islet_Consenus_Peak_1142
chr9	123382153	123382616	Islet_Consenus_Peak_66822
chr9	34510476	34510746	Islet_Consenus_Peak_65305
chr1	8498702	8499689	Islet_Consenus_Peak_222
chr1	7727534	7728060	Islet_Consenus_Peak_189
chr1	21348684	21349343	Islet_Consenus_Peak_499
chr1	10753933	10755265	Islet_Consenus_Peak_288
chr1	26662582	26663479	Islet_Consenus_Peak_650
chr1	12588156	12588845	Islet_Consenus_Peak_324
chr9	116925821	116926774	Islet_Consenus_Peak_66747
chr1	17274795	17275780	Islet_Consenus_Peak_424
chr1	36653476	36654107	Islet_Consenus_Peak_903
chr9	11871890	11872587	Islet_Consenus_Peak_64816
chr1	33807784	33808375	Islet_Consenus_Peak_868
chr1	45768993	45769942	Islet_Consenus_Peak_1112
chr9	111033972	111035063	Islet_Consenus_Peak_66569
chr6	87861447	87862264	Islet_Consenus_Peak_54111
chr1	11218658	11219326	Islet_Consenus_Peak_303
chr1	17746126	17746594	Islet_Consenus_Peak_433
chr1	16514237	16514595	Islet_Consenus_Peak_388
chr1	23888865	23889102	Islet_Consenus_Peak_566
chr8	61564044	61565428	Islet_Consenus_Peak_62291
chr9	84202473	84203638	Islet_Consenus_Peak_65952
chr9	101077861	101078232	Islet_Consenus_Peak_66350
chr9	37966418	37966988	Islet_Consenus_Peak_65427
chr1	23871163	23871437	Islet_Consenus_Peak_563
chr9	34989089	34990345	Islet_Consenus_Peak_65323
chr1	54874008	54874218	Islet_Consenus_Peak_1298
chr1	27845791	27846502	Islet_Consenus_Peak_698
chr9	21455435	21455746	Islet_Consenus_Peak_65054
chr1	27293321	27293744	Islet_Consenus_Peak_676
chr9	107753367	107754510	Islet_Consenus_Peak_66488
chr8	87056254	87056655	Islet_Consenus_Peak_62891
chr1	66648214	66648679	Islet_Consenus_Peak_1549
chr1	50571368	50572142	Islet_Consenus_Peak_1193
chr1	8763098	8763815	Islet_Consenus_Peak_229
chr1	2143820	2144508	Islet_Consenus_Peak_91
chr1	35667818	35668102	Islet_Consenus_Peak_885
chr1	45413165	45413465	Islet_Consenus_Peak_1107
chr9	102583322	102584518	Islet_Consenus_Peak_66382
chr1	41174563	41175170	Islet_Consenus_Peak_1005
chr1	50834044	50834523	Islet_Consenus_Peak_1205
chr9	21789403	21789913	Islet_Consenus_Peak_65061
chr1	29198529	29199102	Islet_Consenus_Peak_751
chr1	53859117	53859407	Islet_Consenus_Peak_1274
chr1	54953561	54954416	Islet_Consenus_Peak_1299
chr8	59745065	59745906	Islet_Consenus_Peak_62226
chr1	50814277	50814722	Islet_Consenus_Peak_1204
chr9	101946776	101947532	Islet_Consenus_Peak_66367
chr9	112231822	112232599	Islet_Consenus_Peak_66602
chr9	104364376	104364869	Islet_Consenus_Peak_66431
chr1	33833317	33833787	Islet_Consenus_Peak_870
chr9	102870896	102871223	Islet_Consenus_Peak_66391
chr1	24277753	24278633	Islet_Consenus_Peak_579
chr1	15466223	15466672	Islet_Consenus_Peak_341
chr9	109641204	109641601	Islet_Consenus_Peak_66538
chr1	8772397	8773125	Islet_Consenus_Peak_230
chr1	43814253	43815379	Islet_Consenus_Peak_1057
chr9	102028622	102029255	Islet_Consenus_Peak_66370
chr1	53480309	53481178	Islet_Consenus_Peak_1263
chr1	8585591	8586275	Islet_Consenus_Peak_223
chr8	60556040	60557186	Islet_Consenus_Peak_62259
chr9	114956084	114956778	Islet_Consenus_Peak_66687
chr1	54512373	54512839	Islet_Consenus_Peak_1286
chr9	100472816	100473303	Islet_Consenus_Peak_66330
chr1	20478761	20479226	Islet_Consenus_Peak_481
chr9	110399714	110400536	Islet_Consenus_Peak_66564
chr6	89283870	89284471	Islet_Consenus_Peak_54148
chr1	64602714	64603021	Islet_Consenus_Peak_1498
chr8	94238037	94239066	Islet_Consenus_Peak_63060
chr1	8908792	8909432	Islet_Consenus_Peak_234
chr8	61705215	61705931	Islet_Consenus_Peak_62303
chr1	32866545	32866956	Islet_Consenus_Peak_833
chr1	60442402	60442708	Islet_Consenus_Peak_1417
chr1	36640841	36641378	Islet_Consenus_Peak_902
chr9	116720115	116720481	Islet_Consenus_Peak_66735
chr9	108092389	108093089	Islet_Consenus_Peak_66506
chr9	116844287	116845233	Islet_Consenus_Peak_66740
chr9	18254997	18255540	Islet_Consenus_Peak_64957
chr1	1136393	1137190	Islet_Consenus_Peak_43
chr9	36555746	36556206	Islet_Consenus_Peak_65387
chr6	99730353	99730728	Islet_Consenus_Peak_54349
chr9	36486609	36488314	Islet_Consenus_Peak_65386
chr1	33875773	33876478	Islet_Consenus_Peak_871
chr1	52467867	52468294	Islet_Consenus_Peak_1239
chr9	112915184	112915542	Islet_Consenus_Peak_66641
chr1	21022887	21023701	Islet_Consenus_Peak_494
chr9	22238848	22239277	Islet_Consenus_Peak_65081
chr1	33592669	33593449	Islet_Consenus_Peak_863
chr1	26221804	26222275	Islet_Consenus_Peak_632
chr9	115582109	115582491	Islet_Consenus_Peak_66708
chr9	12798163	12798523	Islet_Consenus_Peak_64838
chr9	119423307	119423630	Islet_Consenus_Peak_66783
chr1	40855801	40856128	Islet_Consenus_Peak_998
chr9	114823517	114823907	Islet_Consenus_Peak_66679
chr1	25935020	25935349	Islet_Consenus_Peak_618
chr1	27883373	27884188	Islet_Consenus_Peak_702
chr8	61935809	61936665	Islet_Consenus_Peak_62321
chr6	90927752	90929136	Islet_Consenus_Peak_54210
chr9	24041076	24041513	Islet_Consenus_Peak_65101
chr9	104221239	104221840	Islet_Consenus_Peak_66424
chr1	54954873	54955369	Islet_Consenus_Peak_1300
chr9	115070861	115071245	Islet_Consenus_Peak_66690
chr9	119553515	119554106	Islet_Consenus_Peak_66787
chr1	42805737	42806244	Islet_Consenus_Peak_1039
chr8	62008542	62008932	Islet_Consenus_Peak_62325
chr1	46908085	46908738	Islet_Consenus_Peak_1144
chr1	55487588	55488156	Islet_Consenus_Peak_1320
chr1	42500902	42502020	Islet_Consenus_Peak_1036
chr6	99915515	99915810	Islet_Consenus_Peak_54361
chr1	38461456	38461809	Islet_Consenus_Peak_939
chr6	97634390	97634710	Islet_Consenus_Peak_54304
chr1	22740600	22741152	Islet_Consenus_Peak_540
chr8	61760613	61761488	Islet_Consenus_Peak_62308
chr9	37994694	37995524	Islet_Consenus_Peak_65430
chr1	41831613	41832324	Islet_Consenus_Peak_1020
chr1	38397084	38397845	Islet_Consenus_Peak_935
chr9	22682666	22683952	Islet_Consenus_Peak_65091
chr1	27357823	27358562	Islet_Consenus_Peak_680
chr1	44502168	44502604	Islet_Consenus_Peak_1083
chr9	117167935	117168250	Islet_Consenus_Peak_66754
chr1	29161794	29162140	Islet_Consenus_Peak_748
chr9	108663854	108664366	Islet_Consenus_Peak_66517
chr8	62565308	62565912	Islet_Consenus_Peak_62335
chr8	59904027	59904854	Islet_Consenus_Peak_62238
chr8	61565818	61566537	Islet_Consenus_Peak_62292
chr1	45118497	45118772	Islet_Consenus_Peak_1093
chr8	57114829	57115200	Islet_Consenus_Peak_62139
chr1	2479566	2480491	Islet_Consenus_Peak_102
chr1	20198770	20199129	Islet_Consenus_Peak_479
chr9	32968340	32968621	Islet_Consenus_Peak_65248
chr9	102581659	102582647	Islet_Consenus_Peak_66381
chr1	21950069	21950390	Islet_Consenus_Peak_515
chr9	37415235	37415573	Islet_Consenus_Peak_65403
chr9	116869742	116870630	Islet_Consenus_Peak_66742
chr4	144434244	144435695	Islet_Consenus_Peak_46108
chr8	95323173	95323583	Islet_Consenus_Peak_63116
chr6	89698936	89699539	Islet_Consenus_Peak_54157
chr8	94834356	94834861	Islet_Consenus_Peak_63090
chr9	32379207	32379552	Islet_Consenus_Peak_65236
chr1	41807622	41808181	Islet_Consenus_Peak_1018
chr1	61515492	61516849	Islet_Consenus_Peak_1428
chr9	20940614	20941699	Islet_Consenus_Peak_65036
chr9	119334398	119334840	Islet_Consenus_Peak_66782
chr9	84946980	84947901	Islet_Consenus_Peak_65966
chr1	66912044	66912447	Islet_Consenus_Peak_1568
chr9	116420181	116420739	Islet_Consenus_Peak_66729
chr9	38008036	38008722	Islet_Consenus_Peak_65432
chr8	60833672	60834356	Islet_Consenus_Peak_62266
chr6	90708781	90709370	Islet_Consenus_Peak_54198
chr9	22208624	22209207	Islet_Consenus_Peak_65078
chr9	102130655	102131217	Islet_Consenus_Peak_66372
chr1	10134352	10134965	Islet_Consenus_Peak_272
chr1	48176140	48176736	Islet_Consenus_Peak_1167
chr1	48963881	48964386	Islet_Consenus_Peak_1177
chr1	59368972	59369950	Islet_Consenus_Peak_1382
chr1	10313674	10314233	Islet_Consenus_Peak_274
chr9	14768475	14768837	Islet_Consenus_Peak_64880
chr1	27755069	27755707	Islet_Consenus_Peak_696
chr9	84429384	84430365	Islet_Consenus_Peak_65960
chr9	100967896	100968311	Islet_Consenus_Peak_66348
chr6	99292838	99293937	Islet_Consenus_Peak_54329
chr1	27397348	27397955	Islet_Consenus_Peak_682
chr8	59927551	59927813	Islet_Consenus_Peak_62240
chr1	64505165	64505563	Islet_Consenus_Peak_1494
chr6	97284395	97285943	Islet_Consenus_Peak_54293
chr1	7461908	7462315	Islet_Consenus_Peak_182
chr1	16212428	16213278	Islet_Consenus_Peak_374
chr1	8889456	8889914	Islet_Consenus_Peak_233
chr1	55047110	55047644	Islet_Consenus_Peak_1304
chr1	32705807	32707316	Islet_Consenus_Peak_827
chr1	41733839	41734304	Islet_Consenus_Peak_1016
chr1	16543600	16544322	Islet_Consenus_Peak_390
chr9	19456985	19457869	Islet_Consenus_Peak_64990
chr1	35331367	35332437	Islet_Consenus_Peak_879
chr8	59372080	59372453	Islet_Consenus_Peak_62211
chr8	93020761	93021213	Islet_Consenus_Peak_63029
chr9	104073937	104074506	Islet_Consenus_Peak_66414
chr8	94256462	94257786	Islet_Consenus_Peak_63062
chr9	118646018	118646281	Islet_Consenus_Peak_66775
chr9	14453227	14453680	Islet_Consenus_Peak_64873
chr8	90838225	90838883	Islet_Consenus_Peak_62969
chr8	95725573	95725954	Islet_Consenus_Peak_63136
chr8	87715566	87715991	Islet_Consenus_Peak_62906
chr1	27683954	27684380	Islet_Consenus_Peak_692
chr9	19925878	19926554	Islet_Consenus_Peak_65002
chr1	27627354	27627607	Islet_Consenus_Peak_687
chr1	44031123	44031953	Islet_Consenus_Peak_1068
chr1	40850033	40850673	Islet_Consenus_Peak_997
chr8	97192254	97192708	Islet_Consenus_Peak_63178
chr9	32251435	32251892	Islet_Consenus_Peak_65235
chr1	16359363	16359726	Islet_Consenus_Peak_379
chr1	15573597	15574245	Islet_Consenus_Peak_345
chr1	7170393	7170706	Islet_Consenus_Peak_179
chr1	22458565	22459248	Islet_Consenus_Peak_532
chr1	41981736	41982454	Islet_Consenus_Peak_1026
chr1	23030941	23031387	Islet_Consenus_Peak_545
chr9	26210137	26211115	Islet_Consenus_Peak_65122
chr1	21665115	21665492	Islet_Consenus_Peak_509
chr8	96317545	96317967	Islet_Consenus_Peak_63166
chr9	21070148	21070632	Islet_Consenus_Peak_65041
chr6	91003199	91003469	Islet_Consenus_Peak_54217
chr1	32180270	32181525	Islet_Consenus_Peak_809
chr9	34899671	34899988	Islet_Consenus_Peak_65321
chr9	27726126	27726620	Islet_Consenus_Peak_65161
chr1	25174389	25175072	Islet_Consenus_Peak_600
chr9	119499438	119499711	Islet_Consenus_Peak_66786
chr1	44011547	44011975	Islet_Consenus_Peak_1065
chr9	112006763	112007150	Islet_Consenus_Peak_66587
chr1	19777239	19777685	Islet_Consenus_Peak_464
chr1	2477476	2478562	Islet_Consenus_Peak_101
chr1	61369250	61369558	Islet_Consenus_Peak_1426
chr8	58982604	58983125	Islet_Consenus_Peak_62195
chr6	91188872	91189455	Islet_Consenus_Peak_54227
chr1	27995783	27996279	Islet_Consenus_Peak_710
chr1	48191752	48192345	Islet_Consenus_Peak_1168
chr8	94373230	94373715	Islet_Consenus_Peak_63068
chr6	89490498	89490788	Islet_Consenus_Peak_54149
chr1	60438068	60438683	Islet_Consenus_Peak_1416
chr6	91791043	91791608	Islet_Consenus_Peak_54240
chr9	84150436	84151011	Islet_Consenus_Peak_65951
chr1	60437066	60437495	Islet_Consenus_Peak_1415
chr8	93467413	93467967	Islet_Consenus_Peak_63041
chr6	89692387	89693023	Islet_Consenus_Peak_54156
chr9	36102369	36103449	Islet_Consenus_Peak_65373
chr1	23880991	23881762	Islet_Consenus_Peak_564
chr9	123244970	123245301	Islet_Consenus_Peak_66819
chr9	101812586	101812944	Islet_Consenus_Peak_66363
chr9	14250833	14251949	Islet_Consenus_Peak_64865
chr9	19552274	19553170	Islet_Consenus_Peak_64995
chr6	90679915	90680963	Islet_Consenus_Peak_54195
chr1	33177876	33178183	Islet_Consenus_Peak_840
chr9	109622381	109623209	Islet_Consenus_Peak_66534
chr1	61542388	61543298	Islet_Consenus_Peak_1430
chr1	5975976	5976288	Islet_Consenus_Peak_146
chr1	43432638	43433214	Islet_Consenus_Peak_1052
chr9	12539038	12540042	Islet_Consenus_Peak_64820
chr8	92093801	92094429	Islet_Consenus_Peak_63013
chr1	27175613	27176225	Islet_Consenus_Peak_668
chr1	21578368	21579137	Islet_Consenus_Peak_501
chr6	98117108	98117530	Islet_Consenus_Peak_54315
chr9	21813535	21814314	Islet_Consenus_Peak_65064
chr1	62894003	62894320	Islet_Consenus_Peak_1456
chr1	11018670	11019046	Islet_Consenus_Peak_296
chr9	9061584	9061933	Islet_Consenus_Peak_64760
chr1	46932125	46932964	Islet_Consenus_Peak_1145
chr8	62722660	62722991	Islet_Consenus_Peak_62345
chr8	95369272	95370167	Islet_Consenus_Peak_63117
chr9	102790356	102790851	Islet_Consenus_Peak_66386
chr9	111327996	111328459	Islet_Consenus_Peak_66573
chr9	102369485	102369923	Islet_Consenus_Peak_66376
chr9	17116318	17116839	Islet_Consenus_Peak_64928
chr9	19202083	19202804	Islet_Consenus_Peak_64986
chr9	112280310	112280695	Islet_Consenus_Peak_66609
chr1	9488597	9489408	Islet_Consenus_Peak_245
chr8	93110724	93111228	Islet_Consenus_Peak_63037
chr1	61543505	61543867	Islet_Consenus_Peak_1431
chr1	7683875	7684266	Islet_Consenus_Peak_187
chr9	112091511	112092406	Islet_Consenus_Peak_66596
chr9	36154303	36154944	Islet_Consenus_Peak_65376
chr1	66153296	66153831	Islet_Consenus_Peak_1542
chr1	66814863	66815402	Islet_Consenus_Peak_1563
chr1	65541069	65541293	Islet_Consenus_Peak_1531
chr1	60688522	60689497	Islet_Consenus_Peak_1420
chr8	59614313	59614735	Islet_Consenus_Peak_62220
chr8	93618220	93618646	Islet_Consenus_Peak_63045
chr9	116842957	116843595	Islet_Consenus_Peak_66739
chr1	44471406	44471718	Islet_Consenus_Peak_1079
chr9	19493180	19493917	Islet_Consenus_Peak_64993
chr1	27049764	27050605	Islet_Consenus_Peak_663
chr9	112810093	112812307	Islet_Consenus_Peak_66632
chr9	85554390	85554816	Islet_Consenus_Peak_65981
chr9	15277771	15278144	Islet_Consenus_Peak_64897
chr8	95253500	95255084	Islet_Consenus_Peak_63113
chr9	35954757	35955175	Islet_Consenus_Peak_65368
chr1	62107361	62107639	Islet_Consenus_Peak_1444
chr1	18460751	18461301	Islet_Consenus_Peak_442
chr8	94648151	94648500	Islet_Consenus_Peak_63079
chr9	8857165	8858163	Islet_Consenus_Peak_64754
chr9	34701240	34702407	Islet_Consenus_Peak_65318
chr1	24053790	24054440	Islet_Consenus_Peak_569
chr8	92674004	92674710	Islet_Consenus_Peak_63025
chr8	94410283	94410762	Islet_Consenus_Peak_63069
chr9	109952185	109953172	Islet_Consenus_Peak_66548
chr1	23504074	23504822	Islet_Consenus_Peak_553
chr1	1365738	1366131	Islet_Consenus_Peak_59
chr9	18213308	18213660	Islet_Consenus_Peak_64956
chr1	20576989	20577471	Islet_Consenus_Peak_484
chr9	107148541	107149199	Islet_Consenus_Peak_66474
chr9	116444634	116444925	Islet_Consenus_Peak_66730
chr1	29111729	29112177	Islet_Consenus_Peak_747
chr1	49383570	49384060	Islet_Consenus_Peak_1182
chr9	120545263	120545762	Islet_Consenus_Peak_66798
chr1	61508383	61509312	Islet_Consenus_Peak_1427
chr1	66708368	66708801	Islet_Consenus_Peak_1554
chr8	91705056	91705574	Islet_Consenus_Peak_62998
chr8	97145122	97145478	Islet_Consenus_Peak_63175
chr1	60224998	60225424	Islet_Consenus_Peak_1406
chr9	14428789	14429185	Islet_Consenus_Peak_64871
chr1	20693216	20693960	Islet_Consenus_Peak_487
chr6	99689803	99690218	Islet_Consenus_Peak_54347
chr8	87137277	87137547	Islet_Consenus_Peak_62893
chr6	97471788	97472388	Islet_Consenus_Peak_54300
chr1	7764323	7764983	Islet_Consenus_Peak_191
chr8	93824415	93825088	Islet_Consenus_Peak_63049
chr1	61522586	61523855	Islet_Consenus_Peak_1429
chr8	61681793	61683048	Islet_Consenus_Peak_62301
chr9	112078449	112078987	Islet_Consenus_Peak_66593
chr1	35318343	35318616	Islet_Consenus_Peak_877
chr9	85576485	85576820	Islet_Consenus_Peak_65983
chr1	44883036	44883763	Islet_Consenus_Peak_1091
chr8	58980155	58980737	Islet_Consenus_Peak_62194
chr9	13088874	13089325	Islet_Consenus_Peak_64847
chr9	34437193	34437975	Islet_Consenus_Peak_65301
chr9	11319332	11319932	Islet_Consenus_Peak_64807
chr1	28648660	28649271	Islet_Consenus_Peak_732
chr8	57883379	57883985	Islet_Consenus_Peak_62152
chr8	94947687	94948700	Islet_Consenus_Peak_63095
chr1	27191208	27192387	Islet_Consenus_Peak_669
chr1	66782188	66783001	Islet_Consenus_Peak_1561
chr9	35646221	35647223	Islet_Consenus_Peak_65348
chr1	64139972	64140879	Islet_Consenus_Peak_1475
chr1	46998627	46999286	Islet_Consenus_Peak_1149
chr9	117160017	117161149	Islet_Consenus_Peak_66753
chr9	15146238	15146814	Islet_Consenus_Peak_64889
chr8	61821287	61821800	Islet_Consenus_Peak_62313
chr1	60412903	60413415	Islet_Consenus_Peak_1414
chr9	14353423	14353906	Islet_Consenus_Peak_64869
chr1	59971308	59971723	Islet_Consenus_Peak_1402
chr8	61873698	61874391	Islet_Consenus_Peak_62316
chr1	54964782	54965573	Islet_Consenus_Peak_1301
chr8	94468334	94469379	Islet_Consenus_Peak_63072
chr8	62475810	62476324	Islet_Consenus_Peak_62332
chr9	21110894	21111202	Islet_Consenus_Peak_65044
chr1	54738542	54739740	Islet_Consenus_Peak_1293
chr9	101553415	101553833	Islet_Consenus_Peak_66355
chr9	112269742	112269979	Islet_Consenus_Peak_66608
chr9	24293432	24293751	Islet_Consenus_Peak_65103
chr1	44733168	44733454	Islet_Consenus_Peak_1086
chr9	15837063	15837558	Islet_Consenus_Peak_64913
chr8	91605683	91606694	Islet_Consenus_Peak_62994
chr6	93520481	93520857	Islet_Consenus_Peak_54254
chr9	27276175	27276729	Islet_Consenus_Peak_65143
chr1	59314464	59315137	Islet_Consenus_Peak_1379
chr9	114061488	114062086	Islet_Consenus_Peak_66658
chr8	61325128	61325535	Islet_Consenus_Peak_62282
chr8	57154390	57154797	Islet_Consenus_Peak_62141
chr9	16626697	16627203	Islet_Consenus_Peak_64920
chr1	8689303	8689801	Islet_Consenus_Peak_226
chr8	59521095	59521375	Islet_Consenus_Peak_62216
chr8	93903224	93903441	Islet_Consenus_Peak_63052
chr9	8784112	8784355	Islet_Consenus_Peak_64753
chr8	97157150	97157813	Islet_Consenus_Peak_63176
chr6	100193973	100194573	Islet_Consenus_Peak_54368
chr1	60746792	60747617	Islet_Consenus_Peak_1421
chr9	26326407	26326714	Islet_Consenus_Peak_65127
chr6	97074600	97075198	Islet_Consenus_Peak_54291
chr8	87171542	87171910	Islet_Consenus_Peak_62895
chr9	104205623	104206024	Islet_Consenus_Peak_66422
chr1	58301273	58301606	Islet_Consenus_Peak_1362
chr9	16191971	16192433	Islet_Consenus_Peak_64917
chr9	12651172	12651499	Islet_Consenus_Peak_64828
chr8	61822095	61823077	Islet_Consenus_Peak_62314
chr6	99567244	99567722	Islet_Consenus_Peak_54341
chr1	7740254	7740939	Islet_Consenus_Peak_190
chr1	32816720	32817773	Islet_Consenus_Peak_830
chr9	9942829	9943222	Islet_Consenus_Peak_64780
chr8	60621616	60621942	Islet_Consenus_Peak_62261
chr8	91484950	91485427	Islet_Consenus_Peak_62989
chr8	95003359	95004258	Islet_Consenus_Peak_63098
chr1	30852966	30853490	Islet_Consenus_Peak_778
chr9	12640124	12640359	Islet_Consenus_Peak_64825
chr6	90201951	90202411	Islet_Consenus_Peak_54181
chr1	67217931	67218494	Islet_Consenus_Peak_1580
chr9	15134938	15135643	Islet_Consenus_Peak_64887
chr9	107730372	107731070	Islet_Consenus_Peak_66486
chr9	116356044	116356658	Islet_Consenus_Peak_66726
chr9	120406827	120407363	Islet_Consenus_Peak_66797
chr8	94869749	94870188	Islet_Consenus_Peak_63091
chr9	107573046	107573808	Islet_Consenus_Peak_66478
chr9	110227790	110228619	Islet_Consenus_Peak_66560
chr8	63602950	63603421	Islet_Consenus_Peak_62356
chr8	59249552	59250101	Islet_Consenus_Peak_62205
chr9	17601007	17601488	Islet_Consenus_Peak_64935
chr9	103881462	103882003	Islet_Consenus_Peak_66408
chr1	39608169	39608751	Islet_Consenus_Peak_955
chr1	61668578	61668979	Islet_Consenus_Peak_1436
chr1	62751524	62752667	Islet_Consenus_Peak_1455
chr8	92355673	92356195	Islet_Consenus_Peak_63021
chr8	94139809	94140308	Islet_Consenus_Peak_63059
chr9	14465611	14466381	Islet_Consenus_Peak_64874
chr1	10745962	10747063	Islet_Consenus_Peak_287
chr9	10366082	10366576	Islet_Consenus_Peak_64797
chr8	92405828	92406142	Islet_Consenus_Peak_63023
chr8	90701341	90701823	Islet_Consenus_Peak_62963
chr9	103997577	103998198	Islet_Consenus_Peak_66413
chr9	17531575	17532033	Islet_Consenus_Peak_64932
chr8	60543212	60544126	Islet_Consenus_Peak_62258
chr6	88441313	88442416	Islet_Consenus_Peak_54129
chr1	64734709	64735199	Islet_Consenus_Peak_1502
chr9	122498975	122499714	Islet_Consenus_Peak_66812
chr9	7402095	7402511	Islet_Consenus_Peak_64729
chr9	13034074	13034787	Islet_Consenus_Peak_64846
chr1	65381288	65381949	Islet_Consenus_Peak_1518
chr1	6580095	6580486	Islet_Consenus_Peak_167
chr8	61145930	61146214	Islet_Consenus_Peak_62273
chr9	8779570	8779857	Islet_Consenus_Peak_64752
chr9	14616347	14616929	Islet_Consenus_Peak_64876
chr9	27033629	27034351	Islet_Consenus_Peak_65140
chr9	24939260	24939638	Islet_Consenus_Peak_65107
chr6	91706781	91707568	Islet_Consenus_Peak_54237
chr6	91650540	91651198	Islet_Consenus_Peak_54235
chr8	61309363	61309844	Islet_Consenus_Peak_62280
chr9	18442588	18443166	Islet_Consenus_Peak_64960
chr1	64331212	64331474	Islet_Consenus_Peak_1485
chr9	101737149	101737688	Islet_Consenus_Peak_66361
chr8	87631001	87631622	Islet_Consenus_Peak_62905
chr8	94507596	94509150	Islet_Consenus_Peak_63074
chr6	97662864	97663598	Islet_Consenus_Peak_54305
chr8	59720232	59721582	Islet_Consenus_Peak_62225
chr1	48667767	48668079	Islet_Consenus_Peak_1175
chr1	15331361	15331882	Islet_Consenus_Peak_338
chr9	14322219	14323139	Islet_Consenus_Peak_64867
chr1	54422351	54423164	Islet_Consenus_Peak_1282
chr9	110187420	110187848	Islet_Consenus_Peak_66559
chr9	110582120	110582592	Islet_Consenus_Peak_66565
chr8	59634321	59634639	Islet_Consenus_Peak_62221
chr9	27124935	27125624	Islet_Consenus_Peak_65142
chr9	14096228	14096897	Islet_Consenus_Peak_64857
chr8	61048493	61049064	Islet_Consenus_Peak_62270
chr6	97945533	97946069	Islet_Consenus_Peak_54311
chr9	26524191	26524526	Islet_Consenus_Peak_65130
chr8	59713761	59714707	Islet_Consenus_Peak_62224
chr9	16726761	16727419	Islet_Consenus_Peak_64923
chr9	9192272	9193025	Islet_Consenus_Peak_64762
chr9	107935653	107935974	Islet_Consenus_Peak_66498
chr6	91320427	91321395	Islet_Consenus_Peak_54229
chr9	122318394	122319006	Islet_Consenus_Peak_66811
chr6	96839581	96840254	Islet_Consenus_Peak_54288
chr1	49421475	49421923	Islet_Consenus_Peak_1185
chr9	109460145	109460723	Islet_Consenus_Peak_66527
chr9	11902473	11902908	Islet_Consenus_Peak_64817
chr1	58715524	58716369	Islet_Consenus_Peak_1366
chr1	46507697	46508208	Islet_Consenus_Peak_1128
chr1	49413327	49414490	Islet_Consenus_Peak_1184
chr8	59952869	59953475	Islet_Consenus_Peak_62243
chr1	31296795	31297641	Islet_Consenus_Peak_783
chr8	60964074	60964942	Islet_Consenus_Peak_62268
chr1	58304897	58305766	Islet_Consenus_Peak_1363
chr1	63539677	63540300	Islet_Consenus_Peak_1466
chr1	59522983	59523261	Islet_Consenus_Peak_1385
chr1	151707481	151707913	Islet_Consenus_Peak_3058
chr4	140097259	140099798	Islet_Consenus_Peak_45912
chr1	78703274	78703675	Islet_Consenus_Peak_1851
chr8	81904043	81904628	Islet_Consenus_Peak_62783
chr1	109819974	109820430	Islet_Consenus_Peak_2460
chr3	157638211	157639297	Islet_Consenus_Peak_41316
chr4	141071265	141073577	Islet_Consenus_Peak_45974
chr3	150466069	150466449	Islet_Consenus_Peak_41077
chr3	172059105	172060474	Islet_Consenus_Peak_41702
chr4	108783744	108784307	Islet_Consenus_Peak_45190
chr3	178684228	178684916	Islet_Consenus_Peak_41926
chr4	151600341	151601769	Islet_Consenus_Peak_46295
chr4	115801056	115801688	Islet_Consenus_Peak_45408
chr3	170679474	170679939	Islet_Consenus_Peak_41632
chr4	114880098	114880840	Islet_Consenus_Peak_45374
chr4	135465309	135465891	Islet_Consenus_Peak_45833
chr3	155461442	155464011	Islet_Consenus_Peak_41229
chr3	171569313	171569961	Islet_Consenus_Peak_41675
chr1	117027706	117028123	Islet_Consenus_Peak_2654
chr3	169482174	169483258	Islet_Consenus_Peak_41596
chr4	140980215	140980619	Islet_Consenus_Peak_45965
chr3	152016354	152017312	Islet_Consenus_Peak_41128
chr4	108745292	108746809	Islet_Consenus_Peak_45185
chr1	112933351	112933902	Islet_Consenus_Peak_2561
chr4	129752539	129753443	Islet_Consenus_Peak_45726
chr3	150439062	150439774	Islet_Consenus_Peak_41074
chr1	110679554	110679976	Islet_Consenus_Peak_2495
chr4	113444967	113445572	Islet_Consenus_Peak_45318
chr4	140150589	140150893	Islet_Consenus_Peak_45913
chr4	123498804	123499527	Islet_Consenus_Peak_45570
chr1	155139735	155140013	Islet_Consenus_Peak_3158
chr4	113738957	113739848	Islet_Consenus_Peak_45323
chr1	155057127	155058620	Islet_Consenus_Peak_3152
chr4	140940327	140941591	Islet_Consenus_Peak_45962
chr1	156629845	156630503	Islet_Consenus_Peak_3226
chr1	95508886	95509363	Islet_Consenus_Peak_2234
chr4	140970106	140971015	Islet_Consenus_Peak_45964
chr1	110739545	110739905	Islet_Consenus_Peak_2501
chr1	108235236	108235851	Islet_Consenus_Peak_2399
chr1	78579924	78580491	Islet_Consenus_Peak_1848
chr1	112050325	112051441	Islet_Consenus_Peak_2542
chr4	152245893	152247028	Islet_Consenus_Peak_46314
chr3	170028029	170028363	Islet_Consenus_Peak_41615
chr1	85410486	85411182	Islet_Consenus_Peak_1979
chr4	119902445	119903363	Islet_Consenus_Peak_45468
chr4	160023732	160025428	Islet_Consenus_Peak_46571
chr4	154048825	154049629	Islet_Consenus_Peak_46377
chr3	178865011	178867130	Islet_Consenus_Peak_41929
chr1	77533302	77534001	Islet_Consenus_Peak_1809
chr1	94801443	94801812	Islet_Consenus_Peak_2207
chr1	147012975	147014088	Islet_Consenus_Peak_2926
chr1	94505614	94506068	Islet_Consenus_Peak_2200
chr1	110072977	110073486	Islet_Consenus_Peak_2470
chr1	151313352	151313961	Islet_Consenus_Peak_3042
chr4	154006314	154006806	Islet_Consenus_Peak_46373
chr4	105649344	105650153	Islet_Consenus_Peak_45106
chr1	151512022	151513226	Islet_Consenus_Peak_3050
chr4	154635007	154635711	Islet_Consenus_Peak_46407
chr4	141016089	141016292	Islet_Consenus_Peak_45969
chr3	156854701	156855694	Islet_Consenus_Peak_41292
chr1	156474825	156475325	Islet_Consenus_Peak_3220
chr3	168744287	168744997	Islet_Consenus_Peak_41579
chr8	80802901	80804335	Islet_Consenus_Peak_62727
chr4	139873504	139873883	Islet_Consenus_Peak_45902
chr4	103183986	103184461	Islet_Consenus_Peak_45033
chr3	158981686	158982220	Islet_Consenus_Peak_41348
chr4	122291995	122292328	Islet_Consenus_Peak_45540
chr1	77479553	77479968	Islet_Consenus_Peak_1802
chr3	178733248	178733779	Islet_Consenus_Peak_41927
chr1	68639091	68640336	Islet_Consenus_Peak_1644
chr4	141173688	141174639	Islet_Consenus_Peak_45985
chr1	101704350	101704766	Islet_Consenus_Peak_2347
chr4	110343652	110344107	Islet_Consenus_Peak_45236
chr1	108074967	108075481	Islet_Consenus_Peak_2387
chr4	160376725	160377206	Islet_Consenus_Peak_46590
chr4	139792095	139792823	Islet_Consenus_Peak_45893
chr4	140737068	140737576	Islet_Consenus_Peak_45941
chr1	110704422	110704908	Islet_Consenus_Peak_2498
chr4	99388638	99389195	Islet_Consenus_Peak_44929
chr1	110316227	110316554	Islet_Consenus_Peak_2482
chr8	81489959	81491567	Islet_Consenus_Peak_62767
chr1	153538770	153539462	Islet_Consenus_Peak_3086
chr1	145455010	145455946	Islet_Consenus_Peak_2901
chr4	135827528	135828005	Islet_Consenus_Peak_45839
chr1	112135361	112135980	Islet_Consenus_Peak_2545
chr4	139840069	139840886	Islet_Consenus_Peak_45900
chr3	170281700	170282249	Islet_Consenus_Peak_41621
chr13	35324403	35324848	Islet_Consenus_Peak_16023
chr8	87045458	87045873	Islet_Consenus_Peak_62890
chr4	114566917	114567728	Islet_Consenus_Peak_45360
chr4	134067748	134068165	Islet_Consenus_Peak_45810
chr1	153894940	153896048	Islet_Consenus_Peak_3101
chr1	118108349	118109044	Islet_Consenus_Peak_2682
chr8	66057581	66057875	Islet_Consenus_Peak_62385
chr1	150533493	150534876	Islet_Consenus_Peak_3009
chr4	140418997	140419363	Islet_Consenus_Peak_45923
chr1	145542490	145543213	Islet_Consenus_Peak_2908
chr1	149763935	149765051	Islet_Consenus_Peak_2979
chr1	78503673	78504576	Islet_Consenus_Peak_1845
chr4	113859581	113860067	Islet_Consenus_Peak_45325
chr4	103352006	103352889	Islet_Consenus_Peak_45037
chr1	153540944	153541431	Islet_Consenus_Peak_3087
chr12	55247774	55247993	Islet_Consenus_Peak_13460
chr4	105512697	105513205	Islet_Consenus_Peak_45101
chr1	110855226	110855620	Islet_Consenus_Peak_2510
chr1	87758441	87758878	Islet_Consenus_Peak_2044
chr3	150505496	150506029	Islet_Consenus_Peak_41079
chr1	115641712	115642851	Islet_Consenus_Peak_2618
chr1	110319316	110319877	Islet_Consenus_Peak_2483
chr1	94526940	94527363	Islet_Consenus_Peak_2201
chr13	35731089	35731549	Islet_Consenus_Peak_16034
chr4	140842742	140843327	Islet_Consenus_Peak_45954
chr4	159650877	159651456	Islet_Consenus_Peak_46547
chr4	160685449	160685939	Islet_Consenus_Peak_46592
chr4	100384025	100384456	Islet_Consenus_Peak_44961
chr3	171551612	171552213	Islet_Consenus_Peak_41673
chr4	140655763	140656948	Islet_Consenus_Peak_45936
chr4	159174481	159174983	Islet_Consenus_Peak_46538
chr1	109723496	109724473	Islet_Consenus_Peak_2451
chr13	36527655	36528051	Islet_Consenus_Peak_16053
chr1	104057513	104058183	Islet_Consenus_Peak_2365
chr1	87299029	87299717	Islet_Consenus_Peak_2034
chr13	36294484	36295447	Islet_Consenus_Peak_16046
chr1	115681493	115681973	Islet_Consenus_Peak_2620
chr1	116681518	116682152	Islet_Consenus_Peak_2639
chr4	140187556	140188185	Islet_Consenus_Peak_45916
chr3	178234603	178234949	Islet_Consenus_Peak_41899
chr4	106912088	106912526	Islet_Consenus_Peak_45154
chr4	156363396	156363908	Islet_Consenus_Peak_46446
chr1	153506034	153506636	Islet_Consenus_Peak_3082
chr1	111038587	111039017	Islet_Consenus_Peak_2518
chr1	113683279	113683733	Islet_Consenus_Peak_2580
chr4	135677452	135677965	Islet_Consenus_Peak_45837
chr1	112901513	112901817	Islet_Consenus_Peak_2558
chr4	108834374	108834750	Islet_Consenus_Peak_45195
chr1	85237964	85238633	Islet_Consenus_Peak_1972
chr4	119693358	119693858	Islet_Consenus_Peak_45452
chr4	160169873	160170260	Islet_Consenus_Peak_46579
chr4	152038593	152038867	Islet_Consenus_Peak_46308
chr1	110648731	110649101	Islet_Consenus_Peak_2494
[truncated: 5,754 more rows]

## Sheet: Common.prom.overlap.with.islet
hg19_Chromosome	hg19_Start	hg19_End	Bulk_Islet_Consensus_Peak_Name
chr11	14665068	14666623	Islet_Consenus_Peak_8931
chr11	85374803	85376473	Islet_Consenus_Peak_10672
chr16	30620885	30622048	Islet_Consenus_Peak_22211
chr11	7272863	7274160	Islet_Consenus_Peak_8711
chr19	54618530	54619210	Islet_Consenus_Peak_28568
chr19	42363460	42364671	Islet_Consenus_Peak_28173
chr15	96873363	96874332	Islet_Consenus_Peak_21597
chr19	44099714	44100846	Islet_Consenus_Peak_28209
chr19	46009547	46011041	Islet_Consenus_Peak_28285
chr16	30569034	30570029	Islet_Consenus_Peak_22208
chr19	46498196	46498849	Islet_Consenus_Peak_28318
chr11	16759562	16760598	Islet_Consenus_Peak_8986
chr19	35760269	35760925	Islet_Consenus_Peak_27956
chr16	30086796	30087811	Islet_Consenus_Peak_22191
chr11	6439403	6440905	Islet_Consenus_Peak_8686
chr19	55895285	55895853	Islet_Consenus_Peak_28600
chr19	42806067	42807055	Islet_Consenus_Peak_28190
chr11	11862786	11864192	Islet_Consenus_Peak_8844
chr11	10314903	10316425	Islet_Consenus_Peak_8800
chr19	55987547	55988582	Islet_Consenus_Peak_28607
chr11	12695399	12696960	Islet_Consenus_Peak_8865
chr11	72491919	72493190	Islet_Consenus_Peak_10354
chr11	17098890	17099854	Islet_Consenus_Peak_8999
chr15	92395901	92397655	Islet_Consenus_Peak_21549
chr16	30456605	30457496	Islet_Consenus_Peak_22205
chr16	22385299	22386459	Islet_Consenus_Peak_22106
chr15	91072693	91074203	Islet_Consenus_Peak_21520
chr19	40030209	40031048	Islet_Consenus_Peak_28104
chr19	58513678	58514537	Islet_Consenus_Peak_28678
chr19	42388012	42388628	Islet_Consenus_Peak_28174
chr15	93198297	93199306	Islet_Consenus_Peak_21561
chr15	31619967	31620833	Islet_Consenus_Peak_20285
chr11	819016	820307	Islet_Consenus_Peak_8537
chr15	91414392	91416321	Islet_Consenus_Peak_21531
chr16	31519228	31520156	Islet_Consenus_Peak_22252
chr16	24550409	24551591	Islet_Consenus_Peak_22124
chr16	29873980	29875033	Islet_Consenus_Peak_22180
chr16	31084444	31086082	Islet_Consenus_Peak_22235
chr10	121410482	121412231	Islet_Consenus_Peak_8253
chr11	8283729	8285013	Islet_Consenus_Peak_8743
chr19	54704295	54705209	Islet_Consenus_Peak_28575
chr11	85955229	85956550	Islet_Consenus_Peak_10698
chr16	20752257	20753345	Islet_Consenus_Peak_22079
chr15	93631474	93632680	Islet_Consenus_Peak_21582
chr16	22308283	22309995	Islet_Consenus_Peak_22104
chr15	91445459	91447065	Islet_Consenus_Peak_21533
chr15	83735123	83736388	Islet_Consenus_Peak_21370
chr15	89010276	89011273	Islet_Consenus_Peak_21452
chr19	50193929	50194447	Islet_Consenus_Peak_28466
chr19	41769397	41770673	Islet_Consenus_Peak_28156
chr11	78127595	78129455	Islet_Consenus_Peak_10504
chr16	30441053	30441801	Islet_Consenus_Peak_22204
chr19	55896709	55897536	Islet_Consenus_Peak_28601
chr19	48972089	48973089	Islet_Consenus_Peak_28399
chr11	82904438	82905833	Islet_Consenus_Peak_10596
chr11	18033869	18035318	Islet_Consenus_Peak_9035
chr11	9405915	9407209	Islet_Consenus_Peak_8784
chr10	124767461	124769046	Islet_Consenus_Peak_8310
chr15	85290796	85292562	Islet_Consenus_Peak_21405
chr11	9025112	9026140	Islet_Consenus_Peak_8774
chr19	41903041	41903879	Islet_Consenus_Peak_28166
chr19	58962460	58963419	Islet_Consenus_Peak_28697
chr11	75479298	75480225	Islet_Consenus_Peak_10436
chr19	39881325	39882323	Islet_Consenus_Peak_28094
chr19	50168790	50169392	Islet_Consenus_Peak_28463
chr11	69489335	69490475	Islet_Consenus_Peak_10312
chr11	86382512	86383695	Islet_Consenus_Peak_10715
chr11	76777304	76778417	Islet_Consenus_Peak_10461
chr19	42462058	42463825	Islet_Consenus_Peak_28175
chr19	30207372	30207697	Islet_Consenus_Peak_27886
chr19	55769718	55770934	Islet_Consenus_Peak_28595
chr11	85358364	85359445	Islet_Consenus_Peak_10671
chr11	70049026	70050684	Islet_Consenus_Peak_10315
chr16	28961889	28962732	Islet_Consenus_Peak_22167
chr15	90792326	90793156	Islet_Consenus_Peak_21510
chr19	39935895	39936627	Islet_Consenus_Peak_28100
chr19	49403102	49403815	Islet_Consenus_Peak_28427
chr15	85197134	85198202	Islet_Consenus_Peak_21400
chr15	31195653	31196574	Islet_Consenus_Peak_20277
chr10	123733854	123735061	Islet_Consenus_Peak_8283
chr19	56165013	56166944	Islet_Consenus_Peak_28624
chr16	28222456	28223703	Islet_Consenus_Peak_22152
chr19	39389973	39390913	Islet_Consenus_Peak_28082
chr16	19896035	19896600	Islet_Consenus_Peak_22076
chr19	45681092	45682936	Islet_Consenus_Peak_28269
chr10	127584211	127585542	Islet_Consenus_Peak_8369
chr15	83478092	83479336	Islet_Consenus_Peak_21357
chr16	29801542	29802335	Islet_Consenus_Peak_22174
chr19	59069835	59071084	Islet_Consenus_Peak_28706
chr11	925380	926190	Islet_Consenus_Peak_8548
chr19	41256235	41257348	Islet_Consenus_Peak_28145
chr16	21610417	21611611	Islet_Consenus_Peak_22096
chr15	101834606	101835971	Islet_Consenus_Peak_21682
chr11	74203922	74205066	Islet_Consenus_Peak_10394
chr19	49977081	49977536	Islet_Consenus_Peak_28452
chr19	38893388	38894355	Islet_Consenus_Peak_28066
chr19	56110324	56111954	Islet_Consenus_Peak_28617
chr10	124133588	124135203	Islet_Consenus_Peak_8303
chr19	42723992	42724693	Islet_Consenus_Peak_28182
chr16	18812381	18813369	Islet_Consenus_Peak_22059
chr11	71934090	71935248	Islet_Consenus_Peak_10339
chr10	135121329	135123033	Islet_Consenus_Peak_8476
chr11	3876036	3877616	Islet_Consenus_Peak_8633
chr19	54974156	54976277	Islet_Consenus_Peak_28581
chr19	41869647	41870403	Islet_Consenus_Peak_28164
chr11	6502280	6503104	Islet_Consenus_Peak_8690
chr19	47733890	47734799	Islet_Consenus_Peak_28358
chr16	30759154	30760215	Islet_Consenus_Peak_22219
chr16	28565135	28565966	Islet_Consenus_Peak_22158
chr19	56116520	56117436	Islet_Consenus_Peak_28618
chr11	9285986	9287515	Islet_Consenus_Peak_8781
chr19	39617310	39617643	Islet_Consenus_Peak_28090
chr15	27016779	27018907	Islet_Consenus_Peak_20217
chr16	29972910	29973802	Islet_Consenus_Peak_22184
chr19	47141762	47142979	Islet_Consenus_Peak_28337
chr15	80696125	80697775	Islet_Consenus_Peak_21323
chr11	86665862	86667416	Islet_Consenus_Peak_10729
chr11	575371	576692	Islet_Consenus_Peak_8519
chr16	31470072	31471464	Islet_Consenus_Peak_22249
chr11	82996623	82997761	Islet_Consenus_Peak_10598
chr11	10772215	10773387	Islet_Consenus_Peak_8822
chr19	48672853	48673974	Islet_Consenus_Peak_28386
chr15	90644993	90646172	Islet_Consenus_Peak_21500
chr16	18801209	18802198	Islet_Consenus_Peak_22058
chr11	73693596	73694910	Islet_Consenus_Peak_10383
chr16	23159924	23161201	Islet_Consenus_Peak_22108
chr15	90545185	90545892	Islet_Consenus_Peak_21495
chr16	30905034	30905890	Islet_Consenus_Peak_22226
chr11	834711	835280	Islet_Consenus_Peak_8541
chr15	90455407	90456492	Islet_Consenus_Peak_21493
chr11	86012921	86013818	Islet_Consenus_Peak_10700
chr15	83315039	83317068	Islet_Consenus_Peak_21353
chr15	30113683	30115308	Islet_Consenus_Peak_20268
chr19	48893804	48895119	Islet_Consenus_Peak_28397
chr15	91497918	91498574	Islet_Consenus_Peak_21537
chr19	45582389	45582995	Islet_Consenus_Peak_28259
chr19	42746524	42747545	Islet_Consenus_Peak_28183
chr19	42636940	42637674	Islet_Consenus_Peak_28178
chr16	23689897	23690410	Islet_Consenus_Peak_22123
chr11	82611252	82612912	Islet_Consenus_Peak_10582
chr11	746493	748230	Islet_Consenus_Peak_8530
chr16	31128610	31129488	Islet_Consenus_Peak_22239
chr19	45970738	45971683	Islet_Consenus_Peak_28280
chr15	81292882	81294550	Islet_Consenus_Peak_21333
chr19	42757566	42759619	Islet_Consenus_Peak_28185
chr11	809060	810384	Islet_Consenus_Peak_8536
chr19	55850154	55851371	Islet_Consenus_Peak_28598
chr11	536781	537690	Islet_Consenus_Peak_8515
chr11	10878899	10880555	Islet_Consenus_Peak_8825
chr11	506336	507652	Islet_Consenus_Peak_8511
chr19	34895008	34895775	Islet_Consenus_Peak_27938
chr19	35521186	35521899	Islet_Consenus_Peak_27950
chr11	16634894	16635873	Islet_Consenus_Peak_8985
chr16	28985525	28986667	Islet_Consenus_Peak_22168
chr11	86748209	86749292	Islet_Consenus_Peak_10731
chr19	56186132	56186976	Islet_Consenus_Peak_28625
chr11	73471375	73472670	Islet_Consenus_Peak_10376
chr16	18936781	18938286	Islet_Consenus_Peak_22060
chr11	85779340	85781085	Islet_Consenus_Peak_10688
chr16	30366305	30367215	Islet_Consenus_Peak_22197
chr19	47615403	47617168	Islet_Consenus_Peak_28355
chr19	50093273	50094822	Islet_Consenus_Peak_28459
chr19	40696450	40698141	Islet_Consenus_Peak_28115
chr16	30797615	30798887	Islet_Consenus_Peak_22222
chr19	39902547	39903510	Islet_Consenus_Peak_28098
chr15	80364567	80365150	Islet_Consenus_Peak_21316
chr19	49956099	49956903	Islet_Consenus_Peak_28451
chr11	8008371	8009142	Islet_Consenus_Peak_8727
chr15	80351403	80353005	Islet_Consenus_Peak_21315
chr19	59030485	59031611	Islet_Consenus_Peak_28702
chr19	39420884	39421787	Islet_Consenus_Peak_28083
chr19	42720904	42722203	Islet_Consenus_Peak_28181
chr19	49127318	49127947	Islet_Consenus_Peak_28406
chr19	49122198	49122897	Islet_Consenus_Peak_28405
chr16	31105616	31106395	Islet_Consenus_Peak_22236
chr11	72463292	72463967	Islet_Consenus_Peak_10349
chr16	30582582	30583708	Islet_Consenus_Peak_22209
chr19	50316578	50317006	Islet_Consenus_Peak_28470
chr16	30006406	30007771	Islet_Consenus_Peak_22186
chr16	31190808	31192263	Islet_Consenus_Peak_22243
chr19	40931317	40932266	Islet_Consenus_Peak_28122
chr11	14520822	14522244	Islet_Consenus_Peak_8919
chr11	14379543	14381265	Islet_Consenus_Peak_8915
chr11	1593417	1594232	Islet_Consenus_Peak_8575
chr16	30545540	30546645	Islet_Consenus_Peak_22207
chr19	40950068	40950838	Islet_Consenus_Peak_28125
chr10	135186639	135187298	Islet_Consenus_Peak_8484
chr11	910483	911462	Islet_Consenus_Peak_8546
chr15	83654465	83655400	Islet_Consenus_Peak_21366
chr11	74303124	74304228	Islet_Consenus_Peak_10395
chr10	123686598	123688307	Islet_Consenus_Peak_8282
chr16	23521210	23522148	Islet_Consenus_Peak_22117
chr19	47248954	47250124	Islet_Consenus_Peak_28341
chr19	41815646	41816481	Islet_Consenus_Peak_28158
chr16	28303393	28304255	Islet_Consenus_Peak_22154
chr10	121631571	121633147	Islet_Consenus_Peak_8267
chr19	46388661	46390195	Islet_Consenus_Peak_28313
chr19	40561700	40562344	Islet_Consenus_Peak_28113
chr11	9481882	9483107	Islet_Consenus_Peak_8785
chr15	23931682	23932639	Islet_Consenus_Peak_20182
chr19	41196191	41197324	Islet_Consenus_Peak_28141
chr19	41221563	41223383	Islet_Consenus_Peak_28144
chr19	54605701	54606390	Islet_Consenus_Peak_28567
chr11	9335591	9336729	Islet_Consenus_Peak_8782
chr19	55628663	55629502	Islet_Consenus_Peak_28587
chr19	50083600	50084136	Islet_Consenus_Peak_28458
chr16	30968406	30969715	Islet_Consenus_Peak_22231
chr16	29910615	29912041	Islet_Consenus_Peak_22181
chr16	23463842	23464849	Islet_Consenus_Peak_22112
chr10	121651838	121652797	Islet_Consenus_Peak_8268
chr16	19729161	19730276	Islet_Consenus_Peak_22073
chr16	28935677	28937083	Islet_Consenus_Peak_22164
chr11	75062019	75063286	Islet_Consenus_Peak_10417
chr19	42829378	42830322	Islet_Consenus_Peak_28192
chr11	4115398	4116707	Islet_Consenus_Peak_8640
chr11	71813860	71814815	Islet_Consenus_Peak_10337
chr19	40022966	40023786	Islet_Consenus_Peak_28103
chr10	129924273	129925264	Islet_Consenus_Peak_8406
chr11	6624555	6625834	Islet_Consenus_Peak_8694
chr16	30537742	30539136	Islet_Consenus_Peak_22206
chr16	28874619	28875617	Islet_Consenus_Peak_22162
chr16	24740528	24741731	Islet_Consenus_Peak_22128
chr11	842083	843347	Islet_Consenus_Peak_8542
chr11	14541282	14542348	Islet_Consenus_Peak_8920
chr11	77790289	77791207	Islet_Consenus_Peak_10490
chr19	50320598	50321823	Islet_Consenus_Peak_28471
chr11	74659733	74660665	Islet_Consenus_Peak_10406
chrX	10125683	10126721	Islet_Consenus_Peak_67386
chr19	34662623	34664068	Islet_Consenus_Peak_27931
chr10	135148537	135150593	Islet_Consenus_Peak_8482
chr19	41304179	41305625	Islet_Consenus_Peak_28147
chr19	42579817	42580590	Islet_Consenus_Peak_28177
chr19	34919039	34920125	Islet_Consenus_Peak_27939
chr16	29984769	29985644	Islet_Consenus_Peak_22185
chr19	47986990	47987767	Islet_Consenus_Peak_28369
chr11	3078238	3079134	Islet_Consenus_Peak_8618
chr16	29827226	29828214	Islet_Consenus_Peak_22178
chr16	21169646	21170320	Islet_Consenus_Peak_22085
chr19	36248415	36249517	Islet_Consenus_Peak_27981
chr19	54663053	54664172	Islet_Consenus_Peak_28570
chr19	35758625	35759593	Islet_Consenus_Peak_27955
chr10	127511411	127512446	Islet_Consenus_Peak_8361
chr19	37701201	37701842	Islet_Consenus_Peak_28022
chr19	47291564	47292055	Islet_Consenus_Peak_28342
chr19	45457880	45458995	Islet_Consenus_Peak_28255
chr11	76091483	76092627	Islet_Consenus_Peak_10446
chr11	71791037	71792109	Islet_Consenus_Peak_10336
chr19	49621891	49623732	Islet_Consenus_Peak_28439
chr11	70116056	70117656	Islet_Consenus_Peak_10316
chr16	19532906	19533721	Islet_Consenus_Peak_22069
chr10	126479993	126481067	Islet_Consenus_Peak_8334
chr16	30134231	30134884	Islet_Consenus_Peak_22194
chr19	45972275	45973127	Islet_Consenus_Peak_28281
chr19	51013860	51014922	Islet_Consenus_Peak_28496
chr19	51307574	51308548	Islet_Consenus_Peak_28500
chr11	76571541	76572382	Islet_Consenus_Peak_10454
chr19	58897812	58898863	Islet_Consenus_Peak_28693
chr19	56091924	56092589	Islet_Consenus_Peak_28614
chr19	40323900	40325074	Islet_Consenus_Peak_28109
chr19	45873420	45874226	Islet_Consenus_Peak_28272
chr11	6494768	6495737	Islet_Consenus_Peak_8688
chr15	85258915	85260050	Islet_Consenus_Peak_21404
chr10	121355361	121356950	Islet_Consenus_Peak_8251
chr16	31044084	31045729	Islet_Consenus_Peak_22234
chr11	615343	616150	Islet_Consenus_Peak_8521
chr10	126490091	126490947	Islet_Consenus_Peak_8335
chr11	77348364	77349150	Islet_Consenus_Peak_10478
chr16	29937122	29938261	Islet_Consenus_Peak_22182
chr19	55918754	55919828	Islet_Consenus_Peak_28602
chr19	34855761	34856904	Islet_Consenus_Peak_27936
chr15	90233469	90234376	Islet_Consenus_Peak_21485
chr19	39970932	39971840	Islet_Consenus_Peak_28101
chr16	19078643	19079591	Islet_Consenus_Peak_22063
chr19	42817351	42817920	Islet_Consenus_Peak_28191
chr19	48248478	48249088	Islet_Consenus_Peak_28380
chr16	25025899	25027121	Islet_Consenus_Peak_22134
chr11	74108627	74110152	Islet_Consenus_Peak_10391
chr19	33571731	33572527	Islet_Consenus_Peak_27911
chr19	44007985	44008980	Islet_Consenus_Peak_28203
chr11	13483954	13485308	Islet_Consenus_Peak_8905
chr11	82867330	82868560	Islet_Consenus_Peak_10594
chr19	38864922	38865784	Islet_Consenus_Peak_28064
chr16	20817336	20818409	Islet_Consenus_Peak_22081
chr15	25683258	25684776	Islet_Consenus_Peak_20200
chr16	29818778	29819447	Islet_Consenus_Peak_22176
chr11	19262208	19263207	Islet_Consenus_Peak_9070
chr11	72524845	72526182	Islet_Consenus_Peak_10357
chr19	59066312	59066643	Islet_Consenus_Peak_28705
chr11	3861848	3863166	Islet_Consenus_Peak_8632
chr15	89181785	89182492	Islet_Consenus_Peak_21464
chr11	13030520	13031878	Islet_Consenus_Peak_8894
chr19	45908258	45909933	Islet_Consenus_Peak_28273
chr11	8985538	8986798	Islet_Consenus_Peak_8773
chr19	54959804	54961093	Islet_Consenus_Peak_28579
chr19	49457720	49458597	Islet_Consenus_Peak_28429
chr19	55972567	55973416	Islet_Consenus_Peak_28604
chr19	57350199	57351378	Islet_Consenus_Peak_28641
chr19	36138978	36139430	Islet_Consenus_Peak_27974
chr10	131908242	131909876	Islet_Consenus_Peak_8416
chr19	47852188	47852812	Islet_Consenus_Peak_28366
chr15	83679711	83680832	Islet_Consenus_Peak_21369
chr19	49990435	49991182	Islet_Consenus_Peak_28454
chr19	40336750	40337411	Islet_Consenus_Peak_28110
chr11	22646334	22647752	Islet_Consenus_Peak_9176
chr19	56151545	56152903	Islet_Consenus_Peak_28621
chr15	91475027	91475865	Islet_Consenus_Peak_21535
chr11	9594390	9596086	Islet_Consenus_Peak_8790
chr11	74022401	74022945	Islet_Consenus_Peak_10389
chr11	76155420	76157073	Islet_Consenus_Peak_10447
chr15	85523597	85525972	Islet_Consenus_Peak_21415
chr19	55690341	55691714	Islet_Consenus_Peak_28591
chr19	56135508	56136373	Islet_Consenus_Peak_28619
chr11	2906258	2907766	Islet_Consenus_Peak_8610
chr16	30406338	30407311	Islet_Consenus_Peak_22200
chr15	91477654	91478900	Islet_Consenus_Peak_21536
chr19	33864192	33865440	Islet_Consenus_Peak_27916
chr11	805089	805512	Islet_Consenus_Peak_8535
chr11	73587485	73588441	Islet_Consenus_Peak_10380
chr19	49375416	49376598	Islet_Consenus_Peak_28425
chr19	50353593	50354680	Islet_Consenus_Peak_28472
chr19	54693180	54695262	Islet_Consenus_Peak_28574
chr16	21963853	21964938	Islet_Consenus_Peak_22098
chr11	72353278	72354949	Islet_Consenus_Peak_10345
chr11	71710600	71711134	Islet_Consenus_Peak_10332
chr11	12397808	12399920	Islet_Consenus_Peak_8860
chr19	50370258	50371249	Islet_Consenus_Peak_28473
chr11	3186223	3186666	Islet_Consenus_Peak_8621
chr11	6640257	6640956	Islet_Consenus_Peak_8697
chr11	694602	696312	Islet_Consenus_Peak_8524
chr11	3818369	3819391	Islet_Consenus_Peak_8630
chr15	90808447	90809645	Islet_Consenus_Peak_21511
chr15	90776487	90777696	Islet_Consenus_Peak_21509
chr19	49468368	49469321	Islet_Consenus_Peak_28431
chr19	42748805	42749132	Islet_Consenus_Peak_28184
chr15	29561327	29562345	Islet_Consenus_Peak_20254
chr11	4414282	4415422	Islet_Consenus_Peak_8643
chr15	90436824	90437841	Islet_Consenus_Peak_21492
chr16	19566518	19567311	Islet_Consenus_Peak_22071
chr11	18343399	18344530	Islet_Consenus_Peak_9042
chr16	27214710	27215643	Islet_Consenus_Peak_22142
chr15	22892017	22894115	Islet_Consenus_Peak_20165
chr19	36630398	36631230	Islet_Consenus_Peak_27998
chr19	38806341	38807036	Islet_Consenus_Peak_28060
chr19	36347129	36347997	Islet_Consenus_Peak_27984
chr15	83418143	83419720	Islet_Consenus_Peak_21356
chr11	86510967	86512016	Islet_Consenus_Peak_10723
chr19	39832377	39833270	Islet_Consenus_Peak_28093
chr19	47103853	47104867	Islet_Consenus_Peak_28335
chr11	75110329	75111973	Islet_Consenus_Peak_10421
chr19	40948972	40949380	Islet_Consenus_Peak_28124
chr11	560332	561693	Islet_Consenus_Peak_8517
chr19	47776546	47778529	Islet_Consenus_Peak_28364
chr11	449975	451103	Islet_Consenus_Peak_8509
chr19	55996172	55996623	Islet_Consenus_Peak_28608
chr19	58661792	58662293	Islet_Consenus_Peak_28683
chr19	37340868	37342005	Islet_Consenus_Peak_28017
chr15	80986793	80988526	Islet_Consenus_Peak_21326
chr19	40854022	40854918	Islet_Consenus_Peak_28118
chr11	71823100	71824090	Islet_Consenus_Peak_10338
chr11	20385094	20386092	Islet_Consenus_Peak_9131
chr19	36207377	36208964	Islet_Consenus_Peak_27977
chr11	85338993	85340116	Islet_Consenus_Peak_10670
chr15	25199979	25200442	Islet_Consenus_Peak_20195
chr15	91260066	91260972	Islet_Consenus_Peak_21527
chr15	91564932	91566153	Islet_Consenus_Peak_21540
chr19	39897367	39897740	Islet_Consenus_Peak_28097
chr19	55592515	55593029	Islet_Consenus_Peak_28585
chr11	10829439	10831212	Islet_Consenus_Peak_8824
chr11	77850218	77851209	Islet_Consenus_Peak_10492
chr10	129704862	129706030	Islet_Consenus_Peak_8403
chr11	13298534	13300516	Islet_Consenus_Peak_8900
chr19	44079332	44080086	Islet_Consenus_Peak_28208
chr11	10562093	10563254	Islet_Consenus_Peak_8819
chr19	49946015	49947234	Islet_Consenus_Peak_28449
chr19	39321861	39322865	Islet_Consenus_Peak_28077
chr19	33793000	33794192	Islet_Consenus_Peak_27915
chr19	30096665	30097598	Islet_Consenus_Peak_27883
chr19	58986960	58988049	Islet_Consenus_Peak_28699
chr15	101791117	101791620	Islet_Consenus_Peak_21679
chr19	40790726	40791672	Islet_Consenus_Peak_28117
chr19	46087348	46088351	Islet_Consenus_Peak_28289
chr16	30661713	30663111	Islet_Consenus_Peak_22213
chr11	71751664	71753126	Islet_Consenus_Peak_10334
chr16	28833892	28836020	Islet_Consenus_Peak_22160
chr19	36869544	36870425	Islet_Consenus_Peak_28003
chr16	19535053	19535500	Islet_Consenus_Peak_22070
chr15	89089445	89090213	Islet_Consenus_Peak_21454
chr19	33182402	33183389	Islet_Consenus_Peak_27905
chr11	6633037	6634224	Islet_Consenus_Peak_8696
chr19	39137863	39138526	Islet_Consenus_Peak_28071
chr16	23652288	23653271	Islet_Consenus_Peak_22122
chr16	30709204	30710794	Islet_Consenus_Peak_22215
chr16	30959258	30960774	Islet_Consenus_Peak_22230
chr16	30381509	30382634	Islet_Consenus_Peak_22198
chr19	33165666	33167474	Islet_Consenus_Peak_27904
chr11	17228928	17230279	Islet_Consenus_Peak_9003
chr15	85143579	85144759	Islet_Consenus_Peak_21395
chr19	49998927	49999777	Islet_Consenus_Peak_28455
chr15	22833038	22834197	Islet_Consenus_Peak_20164
chr19	40596249	40597040	Islet_Consenus_Peak_28114
chr15	93443379	93443783	Islet_Consenus_Peak_21574
chr19	46998925	46999210	Islet_Consenus_Peak_28334
chr15	83775688	83776571	Islet_Consenus_Peak_21371
chr15	91537346	91538279	Islet_Consenus_Peak_21539
chr10	122610329	122611365	Islet_Consenus_Peak_8273
chr19	45999766	46000545	Islet_Consenus_Peak_28284
chr16	30933608	30934825	Islet_Consenus_Peak_22228
chr10	134145073	134146061	Islet_Consenus_Peak_8448
chr11	22687514	22688985	Islet_Consenus_Peak_9178
chr19	50887015	50887942	Islet_Consenus_Peak_28493
chr15	80543838	80544675	Islet_Consenus_Peak_21320
chr11	73308919	73309853	Islet_Consenus_Peak_10372
chr19	50145049	50145601	Islet_Consenus_Peak_28461
chr19	40476583	40477349	Islet_Consenus_Peak_28111
chr10	134350352	134351380	Islet_Consenus_Peak_8462
chr19	58095142	58095698	Islet_Consenus_Peak_28660
chr16	31119588	31120100	Islet_Consenus_Peak_22238
chr16	30418396	30419165	Islet_Consenus_Peak_22202
chr19	57998828	57999529	Islet_Consenus_Peak_28655
chr15	82337855	82339965	Islet_Consenus_Peak_21339
chr8	144328172	144329392	Islet_Consenus_Peak_64397
chr15	89164213	89164956	Islet_Consenus_Peak_21461
chr15	102191933	102193222	Islet_Consenus_Peak_21687
chr11	82782501	82783380	Islet_Consenus_Peak_10591
chr16	25268389	25269714	Islet_Consenus_Peak_22140
chr11	1330130	1331441	Islet_Consenus_Peak_8562
chr16	28502877	28503866	Islet_Consenus_Peak_22155
chr11	71639334	71640233	Islet_Consenus_Peak_10331
chr19	50379521	50381519	Islet_Consenus_Peak_28475
chr19	50432197	50433492	Islet_Consenus_Peak_28477
chr11	12786879	12787303	Islet_Consenus_Peak_8873
chr15	90727260	90728729	Islet_Consenus_Peak_21506
chr16	30772741	30773872	Islet_Consenus_Peak_22220
chr11	72852786	72853856	Islet_Consenus_Peak_10362
chr19	36235785	36236633	Islet_Consenus_Peak_27979
chr19	56631781	56633213	Islet_Consenus_Peak_28626
chr10	135171113	135171536	Islet_Consenus_Peak_8483
chr15	101791849	101792828	Islet_Consenus_Peak_21680
chr11	3012543	3014111	Islet_Consenus_Peak_8616
chr15	89786686	89787456	Islet_Consenus_Peak_21477
chr16	17564821	17565449	Islet_Consenus_Peak_22055
chr11	72145055	72145884	Islet_Consenus_Peak_10343
chr10	131934423	131935429	Islet_Consenus_Peak_8418
chr11	8831694	8832759	Islet_Consenus_Peak_8767
chr19	50528251	50529417	Islet_Consenus_Peak_28479
chr16	27560940	27561706	Islet_Consenus_Peak_22149
chr19	45004098	45004899	Islet_Consenus_Peak_28235
chr19	36266001	36266806	Islet_Consenus_Peak_27982
chr11	19733751	19734906	Islet_Consenus_Peak_9090
chr19	41220794	41221139	Islet_Consenus_Peak_28143
chr15	23033967	23034978	Islet_Consenus_Peak_20169
chr15	31283334	31284609	Islet_Consenus_Peak_20278
chr11	6704049	6705003	Islet_Consenus_Peak_8699
chr19	36036123	36036975	Islet_Consenus_Peak_27968
chr19	50979333	50980163	Islet_Consenus_Peak_28495
chr19	39339903	39341547	Islet_Consenus_Peak_28079
chr16	28857357	28858159	Islet_Consenus_Peak_22161
chr19	50179692	50180858	Islet_Consenus_Peak_28464
chr19	41283428	41284644	Islet_Consenus_Peak_28146
chr11	17498032	17498611	Islet_Consenus_Peak_9017
chr19	36103418	36103970	Islet_Consenus_Peak_27971
chr19	48281415	48282214	Islet_Consenus_Peak_28381
chr19	54640506	54642018	Islet_Consenus_Peak_28569
chr19	42927190	42928376	Islet_Consenus_Peak_28196
chr19	45754245	45754756	Islet_Consenus_Peak_28270
chr16	30032634	30033216	Islet_Consenus_Peak_22187
chr16	22217149	22218955	Islet_Consenus_Peak_22102
chr15	93425347	93426880	Islet_Consenus_Peak_21573
chr11	1968420	1969543	Islet_Consenus_Peak_8581
chr11	74699401	74700421	Islet_Consenus_Peak_10407
chr19	33071673	33072737	Islet_Consenus_Peak_27903
chr11	73881703	73882639	Islet_Consenus_Peak_10387
chr11	77530441	77530873	Islet_Consenus_Peak_10481
chr19	42787409	42788577	Islet_Consenus_Peak_28188
chr11	19366375	19368188	Islet_Consenus_Peak_9073
chr16	23607024	23607958	Islet_Consenus_Peak_22121
chr15	90118357	90119049	Islet_Consenus_Peak_21483
chr15	101458129	101459634	Islet_Consenus_Peak_21674
chr16	23568431	23569557	Islet_Consenus_Peak_22120
chr19	39109012	39110035	Islet_Consenus_Peak_28069
chr16	22018878	22019927	Islet_Consenus_Peak_22099
chr19	37018925	37020006	Islet_Consenus_Peak_28007
chr19	46974355	46975182	Islet_Consenus_Peak_28333
chr11	8703775	8704812	Islet_Consenus_Peak_8758
chr15	31617924	31619581	Islet_Consenus_Peak_20284
chr19	47353862	47354470	Islet_Consenus_Peak_28343
chr19	47164100	47165020	Islet_Consenus_Peak_28338
chr11	73498566	73499474	Islet_Consenus_Peak_10378
chr19	58220047	58220687	Islet_Consenus_Peak_28666
chr11	18415621	18416354	Islet_Consenus_Peak_9045
chr19	49496319	49497170	Islet_Consenus_Peak_28433
chr11	3829185	3830646	Islet_Consenus_Peak_8631
chr19	55791244	55791847	Islet_Consenus_Peak_28596
chr15	101817108	101818038	Islet_Consenus_Peak_21681
chr19	45926762	45927811	Islet_Consenus_Peak_28274
chr11	74459405	74460672	Islet_Consenus_Peak_10404
chr19	50269569	50270346	Islet_Consenus_Peak_28467
chr19	59084100	59085103	Islet_Consenus_Peak_28708
chr19	46195066	46196242	Islet_Consenus_Peak_28299
chr19	39616162	39616719	Islet_Consenus_Peak_28089
chr15	23085484	23087128	Islet_Consenus_Peak_20173
chr10	124713431	124714165	Islet_Consenus_Peak_8308
chr15	100105129	100106486	Islet_Consenus_Peak_21656
chr19	45843860	45844356	Islet_Consenus_Peak_28271
chr19	46295693	46296444	Islet_Consenus_Peak_28306
chr19	49660848	49661532	Islet_Consenus_Peak_28444
chr19	37708577	37709573	Islet_Consenus_Peak_28023
chr16	30107330	30108007	Islet_Consenus_Peak_22193
chr10	124913478	124914549	Islet_Consenus_Peak_8313
chr11	77705540	77706308	Islet_Consenus_Peak_10487
chr19	37406879	37407641	Islet_Consenus_Peak_28018
chr16	16326253	16326548	Islet_Consenus_Peak_22053
chr11	18719891	18720809	Islet_Consenus_Peak_9055
chr11	12131665	12132714	Islet_Consenus_Peak_8852
chr19	36119409	36120285	Islet_Consenus_Peak_27972
chr19	32836380	32837092	Islet_Consenus_Peak_27899
chr11	797158	798581	Islet_Consenus_Peak_8534
chr19	30302424	30303515	Islet_Consenus_Peak_27887
chr11	18609639	18610743	Islet_Consenus_Peak_9052
chr19	49140398	49141281	Islet_Consenus_Peak_28409
chr19	41945416	41946051	Islet_Consenus_Peak_28170
chr15	83378037	83378975	Islet_Consenus_Peak_21355
chr19	52074101	52074625	Islet_Consenus_Peak_28510
chr11	832658	833665	Islet_Consenus_Peak_8540
chr11	9685240	9686231	Islet_Consenus_Peak_8792
chr19	30432784	30433852	Islet_Consenus_Peak_27890
chr19	44258680	44259865	Islet_Consenus_Peak_28213
chr19	45250574	45252204	Islet_Consenus_Peak_28243
chr11	18655557	18656501	Islet_Consenus_Peak_9053
chr19	47633845	47634547	Islet_Consenus_Peak_28356
chr15	82554108	82555454	Islet_Consenus_Peak_21345
chr11	235912	237247	Islet_Consenus_Peak_8501
chr11	77530886	77532430	Islet_Consenus_Peak_10482
chr11	6279994	6281133	Islet_Consenus_Peak_8670
chr15	32321952	32323401	Islet_Consenus_Peak_20300
chr19	44808517	44809329	Islet_Consenus_Peak_28229
chr19	46476997	46477527	Islet_Consenus_Peak_28317
chr19	36605563	36606709	Islet_Consenus_Peak_27996
chr19	41082473	41083166	Islet_Consenus_Peak_28132
chr16	30996287	30996990	Islet_Consenus_Peak_22232
chr19	36390136	36391626	Islet_Consenus_Peak_27989
chr19	36544759	36546042	Islet_Consenus_Peak_27994
chr19	49588199	49589085	Islet_Consenus_Peak_28437
chr19	44123248	44124244	Islet_Consenus_Peak_28210
chr19	56651797	56652652	Islet_Consenus_Peak_28627
chr11	8932373	8933425	Islet_Consenus_Peak_8772
chr19	33462706	33463235	Islet_Consenus_Peak_27909
chr19	40971454	40972748	Islet_Consenus_Peak_28126
chr19	36485573	36486730	Islet_Consenus_Peak_27991
chr15	90930943	90932409	Islet_Consenus_Peak_21516
chr19	35490454	35492090	Islet_Consenus_Peak_27948
chr11	75236341	75237242	Islet_Consenus_Peak_10427
chr19	46849966	46850764	Islet_Consenus_Peak_28325
chr11	2720646	2722045	Islet_Consenus_Peak_8607
chr11	2421109	2422219	Islet_Consenus_Peak_8601
chr10	124739489	124740519	Islet_Consenus_Peak_8309
chr11	18127229	18127901	Islet_Consenus_Peak_9039
chr19	37568698	37569746	Islet_Consenus_Peak_28020
chr19	47551126	47552189	Islet_Consenus_Peak_28350
chr16	30102953	30103650	Islet_Consenus_Peak_22192
chr11	776829	778041	Islet_Consenus_Peak_8532
chr15	101142068	101143155	Islet_Consenus_Peak_21668
chr19	38878199	38879462	Islet_Consenus_Peak_28065
chr10	127407580	127408719	Islet_Consenus_Peak_8358
chr10	135191813	135193407	Islet_Consenus_Peak_8485
chr19	38182856	38183425	Islet_Consenus_Peak_28036
chr19	41879824	41880187	Islet_Consenus_Peak_28165
chr11	17297746	17299034	Islet_Consenus_Peak_9005
chr11	78285332	78286486	Islet_Consenus_Peak_10506
chr11	71163642	71164535	Islet_Consenus_Peak_10326
chr19	49315368	49315852	Islet_Consenus_Peak_28422
chr11	68816026	68816893	Islet_Consenus_Peak_10302
chr15	86337352	86338512	Islet_Consenus_Peak_21437
chr15	89877567	89878919	Islet_Consenus_Peak_21478
chr11	18547954	18549482	Islet_Consenus_Peak_9050
chr16	20911586	20912519	Islet_Consenus_Peak_22084
chr19	46272502	46272959	Islet_Consenus_Peak_28302
chr11	20408592	20409821	Islet_Consenus_Peak_9133
chr19	45504473	45505510	Islet_Consenus_Peak_28256
chr19	46405706	46406635	Islet_Consenus_Peak_28314
chr19	39926320	39926865	Islet_Consenus_Peak_28099
chr19	37095440	37096610	Islet_Consenus_Peak_28009
chr19	55573991	55574740	Islet_Consenus_Peak_28583
chr15	100881617	100882608	Islet_Consenus_Peak_21666
chr11	13689607	13690760	Islet_Consenus_Peak_8906
chr15	100272885	100274077	Islet_Consenus_Peak_21661
chr15	99791097	99792070	Islet_Consenus_Peak_21649
chr11	8189787	8190885	Islet_Consenus_Peak_8735
chr11	75525537	75526916	Islet_Consenus_Peak_10437
chr19	36705323	36706356	Islet_Consenus_Peak_28000
chr19	58694196	58695261	Islet_Consenus_Peak_28685
chr19	41037207	41037496	Islet_Consenus_Peak_28130
chr19	38720312	38720611	Islet_Consenus_Peak_28055
chr11	77898987	77900170	Islet_Consenus_Peak_10496
chr11	1784785	1785791	Islet_Consenus_Peak_8578
chr19	35738563	35740236	Islet_Consenus_Peak_27954
chr10	135207053	135208040	Islet_Consenus_Peak_8486
chr19	48948538	48949484	Islet_Consenus_Peak_28398
chr11	85565680	85566578	Islet_Consenus_Peak_10680
chr11	19138259	19139305	Islet_Consenus_Peak_9069
chr19	50143232	50144138	Islet_Consenus_Peak_28460
chr15	81071360	81072709	Islet_Consenus_Peak_21328
chr19	42497905	42498623	Islet_Consenus_Peak_28176
chr19	46233943	46234466	Islet_Consenus_Peak_28301
chr16	29816399	29817488	Islet_Consenus_Peak_22175
chr19	45311828	45312377	Islet_Consenus_Peak_28249
chr19	45393664	45394780	Islet_Consenus_Peak_28253
chr15	89631075	89632057	Islet_Consenus_Peak_21466
chr11	926532	926848	Islet_Consenus_Peak_8549
chr19	50832398	50832989	Islet_Consenus_Peak_28488
chr11	76838090	76839609	Islet_Consenus_Peak_10464
chr19	48017974	48018917	Islet_Consenus_Peak_28371
chr19	55963947	55964587	Islet_Consenus_Peak_28603
chr15	28566632	28567242	Islet_Consenus_Peak_20239
chr15	85923326	85924615	Islet_Consenus_Peak_21428
chr19	47759574	47760937	Islet_Consenus_Peak_28363
chr19	51611424	51612138	Islet_Consenus_Peak_28503
chr19	49617316	49618175	Islet_Consenus_Peak_28438
chr11	3663013	3664174	Islet_Consenus_Peak_8628
chr19	48216391	48216859	Islet_Consenus_Peak_28377
chr11	85397038	85397428	Islet_Consenus_Peak_10674
chr15	29862189	29862855	Islet_Consenus_Peak_20259
chr11	567700	568986	Islet_Consenus_Peak_8518
chr19	32895988	32897213	Islet_Consenus_Peak_27901
chr2	71356793	71358161	Islet_Consenus_Peak_30361
chr16	30194605	30195110	Islet_Consenus_Peak_22195
chr19	47220222	47220823	Islet_Consenus_Peak_28340
chr19	45542021	45542878	Islet_Consenus_Peak_28257
chr19	57049614	57050656	Islet_Consenus_Peak_28635
chr10	135074904	135075856	Islet_Consenus_Peak_8474
chr11	70244047	70244877	Islet_Consenus_Peak_10319
chr16	30076294	30077464	Islet_Consenus_Peak_22190
chr19	36504942	36505645	Islet_Consenus_Peak_27993
chr19	50167635	50168197	Islet_Consenus_Peak_28462
chr19	50879469	50880412	Islet_Consenus_Peak_28492
chr19	51869502	51870049	Islet_Consenus_Peak_28506
chr19	36239174	36239700	Islet_Consenus_Peak_27980
chr19	41858536	41859020	Islet_Consenus_Peak_28162
chr11	85429967	85430492	Islet_Consenus_Peak_10675
chr19	58789923	58790953	Islet_Consenus_Peak_28687
chr19	30155979	30156705	Islet_Consenus_Peak_27884
chr11	73087003	73088248	Islet_Consenus_Peak_10371
chr15	81616162	81617091	Islet_Consenus_Peak_21337
chr19	19779385	19780043	Islet_Consenus_Peak_27780
chr19	33555337	33556346	Islet_Consenus_Peak_27910
chr11	4629029	4629846	Islet_Consenus_Peak_8648
chr15	94774192	94775336	Islet_Consenus_Peak_21585
chr19	49314105	49314720	Islet_Consenus_Peak_28421
chr19	46273204	46274281	Islet_Consenus_Peak_28303
chr15	81281745	81282540	Islet_Consenus_Peak_21332
chr11	75918586	75919196	Islet_Consenus_Peak_10440
chr16	18995137	18995527	Islet_Consenus_Peak_22061
chr11	6411092	6412075	Islet_Consenus_Peak_8683
chr15	89456252	89456909	Islet_Consenus_Peak_21465
chr15	98503334	98504677	Islet_Consenus_Peak_21606
chr19	47363220	47364678	Islet_Consenus_Peak_28345
chr15	102264052	102265067	Islet_Consenus_Peak_21689
chr11	76493843	76494922	Islet_Consenus_Peak_10451
chr19	49436562	49437145	Islet_Consenus_Peak_28428
chr11	77300349	77301805	Islet_Consenus_Peak_10476
chr10	133794905	133796204	Islet_Consenus_Peak_8437
chr11	11642584	11644057	Islet_Consenus_Peak_8841
chr11	6255616	6256639	Islet_Consenus_Peak_8667
chr10	126432268	126433262	Islet_Consenus_Peak_8333
chr19	34012273	34013097	Islet_Consenus_Peak_27921
chr11	17410479	17411505	Islet_Consenus_Peak_9009
chr19	41768279	41768509	Islet_Consenus_Peak_28155
chr15	91642938	91643997	Islet_Consenus_Peak_21544
chr19	54385226	54385652	Islet_Consenus_Peak_28566
chr15	102068216	102069051	Islet_Consenus_Peak_21685
chr15	23892154	23893282	Islet_Consenus_Peak_20181
chr19	50031005	50031309	Islet_Consenus_Peak_28456
chr19	38422634	38423311	Islet_Consenus_Peak_28041
chr19	49148176	49148802	Islet_Consenus_Peak_28410
chr11	416471	417680	Islet_Consenus_Peak_8506
chr19	49223858	49224443	Islet_Consenus_Peak_28414
chr19	54382496	54383103	Islet_Consenus_Peak_28565
chr10	126150117	126150918	Islet_Consenus_Peak_8322
chr19	55865179	55865708	Islet_Consenus_Peak_28599
chr19	38754654	38755629	Islet_Consenus_Peak_28057
chr19	55677707	55678626	Islet_Consenus_Peak_28589
chr19	54370710	54371366	Islet_Consenus_Peak_28563
chr19	35940125	35940610	Islet_Consenus_Peak_27963
chr15	80444562	80445653	Islet_Consenus_Peak_21318
chr11	6340946	6342366	Islet_Consenus_Peak_8676
chr11	79150869	79152253	Islet_Consenus_Peak_10542
chr10	121301962	121303145	Islet_Consenus_Peak_8250
chr11	1410517	1411213	Islet_Consenus_Peak_8565
chr11	72929053	72929773	Islet_Consenus_Peak_10364
chr15	99645069	99646419	Islet_Consenus_Peak_21647
chr10	99078634	99080238	Islet_Consenus_Peak_7706
chr10	131264811	131266099	Islet_Consenus_Peak_8409
chr10	123357475	123358329	Islet_Consenus_Peak_8280
chr16	23193689	23194554	Islet_Consenus_Peak_22109
chr11	10326044	10326673	Islet_Consenus_Peak_8803
chr11	84633941	84634655	Islet_Consenus_Peak_10656
chr16	19124748	19126113	Islet_Consenus_Peak_22065
chr11	17755926	17757099	Islet_Consenus_Peak_9024
chr19	41035117	41035582	Islet_Consenus_Peak_28128
chr11	74952008	74953215	Islet_Consenus_Peak_10408
chr11	7534228	7535746	Islet_Consenus_Peak_8716
chr19	36632017	36632379	Islet_Consenus_Peak_27999
chr19	50706469	50707256	Islet_Consenus_Peak_28485
chr19	42900844	42901553	Islet_Consenus_Peak_28194
chr11	18067485	18068152	Islet_Consenus_Peak_9036
chr11	22850517	22851873	Islet_Consenus_Peak_9190
chr15	88798741	88799337	Islet_Consenus_Peak_21450
chr11	77122605	77123296	Islet_Consenus_Peak_10470
chr15	81426307	81426784	Islet_Consenus_Peak_21336
chr11	24518102	24519032	Islet_Consenus_Peak_9214
chr12	26275652	26276279	Islet_Consenus_Peak_12674
chr12	1701867	1704616	Islet_Consenus_Peak_11939
chr7	29233666	29235142	Islet_Consenus_Peak_57418
chr7	139167589	139168636	Islet_Consenus_Peak_60346
chr3	73045633	73047013	Islet_Consenus_Peak_39211
chr2	74881013	74881925	Islet_Consenus_Peak_30436
chr12	14518133	14519318	Islet_Consenus_Peak_12315
chr2	85197369	85199394	Islet_Consenus_Peak_30601
chr12	19282117	19284368	Islet_Consenus_Peak_12432
chr7	138793195	138794756	Islet_Consenus_Peak_60337
chr7	127031848	127033558	Islet_Consenus_Peak_59972
chr12	7037382	7037834	Islet_Consenus_Peak_12104
chr12	10765549	10766892	Islet_Consenus_Peak_12195
chr12	6560363	6561656	Islet_Consenus_Peak_12068
chr7	148395405	148397189	Islet_Consenus_Peak_60554
chr7	128001374	128002328	Islet_Consenus_Peak_60035
chr7	117512185	117513970	Islet_Consenus_Peak_59777
chr4	95128430	95129440	Islet_Consenus_Peak_44833
chr7	139761955	139763157	Islet_Consenus_Peak_60379
chr3	128840060	128841201	Islet_Consenus_Peak_40534
chr7	140178434	140179658	Islet_Consenus_Peak_60394
chr3	8810813	8811326	Islet_Consenus_Peak_37548
chr12	8184871	8186470	Islet_Consenus_Peak_12138
chr12	1058198	1059372	Islet_Consenus_Peak_11923
chr12	2161905	2163684	Islet_Consenus_Peak_11961
chr7	11870936	11872389	Islet_Consenus_Peak_56903
chr7	25990433	25991632	Islet_Consenus_Peak_57325
chr7	94138770	94140641	Islet_Consenus_Peak_59045
chr12	12419468	12420501	Islet_Consenus_Peak_12239
chr2	88469581	88470466	Islet_Consenus_Peak_30686
chr12	19592083	19593740	Islet_Consenus_Peak_12447
chr12	4757477	4758595	Islet_Consenus_Peak_12025
chr7	148787294	148788835	Islet_Consenus_Peak_60565
chr7	140623683	140625099	Islet_Consenus_Peak_60412
chr3	127842274	127843081	Islet_Consenus_Peak_40507
chr12	3185888	3186964	Islet_Consenus_Peak_11992
chr7	32996551	32997815	Islet_Consenus_Peak_57533
chr3	8809243	8810214	Islet_Consenus_Peak_37547
chr3	72495723	72496807	Islet_Consenus_Peak_39186
chr12	22199038	22200259	Islet_Consenus_Peak_12544
chr3	11313641	11314469	Islet_Consenus_Peak_37616
chr12	11323657	11324701	Islet_Consenus_Peak_12204
chr22	18560380	18561380	Islet_Consenus_Peak_36636
chr3	9885026	9886039	Islet_Consenus_Peak_37581
chr2	85838614	85839588	Islet_Consenus_Peak_30630
chr7	140339691	140341422	Islet_Consenus_Peak_60400
chr10	45496184	45497467	Islet_Consenus_Peak_6400
chr2	74699100	74700181	Islet_Consenus_Peak_30427
chr12	3067743	3069335	Islet_Consenus_Peak_11990
chr3	3168001	3169226	Islet_Consenus_Peak_37425
chr7	131011837	131013273	Islet_Consenus_Peak_60168
chr2	69869837	69871680	Islet_Consenus_Peak_30310
chr12	27932390	27934283	Islet_Consenus_Peak_12735
chr3	71773703	71775004	Islet_Consenus_Peak_39144
chr7	149157578	149158259	Islet_Consenus_Peak_60575
chr7	26191481	26192455	Islet_Consenus_Peak_57330
chr12	12869611	12871177	Islet_Consenus_Peak_12265
chr7	23570761	23572059	Islet_Consenus_Peak_57260
chr7	32930316	32932667	Islet_Consenus_Peak_57530
chr7	148844056	148845628	Islet_Consenus_Peak_60567
chr12	861201	863240	Islet_Consenus_Peak_11920
chr7	148580519	148582090	Islet_Consenus_Peak_60557
chr7	27135533	27136133	Islet_Consenus_Peak_57350
chr3	9595077	9595759	Islet_Consenus_Peak_37572
chr7	92746853	92747827	Islet_Consenus_Peak_59012
chr2	69240386	69241051	Islet_Consenus_Peak_30296
chr7	145812793	145814161	Islet_Consenus_Peak_60528
chr22	17639478	17640809	Islet_Consenus_Peak_36611
chr3	13008666	13009655	Islet_Consenus_Peak_37661
chr22	18120986	18122329	Islet_Consenus_Peak_36619
chr7	138915422	138917158	Islet_Consenus_Peak_60340
chr7	135242252	135243471	Islet_Consenus_Peak_60253
chr7	134832152	134833713	Islet_Consenus_Peak_60237
chr2	70417405	70418473	Islet_Consenus_Peak_30337
chr2	75873615	75874601	Islet_Consenus_Peak_30468
chr7	120627781	120628920	Islet_Consenus_Peak_59829
chr3	4508468	4509298	Islet_Consenus_Peak_37447
chr12	31742720	31744799	Islet_Consenus_Peak_12824
chr7	26331288	26332044	Islet_Consenus_Peak_57334
chr7	149411458	149412627	Islet_Consenus_Peak_60578
chr12	7079322	7080555	Islet_Consenus_Peak_12110
chr2	74709437	74710666	Islet_Consenus_Peak_30428
chr2	73520204	73521056	Islet_Consenus_Peak_30394
chr7	11012697	11014281	Islet_Consenus_Peak_56872
chr2	86789853	86790888	Islet_Consenus_Peak_30661
chr3	9956782	9957697	Islet_Consenus_Peak_37586
chr1	67895249	67896990	Islet_Consenus_Peak_1598
chr7	149156704	149157278	Islet_Consenus_Peak_60574
chr7	141437714	141438470	Islet_Consenus_Peak_60445
chr7	94285243	94285865	Islet_Consenus_Peak_59053
chr2	73441069	73441881	Islet_Consenus_Peak_30390
chr12	27676451	27677504	Islet_Consenus_Peak_12725
chr12	22777598	22779527	Islet_Consenus_Peak_12567
chr7	30633666	30635120	Islet_Consenus_Peak_57477
chr2	74691790	74692983	Islet_Consenus_Peak_30426
chr10	43571945	43572922	Islet_Consenus_Peak_6341
chr3	71113709	71114783	Islet_Consenus_Peak_39118
chr12	29935430	29937536	Islet_Consenus_Peak_12777
chr10	46089673	46090689	Islet_Consenus_Peak_6422
chr7	8476477	8476814	Islet_Consenus_Peak_56845
chr3	127770654	127771697	Islet_Consenus_Peak_40499
chr7	23338602	23339405	Islet_Consenus_Peak_57252
chr12	27166646	27168000	Islet_Consenus_Peak_12709
chr7	139477770	139478494	Islet_Consenus_Peak_60369
chr1	68297566	68299465	Islet_Consenus_Peak_1626
chr12	2986060	2987104	Islet_Consenus_Peak_11987
chr2	86332583	86333755	Islet_Consenus_Peak_30651
chr3	5163784	5165606	Islet_Consenus_Peak_37480
chr12	8234043	8235676	Islet_Consenus_Peak_12141
chr7	8008002	8009779	Islet_Consenus_Peak_56825
chr2	84685760	84687140	Islet_Consenus_Peak_30587
chr7	129251117	129252486	Islet_Consenus_Peak_60081
chr7	30517846	30518681	Islet_Consenus_Peak_57471
chr12	6450594	6451359	Islet_Consenus_Peak_12061
chr7	7605899	7607152	Islet_Consenus_Peak_56808
chr2	70313439	70314829	Islet_Consenus_Peak_30329
chr7	140097631	140098501	Islet_Consenus_Peak_60392
chr12	11801621	11803251	Islet_Consenus_Peak_12213
chr7	127227989	127229209	Islet_Consenus_Peak_59982
chr7	30027614	30029792	Islet_Consenus_Peak_57446
chr7	128694405	128695545	Islet_Consenus_Peak_60061
chr2	85843092	85843665	Islet_Consenus_Peak_30631
chr3	128368872	128369996	Islet_Consenus_Peak_40518
chr3	12045365	12046089	Islet_Consenus_Peak_37636
chr3	10157017	10157936	Islet_Consenus_Peak_37597
chr12	25402949	25404566	Islet_Consenus_Peak_12645
chr3	129034730	129035696	Islet_Consenus_Peak_40544
chr2	77749140	77749648	Islet_Consenus_Peak_30507
chr22	18632275	18633283	Islet_Consenus_Peak_36639
chr3	15106008	15107158	Islet_Consenus_Peak_37715
chr3	66022899	66025432	Islet_Consenus_Peak_39005
chr12	10874460	10876261	Islet_Consenus_Peak_12198
chr3	12598077	12599096	Islet_Consenus_Peak_37643
chr7	127848579	127848887	Islet_Consenus_Peak_60029
chr12	27396719	27397747	Islet_Consenus_Peak_12714
chr7	8473065	8474249	Islet_Consenus_Peak_56844
chr3	69062138	69063670	Islet_Consenus_Peak_39067
chr7	8300596	8302803	Islet_Consenus_Peak_56838
chr3	69100259	69101824	Islet_Consenus_Peak_39068
chr12	2921478	2922448	Islet_Consenus_Peak_11985
chr12	6664602	6665558	Islet_Consenus_Peak_12074
chr12	9066357	9067858	Islet_Consenus_Peak_12163
chr3	9404437	9405270	Islet_Consenus_Peak_37566
chr10	38264935	38265987	Islet_Consenus_Peak_6253
chr3	129324168	129326033	Islet_Consenus_Peak_40558
chr2	69968468	69969671	Islet_Consenus_Peak_30316
chr12	6602218	6603508	Islet_Consenus_Peak_12070
chr10	45474106	45474590	Islet_Consenus_Peak_6395
chr7	134143104	134144278	Islet_Consenus_Peak_60221
chr7	127225244	127226026	Islet_Consenus_Peak_59981
chr2	73052487	73053275	Islet_Consenus_Peak_30372
chr7	134670943	134671951	Islet_Consenus_Peak_60235
chr7	27779206	27780743	Islet_Consenus_Peak_57367
chr12	10364604	10366468	Islet_Consenus_Peak_12183
chr12	21654173	21655175	Islet_Consenus_Peak_12520
chr7	143058536	143059983	Islet_Consenus_Peak_60475
chr3	9958195	9959174	Islet_Consenus_Peak_37587
chr3	10183189	10184077	Islet_Consenus_Peak_37598
chr7	135346662	135348011	Islet_Consenus_Peak_60256
chr2	85359872	85360726	Islet_Consenus_Peak_30605
chr12	7341139	7342975	Islet_Consenus_Peak_12120
chr7	138817848	138818930	Islet_Consenus_Peak_60339
chr2	71221427	71222780	Islet_Consenus_Peak_30356
chr2	71558531	71559658	Islet_Consenus_Peak_30364
chr3	9931984	9932776	Islet_Consenus_Peak_37583
chr12	6798054	6799007	Islet_Consenus_Peak_12083
chr12	30847533	30849178	Islet_Consenus_Peak_12787
chr12	7023057	7024337	Islet_Consenus_Peak_12100
chr3	127871882	127873039	Islet_Consenus_Peak_40508
chr12	6716163	6716793	Islet_Consenus_Peak_12077
chr12	6715338	6716060	Islet_Consenus_Peak_12076
chr7	127983455	127984254	Islet_Consenus_Peak_60033
chr12	21590313	21591323	Islet_Consenus_Peak_12516
chr12	497922	499068	Islet_Consenus_Peak_11907
chr3	14219566	14220561	Islet_Consenus_Peak_37689
chr2	74681928	74682392	Islet_Consenus_Peak_30424
chr2	86849717	86851212	Islet_Consenus_Peak_30662
chr7	123387715	123389783	Islet_Consenus_Peak_59904
chr2	70484536	70485927	Islet_Consenus_Peak_30339
chr7	141250654	141251738	Islet_Consenus_Peak_60437
chr7	24612076	24613927	Islet_Consenus_Peak_57288
chr12	1099563	1100786	Islet_Consenus_Peak_11924
chr2	69663980	69665128	Islet_Consenus_Peak_30302
chr12	2903434	2905589	Islet_Consenus_Peak_11984
chr7	26239578	26242078	Islet_Consenus_Peak_57333
chr7	148936345	148937212	Islet_Consenus_Peak_60569
chr7	139024890	139026646	Islet_Consenus_Peak_60343
chr12	860334	860736	Islet_Consenus_Peak_11919
chr12	13043563	13044742	Islet_Consenus_Peak_12276
chr10	43891411	43893003	Islet_Consenus_Peak_6355
chr2	75937435	75938367	Islet_Consenus_Peak_30471
chr3	10362180	10363147	Islet_Consenus_Peak_37608
chr12	27090681	27091896	Islet_Consenus_Peak_12708
chr22	17849528	17850678	Islet_Consenus_Peak_36615
chr7	7679731	7680924	Islet_Consenus_Peak_56809
chr2	70520368	70521364	Islet_Consenus_Peak_30340
chr12	175694	176648	Islet_Consenus_Peak_11897
chr3	72896989	72898097	Islet_Consenus_Peak_39205
chr7	129690975	129691477	Islet_Consenus_Peak_60102
chr7	140396165	140397425	Islet_Consenus_Peak_60405
chr2	70120926	70121904	Islet_Consenus_Peak_30322
chr10	27388879	27389907	Islet_Consenus_Peak_6010
chr3	14443626	14444506	Islet_Consenus_Peak_37699
chr7	113724442	113726801	Islet_Consenus_Peak_59654
chr2	85980930	85982102	Islet_Consenus_Peak_30637
chr2	86114660	86116715	Islet_Consenus_Peak_30641
chr3	13921307	13922319	Islet_Consenus_Peak_37683
chr7	128045695	128046022	Islet_Consenus_Peak_60038
chr3	128967921	128968756	Islet_Consenus_Peak_40540
chr12	6937578	6939049	Islet_Consenus_Peak_12092
chr7	12250114	12251551	Islet_Consenus_Peak_56914
chr7	55639285	55640733	Islet_Consenus_Peak_58153
chr10	45454677	45455627	Islet_Consenus_Peak_6392
chr7	112429688	112430811	Islet_Consenus_Peak_59614
chr12	6960475	6961874	Islet_Consenus_Peak_12094
chr22	18506277	18507638	Islet_Consenus_Peak_36630
chr12	6677070	6677931	Islet_Consenus_Peak_12075
chr3	12837910	12838590	Islet_Consenus_Peak_37650
chr12	12715334	12716698	Islet_Consenus_Peak_12257
chr3	9004790	9005548	Islet_Consenus_Peak_37551
chr2	74781158	74782553	Islet_Consenus_Peak_30433
chr7	138719721	138721091	Islet_Consenus_Peak_60333
chr2	73964007	73964871	Islet_Consenus_Peak_30401
chr3	13460801	13462308	Islet_Consenus_Peak_37674
chr3	12704589	12706181	Islet_Consenus_Peak_37646
chr3	69133571	69134534	Islet_Consenus_Peak_39070
chr7	121035657	121036816	Islet_Consenus_Peak_59838
chr22	18256442	18257422	Islet_Consenus_Peak_36622
chr2	74006516	74007586	Islet_Consenus_Peak_30402
chr7	97501021	97502138	Islet_Consenus_Peak_59141
chr12	7052687	7054015	Islet_Consenus_Peak_12106
chr2	71294984	71296147	Islet_Consenus_Peak_30359
chr7	33080182	33080920	Islet_Consenus_Peak_57538
chr7	116502260	116503384	Islet_Consenus_Peak_59739
chr7	128784342	128785010	Islet_Consenus_Peak_60065
chr12	22695986	22697820	Islet_Consenus_Peak_12562
chr7	140372598	140373803	Islet_Consenus_Peak_60404
chr3	10206291	10207139	Islet_Consenus_Peak_37599
chr7	129073654	129074857	Islet_Consenus_Peak_60076
chr2	85765586	85767136	Islet_Consenus_Peak_30623
chr12	12939523	12940463	Islet_Consenus_Peak_12270
chr3	14692758	14693713	Islet_Consenus_Peak_37710
chr10	51827192	51828277	Islet_Consenus_Peak_6497
chr2	70315025	70315557	Islet_Consenus_Peak_30330
chr12	6861934	6863035	Islet_Consenus_Peak_12087
chr12	7244985	7245469	Islet_Consenus_Peak_12115
chr12	6976319	6977451	Islet_Consenus_Peak_12095
chr2	70056255	70057641	Islet_Consenus_Peak_30321
chr3	3220926	3221706	Islet_Consenus_Peak_37427
chr2	74684493	74685667	Islet_Consenus_Peak_30425
chr3	126193777	126195455	Islet_Consenus_Peak_40469
chr12	12965951	12966703	Islet_Consenus_Peak_12273
chr3	129611546	129612977	Islet_Consenus_Peak_40565
chr7	95107416	95108478	Islet_Consenus_Peak_59079
chr3	127308825	127310231	Islet_Consenus_Peak_40488
chr12	20520909	20523252	Islet_Consenus_Peak_12474
chr7	149194011	149195282	Islet_Consenus_Peak_60576
chr7	30067657	30068671	Islet_Consenus_Peak_57448
chr12	2113174	2113967	Islet_Consenus_Peak_11956
chr4	89618412	89619291	Islet_Consenus_Peak_44690
chr7	92855540	92855935	Islet_Consenus_Peak_59022
chr7	33101761	33102996	Islet_Consenus_Peak_57541
chr7	129844788	129845613	Islet_Consenus_Peak_60109
chr7	142551711	142553124	Islet_Consenus_Peak_60459
chr22	18592738	18593902	Islet_Consenus_Peak_36638
chr2	74405243	74406445	Islet_Consenus_Peak_30412
chr2	85132317	85133417	Islet_Consenus_Peak_30595
chr7	127671200	127672852	Islet_Consenus_Peak_60017
chr2	74734363	74735496	Islet_Consenus_Peak_30429
chr7	26903932	26904782	Islet_Consenus_Peak_57348
chr12	568673	570159	Islet_Consenus_Peak_11910
chr2	74425449	74426736	Islet_Consenus_Peak_30413
chr12	6579448	6580432	Islet_Consenus_Peak_12069
chr7	135194479	135195414	Islet_Consenus_Peak_60252
chr7	138665750	138666879	Islet_Consenus_Peak_60331
chr3	128879686	128880889	Islet_Consenus_Peak_40535
chr3	71802860	71803885	Islet_Consenus_Peak_39147
chr2	69613894	69614935	Islet_Consenus_Peak_30301
chr7	129592135	129593136	Islet_Consenus_Peak_60097
chr2	85581111	85582301	Islet_Consenus_Peak_30612
chr7	96338551	96339498	Islet_Consenus_Peak_59125
chr7	112758228	112759189	Islet_Consenus_Peak_59622
chr4	89299853	89300691	Islet_Consenus_Peak_44675
chr2	74374603	74375677	Islet_Consenus_Peak_30411
chr12	6981468	6983157	Islet_Consenus_Peak_12096
chr7	143105534	143106426	Islet_Consenus_Peak_60478
chr3	128902223	128903294	Islet_Consenus_Peak_40537
chr12	6717282	6717756	Islet_Consenus_Peak_12078
chr3	15140126	15141309	Islet_Consenus_Peak_37716
chr2	85829298	85830563	Islet_Consenus_Peak_30629
chr12	2999562	3000661	Islet_Consenus_Peak_11988
chr2	86563675	86565164	Islet_Consenus_Peak_30656
chr7	112726372	112727178	Islet_Consenus_Peak_59619
chr7	134895766	134896855	Islet_Consenus_Peak_60242
chr7	114055855	114056869	Islet_Consenus_Peak_59668
chr2	73612570	73613750	Islet_Consenus_Peak_30397
chr2	73114050	73115232	Islet_Consenus_Peak_30374
chr10	43633131	43634552	Islet_Consenus_Peak_6344
chr7	25164405	25165526	Islet_Consenus_Peak_57304
chr2	74648388	74649476	Islet_Consenus_Peak_30422
chr12	12764354	12765346	Islet_Consenus_Peak_12258
chr12	25347755	25348858	Islet_Consenus_Peak_12642
chr10	44143737	44144812	Islet_Consenus_Peak_6364
chr12	4380987	4382146	Islet_Consenus_Peak_12017
chr12	29533427	29534652	Islet_Consenus_Peak_12775
chr2	85788130	85789007	Islet_Consenus_Peak_30625
chr12	6492715	6494031	Islet_Consenus_Peak_12065
chr2	74756385	74758002	Islet_Consenus_Peak_30431
chr3	9690728	9691400	Islet_Consenus_Peak_37574
chr7	128378903	128379951	Islet_Consenus_Peak_60048
chr12	12848909	12850081	Islet_Consenus_Peak_12263
chr7	148892162	148893397	Islet_Consenus_Peak_60568
chr7	149569883	149571525	Islet_Consenus_Peak_60586
chr7	139477069	139477558	Islet_Consenus_Peak_60368
chr2	73460010	73461996	Islet_Consenus_Peak_30391
chr3	11887781	11888692	Islet_Consenus_Peak_37635
chr7	55432978	55434425	Islet_Consenus_Peak_58144
chr12	26348205	26349449	Islet_Consenus_Peak_12680
chr7	123197370	123198447	Islet_Consenus_Peak_59891
chr3	69788079	69789485	Islet_Consenus_Peak_39093
chr12	14926716	14928563	Islet_Consenus_Peak_12335
chr7	128864310	128865815	Islet_Consenus_Peak_60069
chr12	3981997	3982884	Islet_Consenus_Peak_12011
chr7	150065037	150066624	Islet_Consenus_Peak_60601
chr3	66270909	66271921	Islet_Consenus_Peak_39010
chr7	10979321	10980876	Islet_Consenus_Peak_56871
chr7	28218820	28219769	Islet_Consenus_Peak_57386
chr7	130352826	130354038	Islet_Consenus_Peak_60130
chr7	130080511	130081829	Islet_Consenus_Peak_60123
chr3	127390993	127392437	Islet_Consenus_Peak_40491
chr3	14165869	14167645	Islet_Consenus_Peak_37687
chr12	27862975	27864517	Islet_Consenus_Peak_12731
chr2	84743193	84743962	Islet_Consenus_Peak_30590
chr12	12876669	12878997	Islet_Consenus_Peak_12266
[truncated: 9,327 more rows]
